# Supplementary material for: High throughput techniques to reveal the molecular physiology and evolution of digestion in spiders
Source: BMC Genomics. 2016 Sep 7;17(1):716. doi: 10.1186/s12864-016-3048-9 (PMC5013568; doi:10.1186/s12864-016-3048-9)
Supplement: Additional file 1: — List of contigs after de novo assembly of RNA-seq data. (FAS 31998 kb) [file 12864_2016_3048_MOESM1_ESM.fas]

>Locus_10002
AAACGATTAGCTACAAATTATTATTAAAACATTGAAAACTTACTACTTCTTAGGCATGCA
CCAAAACCCTTGGAAAACAATGGATTGGAACGATACACCACAAGCAACCTTTTTGAGGTT
AAAATGTTGAAGCACAATTAAACTGATGTGGATTAAATATCTTCATGGAATTCTGTTTGC
TTCAACACATGCTCTTTCGATGGATACGATGCTCATCGCATGCAAATCAGGAAGCCTCTT
TAGAAAGACCCGTGGAGGAAAAACTATGAAGCAAATCTACTTCTTTTCCAAGATTTCAGA
TTTAAATGCCATCTTCGCCGCTTCTTGAAATACTGACAGGACATTGTTCTGAGTATAAGC
CGAACACTCCATATATTTATGAAATTTAAACTTTTTTTTGAGATCCTCGCACGATTCTGT
AAGAATTTCTTTTTCCCCTGCCGCCATCCTCGTATCCTGCTTCAGACCCACCAAAATGCA
GCACTTATTCGATAGAAATTCCTGTACCTCGGACAACCACTTTTCAGAAAGGTTCTTAAA
AGAATTCGGATCGTTTACGGCAAAGCAGAGCAGGAAGACATCGCTCTGCTGATAGAGGTC
CATTCTCACATCCTTCCATTCGTCTCTGACGTCAACATCCCCCACCATGCATTTCGCCTC
CACTCCATTGGGCATTTCCAAGTCTAGAGGATATTGTTTAGACAGGAAATTCTCTTCTGG
ATCAGGTAGAATGTGATTTTTGGCAGAGAGGATGAGACAAGTTTTACCGCAACCTCGGTC
CCCGACTACCGCTATCTTTACATGCGCCTGAATGACTTCAGTCCAATCGTACTTTTCAGT
TTCTCTAAACTTATTGTTGTTTATTTCTTCATCCTCGATGATCTCTGTAGTTTCTCCGAC
AGCAGCTGCCATGATCACTAACAGGCGCAAAC
>Locus_10009
GACAAAATAAAAATATTGGAAATCCATTAAGGTTTAATATAGAAGCTTTAATTTTACAAG
ATTTTTGGGTGATAAATGCCAAATTCTGACAATCCTTCATAAATGGGAGTAATGTCAGTC
TTCCTTATCTAATAAAGAACATGTCTTCTCGGTTCCAAGAACTTTCAACTTGAGAGGAGG
GGAAATATTTCTTGCTCTTCTCAACATTTGGAAGGAAACAGGTCTGAACCATGTTTTCCT
TAGTGATATTTTTGTTGTCCAAAAATGACCAATTTATTTGACAACTTCAATGAAGTTGTT
CTCTTTAAGTTTTCATATTGTAGTTGTTCTATATATATATTTTTTCTTTGCATACCAGTG
AAATATCAATTACTTATGAGTTTCAGTTCATGTGTGATTTTTAATATGTTGGTGATTTAT
TTTCT
>Locus_10011
TAAACAGCTGTCTGTAACTTTAGTTTTGATTTCCTTTATTTTGCTTAAGCTATGTGGAAC
CGCGATGTTTAAAAGAAATTTTCAATATTTCTAGTGAATATAATTCGTCGTTTACTGTAC
ACTGTCACTTAGTGCAAGCAAAAAGTTTTATATAATATGTCTAGGAGACAGAAAAATCCA
AAAGAGCGATTTTCATTCCTAAGAGAATTGGTCACAGAATTTCAAGACAGTAATTCGACA
GAAGCAAAAGAACAAGTCTTGGCAAATTTAGCTAACTTTGCCTATGACCCAGAAAATTAT
GTGCG
>Locus_10012
TGGAAGTTATCAAATGCTTTTTTTTCATACAAATGGATAAGTAGGAAGCATTAATGCAAA
ACATTTCTTTTTGAAACGCTTTAAAAATAAACACCAATATCACTGCATCAATGCATTTTT
ATGTTATAATTCAGTTTCTCCTAAAGATAATATGGAGTCTAAAGACTTTTTCATAACTTT
TACAGGAGTTGTTGGACAAGCTGCATCACCGCTTGCACTTGATTCTGTAAAAGAAGGTGT
CCCTTCAGTATGTGTAGGCGTAGAACCTTCAATGCTATGTGGAGGAGTGTATGCCACAGC
AGGAACAGTAGAACCAAGACCTGAAGTGCTGGAACTACTCGCTTCAGACATACAGTCACC
AGTTGATTCTGTTTGGATGGTACATTGAGATAAACTAGACCTTACTACTTCTGTTCTGCT
TACACTGCTGGTGGAAGACCTTAGAGAAAGCACCCTAGGAGGAATAGGATCAGTATTGGC
ACTAGGTTGCTGCCTGTCCCTTACTGGACTCCAAGAAAGATTATCTTTCAGATCACCGGC
AACATTTGTTGCTTCTGACTCTGTGAATGTAGATGGGAAAGATACTGGGACTGGAGTGGC
TGAGTCATCGGTAAACTTACCATCTCCATGGGGATAGTCATTTTCTAAAGGAAGTTTTGG
TGGAAGGTCTGAATTCCCAGATGGTGGCACTTTTTTGACAGAAGAAATTTTTCGCTTTGA
AGGTACATGTTTCAAAGCTGATGGCATTTTCTTGAAGACAGTATTTGTCATAAATTGCAG
AAATCTTTGGGCATAGAAACTAGGGCGATGAACAGAAACTGTATCCCCATCATGCAACAT
TGATTTAAAAGTATGCTCTAATTTTTTCTTTAAATGATAACTTTGTAAAATATCTATTAT
GCCCATAAATAACAACAGATTTTCCCCCTTGGAATTTTTTGCGGGTATTCCTCCAGGTGG
TACATCTTCATCCTCTTCGGGCATATCTACTTCTGCTTGAATGGATTCTATAGCAGTAGA
GAAAGCTGCAATTCTTGTTTTATTTATTGATTTACTTCTTACTAACCCAGATTCAGTTTT
TCCAGATGAAACTAGGGTAGGAGATGCTGATTCAGAATCATCCGAGATTTTCCCATCTTC
CTCTTTCTTTTTTCTTCGTTGTTCCTTTTTTTCTTTCTTGGCCAAATCAAGATTATGAAT
GCCAACTAATAAACTGTAATCCATGATCTTAAATGATTCAAGAACACGACAGTCTCTAGT
TATAGTTTTAATTAAGGCATTATATGTTTCTGCTTCAAGAAGAATCCCTTCAGTATGACG
TTCCATAAAATCTAAGTCCTTATATGTTGGTGATGACTTTTGCCTTTCACCCTTGCTAGC
TTTACGTTTGTAAGTACTGCCCTTCAGATCATACTTTTCATGCATAGTGATATAACTTGG
CAAAAGATTGTTCATTACTATTAGTCTTACATTTTTGCCAAAACACTGATAACAATACAA
ACCATAGAATTTTGGAAGTAGAGTTCGAGGATTTTGATTAAGATTCATGTAATATCCAGG
TAAAAGCTTTGTTAAAAACTCAGCTTCTTTGTGCTGAACTGTCTTAATTATAAACTCATC
ATCTTCTGTGAGATAAAATATACTTCCGCTAGCACCCGGATTAGTCAGCTCAATTAGAGG
ATAATGGCATAAAGACAGCAAAAAGTCAGCCGTTTCTATACCAAAGAGATGCCTGAAGTA
ACGAAATGCAACAGGAGAATATGTTTTAAAAGTAAATTCATTAAAACGATGTGCTGGAGT
TGAAATGCTTCCATTCTTTGGATAGGTAGTTGTTTCTACTATTGTGAAATCTTGAATAAG
TAAATCTCTTTCTGGTTTTGAAGCTAATGAGCTGATGGCACACGAAATTCCAAGTTGAAT
GGAACCCATAATTTGGGATGTTTGAATCTTCTTATATGTGATCTGACCTTCTTCATTGAT
TCTTCTGTGGCCTATTTTTCTCTTTTTTGCTTTTCGACGATCCAGAGCTACACCTGGAGT
AACAGGAGAAGTACTAGTGGGTGTTTTAGGTCCTGCCATAGCTTGCTGTTGAAATTCTTG
AGCTGCTGAAACATCTAGTGGTGGAGGCTTGGCTTTCTTTTCTGGACGCATATCTTCAGA
TGTTGTTTTGGAATCTGAATCAGTACTTTGTTCAGCAATAGCATTTGAAGTGTTGCTGTC
ACTAACTGTAGATGTCTTCTGTTGTGTTACAGTCTCATTAGTAATTTTTTCAGATACTTT
CGGTTTGTCCATTTCTGTTATTTTTCTAAATGAATCAAAAATTTTGTTCTAAACAAAATT
TATTTCCGTATTCGCGTCAAGGCTTTAAACTTTGAAAAGTATTATTTATCGTTAAAAGAA
AACAGAATTTGTTAAAAATTGCATATAACTAAAAATTAATGAGCACTTCGTAAAAATAAA
CACAAGAGTTAATACGGGTTAAAATTCAGTCTATTTCGCTTTCACAACAGGAAAAAAATA
CTTAAAAAGAGATTCACAACGAGTTTTCCTTTCTTTAAATATTAAGTAGAAATTGCAAAA
ATAAATAAAATTAAAAACAACGAATATTAATTAAAATCCAAGCAAATTAACTGCAGATCA
CATAATTAACACACTTTTTAACAGTGTAAACAAATATTGCAACTCCAAGAGTGGAG
>Locus_10023
TTTTAACTTCTGCAATGGCCCTCTTCGGTCTTTGTGGAGGAGGAGATGTATCCGTCATAG
TTGACTTGGCTCCGGATTTTGCAGGTAAAATATTTGGTGTATCGAATGCAATAGCTAGCA
TACCTGGAATACTTTCTCCAGTTGTGGCAGGATATTTCCTGGAAGGAAATAAAGGCGATG
CTCATCAA
>Locus_10028
CGTTTTGTTTCTTCTTTTATTTTGCTGCAAAAAAAAATAACTTTTACCTTTTAGGACGAA
ACATAACAGCCAAGTTTTTCAGTGCTAAAAATGAATTCAAGTGTTCATCACGGCAAAAAT
ATTGTTGTCCACGACAAAAAAGATGTCGTTATTGACACATGCGAAGTTAAAAAAGACATT
GAAAACGAGGGCGAAGAATCCGATTGTCAAATGACCAGTGAACTCTTAATATATCTGGTT
TCGTTTTGTTTCTTCTTTTATTTTGCTGCAAGATTATTCAAAGGAATGGAGACTCCTCTA
AGTATTTGTGTGGCAACAAGTATTGCTGCTTTGTTATCGTTAATGTTCATGTTATGCACA
AGACTTTGTTGCAGCCGTAGACATGCTTAATCCAATAATACTGCCTTGGTCTCCAACTAC
ATAAATGAGAAACTCTACTATCGACACTCTTTAAATCAATGAAGAAACCTCTACTTCTCG
GAATGATTTGTAGATGGAATGTCGGAAGAGGAGCATTCATCTGTGCATCACACTTCCAAA
GATGTTCTTTGGCTTTTACGAGCTTCGAAACATTCGAGCTAACTATCTTTTAAACCCTGT
GAAATTTTAAAACGTTTTAGCATAACGAAATGAATTTTTACAATTTTAATACGTTTCAAT
ATTGTTAATAAACTCTTTCAATTAAAAAAAAAAACCAGTGAACTCTTAATATATCTGGTT
TCG
>Locus_10029
ATAAATTAATCTAAACATACATCTTGAAGAAGACACATTTTAAAATGCAGTTAAATGCAA
TAAGAAAAATATAAACTTCAAAAAGTCTACATTGGAATTTAATTGGATGTATCTCGGTCC
TTTCATTGTGAATATGTTATCGCCCTATTATTTATTCATGATAGATAGAATATCGCTTAA
TACACTTTCAAAAATAGTTTCTCTTTTATCATTTCCATCTAAATATTTTACTTCTGGGCA
ATTTTCCTTCACATCTTGAAGATTGAGCAAATACATCGGCCAGACACATAAATCGAAATA
ACCAGGTACATCGGGAGGATCATAAACACGTTGAGTTCTACGTTTTAAGCTTTCATCTCT
ATTCAGAGTCAAAAAATATTTCTTATGAAATATTTTTCGAATAACCGGATGATTGAAAAT
AATATGACCCTCGAATATTAATAAGGAATTTTTCTGAGGAGGTGATGAATTCATGACATT
TTCAAAATACTCCATCATGGCGTCCCAGTTCACGGATTCAAGACGTTCCCAATTCTTATG
ATTTAACTCTGGAATCAATATATGCTCCTTACTATCATCACTTCGAAAATAAGAATCCTG
ATTTATGACGACAGAATCAGGAAAATGCTCAGCAAGTGTAGATGACAAAGTAGTTTTACC
TGAATTAGTACATCCAGAAATACCAATTATTATCCAATTATTCGCCATGATGAATTATAC
CATTTAGCGACACCTTGAACTAAAGTTAGTTGATA
>Locus_10030
CAGCATTGGCATTTGTCTCCACAGATGCATTTAGACGATGACTTACAAGCTTCACTGCTG
CAGCATTGGCATTTGTCTCCACAAACACAGGAAACTGAAATTTTGCATGTTGATTTTTTG
CAGCATTGGCACTTTTCTCCACAGACGCATTCTGCAGATATTTTGCAGGCTTCACATTCA
CAGCACTGACATTTATCTCCACAAACGCAAGCAGAAGATTTACAAGCAAGGCTATCGCAG
CATTGACACTTGTCTCCACAAACACAAGAAACGGAAATTTTGCATGCTGATTTCTTACAG
CATTGGCATTTGTCTCCACAGATGCAT
>Locus_10033
TTTCACATAATTGCTTCTGATAATTCACCATTGCTTCTGTATCTTTTAACGACAAAATAT
CGTGCATGGAGACCCATTTTAAGTTTTGTCGTTTCAATGTAAAATTTAGATTTGACGAAT
TGCATTCATTAACACATAAAATCATTTCAAGGGTTTTCTTAAATGATTCTTCAGCAGTTG
AACAGACTGGAAAAAGCTTTGCATCCCAAAGTGAAACACTGTCACAATCATTACTAAAAA
CATTATCATCATTTGCAAGGAACACTTTCAATTTTTTTCCAAAAAATATTGTTTCAAGAG
C
>Locus_10040
GCTTGATGAAATATATTTAAAAAACTTTACAATTTAAGAACATGTACAAAATCAATGTTT
GAATGATGCTTTCAAACAAAATATAACAAAATGTTTATATTTCATTGGTAATACAGCTCT
AGATTCATCCCATCATGTATTTCATAGTCTGCCAATGTAATATTGTCCTTGAATATAGTA
TACCACTTTTTAAGTACAATTTTATCCCACCTTGTTCCAGTTTGAGCAGAAATAAGCTTT
TTAAGGTCTCCAATGGTATCATCACCATTGCATTTGATTCTGACTTTCTTGCCCAGACGA
TCATTGCATGTCACTTCAATCATTTTGAAATATTTTCAAGAAGTCTCTATACTGAACTTT
AAAGACTTGTAGATTTTCGAAATTTTCAGAAAACGTTACAAGAAATATTTTACAACACCA
AATATTTGTTTATATAAACAACAAAATGTTTTGATCAATGTTCAGG
>Locus_10041
TCCAAAATAAGTCAAAAATTATGTACAAAAACAAATACCTATTTCTTAAGTAAAGAATGA
CTATATATTGTAACAACAAAAACAAGAAATATATGCAATAGGATCTTGTTAACTGTGTAC
TTTCTAAAATTGAATTTTAATTGAATCACTGAATAAATTACTGGGATCACAGCCTCATTA
AATCTCAATTACATAGTTTTTAAAATCCTACCACAAAAAATAAATTTTACTTTTTCATGA
CCCTGAGAAAAGGCTTAAATTCAGATAAAATCTCAAAAAAAAAAGAATATTAAATATTTG
AGCTGAATAATAGATGGCACTAGATGAAAAGCTCATGTTACTTTTTAACAAACAAATGCT
ACTTTTCAAGACTTTTAGTAAATAAATTAAGCTATCTTAAAACATACCAATTTCCTCTGG
AAATTATCAATAAATTATCAATACTCAAGAAAAAGGGTGTTTTTTTGCAATACAATGGGA
GGGGGGCAACTTGTTTGAAATTTTTCACAATTTTAGAATATGTATTAACATAACTATTCA
TCTAATGCCCTCAAATAGAAGTGAAAAAAGCTGAGATTTGGCACACCACGAAAATTTATT
AAAAATTATGTTTATAGTTTTTTTTTTAACTGAGTTCCCAATAAAAATAAAGTTTTCCAT
TTTAGCATGCATAGATTTTTCGTAAAGATATTTAAAGGCACGTGAATGCAATTATAACAT
TATGGATCAATAATCCAAAATGTAACCAATAACCATGTTACTGAGATAACTAATTTCTTT
TATATCCAGTAATAACTTTTATTTAACATACATGAGTGTTGTTCCATTTAAGTTCTATCA
AGTGCTTTAAATATTTAATAAAGCTTAGTTAAAAGAAAACAATGCAAAATAGTTCATGTC
AATATATATATAAGGCAAACACATTCCAAAATATTTTTATAGTAATATTAATGGAATATT
TCAATAGAGATGTGAAAACGAGACAATACATCTAAGGCATTTTGGAAAACACGACAAGCT
GTAAGGCACTAGATTTTGCAACTTAATCAGTTTCAAATGCATATGCAATTATTCAAACTG
ATCAAGGACAGAGATGGAATGAATCTCGATCAAACATTTTAAATGAAATGCAAATGTAAA
TGCCAGTGAAGTACAAAATTTTGGATATGACCACTTAAAAACCATTGAAAATTTATAATC
AAAATTCCACACTAAAAAAAAACCTTACAATTTCGAAAAGGAGTGTTTCTTGGAAATAAA
CCAAATTAAACATAACAGATAAAAAATTAGCAAGACTAGGGTAAGCAATTAATAGGTGAT
AAAGACTGACTAGAGAACAGATAACTGCAGTTTCTTTACGAGTATCACCTCTACAAATTA
AACAATTAAGTGCAAAGAAAGTCGAGTAAGCTAACAATTATAATCATTTAAGGCTTTTAT
AGTATCTTCTTTGCAAAATATATTGACAATTACATTACACAAAAATTACATGATAATTTT
AAAAGGACTCATTTGAGGCTATTTAAATCCAAGATAATACATTATTTACAGTTCTACAAA
TTTTTTAACTAAATTATTACAGTAGTACAAGGCACATAATATTGGGCTAATCATGCAATT
TACATAGTTTATTTCGCTCATAAAGATATTTTACATGTATATTAAATACAGGCACCACAA
ATTAACCTTTAAAACAATTTGAACTATATCTCTACGAATTCGATGTAAAATTTTTATCAC
ATGAAAAATTTCAGAGACAGCAACAGCAAAATTAACTGGCAAAAATAAATTTTTTATAAA
ACTACACTACAACCCTTAGAATTTCTTATGTAAAATTAACAGAAATTTTAAGTAACGATT
ATATGGATTGAAAATTTAAAAATTTTGAGATATTACCAAATAAATGTAAGAATTTCCTTT
AAAAAATACACATACTTAATCTTTAACAACTTATTCTCAATATAATCACTGGATTTAGTA
ATGTTTATTTTAATTTGGCACTGAATCTTACTTGAAGATAGGCTGCATTTTTTCCTACAC
TAATTTTACCTAAAAATAGTATCTAAATAATTTAAAATGGAAATAAGAATGAAAATAATG
CAAAAGGAAAAAAAATGATACACTCAAAAGCCATACCATTGAAATTTTTACATTCTTAGC
TTTTGAGTTTTGATAATAACAAGCAAATAACATACAATATCAAAAATAACTCATAACATT
AGACAAACATGTTCACAACAAATGAAAGGATAATTAAATCCAATCACACTGAGATAATTA
CATTTCAGAATATTTTTCTGTTACCGTTTTAATAAGATGAAAATAGCACAGTTAAGCGTG
TTAAACACTGTCTTATAGTAAATTTCAAAGCAAAATCATGTAAAATATCTAAAATTTAAA
TATATCACGGATGTAAACATTTTTTAAATCATCAATTGGGTCATGATTTAAAAAGTTATA
TTACATAAGTTTCACAAGATTTTGGTAAACCAGAGCATACTATGAAACACAAGATATTTC
TCTTTACAAAGGTCAGGAAAATGCCAACGTCAGAATCAATTAAAAATTTCATACATTTAT
TGTCACATAAACCTGAATGAGTAACTAGAAAAATAGAACTTTCCCAACAGGATGCATCTG
ACATATATAAAGCTGCACTCACTCAAAATAAGTACACCATACAAAAGAGGAAATGTTTAT
CTAATAAACATTTTTAAAAAGTCCCATAGCAAATTGCTGATGTAACATCACAAGATGATG
TGGGTAAATACAACATTACGAAACATACTTTTCTTCACATCAAGGCTATTTTCCTTGCAT
CAGTTCCCAAATTCAACAAATAAAATTAGATATACACAAAAACTTTTATACAAATTAAAC
TAAAATTTTAACATTATATAAAGAGCCATCACACTTTTTACACAGAAGTATTAAAATAAT
ACTTTTATAGAATTTTCTGAAGGCATATTATATATTACATTCAATAGCTAATTAAATGCA
AAGAGAAATTATAGTGATAGTTTGCACATTTCGAGATATTTTTTTTATACAAAGGTACAA
GGCACAACTATTACTTGAAAATGGCACAAATGAATTTTGTGTACTTCTAGAGCTCTCAGA
GTAGTTACCAATATAAAAATATCTTTATCACAAAATCACATTAAATTTCTTATAGCTTGA
ACTCAGGAACAGAGAAAAAAATCTGGACTCATTCTTAAAATATACCTTTTATGTATCTTT
AATTGATTTCTTTTAAATCTCTCACAGCACTAGATTCTGTCAGTGTGACATTACTATCAG
TGGCTTCTGTTTTTTTGTCAGAAGTTACATCAGAGCTCAATTCATTAGTATCATGAATAA
ATGAACTAACTACAGCTTCAGAAGAGGCTATTTCTTGCTTTGGTTCACTAGTTTCATCTG
ATTCCATATTTTTGGTAATTGCTGCCTTTCCAGAATTCTCAGCTTTTCCAGCAGAATTAA
TTACCATGGAGTCAGAACTAGGATCTTCTCTTTCCTTCTCAATTCTATTCAGTTTGAATC
CTGTTTCATCGTCATCTATACATTTAGCAGTTACAGGAATATCGGAATTCACAATCGAAA
CACTGTGATTCAATTCAGGATCACTTTCACTACCATTAAATCCTTCAAGTGGGGGGTTTT
TTGAGAGGATTTCTGGATCAGTTGATACTGAATCACTGGTTTTGCTAGACAAATTTGTGG
AATTTCCCTTCTCCAAAGCTTCTTTAATTTCAATTTTATCTGAAGAATTTGTGACAGAGT
CTGATGTTACACTTTCAGTAGCAGAAGCAGGTTGCTTAGCTTGTACGGAATTTTTTTTTG
GTTCACTTTTGGATCCACTTCCTTTTCGACGTCGAGATGTATCAGCAGCTGATATTGTAT
TTCTACGAGATCTGGAATCAAAATTTTTATTCTGTCTTGATCCTGATGATTCAGATAAAT
TGCGATGTCTTTCCACAGTGGGACCTGTGGCAAAACTACATTCGTATGCCCTGAAATCTT
CAACTGTTTGAAACCTCTGAAGAGTAGCTTTGAGGACTGGATCAACTATCAAAGTATCCT
TTTGACCAGAATATTCTAGGAAAGCCCAGAATTTTTCCAATCCATACAAAAAACCATTTT
GCAAATCTTTTAATGTTTCATTTTGGAAGTCCTCATAGATATCTTCCCTAAAATGTTTTT
CAAGGCCGTAACTAAAAAATCTGAAGAGACACTCCAAACCATATCTATATTGTAAGTTTG
CATCTTCTGTTGCAAGTCTACGAAATTCATTGTACATCTTACGATTGAAATGATCTCTAA
GGAAAAAAGACCAAAAACGGAAAAGAGTATTCATTTCCTGAGATTGTCCAATGCCAAGCA
CTTTCCTTTCTTTTAAACACCTGGCACGGTACTTATGGTAGCCTACTTGAGTAAATCCAT
TTTCTTTTAACAAGGCATGACTTGGATGTTCAAAAGCTGGTAACAATTGGGGCGTACTTC
CATAGCTACTTGGAGATAAAACGCCTTCACTAGCAGAATTAGTGCGGGAACGAGATGGAT
GTTCTTTTATATCCATTACCCATCCAACATGTTGACCCATTGCATCACTATTGCTTCGCA
TTTTTTGAAATCTTTGTCGCGGAGTTTCAACAGAAAAACTGTTCTGTCTAACAACAGGAT
AAAATCTTGATGCTGGAGGATTATTAGTAAATGACCATTTTCCAGACATCTGAGGTTCAC
ACATAGGTATATGTATTCCTGGGGATGGTAATGACATAGAGCCATAATACAAACCAGCTC
CTTGGTATCCCAAATCAGTTTGATATCCACCCATTAAATCCTGTTCATAATAATGAAGAC
CATCATTTATTGCTGAAGCCATTTCTTGACTCATAACATATGATGGAAAATTTGATTTGA
TGCCTCTATCACTTTTACGGCCTCCAGGTGTCTGAGTTACTATTATAAGTTTGTTGACAT
CCTGATCACTTAGCTCATAATCAGATTTCTCCAACTTTTCTTTGTTAGCATTTTTAGTCT
CTACAAAAGTTTCATTTTTCAATTCTTCATCAAACTTAAAATCAAGCTCATCTCCATCTG
ACATTTTTGAATTTTCTTCTTTAATGTCTTTCATAGCCGAAGACGACTTTGTCCTCCACC
TAGGTTCCTTTCGATTACCGTTCTTTGGCAAAACACCAGTCTTTTGTTGAGAATCACTTG
TTTTTGAATTATTGTCAGAAGCATCTGGGACATCCCCTGCAGTGACAGTTTGTTTTGCAG
GAACTGTTGCAGGATCATTATGGAATTCAGCTGAAAGGGCATCATGAATTGGCCACTGTT
TAGGATTAATAACTGTTCGGACTAAAGGACCTCTTTCTGGGTCATCTACAAGCTCTAATT
GTTCACTAGCACCAACAGCTTCAATCACTTTATTAATGTCTGGCGTTAGCAACTGAACAC
GATGAAAACTAGCAATAAGAGCAACTGGTATGAATCCCTCTGCATTCATTCTTCTGCGCA
TAAAAAAATCTTTCTGGAGATTTTCTTCACTGAAGTAATATTCTATTTGCTTTTTCACTA
CATCTTTCAATGCTTCCTCATCTACATAAGTTCCATTCCAATAATAATTACAAAAAGAAG
GAGTAGCAGTATAGTAAGTCATATCTGTAGGAAGGTATCCATTCATTTCTGGGTAGTATG
GTTCATCTTGAGAATATCCTCTTCGCTTTGATTTCCAGTCTCCATACCCTCGGCCCTTTT
TGCCTCTTTGTCGTGGATTACTGTTTCTATCTTTTTTGTTATCAGATTTCTTGGAATCAT
TATCAGATTTCCGTCTTTCACCATTGAAAGAACCGTCTTCCTTTGTAAAAACTTTGCTGT
TACGAGTCCCTTTTCTTTTATCACTTTTCAATGTTTCCACATCTAAAGGCACCCACCTTT
GCTTGGATCCTTTTTTTCTTGACTGGGTAACTGCATTAGACTTAACCGATTCTTGATTTT
CTTTCGCAGAATCATCATCTACACCAGTATCATTTGGACTTTGTTCTTTGGAATTTTTTG
CAAGGCCTGTATTAGTTGAACTAGATGCTTGCCTCTCATTCATATGAACTTCACCTAATG
TTGGCCATTCACTAAGAGATTTGGAATCATCCTTGGATGCTTCAGGGACATTTTGAGCTT
CCATCTTTTATGGAAAAGCTCGTACTCCTCCTTCCAAACAATTGAGCTTATAATGAAGAT
TTACAGACTCCTTATCGAAACAGCCATATGGCGAAACGTGCTTCCTGAGGTTCGTATGAA
ATTAATAAGCCAAATGAATATTAAATTAAAAATTACAGGACGCTAGAAAAATTCGGCGTT
TAATTGAAACAACAATCTTTAAAATTTCAGACGCAAGTAACAGATTATTATGTATTGTAA
AATTAACACGAACTACGTAGGCAATATACAAGTAGCACGAGATACGAGAATATACTTATC
TTGAGTTGAGAGTAGACTTTGTTGATACTTCGTC
>Locus_10055
CAATATTTGGCCAAACTGAGTTCATTTTAACTAGTGCTGCATTAATGGAAAAAAATTTTA
ATGCTGTTCACAATATTACATTTTTAAAAGTTCAATTATTTTTCCTGAATTCTTTACCAA
CAAAGAAAAGTGCATGCATAAAATTGTGCTATTTATAAACTCAAGGATTTTAAAATACTT
ATACAATTCAGATAACAATGAAAATTTCGAAATGGGTATATATGTTATACATTCAAAATA
TTACCTGGAGACATAATAGTTATTGTAACAGAATTCTTAACCTCTGATATTCATATGTCA
TAGGTTTTGGTCTTCAAAGATTGAGTCTCAATCCTCTTGCATAGGAGGGCAAGGAAGAAA
CAGAGTAGACCATATCCTCCTTTCATGATTATAATTCCAAATTACATGGTCTGATGCAAC
TTAAATTATGTTACTTCTAACTCACTACAACACTAAATATCTTTTACATTTAATGTATTT
CTTAAAATAATTGCAAGATTCATTTGAAAAAAATTCAATGAAATAACATATTTTTATTTA
ATTTATATGTATTTTATCACATTTAAGACCTT
>Locus_10063
TTCAAGCAACTAAATATGAGTGTTGTCATGTGATCGTAACAACAATATTCTATTTCGTAG
GCGCGCTTCTTCACTCGTGAACCATCAATTATCGTCTGCTGTTTTCAAAATCAAGAGTGC
GACAATGAGGGTGATTTTAATAGTGTTCTGTGTGGTGAGTGTTCTTATTTCGGTGGGGTA
TGCCAACCCACTTAATAGAGAAAAAAGATTCGCACCATTTGGTGGTGCTTATGCAGGAAC
TTTTCCATTTCCCAGCGCCTTTGCTGGAGCCGGAATGAGTCCTTTCCCATTTCCGGGATT
CCCATCGTTCTGGGATTTTCCAAAACCAAGATACATTCCATTTCCCATAATTCCATATCC
CATGTTTCCTATGGGACAGGAATGGTATGAGGGCGAAAATGTTTGCAAAGAAGTCAGGAC
AGCCAATGCTAAGACCCCAGACGAGTTTTCTGATTGGATGAAAGATGATGAATTGCCAAA
TGTGAGCACACAATTCAATCATGAGCAAGAATCATGCAAAGGAACCAATTCAAAATATGT
CTGCATGAAGAGAATCTACGACAGTACTGGAGAAGCAAAAGTTCAAGCAACTAAATATGA
GTGTTGTCATGGATTTGTACGTAATCCAGAAGGACCAGGATGTATCGAAAATTCATATCA
GACAAATGTTGGCACGCAGCAGAGTACTCAGCAAAACGTGGGGAGTGAAAAAACGCTCAA
CTCAAATGACAAGACTTATTACGGTTTTGTGCCTTCTGTTAGTACCGCTCAAAGTAGCAG
TGTCAGTTCCAGCTCAGGAAGTGTAGATAAAGTTCCCATTCAATAAGGTGATCTAAAATG
TTTACAGGAATGTTTATTGGAAGAACTATATATTAATAAGAGAATGTGATTACTCAAAGC
GCTTATTACCACCGTTATCCATATT
>Locus_10067
CAAAATTTTAAGTTGGATTATTTGATTTTATACAACATTGAATTACAGCAAAATCACCTT
TGAACTTCCAATTCTCAGATATTTGAGCTATTCTATCACTTGTACCTGCTTTTAATCCCA
CTATAACATCTGCTTTAATAGTGCGCAGAGTAACCAGTGATGTAGGTAGAAATCCATTCA
GTGATTCTTTAAATGATGTTGTTTCATTCCATTGTCTATCCCCAGTTAACTTTCTATAAT
TTAAATCACCTTTAAAAATTAACACATCACTTTTACTTAATTTTTCATACAGTAATGGAG
CAGTATTTTTCATTTCACTATAATCATGTGGAAAAGTCCAAAAGGGTTCGTTAACAATAT
TCCATTCTCCTGAAATAATTTTATTTGAGCAATTTTTACTGAAATCGACTAGAATTTTAT
GGTTGCTTTGCAATAATGTTTCAAGTAACCAATGAATATCTTTCTCCAGAGTGTCTGATA
CAAACCAGGGCATCATTTTTACATGAAGTTTTACTTTTTTCACTAATTTTGCTTCTTGAA
GGAAATGCAATAAACACAAATCACAAAATAATTCAAAACCTGCATTATCTAATATAATAT
CAATAGAGACATCTTTTGAAAACTTATTGAAATCTTGTAATGTCTGCCACAGAGTTTCTG
TGTCATTTACAATGATGTTATTTCTAAATTCATCTAACTGCGTTAATGGATTGTTCTGTT
GAATATTTTCCATTCCAGCAGAAATGGATAAATCACATTTGTTGCCCCACAATGAAATCT
CTAAATAAGTTCTAAAAAACCTAAATAGATCAGTTGTTCTATTTGAATTTTGTAGTTCCG
CTAATGTTTCATTCAAAGCTGAACAAAGAAATAAGACTGCATCCATTGAGCATATAAATG
AATTTTCCTTCTGTTTGTGAAAAGGGTCAAATTCCTTCAGTACAGAGCTTAGTTGAAAAG
TTTGTTTTATTCTTCTATAAAAGTAGCACTCTACATATAACCATGATGATTCAAACCATG
CAGGTGGAAATCCACACATTTTTTCCTGTTTTTTTAAATAATCATTCCAAACAATAATAT
CTGGTTCACCACAGATAAGAGGTTTAATGGTTTTATTTGTAATCATTTCATTTTGAAGTG
CAGATAACTTGCCAATAATTTCTTTGATTTCTTCCTTGGCACCCTCTCCGTAAGACACAA
CGAGATCTTTTTTATTTTGGCATAAGAAATCCACAACTTTGACTAGGATTACTGGTAATC
GGTCTTTAATAGTTAGATATGCAAAGCTCCCTTTGTATTTTCCGGAATACTGTTCCGGGA
AAGAATTTTTTTCAGGTAAGTCGGACATTTTACTTATGAATGATTCTTAGCTTATTATTT
ACATTTAAGCAAGTGATG
>Locus_10070
GTCGATATGGGGACGGCAAACTTCGAAAATGATGCAAATCAACAAGCAAATAAAGTTCAA
ATACAGCGTCCTGAATTTTACCCATGCAGAGATTGTGGTCAAAAGTTCACGAAACTGGCT
TTAGAAGTTCACAAAAAATCATGTTCAGAAGATGAAAATTGCAGTTGTAAAGTGTGCAAA
TCAATTAATATCAGCTACTTGCAGACAAAAACAGGAAGATGTGTGGTTTTAAATCCAGAC
ACAAATGTGAAAAGAGAAAGCAATTTTAGAGAGCATTTCCGTGATATAGCTGTTTCATCG
AGTGGAAGTAGTTCTGATTATGAGGATACCAAAATTTCATCTCCTGACACAGTTATGAAC
ACTAACCAATCAAATACAACAGAATCATCATTTGATGAAGATACTGAAGAGTCATTTGAG
AAATCTCCTGTTTCGAAACGAAAGAGTTTAAAACGAAAAAGGATAGTATTT
>Locus_10072
GAAGGCAATGTTTTGGATCGAGTATTAAAAGATATTGGGGATGTACAGAGTAGACTTTTT
GACCATCGGCCCTTTGTGCAAGGTGAAACTAAATTTATCTTAAGAGAATTTGAAGAAAAC
GGAAGGAAGGCAATGTTTTGGATCGAGTATTAAAAGATATTGGGGATGTACAGAGTAGAC
TTTTTGACCATCGGCCCTTTGTGCAAGGTGAAACTAAATTTATCTTAAGAGAATTTGAAG
AAAACGGAAGGAAAGAGAAGTTCAGCAAATGTTTGAAATGTTGGAAATGGTTACAGAAAT
CAAAGAAACTCAGATTGAAAAGGCTATTAAACTAGGGGATATGCATTTGTGTAATTTAAC
TGGTCATTTTGAAGTGGCTCTTAGAATGTGCAATAACATAGTTGAAAGAGAGGACTCTGA
TAAAAAGAAGCAATATCTGGAACATAGACGAGAACAAAGGAAGAAAGAATGGATAGCTTT
TGTTGATGATATTCAGAACAAAAATATAGCTGTAAATCAGACTTTTGCAAATAAGGAAGA
GGAAGTTAAAAACTATTATAATAAATTAGAAGAAGCTATGCATATATCTCCTGTGCACTC
TGATCATAGTACTTAATATTGTTCTATATATATATATATATTGAAAAAGTAAAAAGTTTA
TAATAAC
>Locus_10074
AAAAAGTACCAAGATAATTTTTAAAAAGAAAATCCTTTCTTGATGATATAAACAAATCTT
CATTCATAAAAATTATTTGTCTTCATAAGTGAATCTGTTCGGCTTTTTGTTGTAACAACA
TCTAAATGTCCTATTGTTGTGGATTGCATTTGGCCAACCTCCCCCTTTCCCCTTCCTGAA
TTTATGTAAATGCAGGAGTTTGATTGTGATAATGTCAACTAAATTCTTTAAATTATGTTA
TGTTTTATGCTTTTGCAAAGAAATTATGGGCTGACAAAGTTTGCATTGTTGGCTTTACAG
GAAATGAACCCATAAATATTAGCAAAAAAGCTTGAAAGAAAAGCAAAGCCCCAGATTCAT
CAAATTACTTCTAGTGAAGCTTTGCACCTATAAACTGGAATATACTGACACCAAACAAAT
AAAATACATGGAGATTCTGATATCTCATATAATGATAATAAAGATTATTGATTCACAAAC
CTCTGGTATGTGGCATCAATGGGGAAGCAGTGACATGAGAATGAACAACAAAAATCATTT
ATCAGCGGTCATTTAGGAATCTAATCAAGCAACAGTTGCAATAGTCCTTCAAGATAATTA
TTAAATTATTGGGATACAAATTTCCAAAGCTTCTGTTGCAAGTTGTAGAATGCTGTTTCA
AACTTGTAACCAAAATGTCTGGGGAAAAAAAATACTCATTATTGCTAGAACAAGAGCATC
TGAGGAGGATTACATTACTAGAAAAGACCAGTAATTGGAAACTAATAGAGGTCCTTATGG
CAGCTTAAAATATTTGTGCACTAAATTTTAGATTTTGTGATAATTGTCGTGGAAATCCTA
TAATCAAAATGTTTTTG
>Locus_10085
AACATTCCTTTTTTGTTTCGTTCATTTCTCTCTTAAATCATTTCTGTCTGATCCAGTTGA
ATTCTTCTGTAGATAATTTTGTTCTTTGTGGCATTCAAAAGTTAGATTTGAAAAAGAAGA
GCCTTCTAAATGGAGTGTGGAACGTATGGGATGGGAAGAAGCTACCAAAGGAACGAAGGT
GCTTCACTGCTGCTGTTGGATGTGTAAGAATCCATCCTCTTGGGAGGTGACCGCATCGGC
TCGAGTCATGCTAACAGCGGATTAATAAAAATCGCAAAAATATGCGTTTC
>Locus_10088
TAAAAAAAAAAAATTACGTCGCCCTTTGAAACAACACGAGGGCAATCGGCGACGGACCCC
AGATTTTGAGCCAAGGTAAAGTGACGAATGGTTTTACAGGATATAATCTGTTTAAAATTC
CCTACATATGACTTCTTTGCGCCGGGTGGTCATTTCTGTTTTGAAGGGAAAGAGGAGGAA
CTTCATCACGTGCTTTTATCAATCCAAATTTTTTATAGTGAAAACACGTTTTCCAGCATT
TCGAGAACAATTTTTGAAACCATGTTGTCAACTAGCGAAGCATTAGCCAAACTACGAAAA
GATTTTACTTTAAAAAGGTTAAATTCAGGTGCATTTGGAAAGGTTTATGCTGGAGAAAAT
TTAGAAGATAATGTGCAAGTTGCAATTAAAGTAATGAAGAAAGAGAAAATGAAAAATTTT
ATTAATTCCTTACCGGCTGAAATTTATCTACTTAGTGAGTTAAGAAATGAAGAAGGTGTT
ATTCATCTTTTCAATTATATTGAATGTATCAATGGATACATCATAATAATGGAATATTGT
TCAAAATCTATGGATTTGTATGATTACTTGGCTATATATCATCCATTATCAGTATCAATA
GTGAAAAGAATTATGCTTCAAATAGTTGACATTTGCATAAAATTATTCAAGTTAAACATT
TATCATGGAGATTTAAAATTGGAAAACATTGTTATTAATACTGAAACATTAATTGTGAAA
TTTATTGATTTTGGAGGTGCTGGATACGTGGATGAAGCACAAGAATTTAATGGTACAAAA
TTTTATTTGCCACCAGAATTTCACACACAAAAAATTTATGAAGCAGAAGCAGCACATGTA
TGGGCTATCGGACTTATTTTATTTGAACTTGTAAGTCGAACAAGAGCAGAAGATTATATC
CAAGAAAAAGATGCAGTATTACGTGAAAATATAGATGAACAATACAAAAGTGTTATTAAT
GAATGTTTAAATTTAGATCACACGAAGAGAATTAAACTAAATGACTTGAAACATATAATT
GAAAATAAACTAGTAGACTGCTGTGAAATAACATGAAAGAATATGCGTTCATTTATAATT
ATTATATTATGTTCAATATGGCATCTTGATTATCACATAAAAGAAATT
>Locus_10110
CTTATAAAAAAGCCACTTAGTTGGGAAAGAATTATGTTTCTTTGATTTTATGTGTATTCA
AATGACACGTTCTCATACTGGCTACCTGTTTGCAATGTTTCAATGTTGCCAGCGAAATTT
AAAGAATCTGAATGTGTCAAAAAAAAATGGTTAGAACAACATTCCATTTGCATACAACA
>Locus_10113
GTTTAGATTGGCTCAGGCAGATGGAATTTATTCCCAGTTCTGTAATGTGTCCATCCTGTA
ATTGTGTTATGATTATTAAATCAGTTCCTCGTCTTTCTGATGGTGCTGTTTGGGTCTGTT
CAACTTTGATGGCAACTAAAAGGTACTGTTCTAGGCGTTCTTCTGTGCGACAAGGTTCTT
GGTTTGAATTGACGAATATGACATTTGAACAAATTTTAACTTTCTGTTATATGTGGATAA
ATAAATTCAGTCAAAGTCAAATTATTTCTGAGACTGGTGTTTCTTCAGCTACATATATAT
CCTGGAATAAATTGAATTCAAGAGTTTGTGAAGAAGTTTTATTGGAAGAAGGCAAATTTT
CAAATATTTCTAATATGGATTCCTCTAGCTCTCCTGAAGTTCTAGAAATGTGGTTACAGA
GTTGTGG
>Locus_10115
CTTATTTATTATGAACAATAAAAATAAAAGTGTAGTACAAAATATCTTAAAATGCTTCTT
CATTCTGCAAATTATTATTATTTATATATAGTTTTCAGTTTATATAATATTAGAAGAAAT
TTCTAGTTTATTAACAATACAATAATGAAAACATTGAAATTGGACTCTTCTTTCATTGTG
TGACATTTAATCAAATCTATAACAGCACACTGAATGTCAAATGCGTCATCCGCAGAAAAT
TTCTTCATTCGTGTACTTAATTTTACACAGTTGGCATTATAAATTACTTACTGGAAATAA
AAATTTGCAGAAAGTCAAAAATATATTAATCCAGCAGTGTTTTATTCCCATCTTGGG
>Locus_10121
CAGAAAATAATTGTCAATGAATGGCTCAGGAATTCTGAAAAAAAAAACACCATACAGACT
TTGGCCAAAAATGTCCATCAACAATTAACAGCAGAAATATATATACAAATGAAAAACACA
AAAGGTATAACATTTGGTCATATCCGTGGCTTATAAGTGAGCGTCACATGAAAAGACTGG
ACATCTAGTTCTGTGCAGTCTTGTTCAGTTATCCCAACTGGATTTGAGAGTCGGTTCATC
ATCTTGGTTCGTGCTGGACTGGAGCCAGACACTGGAAGAGGTTCAGTAGATACTGAGCTT
CCCAAAGACACTACCTTACTCACCCCAGAATCACGTTTGTTCTTGCTCGAAGTGGCCAGA
CCAGAAGTAGAAACACATGAAGCACCAGCACCATTTTCTTTGTCACGCTTACTCTTGCTA
GATGACCGTCGTACAAGTCGACTACCCTTGCCAGATGGCCGGCGTACCAGCTGATTGTCA
CTTCCACCCCCAACAGTGTTTAGCAATGAACTGGAAGAAACTGACGAAGCATTGGATCCA
CGCTTGGAATCACTGGTCCTCATTAGTTTATAGAGACCATTTTCTTCTAAGGAAACACTC
AATCTTGTGTATGTATCAGCCAAATTTGAGAGACTTCCACTTAATTGAGGACCATCCCCT
TGCACCATTGATTCACTAGCATGGATGAGAGCAGGAGTACTACGACATTCCTCCTGAGAA
GATATCGAGTCATAATTACGGGAAACTAATGAGTCAGGGGGGTAGCGAAACGCAAATATC
CAGTTCTCTTCCACTTTGAATATCCTGCCAGTCATCCGAGCATAGTACTCATAGTTTTCT
TTTCCAAATAGATTGGTGACTCCAAAATTATCAATAAGGAACTTCATAATTCGTGTTGCC
ACTTTAAACCTAACAACATCTTCCATCCTAGCCATTTTCCCATCACTGACGCATGACTGA
AAGAAACTGGGAGCTACACTAACTCCTATGGCTTCCGATGTCATACCAGTTTGTGCTTTC
TGTGCGCAGTTGGAAATGGCACGGAATGTACCGAACAAGAGCACCAAAAGGTGTTGAGCA
ACAACAGGAAGGGAGGTTATGAGCCTGTGTATTCTATCTCTTTTTTCTTCCAGGCCATCA
ATATTAATGATATCAAATAAAACTTCCTCATTTCCAGGTCCAAAAATTCCACCAGGCAAT
TTTCTTAAAAATTTCTTTAAAACAGATGCTATTGTATAAACAGAAAAATTATCGATATTG

>Locus_10122
AATTTATTTCATTTAAAAAAAGCTTATTTAACTTAAGCTTTAGACCGTGTTCTCTACATT
AAAAAAAATTAATCTAAAACTGTAAAATGCGAAATTTCATCGCTTCCAGTTATTCTTGCG
TCGTCCATAAACACTTTGACTCCATCCATACCCTGAAATAGTCCGTCTACATAACACTGC
CAAATAGCTGTTCCTTCTCTCATATCCTACTCAACGTGTGCTTAAAAGCTGTGCATTTCA
CTTCATTTGCATTACTTCGTGAAGTGCATCTTGCTATTACATTCTCACTTAGTGTATACA
AGGATTTCAGAAGTAAGATTCATTATATATGCATGATTTTTTTAAGTGGTAGGGTTGCCA
GAG
>Locus_10151
TGAAACTCTCATTTTCAGTCTCAGGATAATAGCATTTGTTGCTCAGTGTTCCTCACAAAG
AAATCAATCTTTCGATTGCTTCTTCGGTGGAAAACATTTTACTTTGTGAGAAAGTAATTA
ATAACTTTTTTATTAACTGATTATCACAACTAGTGTGAGTTATTTTGTGGATTCATCCAT
TCATAATTTTCCTTTGCTAATTAAATGATCGTATAAAACTATGTTTGATTTGTGAAGAAC
CTGCTCAAAACGAGTACAATATTGAATCACTAACTTTACTTAATTATATAGTTTTAAAAT
TGGAGAAGTTATTTTCGACGTTGTTGCAACAATGGAATGGTTACCTTTAGAATCAAATCC
TGATATTATGAACACATTTTTGAGAAATTTGGGTGTCCCGAGAAAATGTAAAATATTTGA
TATTATATCATTAGATGAAGAACTACTTGGTTTGGTGCCTTCACCTGTGTATTCGGTACT
CCTTCTTTTCCCCTTTTCTGTAGCTGATAACCAATACTGTGAAAAACAAGAGGAGATTGC
CAAATTAAAATCGCAAGAATTGGATCAAAATATATATTTTATGCAACAGACTATACATAA
TGGATGTGGCGTTGTAGCTTTGATTCATGCTATTGCAAACAACATTGATAAACTAAATCT
TGAAAGTGATTCTGTGATTAAAAAATTTATTGAAGAAACAAAGACTTTATCACCAATTGA
TAAATCATTAACTTTGGAGTTTAATGATGAAATTTTTCACGCTCTGAAACATAGTTATGA
AGGTGGTCGAAGCTTTTGTAACAAATGTGATTTTCACTTCATTACATTAATTCAGATTAA
TTCAAAGCTTTATGAACTGGATGGTAGAAAAATAGCCCCTGTAATTCATGGTCCAACCTC
TCAAGAAACTTTTCTGAAAGATGCAGCTCGTGTGTGCAAGGAATATATGGAAAGAGATTC
GGAAAATATTAATTTCACTGCTTTAGCTTTTAGTGAAGATACTGAAAAGCCACAAATTTA
AAGGAATGGTAGCCAGCTTGGTGAGTGTATTGCTCTTGTGGAGTCAAAGAAATAATTAAA
CCCAGGTGTAAAAAGATAAAAATAAGATCAACCCGATAGTAGTTAGTAATGTAGATAATA
TTAAATATACGTTATAATAGTGTTTTACTACTTTGTATTCAAGTTTTTGATGACAATTTT
GAATATTTCAAATTTTGGTGTCTAAAGTTTTTTTT
>Locus_10154
TAAAAAGTGAGGAAATCTGTTATAAACAAATAGATCACTAACTCAAATGAATATGAGTTT
CTAATGTCAAAAAATGTCACCTTTTAAGGAGTTCTAGTTAAAAGAAAATTTGTACATTAT
ATACACAATTTTGCAAGTGACAGTTGTTCCAATTTAATCAGACATATCTTCTCTTGCTTG
TTCTTCTTGACTTGGGGCAGGACCTTGTAATGGTCGCCTGAATAACAGGATATGGGGTTC
AGGTTCATGAATCATATAATGAACCCATCCTTGGCTTTGTTGTACTCCAATATTGCGCCA
TTCATTCTCACTCATTAAACGGGATTGTGGCAATAGTTTAATCATCTCCTTGGGAATGAT
TACATGCCTGTATTCAAACTTATCATCAAAATATTTATTAGAATAATACATATTTTTGTA
CGACATTCTACTAATCTGTGTATTAAAAATCCTAATAAAAAGAAGCAAAAAATATAAAAA
AATCTCGCTTTTTCAAAAAATTTGTTATAA
>Locus_10155
GCCCATTAAAATACTTTCTTTGGTGGAATGATCCAGTAACTGGAAATATACTCCACAGCA
GTCTCTTCCTTATAAGGTAGTTCCCAAATTTTCAAATTTTTTCCACAAAAAATATTAGAA
GTAAAATAAGACAGCTTATACATAAGGCTATTTGTGTTTGAGCATGCATGGGAAAGTTTT
TTTATTATTGGTTTCATATCATGACTTTAGACAACGTTTTCTGATTCAGCAAAAACAGTC
AACAGGATAATATGCAAGTACCCAGTAATCTTGATTTAAAAAATATATATTTAGATTAAA
AGTTAATTTTCTTTAATATCAACTTAAATCTAATACTTCGACAAATGAATAAAACAATTT
CATCTCAAATTATAACAGTTGAGGTCATTTTCTGATGCAATGATTATATATACACATATA
ATTTAACACATGGATCAATAAGTCCCGAGACCGTAAAGGTCGTTTTTTTGCGATTTCCCC
TTCAAACACACCAGCAAGTCAATATAATAATCACTTTAATCGATTTACCTTTTCGAGGTA
TTCAATGAAAATCACGCCATGCGTATCCCAAAAAACTGACGCCATGACTTTGCCAGCTGT
CTGCTGCGTTTTCGGACAGCTTTCGCCAGCTGTGCGCCACTCAGATGACTGCCGCTTCGA
C
>Locus_10159
CTTTAAAGTATCATCACCACCTCTTGATGCCACATAATGATTATCATAAGAGAAAGCCAA
AGAGGATGTATCTGTTCCTTTCTCATGTGCATTACGTAATAAGTAACAAGTATTGACAAA
ATGTTTTCTGTGGTCCCACATTTGTATTGAACCATCTTGACATGCAGCAGCTACAAGTTG
CCCATCTCGACTGTATTTACAAGATATTGGTATTGCTCGCAATCCTCCTTGTTGTCTAGG
TTTAACAACATGCTTTTGTTCAGCTTTCTCATCCATAAGCCAAATCCGCAAACTTCCATC
ATTGGAACATGTCAAGAATTCTTCTTTAATACGTGGATGCCAACAACCATCATTCAGCAT
AGCAATATGTCCTTTAGTTCTTGCCATGTCAGAAATATACTGATCACCTTTTGGACATTC
TAATAGTTCAAATCCATCCCTATCAAAAATTTTAGCTTGTGAATTTCCAGCCACGACAAG
TAATGCATCACCAGTAACACTATATTCAAGATTCTTTATCTGATGGGATTCACAAGGTCG
AAGACAACGAAATGATTGTAGAGAAACATCCATTCCAGCAAAATCCCAGAATTTTACATC
AAAGTCATAGCCACCAGTTATTAAACGAGCCCCATTAGGGTCAAGGCTAATGGCTGAAAC
GGTTTTATTACCATGTTCCAGAACTACTTCATGACTTGCAGGTATCATTTGGTATCTATC
ATTTACCATTGTTGATGAATTATCATCACTTTCAGAATCTTCATTTTCTATATTGGATTG
TGAATCTGGAGGTGAATTTGTAT
>Locus_10165
CGACTTGCTATCTTTTGCAAAATACAATTTGCGAGGTTTTATTTTGAAATATCTTCTTCG
CCATCGTTGAAAGGAACCAATTTGTTTCATTAAGTAACCTTCTTTAATACAAACGCCAGT
TTTAATGGCTTTTGAGGTAGATATCCTCCTTTGGAATGATTTAGTCGAACTTGGTTCTCC
ATCACTTTCAGAAGATTCATCAGTAACCGCATCAGAACTTATTTTTTCAGGTAAATTTGC
GCCACACACCGAACCTGTCGCCATCCTCCTTTGGAATGATTTAGTCGAACTTGGTTCTCC
ATCACTTTCAGAAGATTCATCAGTAACCGCATCAGAACTTATTTTTTCAGGTAAATTTGC
GCCACACACCGAACCTGTCGCCATCCTCCTTTGGAATGATTTAGTCGAACTT
>Locus_10169
CAATGTGAAATTTTTCTCGGCACAGTGATGTATTGACTCTTTCGATCTCGAACTGAGGGA
GCTTCAAGTTATCGTAAAGCATCACTGGCTGATTATCTGTCCATTTTAAGTTCAACTCAT
CAGTAGTTTTTGAAAATGATTCCAGCTCAATTGTGCACACTTGAGAGTCCATTGGGTAGC
GATATAAATCCATCATACATGAAAATCGCAATTTCAACCTCAGCATGTACAAAATTTGCC
CAGATGGATCAATTCTAACCAGAACGTTTGGTACTGTGACATACTGGAACT
>Locus_10188
AAGATAAATAAATTAAATTTAAGATAAATTGCGTACAAAATTTGATTTCAATTTTACATG
TGACTGTTTCCCATACAATTGCTCAGCACGAGTCAGAAAAGCATTAACCATCTTCCTGAC
AACTTCATTGAAAAATACGTGAGCTAGTTGAGAGTGAAGTAGAGAACGAAATTCAAAGGA
CACATAAAAATACAGAGTGCAAGATTGAGGATTATCTGGTAAACCAGGTTTAATATTCCA
AACAGTTTCTAAATGATTAAATAATCGTCCATCTGTACAGCAAGCCTTAACTAAATGTGG
TTTAGCAAGAGATACAGATGAAGTGTAGCGTTCTATAAGAGGTGGAAAACCAATTTCTAA
ATCAGCTTTTATATGACCTGGCCTCCTTTTAGTAACTACTGATTTATTACACCAAGGCAA
AAAATCTTTGTAGTTCTCCACATCGGAAACAACATCATACAACTGTTCCATAGAATATCC
AAGGATTCTTTTCTCAGAATATTCTTTCCGCTTACTTCCTAGTGGATTAGGTAATGTAAA
TAACTGCCTACACATTAATACATTATCAACTTCTGATGAAGAATCCACAGCCTTTCTGAC
CACCAATGGAGACGGAGCGCTTTTGATGATGAGATTTCGATTCGAACATTTCTGTGCGAG
GCAAGGATCAGATGAACTTAGACGAGATAGCAATAATAATTTTTGCCCGGACAAACTTGT
AACTCTACGAGCCATTACAACAGCAAGTTCATTTTATTTGTTTACCACTTATGCAACCTT
TTCAATATTATGAAAGTCACAGATTCCTTTCTTTTTTCGAGTTCCAAGTTGCACAATATA
CCATTCGTCTCAAAAACTTATTTTTTATAAATTCCAAAATAATTGCCGAATTTTTTCTGA
AGATATAGCTTCCAACTTAAACAACATGTTTCAAAAAGGAATAATGAAACATATTTCAG
>Locus_10189
CTTCAAGGAGGGTGACAGGTTCTTGCAGGCTGCCAATGCTTGCCGATACTGGCCCACCGG
ACGTGGTATCTACCACAATGATGCTAAGACTTTCTTGGTCTGGTGCAACGAAGAGGATCA
TCTTCGCATCATCTCCATGCAGAAGGGAGGTGACTTAAAAGCTGTGTTCGAGCGCTTGGT
TAAGGCTGTCAAGACCATTGAAGCCAAGCTTCCTTTCTCTCGCGACGACCGTCTTGGTTT
CTTGACTTTCTGCCCAACCAACTTGGGCACCACAATCCGTGCCTCCGTCCACATTGCTCT
GCCAAAGCTCGCCAAGGATAAGAAGGTCCTGGACGACATCGCCGCTAAGTTCAACCTTCA
AGTCAGAGGAACCCGTGGTGAGCACACCGAGAGCGAGGGTGGTGTTTACGATATTTCCAA
CAAGAGGCGCATGGGACTGACAGAGTACCAGGCCGTCAAGGAGATGCAGGATGGTATCCT
CGAGATGATCAAGATGGAGAAGGCCGCCGCCTAAGTCATTTTCACTTCTCTGTGTTTCAT
ATAGTGTAAAAAGACCTCTCATGTACAACACATCCACGGCCTTTTCCGAACGGTGTTCAT
CGAAGGGACGGGGGGAAGAAACAAAGGATGATCTTTTGTACTTCCGGGATGAACAAAAAA
AATTTATTTATGGTCATTTTAAAAATTATCTTTACTTTAG
>Locus_10202
TGAATATATAATAAAATCTATTTTAAAATGTTACAAATTTAGTGAAATTGAAACCCAATA
AAAATATTATTTATCTTGCCATTAAAAAAAACAAATGTTTGTATTATTAATATACATGCC
TATTGAAGAACTGTTCAATAAGAGAAGTTATTTAGAGAATTCTTTTTAAAGAAAGGAAGG
GGGGAGGCATTAGATCATAAGCTTTAAACCCAATAATTAAAAGCAATTTTATTACAATAA
TTTAAACCCACACAGATTTTAAAAATTCACTCAAATATATA
>Locus_10203
AAAATTATTACATAGCATCAACAAATTACAGGTATATAATACAGTTCTACAAAAAGTGAT
TCTTCATAGAGAAAATATTGTATTTTCTAAATGAGCACCCTTTCATGTTCACCAACTTTA
GAAACTCTCAAAGAGACAAAACTGTGCTTCATAGAAAAAGTATTGAAGTGAATGTTTTTT
CAAACATTGCAATTCAGAAATAAAAAAAAAGTGCCTTGCCTCCTTGAATTTCACGATGAG
TTGTGAAGTGTGCAATATTTTAGAATTTAATAAGTTATGCACAAACAAAGAATGATTTTC
AAAAAAAACTTTGTCATACAAGATATTTAGTAAATTTG
>Locus_10207
CAAAAAATGACAAATGTAATTTTATATATTTCCAAATATAATTTCAAAAAAAAAAACATT
CTTTCCTTTGAAACATTGAGTTTCTTTTTTGATGGACGGAGATGCATCAATTAGATTAAT
AGCTAAATTTTTTTTCTCAATATATAAAAATATACATGTATATACTTTTTGTTTAATTGA
ACACAGCCAATACATCAGCAAATGTTGTAAACAAGCACCACATGAAATATCATCGATTGC
AACCATTTTCCATTCTTCTCCCATGTAGTTTTTAGTAATAATTCCGTAAAATTAGTAACA
ATTAACAGTCAGTAATTTTTATTTATGTACATTTTGTGTG
>Locus_10218
CTTTTATTTATATTACTTTGTTTTATTTTTAAAGTAGTTCGTACGGAGCAGGAAAATGAA
ATTGATTCGAATGGTTATATTCTTTACTGTCCATGTATGGGACGATTTGGAAACCAGGCT
GACCATTTTTTGGGTTCCTTAGCATTTGCTCATGTATTGAACAGAACATTGGCCCTTCCT
CCATGGGTAGAGTACAAGTCTGGGCATTCTAGATCGATACAAGTTCCATTTGATACATAC
TTTAAAATTGAACCTTTACAAGAATATCACAGAGTTATTACTATGGAATATTTTATGCAA
TATTTAGCTTCTTCAGTGTGGCCCAAAGGAAAAAGAAAAGTGTTTTGCTATATGGCTCGT
GGTGGAAGTGATCACTGCAATGCAAAAGAAGGCAATCCTTTTGGTCCATTTTGGGATACA
TTTGATGTAGATTTTGATGAATCTGTATTTTATCAGCCTCTGCATTATGATGTCCATTAC
AGAGATACAGCACAAATGTGGAATGAAAAATATCCATCTGATCAATTCCCAGTGATAGCT
TTCACTGGGGCCCCTGCAACATTTCCAGTGCGATCAGAAGATCGTGAGTTACATCAATAT
TTGATGTGGAATAATGCAGTGCTGAAGGAAGCAAAATCGTTCATTAGTAGCATGTTTCCA
AGGGGGCCCTTTGTTGGCATTCATTTACGTAATGGTCCAGATTGGGTGAGAGCCTGTGAA
CATATTGAGCACAGCCCCCTTCTTTTTGCTGCACCTCAGTGCCTTGGTTATCAAAATGAA
AATGGCAGAGCTACCCCAGAACTCTGCTTCCCCACCAAAGATATTATCCTTAAGCAGCTT
AGGAGCAAAGTCAAGGCTGTAAGGGCAAAGGCAGTGTTTGTTGCTTCAGACCATGACCAC
ATGATTGATGCCATTGAAAACTACCTAAAGGATTTAAAGGTGAAAGCACATAAGCTCCCA
ATTTCCAATCCTCATGTTGATCTGGCAATTCTGGGCCTGTCCAACCATTTCATCGGGAAT
TGCATTTCATCCTTCAGTGCTTTTGCGAAGAGAGAGCGAGATGTCAACAACCTGCAGTCT
TCTTTTTGGGCTTTCCCTACTACTAAAAAAAACACTGTTAGTCATGATGAATTTTAGAAC
AAAT
>Locus_10220
CGCAGGGTCAGGTCGTCGAGTTTGATTTTTCAGAGTGTCTTCACGTTGTTTACGCCGACA
ATTCTGAATTATGTGAGTTAAGCAACACTACTCTTTTCTCATACCAAGGATAAGAGGCTA
TTTCTTCATTATTTTGAAAAGGTCGTTATTCATTTTCAGTTTTGCGTTTTGGATATCGAA
AGTTTGAAAAATAAGTTTTTGTATCAGCATAACTTTTCAATTCAAAAGTATTTAAACCAA
C
>Locus_10221
CCCCAGTCTAGTAAAAGGCATAGCTGAATGAGGAAATATTTTTGGTTTGATAGGTGCGAC
TAGGATTTGTTCCGACCATGAGGCTTCTAGAGAAGGTTTATCTAATTGCTCAACGTCCAC
ACTTAGCGTCTTTTGCTCAAATGGATATGAAAATGTTTCTGGGGGTATGCACTGAAGCCA
AGAAAGTAAACTTAAATCAGAGTCACTAAAACCAGTGCCATTTAAAATGTGTGAGAACCC
CATTTCTTGCATTTCAGATGTTGCACTTGTTGCTCTTTGCTGACAGTACTCCACACAAGA
TTCATACAACACTCCTTTAATAATCAGTTGTATTAACCTGTCACCTTTAGCTGTATGGGA
TTCAACTCCTT
>Locus_10223
CTAGAATTTCACTGGCTAGGGTAGCTGAAGAATATCTTCCATCATTTTCGAGGTTTATAG
ATAGCAATGCATTGCCTTCGCCCATAATTAAAATAACAGTTGTAGTCAAATTCATTAGAA
TTGAAGTAAACACCAGAGCCGCCAAAATATTGCGTCTAGCGGCATGTTTAAAGGATGCTT
TTTGAATATTCTGCCAGACACTGGATGATATACCTAGCAAAGATCCCACTGCGAGGTTCG
AGGCAGATGTCCAGAAATCGGGGGCAGCTAACAG
>Locus_10230
TGTCTGCAAAATTTAGACTGTTAAAAAGTTAGGGGGTGTGCAAGAAAAGTTTTATGAAAA
CAAGGGGGTGGGTGTACAAAAAGGTTGGCTTGTAATTGTTTATTTTACATTGCTCTTTGA
AGCTACACAAGGGCTACTCGGCGATGGACATCGTAATTTTGAACCACGGTCATATGACGA
GGACGACAACTGAGCTGAGCCTGTCCTAACTCCCATGCCACAACCAACGGGAGGACTTTG
AGCCACGACAGATTTTTAACTGCAGCACAGCCCCTCTACACTACACGAGGCGGGTCTTTA
GTGGCAGACTGAATTGGAACTCACACCCTGTAGGCCGTGAGTCTGAAGCCATGACCACTA
GGCTACCGCGGCCGTACAAAAAGGTTGGAAACCACTACTCTAAGGAATGTCAACATGTTA
ACTTCACCTGCAGGATCACCAGATCTTTCTCCAATCAAGCACACATGGCACATCATGGGA
TGACAGCTCAAACATCACCCAGAACCAGCATTAACCAACCTTGTACTGACAGATCAAGTG
CAATAGACATGGAATTCTATATCCCACACACTGAAATCCAGCACCTGTACAATACAATGC
ATGTATGTTTGCATGCTTATATTCAAAATTCTGGCAGTTACACTGGTTATTAATGTACCA
GCATTTCAGATTTGTAATGGCTTTTCTCACACTTGCATTAACCTGTGAACTTGAAAATGT
AATCAATAACATATGTTACCCAGATAAATGTATTGCCAATATTTCATTACTCTAATTTTT
TCTTGGTATTGGGATTTTTC
>Locus_10234
GAAAATCTCTTGTAAAACTTTTCCTCTTAATCACAACTTTTTAAAAACATGCTACCGGCA
CATTTTGGAAATGTTTTGAGAACATATTCTCGTTTATTCATTAATAAATCACTGGAAAGA
AAGAAGATTATAAGTGGTGTTAATAAGACTGTATGTCCTTTCCGAACTTTTTGTGATAAG
TCTACAGCTCATATGGTTCAGATGCGTGGCTTAGAATATGAAACAAAGGAAAAGGATATT
ATAGAGTTTTTTAAGCCTTTAGGTATTACTCCTAAGGCTGTACATTTAAAGTCTGATGGA
ACTGGTCGTGTTTCTGGAATATGTGAAGTAGAATTTGCTACACATGCTGAAGCTATTGTT
GCGATGCGAAAGAAAAATGCATTCATGGGTAATAGGTTTGTACGGTTAACTCTGAAATCT
GCAGAAATAGCAACTGAACAGAAGCCTGATATTTCACTTGTTAATCAACCACCACCATCT
AAAGAAATTACTAATGATTTAAATATTACTATGAATATTCAAGCATCCTATCCAAAAAAT
TACTGTGTTAAAATGAGAAATGCTCCTAAGAGGATTACTGATTTAGCCATTTTTGAGTTT
TTTTGGCCTGTTGGTGTTTCCCCTTTGTCTATTGAGCCTTGTTATACTGAAAGTGGTTTA
AGAACTGGAGAGTTTGATGTGCATTTTTTAACTCACAATGATGCTGTTAGAGCAATGACA
AAGAATAATACTTGTTTGAGAAATAAATTTGTAGAACTTACTCTTCAAAAATAACAAAGG
AAGCAAAACAGATAATCGATGTGTTATGTGATTTGTATAAATGATGAAAGAAATCTTGGT
GCATCACATTTATTTTATTCACAAATTGTACAGTATTTGAACATCTAATGTCATTAAAAC
AATTCATTTTGTTGTGTATTTATTTTTGATAATTG
>Locus_10245
TCCAAATAACGATTCATCAGAGAAAAATGTTGAAGGGGGAGGGGATGAACTCTCATACTT
ATAAGCAACAAACATGGCAATTGCTCCAAGTTCCTGGAATTCGTCAAGTTCGATCTCCTC
CAAGGTAAGATATCTGTCTATAAAATAAACAGCTTTATGAATCATTTGACTTGTAAATTC
ATATTTTTCAGATGATTCTATCAACCAATTAACAAGTGAGGTTCTATTGATCATAGATAT
ACCTTTTCTTTTCTGCAAGGTATCCAAGTCAACTCGATTTGACAATTCGAGCTCTTTTAA
ATGTTTGTAAATATCCTCCGCATATGAAAGATCAATGTCTGTGGACGAGTCTCCACATCT
TGAACTTGCAATTATTGAAATATGAGGATTTTTATTCTCACCTTCAAAAATATTGGATGC
ATTTTGAACTTTTTTCTCAGAAAATTGTCCATTTACTTTATCTGTGGGATAAT
>Locus_10247
TTATCTCATCGGAATACAAATACCGAAGCATGATGGAAAATCCTTCTTTCGTAACATCTG
GAACATGAATTTCATTTTGTTCCCTTATTTTTCCGTAGAACATGGCTTTGAAGACCTGAC
TCCCCAGCCCCAGGATTAGTTTGTGACAGGGACATCGTTTGGGCGGTTGGTCCACTATGA
ACACCACGTCACTCATCACTTCGCTCTCCAACAGATTGGCTACTTGTGTCTTCAATTTAC
ATTTTTTTGAAGGTGCGGTTACGGGCTCCATGCTTGTATTTGTGGGTTGTATGATCCTGC
AGGAATCTTCATTAGTATTTTAACTTTCTATAAATGTCTGAGATGTCATTAA
>Locus_10251
AAACTCGAAGGGCCCCTTTCAGATTTAAAGGAAAATGTCAAGATGATGGTTTTTTAAATG
AAAACGAATTAAATGAATTCAAGTCACACTTTGAAACTCCTAAATCTGAATCTCCTTTAC
TACCTACATCAGAAATGATTTGTTTAAAAGACTTCACAATTCAAAAAGAAGAAAATAACA
AAAAAGTTTTATTTCATAAAAGAACATCATCTACTCAATCTAGGTTGTCACTTTCAAAAT
GGATGTTGTGGCAAACTACACCTCAGCGTACTCATATG
>Locus_10254
AAGTTATTTATAATATATTAAATTTGAAAGAAAAAAAAAGGTCCAGCTGAAAGTAAAAAT
GAAAACATGACCACGAAACTTCATCCTAAGACAGTTCGAACGCAGGCAACTATCAAGAAA
GTGAAGTCTCTGATCCTAAAAGAATATCCACCGACTCAAAGATTTATTGCATCGAAACTA
GGAATGTCTTCCGGCACTGAAAGTAAAATCATTCATAAAAATTGAAAGTTAAAAAAGATA
TTTAAATCTAAAGTCCATCTGTGTGTGCTTTTGCCCAAACATATTTTTGAAAGAAAA
>Locus_10271
CAGAAATTCAAGCAGTAGAACGAGCTTCTTTAAAAATAGCTAGAACGAGTCACTTCAATT
TATTAGTTCTAGAAAAAGAACTTCAGCTTCAAGAAAATGAAGAAATATCTTCTCGTTATT
TTCAGTGTCGAGAAGAGCTCTCTCGTCAAAAAAAAAAGTTTATTCAGAATAGTTCTTCCA
CAATTTCTAATGT
>Locus_10285
GGTGTCTATTTTTCTCAGCATCGGCACTTCCAGAAGATCCTTTTTTCTTTTAATGTGACA
TTATAGATCCATTTAAGTAGAATTGCGTTGTGATATCACAATGGCTCCTTACCCTGAAGA
GATAGATGTATTTACTGCTCCGCATTCACGAATGAAGGCTCTGGTGGATGTGTATTTAGA
AAAGCTTACTTGTACTGACTTCACTGACTATGCTGCATTAGAATCACTTCTGCATGATTT
GCATCACACTTTTTGCGAATTCAAATCCCATGAACAGATTGAAAACAAGTATATAATGAG
AAAATTAAAAAAGCGTCTTAAGTTGCTATCTATTCATGATGCTGCAGTCTGCAATTGCCA
TTCTGACAATAAACTATCCGACATGTTGGCTTTAGTGGAAGATGGATATTCTTGTACATC
CAAGACTGAAACTGAACGCATGAATTTTGGTCTAAAGTTGAGACATGCCCTTCAGGAATT
CACTGGCTCTTTCTTACCACACATGAAAGAAGAGGAAGAGGTTTTCCAACCCATGCTGAT
GAAATACTTTGAATATGAAGAGCTGAAATGCTTGAAAGAGCGAGTGATAGAGGAGCATAA
CAAATGGCATGCATCTGAAAAGCATTCATTAGAAGAAGCCCTCTTTTGTGATAAAAAGCT
TGATGAAATTGAGTCGGATGCAAAGAATTATATTTCTCTTTTGCCTCCTGAAGTTCTATC
ACAGATTTTGTCATATTTGTCTCCTAAGGACTTATTACACTGTTCTGAAGTTTGTCATCA
TTGGTATAATGTAGCTAAGTCCCCATCTTTATGGAAAGAAATATATCCTTGTTTTTGGGC
ACATGGCATATGGAGAAATTATGATGAGGACCATGAGGATCGTGTGAAGAATTTCTATCC
CGATGCAAAGATTGTTTTTAAAGTACATCATGATGAAGATGCTGATGTGGATGAATATGA
AGATGAAGATTCATCCTTTCATGAAGAGACATTTGATGATGCACCTTCAAAGAATCAACA
GAAAGAAATGAAAGCTTTGCAGTCCATGGTTAAGTACCTGTTGCCAAAAGTAGGATCAGG
AGTTCAGAAAATTGTTGTATCTTCTTCTAAAAGTCTTACGAGCAGTTTGCTGCGATCTAT
GTTAGCTCTGTGCCCCAATGTATCTTATTTAGATGTCTCTTACACTGCAATTGTAGATTC
AGCATTCAAAGGGCTGAAAGAGCATTCCTCATGTACCAATCTTCAATATCTGAATTTGTC
AGGTTGCCAAAACATAACAGATTTGGGACTTTATAGACTTGCTGACTGTATGGCAATGTT
GCCACCTCATGTACCAGAAGGTACAGATCACTTACGTAATGTGTATTTAGAAGACTGTCA
GCGTTTCCAGTCAAATAATAGAGACCAACCATGTGATTGCATATGTGAAATTGAAGACAG
TGGACTATGGTTTCAGAAGGTGAAACCTTGCTGCCAATGCAGAGTGAATGATTTCTGCAA
TTCTGTGTGCTTCTGGCAGAAAGACGGAATTATGTGCCACTTGGCAAAACTTTCTCTTCA
GTGTCCATTTGCAAATTCTCAAGAACCTTTGGATCAACAGTCTAGGTGTTTTATGTCCCC
TGGAGCTAGCAGTATTCGGAAGACAACAGCAACTCTCCTAGATAATTCTTTGAATGTGGG
ACGGTTAGAAAACACGTCTCTCTCGTACCTCAATCTTTCGGGCTGTAAAAAAAAATTACT
GATGAAGGATTAAGGTGTCTTTTTGATGCAGGGATACTTGAAAAGCTGGAATTTCTTGAT
GTTTCTGGGTGCTGGTTATTGAGTGGACCCGAATTGTGTTCCATAACAGACTCTTTGACA
TATTTAATGCCTGAAAATATTTTCTATTGTGATCAAATTTTTGATGGACCCTATCCAGAT
ACAGCAAATGGATGCCAGAATCTGGAAAATGGCTCTCGTGCATGCTGTCGCCAGATTCAA
CTGTAGTTGATCTTTGATCTGAAATCTGCTTTGTATATTAGTTCATCTTGAAGATTTCTG
TGAATGAAAATTGTGTAATTCTTAGTCAAACATTTGAAATCTGCACTTCAAAAAAAGAAG
AAGAAAAAAATGGTTTCCTCACCTTTATGATTCAATACTTTTCTTTTTCATAACACATTT
GTTAATTGTCACAATTTTTGTAACCTTTGTGATGTTTTTAGAAGGATCAAAAATTATTTG
TATTATA
>Locus_10286
GTAGGACACCGTTTAAGTAAAGTACTATTATCAATAAAACCTAACAAGCAAACACACCAT
GGGTCTAGGCCTGAATTTTCCGAAATTTCAAGATTGCTTGAGACTTTATTTGACCCTTCA
GTTGCATCATGAAGTCCAGAAGTCCATGCAGAGCTATTTCTTTCAGTCAGCCACTGGAGA
TCAATGTGAGATGCAGAAAGCAAAGCAGCCTTTTCTGCTGGAGGTAGAAGTGGAAGACAT
TTCTCAGCAACTAAAGGACAACACTGATCAATAGCTTCAGAAACATAATCCTCCTCGC
>Locus_10292
TCACAGACAGTTGTTGTTAATGCTCCTACTGGCACGCAAGCTGGAGTCCAAGCAGTTACA
GTATTAAGTGTTCAACAATGTGGGCCCTACCCAATGCAAGTTACTTGTCCTCATTGTTCA
GCTCATGTTATGTCAGAAACTACAGCATTACCAGGTTTATTAACTTGGCTACTAGCTGGT
GGCTTAGTTCTTTTGGGCTGCTGGTTAGGTTGTTGCTTAATTCCTTGTTGTGCTCCTGAA
TGCCAAGATATTGAGCATCGTTG
>Locus_10303
CACAAATACCCAAAATTGAATTATAGATATAAAACTAATATAAAAAAACAAACAAGATTA
CTCCAAATGATATTGGCACATTAATAAGTGAATACGTTTTATAAATCAAAGATGCATGCA
ATCATTCAGAAAACAGATTCATTTCCCCTCCCTCTCCAATTTGCTGTAATTGAGAATTTT
AAATTTAACACAAAAGCTCACAATTACTCAATATCAAGGTACAATATCATACAGTAAAAT
GCTACGATTTGTAGGTTTCAATGGTACAAGAGAAAAATTGCCACCTTTTCCTTCAAAAAG
ATGCAACATTTAAAACGTGAGCGTTATTGATGTTCAAACACATAACAGAAATTCAACGCA
ATCGTGAAATAAATTAAAAGTTGAATAAATATTTTAGAGGAGCAAAGCTTTAAATTATAT
GTTTTGTTCCTCGAAATAAATAAGGAGATAAATTAAAAAATAAATTAAAGGATATCTGAG
GAACAATCCTTAGCAATTTAAAGTTTTATAATTGCATTTCTCAACAAACATCATTCAAAA
ACATTTCCATGGATACACAGTAACAAGATATATAAATTCTCCAATACTATGCCCATAGTC
AATTCCACTGACTTATGTACAACAACTTTGTAAAAACAAAACCATTTAATACATTACAAA
TAAGGGCATATACAGTACAAATCTTGAACAATGATTGGATAAATATTCTATAATGAGCAA
TTACTTAG
>Locus_10312
GAAAATTAATAAAAATTTAGGTTATATATATATAAATGAAATAAGCAATCAGTATTAATA
ACCAGTGAATGAAACATGATAAATCCGGCTGGAAAATGTAGGAGGAAGAGTGATGTAGAA
ACTCAAGTTTTGTTTAACTGGAATACTCACTTCTGAAAAAGGAAAT
>Locus_10318
AGAAAATCTAATTGATCCTGTTACTTGTACTTTTTTTCATCCCACATCCAAGCAGATTAT
GCCAGTTGCTGATGCAGTAGAGAACGGCATTCTCTTAATTTCTTCTGAAATTCCAATTGT
TTATGATGTGCTACATATAGAAGAAAAAAT
>Locus_10322
GAAAGATATACAGTGACAAAGATGGTGTTGAAAATACCAATCTTCATTTCATATTTTGGT
ATGCTGCCTGTAGCCATGGTATCTGAGTGGTTAAGTTCGTGAACTCATGACTAGCATTAT
TTCTGTCAAGTCCTGGTATCATTACAGATTTGCTGTGGTGAGCATCTAATGAATGCATCT
AAAACCTAATGTTAAATCTATTGAGGTTCAAAGTCTTCCCATTGTTTGATGTGAAGTGGA
AGTTTGAAGAGTTGGGTATCAGTGAGGTCAATAGCCCTCATGCAGCTTCAAAAAGTAGCC
TTAGTAAACTAGCAGGCCACCCCCTAGTTATATAAAATAAATTCCAGAATAGCAGTTAAA
TTGGGAAATTTTTTTTGATATTCCATTATCTTGAATAATTAACAATTAGTTTGTGCTAAT
ACAATTTGTTTACCGTAATCAGTGTTTCAAATATAATAAAATGCTTTTTGTTAAAATATT
TGTTTATTTATC
>Locus_10329
TTGCGGCCCATTATGGTAACGAAAATATTGCCAAAATTCTTTTGAGTAAAGGAGCTGATG
TAAACTATGCAGCTAAGCACCAAATCACACCTCTCCACGTTGCTTCCAAATGGGGTAAAA
TGAATATGGTTGTATTACTTCTTGAAAATGGAGCTAACATTGAAGCTGCTACTAGGGATG
GCCTTACACCATTACATTGTGCTGCTCGAAGTGGTCATGATCAAGTTGTTGATCTCTTAC
TTGAAAAGGGAGCACCTTTCTTAGCAAAAACTAAGAATGGCTTAGCACCTTTGCATATGG
CTTCACAAGGGGACCATGTTGATAGTGC
>Locus_10336
CTGTTGATTAAATGTTCTATTCCACATTCTCTCTTTTCGAGTATTCTCTCTCATTGATAA
GCTTTCTGTCGGAAGATGGCTGTTATTTCTTCTACAGTTTTGTTCTTGGTTTCCGGTACA
CATTTGTATGTAAACAACCAAAATAGAGCCAACAGTACCGTGAACAGGAAAAACGTATAC
ACACCTAAAATATTCTGAAGAGGCAAAAATCCTAATCCAACGATGAAA
>Locus_10339
TGAATGTGCACTCGATTAAAGTACTTTAAAACAATATACAAAATGAAACTAGATCATTTC
TCCAAAATTACACGACTTCCTGTAGGAATGATTTTTAAACTGTTTCTCATTACTCCTTGA
AGTGCATGTTCCAAGGGCAGCTTCTCTTGCACCATAACCTCCCACTCACTCAAAGGGCAA
CTTGATCAAGTTAGAATAACTGGCACTGTAAATCATACTAAACAGTCCCTATCCACATTT
AAAGTTCGTGTTCCTGTAATGTTAAGGGACAAGCTGCTGAATCGAAACATTTTTTCAGAT
AGAAAAGCGCTCCAACATTAGTATTATATTCTGACTTCCCTTTATATAGAGAACAACATG
TTTT
>Locus_10368
GTCAACCCAAAAAGGATATATTTTCTTGAAAAAATTGTGCAAATGTGCTATGCACCCATC
CCTCTGTTTGCGCGATACTTCATTTACACAGTTTGAGCACTTTTTAAGTTAAGACAAAGG
AATGGAGCTGGATTGGAATTATTTTTCTGCATACCATTTAGAAATGAAATGATTAGAGCG
TTAATGAAAGAATTTTGTGTTTTAATTTTATTATAGCCTTATAATTCCAACAACAAATTA
CACGATTTCAGTTTGCACGAGTTTTCGAAGAAC
>Locus_10370
GAAATTGACAGGCCTCTCGTTCTACCTCGCCCTGCCCGCGTATGAAGCCGTGAGGCTCAA
AACTGCCTTGCCCGAGACACCCTTCCCACTCTAGAATGAATGCAATGGGCTAAATTCATG
TGAAGTTATAGTCATAATCACGTGTTTCCAGACAATCAGTTCATCCGTCTCGCTGTTGCC
CACTTCTGCATTTTCAG
>Locus_10377
ATGTAATAAAAATCTTTAAAATGTTCTTACATATAACAAACATTTAAATGAATCCTAAAA
AACTGAATAAACTTAAAAGTAAATTTGTAAAATCATGAGAATTATCACGTCCTTAGATGA
GAGAGTAAAGTTTCTGCTTACATAGGTTTGACTTTTATGAATTACTGGATGTGCTTAATT
TTTATTTTCCTATGTTTCCTTGTAATATGTGTGATCCAAAAGTGGGAGAGGAGTTTTTAC
TATTATATTTATTTGAAAACTTATGCACTCTAAATTTATTTCCTGGTATTTATGTATATA
ATGGATCTTCTAAGAACTCATACTTTCATTATCCTGATTTAGTGGTTTGGAGAACAAAAT
ATTTATTCTAAGGATAACCCACCTTTCAGTCTAACTAAAAACAGAATCTGAATACTCTTC
CCATGATCTCCTGCACTCTCAGATCACTGAGAAGACTTACAGCAATTCCGATATTTAAGA
AATAAATTACTTCTGACATTTACTAATTTTTCAAATAACCGAGGAAAATAATTTACCAAG
GAATTCATTTTGTTGAATCAAATTAACACTTATTAACAGGATGATGAATATTGTCTTTTT
ATGGTATTAAATACGGAATCAATTTCTTTCACTTGCTGTAAAGTTTATAATAAGCTAAAC
ATTTTTGGGGAACAGTTTATAAAATGCAATTTATA
>Locus_10378
GGGAAATTAAACACAAGCACAGGTTATATACAACATATACAGAAATTCTATAAAGATTCA
AAATCTACTCACAAGAAAAAGGCTTCATAAAATATTATTGTTCCTTCAGTATAAAGACTT
TTCAATTTGGCAAATTTTGCCAAATTCTGGTTTTCCTTTCTCCCTAGAGGGAAATGTTAA
GATTTTCCAATTGGATAACTCAATTTTATCAAAGTGCTGAATGAAGTGCATAGAATTTTT
AGAATATAGTTAGTGGATTTTTTCACTCTCTTAGAACCCTTTTAATATATTTCAAAAGAT
GAGAATTCTTAATACTTATTTTTCACTAACTTATCAAATTATATTTCTTGTTGTTAAAAA
CTTTTTCAATTTTTCCAGTACTGCTGGGAAAGATCTTAATGTTTATAAAGAAATAAGTTA
TATCCTTTTTTCCATACTTGGTTAATTTATGTTCATTAGGGTTCTGAATTGCTCTTAAAA
TTTACCCATCTTTACGATTTGGAAAAAATCCCCACCTTTTTCATCTTTCACTTGTGAAGG
ATAGGAAAATATGTGGTACTTCTCTTTCAGAATAGAGAATTTTTTAAGCTTATTTTACTT
TACAATTTTTTAAAAGGAAGTCTTTATAATGAAGGAGCTCGTTCTTTAAAAAAATCAATG
AATAAATATTGAAAGGGAAATTTACTTAAAAGTAAAACACAGCAATTCAAAAAATACACT
ATACCTCTTACAATATATAATGTTCAATATCTTGATTGAATGAAGAAATTAACAATCCTA
TCTTGTTGAACAATT
>Locus_10380
CGCGTTAGTGGGAGCGGCGTCAGAGTAAATGGTGATGAATGTCACTCTGTAATTTATTGT
GTCCATCCTCGTTTACAAATTCAAATTTTGCAACTACATCTTTGTTGTTGTTCATTTGGT
TGTTTTTTGTGTAAGATGTTTGTTTTACGTCGCAGGCATATCGGACCGCTCTGATATATC
CAACGATCTCAACATGGCGTATTTGCCGCTTGTGGCGCGATCTTTCTGTGACAGGGGCAT
GTGTATATACAAATTGTTTAC
>Locus_10382
GGTCTATGATGGATCCACCAGTTGAAAATTCTAGTTTTTTTGCAAAAAATGCAAATTCTA
AGATTCATGGAGGATCAAATAGCTTTTAGCAGAGGAAAAAATACTGTTTCCAAGAGTATA
ATTGTGCACAAAATAAATATTGCTGAACATGAGATGCTACAACAGGTTCAGAGCATTGAA
AATTCATCCCCTTTGTTATTCATATTTAGTGATGGAGTACAATTACAGAAAGCATTAGTA
GCAGGGGACAAAACAATCATTCATACTAATACTACAAACTTAGATGAAGCTCTTATCATT
CTCATGGCTACTTACTATACTTTTGCTATTGAATATCCAAAGTCATTCTCTCAGATTTTT
G
>Locus_10386
AAGAAATTAAAAAGAAAATGCAACTTTTGTTGCTCTTATTATAGATGAAATAACCAACAT
CAGGCCATAAAATTCAGATGTTGTCTGTTTTTCATTACATGAAATAAAACACTCGATTGT
TTAAGAAAGATTTGGGGGAGATTTACTGATGTGAGAATAGAGGTGCAAAATCATTATTTA
ATTAAATGTTACCTTGATTAATTTTAGTGCATTAAAAAATTAATGGTGCAAACATACAAT
GCTACTGCCATAATAACCGGACAACATTATGGCGTTCAAAACAAAATCAAAGAAAATCAA
AACATGGTTGTTGTTTTTTTGTAGACTGTTTATGCTATTATTTAACAGATTTTGATTTCC
ATTTTTTGTCTCTAGTTTTTCATCAAATATTTGCTCAGTCAGATATCCTATTTGATATAT
TACATTAAAAGAACTTTAATATAAC
>Locus_10389
CTTTACAGTTTATCAACTCAAGCGAGATGGCCCTAAGTGAGTCTGAATAGGGCAGAGTTC
TGGCCAGTGCTCGATGATGTGTGATGAACTGAGAGAAAAAAATCTGGTTGCCTTTGCAGA
TCACAGTTCCTGGTCCTCAGCAAAATATATCCAGTAATGAAACTGAATTTCAGTAGTTTT
ATTTCCTCAATCAGGTTTATTTTGTGAAAGCCACTACTTTTTTTTTTCTTCAAAATTGCT
GTACTTCTT
>Locus_10390
CTATATGATCATCAGAATTATTGTAGAAAAATTAAAACTTATAGTATAACAATTTTAAAT
TTTTTGAAGTTAAGAACAAGATATGCATGGAGACGCATTATGTCCAAAAACAGATTGAAA
AAAAATATGACAAAATTACATTAAAAATATTCCAACTAATCACTCCTAAACTAATTTTAT
ATACATTTTCAAAAAGTAAAGATACATCACGAAGGAGGAAGGGCAGTAGGAAAGGAAAGA
CTATGAAGAGTGCATTAGCAACGTGAAACAAAACCTTGAACCATTTGCTTCTTTTTCGCA
GTCATTAGTTATTTCTGCATTGTCTGGCTTGATTAGTACTTGTTCACAATGGCTGTGTCG
ATTCAGAATTTTTCTAAATGTTAAGTGTGTTACAACACATTTTCATTAAGCAAAAGGTGA
ACATACAGCAGATATTTGTAAAGGAATTGTTTCTGTAAATGGGAACATCATGAACTGACA
AAATGGTTATATGCTTTCTTTGAAGGTAAGACCAATGTTCATTATGAAAACAGAACAGGT
GTGATCTCCGACGCTCTCCTTCAGAAGAATGCAGAAATTTGAGCAAATAGGTGCCTCAAG
TTTGAAGAATTGCATAACATAATGTTGGTAATGACTATGACAACTCTACTAAGTTGTAAC
TGTGATTTTAGGATACTGGAAATTGCGTATATGGTGGGTTCCAAAAATGTTAACAGATGT
ACTTTGCACTTTATACATTCCCATGCTATGCAAAGCAGTTAAATCACTAGTGTTGAAACT
TGAATTATTACCACATCTGAATCCAAGAAACCACGTATACTATAGTAAAATTTTTTTAAA
AAATCCAGGGAAGTGGGAGGGGGGGATAAACCTTTTCCGAGATAGGCAAGGCACTCTTGC
CTATCAGCATCATTATTAATGCTGATTCATATTGTCAGTAATTGTAATTGTTTATTTTAC
GTCGCTCTTTCAATTGTTTATTTTACGTCGCTCTTTGAAGCCACACGGCTTTATGGGATG
CTCTGCAACCTCGTTACTGAGGGTTTTCGGTGACGGACCTCGTAATTTGGAATTGCGGTC
AAGTGACGAGGCTGACACCTGAGCTGGCACCCCCTCTACTCCCACGCCACAACCAATGGG
AGGACTTTGAGCCACGACAGATTTTTAACTGCAGCACAGCCCCTCTACACGAGGCGGGTC
TTTAGTGGCAGAGTAGACTAGGATTTGAATCCACGACTCGACAGAAAACATGCATATTGT
CAGATTTTGACATCTTAGACAAGCAATCCAATACAAATTGGGGACACACTGACAAGTCTG
CTTGCTGCATGACAGTGCTCATTTCCCACACACCACTTAAAACTTAAGCACCACTGAAAA
GTTTCAAGAACTTACTGAAAGGCCATTCACCATACAGCTCTGACTTTGTATCCAATCTTC
CACTTATTCTTTTACTCAAAGAAACATCTTGCAGGACAAAACTTACATGAAGACGACATC
AAAACTGAAGTTGAAATTTGGTTTCAACATGCGATTAGTTTTTGTGACTGGAAAAGTTTG
AACAAAGTCACAAAAGTTTGAACAATGACAACAATTATATTGAAAACTAAGGAATGTGTA
CTGGTATATAATCTGTAATAAATTTTTTTTAACAATTTGAAGTTTTTTTGATTGGGTATA
CAGCATTGTACCTTTACTTTTCAAAAATGCCTCATTTTCTCTCAAAATTATGCTTCTACT
TTAAAGAAAAATTAAAAGGATCTCTGAACTAAATTATGTTACTAAGAGTGTAAATATTGC
ATAATTCAGACAGACAAGAGGAATATAAATTATGAAGAGTAACTTTTTACTATACTTTGA
GTGATAGATGATCAAATTTAAAAGCTAGAGTAA
>Locus_10396
CAAGAATATAGTCCAACATGAAGTACTTGGTTCTATTTTTCTTCATTGGTTTGGCTTCTG
CAGCCTACGTGCATGATGATCTTCTGGATGATTACTACGAGGACTTGATCATCTCTCAGA
AGAACTTAGTTTCTTTTGCCGATGCTGAAGAGGACATGAAAACGGAATTGGGAAAACACT
TGAAGAACACTTTGGACCGTATTCTTGGTGAAATTAAAGATACTTTAGATCGTGGAAAGT
CTGTCAGTCGTGAATTGATCGATCAGGCTAGAGATACCTTGGTTAAACTGAAAAATGTTG
GAGTCGAACTGGAGGACAGAAGCAAGGATCTCCTTCACGACGTGAAAGATCGTTTGAAAT
CCTGGTGGAGAGATGTACTGCATAAATTGAACATTACAAATGATGAAACGAAAGTTCAAC
ATGCATCAATAGATTTATTTAGAAAGTTCATTCAAAAATTCAATCTGGAGAAACCTCTTC
AGAGACTGCAGGAAATGATGACTGGTAATACCGATATTGAATCCATGAAGGCATTCATCA
GAGAAAAGTTTCCCGGATTTCAAACGCTTATGCACAAACTTCTCGAATTATTGACTGAGA
GTCGTGAGAAGTTTCAGAACTTTTTAGGTAGACTGATGAATAAAAAAGCAGAACAGTAAA
TGTAG
>Locus_10400
CTCAGCAGAGAGCCGCCGCCACCACTCGCGACGCGACGCTTCACGCCGACGGAAGGAATC
GCCTTGCGACGGCCGGAGACGCAGCCCATCGCGGCCGCCGAAAGATGGCCTGCACGGCCT
TAGCCTCTGTTATCGAAGATACTTCCCACATAATGGACTAAACATAAGTTATTAATCTTC
CCAAGGTTATAGAAGATCTGTTAAAATCAACGGATTTCTCACTCAAGATGCAAATACAAT
TTTCAAGCATTTATTCATCTTAATGGATTGTTACCACAAGAAAG
>Locus_10407
ATGTTACAGAAGTTAAAAATCAGGGAGATTGTGGGTCTTGCTGGGCATTTTCTGCTACCG
GTTCTTTAGAAGGTCAACACAAGAAAAAGAGTGGAACGTTAGTTTCTCTCAGCGAACAGA
ATTTGATAGATTGCTCGCAAGAAGAAGGTAATGACGGATGCGATGGTGGGTGGATGGATC
AAGCTTTTAAATATGTTAAAGTAAATCATGGAATAGACACAGAAGCTTCTTATCCATACA
TAGCAAAAGATCAATCTTGCCATTACAAAAAATCTGAAGTTGGGGCCACATGTACAGGTT
TCGTTGATTTGCCTTCAGGAAATGAAGGAGCATTGAAGATAGCAGTTGCGACT
>Locus_10408
TGAAGATACAGTTGGCAACTGCTGGAGACCCAATTTTGAACCTCCACAGGAATAGAATTT
GCCACCATGGCTGTGACAAAACTCAGTTTTAATGTTATGGAGGATGGATGCCTTCAACAA
AACATTACAAACCTTTTTGCACAATTTATGTCAGAACCCCAAAGCAACTAAGAAATAAAT
TGCAGATGAGAGCCAAAAAGAGCATTGTGGTGGGATATGCCATGCAGACTTGATATTGCA
TGTTAATAATCTGAAGAAAAGAAAATTATTAAAATGATGAATTTTATAATGGAACCAATT
GTGCTACGGCAACAACCTTG
>Locus_10413
TCAAGGGTGTACTTCTGGCATTGATGGAAACATCAGGCGAACGCCTAGTTCTGTCAGTAG
TGAGCAACCCGTTCACTTTGCTATCATTTTAGAGTGGCATTCCAGTTATTTCAATACTGC
TGAAGGAATTTTAAGACTTGCTCTTTTGGTTTGTTCCACAATCAGTTTGGGTTGTGTTTC
TAGTGCTGGAAGTGTCAATGCTGACATTTTGGACTTACCGTTTGCATCTTGTGTTCGTGC
ACATATTTTTGTTACAGTTCTCGCAATTCTCATAACTCTTGCATTCTTTATTTTGGGAGT
GACTGCACTCATTGAAAGTTTTCCAGTGTATTGGAATGTCATTGATGCTGCTCTGCATGG
AAGTTTATGTGCTCTTTTACTTTTCTCTTCTGCCATGTTGTTGCATGCGGAACACCTCAT
TCACAGTCATGAACCTCCCATTACAGATTGGGCAAAGGTGCAATTGTCATTGGGAGCTGT
TTTTGGTTTTCTAAGTACAATTGTCTGTCTTTTCATTGCTATAATTCGTTCCTGTGCTGG
CAAAACTCCCTCTGTCACTGATGATATTGTTTTAACTTCCTTGCAATCCAGCTAACCGGA
GGAGTTTATTGAGACCTCTGACTGAGAAACAGATCTGTTAATTGTTGCATTGCG
>Locus_10417
GAAGAGGCCAGTATACACAGGTTAAGGATGGAATATATGGAGAGACAACTAGCTAGCCTC
ACTGGATTAGTCCAGAAGGCATTAACAACAGGACCACCGAACAAAAACCAAACACCTCAA
CAACAGCAGCAGCAACAACTTCAACAAATACCTACAAAAGACAATAACCAAGGAAAAGAT
GGTGCCACCATTAATAAAGAAGATAGGCTACCTCCTGGGATGAAACCATCCCTCCTACCT
AAAACAACATCACAATCAGCTGTCATTTATGACAGTAGAGAACATGTAATTCCCAAAGAA
GTCCACCTTACTCCTGAAATGTACGTTCAACTGAGACATTTAAGGAAGCAAACAAAGGAC
CTAAGGTTGGAGGTGCGAAATTTGAGGCGCATTGCCCAGGCCCAGTCGGTTACAGCACGA
GATACAGTTCGAGAAACATGTGTCAAAATCAAG
>Locus_10426
AGTTGTTGGTGCTGTTATTTTTATACTTCTTTCAATTTTCTTCATTATCCTCTTCATCAG
GAGAAGAGCTGCATGGAAAAAGGAATTGCAAACACATTTGTCAGGTCCTGTACATAAAAC
AGACGATGTTCGCGTCGGTGTAAGTGCTCGGGAGACACTATGGATTAATCAGGCATGGCA
TCCAGCGAGTACAGGGAAAAATTGCTTACAAGATGGGAAAATGATAAATAATGCTAATTC
TGGAATGGATCGTAGTTATATAAGCCTCTATTCCCCTTTTTTAAGCAGTGGAGGTGCTTC
AGATTATGCAGAGGTGGACACTCACAATATGACTACTTTTTACAAAAAAGAGCTTCCTTG
TATACCAGCACCATATGCAACCACAACTCTTATCAATCCTTCTGCAAGACACCACAGTGG
CTCAGTTCACGATGGTGGCAAGAGTAGTGGATCTGAAATTAGTAAAAAATCTGATAAAAT
GTATGACATGGAAGCACGTCTGATAGAAGATTGTGTAACAGAGCAACTTTTGG
>Locus_10431
CTTCCTATATTAAAATGTAGACATCCTGCTATTACTTTCAATGTTGCTTGTAGACCTTTT
GGAGAGATCTTTGTGACATACAGCATTACTGCAACCCAAAATAAATGATAATTCAACACG
CTCGTGGCTTCTATGATGACCGCAAACCAAGGTTCCCGCATCAATGAAAATGAGAAACAG
AAAATAGAATGCCCAAGCAAAGCCAAAACAAAAATGTTGCGTTCACCAATCCTACTAATC
CACCACTTTGAAGAATAAAGAAAAGGAAGTCCATATAATCCATTCATACCTCTAGACACA
CCAATAACTAGATCCGATGCTCCTAT
>Locus_10435
CTTTGTTCAATTTTACGTTCTGTTTCGAATATGGAGGAAAATTTTAATAGTGTATATTCC
TATGTCAGTAATTATTCATCTAAAGAAGTCGATGAATTACATCCATTTAAACTTCATTGG
GTGTTTGGACATGATACTAAGGTGGTTCCTATTAATATATCATCTGCTACTATTAAAGGA
ATTTTCTTTGCCTCTGGTGCAGTTGGTGTCTGTTATGACTGGGAGAAAAAAATCTCAAAT
TATGTTACATGGGCATGTTAATAACATTATATCAATTGCTACAACATCTCACAAAGCATA
CTTGGCTTCTGCTGACTCTGGACCTGAGAATTCTTTAATTGTGTGGCATGCCAAAACTGG
GTATTATCTTTGTGGAATTGGAAAAAAAAGGAAATGTTGC
>Locus_10440
TTCCACAACAATTTCTAGTATAACAATCCGTATCTTCATTTGCAGAATAAATCTTTTGCC
CCAAACTATTCTTTATAGTATATTTATTTTTCGCTTCACAACCCAAGAAAGATTTTGTAA
GTTCACATTTTTGATGAACAAGAAGCTGATCAACCCTGGACAAATATTGCAATCCACGGG
TAGAAACAGAAATCCCAATAGTGGTAGGTATCAATTCATCAGAACCAG
>Locus_10449
CTCATTTCTTAAATTATATATATTTACAAAAGTCACTCAATAAGGGGGAAAAATATATAT
AATTTCTTAAAAATCTTAATCATTATCACATTTTGGTTTTGCTGCAATGAATGTTGAAAT
GTTTGGAATACTTTACTTATCCTAAAAATTCAATTATAAAGATCACATTTGTTCATTCCC
ATTTTATTTGAATCACACTGATTATTTTTTTCATAAAGATATTAAATCTTATGATCATCA
AAGCTCAATAAATAAGAACAGATTCACATTGGCAAGTAACATAACACAGTTAAAAAATAC
AAAGTCCATTATCTAAAATCATAAATTACATTTTGAAAGTTTACTTGTTTGATTTTTATC
AGCAATAACAATTATAATAATGTGTCTCAAAGCTTAAAAAAATTGAATACATTGATCAAA
AAGCGAACAGAAAAATACATTTCCAATCACAGAAAACTGGAAAGAAAAAGGTAGTTAGGT
TATCAAAGCACTTAACAATGCAATGTGAGTTAACAAAATAAGGTAACTAAAGTTACAATA
TCTAAAACATTTTAAACTCAATTTACATGAAGTCATCAAAATAACATTTTTTTTAATCTT
CTGAAAAAACACTGCAACAACAACAGACCTTTTGTAATCATCCTCCACAGTTTCTGAATA
TACATACTTCTTGACCACTTTATTACACAGCAAATGGAACGCAACCACTTATGACAATTA
GAGAACTCAGTGATACATTTGCATGTGTGTTCATGTGTGTGTGTGTATATATATATTAAC
ATATGATAACAATAATTAATAGGTATTTAATTCATTCAACCTTCAACAAGGTATCTGCAA
ACTTCTCCATAAACTTCAAGGAAGAGAGAATGAAGCCATCGACACACAAAGAAAAAGATG
AAAGGAGAAAGATTGTTAAAAATTCAGTTTAATGCAAAATTCCCATGGCATTTTGTTGAG
CTCTCTTGGCCTCTTCTTCACCAACCTGTCGTTCAATGAGGTACTGAGCAGTATTCACAT
TATGGGCGAGACCCGTTATGGTGACTATGCGATTCCTGGTTCCAGGAGCGAAGATTCCCT
TCTTCGAGATCTGGATGTTGGCTCCACTGAACCGTTGGATCTCAACCAGAGCTTTTCCAC
CTGGACCCAGGATTGCTCCAACAATATTCTCTCCAACTTCGATTTCAATCTTGGTCACAT
CCGGGCCCAGTCTATCAATAGACTGGGGACTTTTGAGAGTTGGACCAGAACTTAAACCAG
TGCCTAAGCCAAAAGAATTGTTGTTAATGGGTAGAGCAGCTGCACTGGGTGAGGCAAGTG
TCGGAGAGGTTCTCCGGAAGGGCTCGAACACCTGAGTTTCAGGTTGCACCAGGAAGCGGT
CGCTGGAGCGTGATGTGGTTGTGGGCGATGTGAAGCCTGGTCCAAGACCTAACCCAGAAA
CTCCATTGCCAAGGCTGCCAATAGGACTGAAGATGCTAGATCCTGTTCCCATTGGGTCGG
ACATAGCTGAAGCAGCTTCCATTCCTGGAACACCTGTAGTAGATGTATACATACCCTGAT
TGGACATTCCTCCTGGTGGCATTGGGCAGCTGGCCGCAGCAGAGTTAGGCATGCCCATAC
CCATTCCTCCAACCATAGGTGGGCCATTTCCATTAATACATAGTCCCAGGATATTATAAC
TTGGAATATTGTAGTTTGCTAATGTATTCATGGCTGCACTGATTTCTGATAAAGCTTGCT
CTGAGTAACCACTACCCCGAAGCATTGTTTTGAATCTGTCAATTACCTGGGACACATTAG
TGGGTGGGACACTGGGACTTCCCATTCCAGGAAAGGAGACAACTCCAGCTGAGCTGGTCT
GGGGACTATGGAAACTATTGGTGACTGTAGGGCTAAGGCTATTAAGGCTGTCATTTGAAC
TGTAGCTGGTATTGCTATTATTCATAGTGCTTTTAGAAATACTATTGGGATTTGCAAATG
GTGAACCTGTGGGATTAAAATTAGCTATTGGACCCGTGACATCAGCATAACTAACATTTA
AACAATTACCACTCTGGGGATCTTGAACAATTTTCATAAGGATAAGTTCACAAGCAATTT
TATTATTTTCCATTTCTCCTATGACTGTGATACAACGTTCTACTAAGGCATGGTCCTTGG
ACTTTTGGGATATTTGCACATAAGCACCACTCTTTTCCTTAATTTGTTTAATATAACTTC
CACCTTTACCCATGATCATTCCCACTGTGCTATTAGGAACTAGAATTTTCACTTGCTTCT
CCCGTTCTGCAGGTTGCTTATGATCAAAATCGATGGCGAGTTTCGCATTAGGGTCAGGTT
TTTCTTTAATTTTTTCCATGATGAATTCGTGAATTTTTAAAATGCCATCAATGTTGCCTG
TGATTAAACAAACCCTTTCTCTTGTTCCAGGATAAAAATCGGTTGCCTTTGACATTTTAA
CACGCGTCCCTGTTTCTTTTTGTAGTTGGGCTATAGTTTCCCCACCCTTACCAATAATGG
CACCTGCAGCAACCGATGGAACAAGAATTTTGAAATGGTATGTCCCATTGGCAATGCCAT
GGTGAGACCTTTTTGTTTCATTATCTAATTCTGAGTCTGATGGCCGTTTTCTGGAATCCT
CAAAATCTGATTCTGATCCATCATTTCCTTCCACAAGAGCTGTTGCCATCTTCAGTATCA
ACTAGCATACACTGAAAGCCATAGTTTCTCAGAATACAAAACAAGATCTACAGTTCACCA
TTTTTTTTTAAATCTAAGGGTGGAGTTACACCCCCGGAAGTAAATTCAGATCACTTTTGG
TACCTTATTTCTCTCTGAATCCTTCATATTCAAAATTAAATTCCATTTCACTTTTTAATG
TTTTTCAGTATACATCTGAAGGCATACCAACATTTACAAAAATAAAACTTTTAAAAGCAT
AAAATATTACAATAATTTTTCAAAATTATTGTAAAAATTTAACAAGACAAAC
>Locus_10450
TTTTTGTATTTTAGTAAGTAGGATTTTTGACACAAAATTAAATAATTTATTTTCCTTTTT
TTTTAGTCGTGTGTCAAGAGACTGTGGATGTGTTATTTGCAACTCAAAATGCAGAAATTT
TCAATGGATCACATGTTGCTCAAACAAGTGTAACTCAACAGTGGCCTTGTAAAAAGCATG
AATGCCCTTTTTGTCATAAAACTTTTGCAAACAAGACTAATCTAGTACATCATGTGCGAA
TTC
>Locus_10451
CTAATGTTGAAAAATTAAGAATGAAGCTGTGAATTTTTATCATCAGAACAAGCTGGCAGA
AACAAAGACCAAACAAGATACTTTCTCGGGTCAGGTATAGTAAACATGCATATATGCACA
ACATGTACTGGGTAAGTGTTGGAAGGATATAAAAAAAAAGTATGTGCCAATTTAAATGTT
GAATTGCTGCCTGTGTGGGATATGTCCACCATAAATCTTGTAGAGGATATCTGTGGATGA
CCTTATTCGAGGTTGAATCCTTGGGAAAATGGAAAAAAGTTGAGATGTTAGTAGTGTG
>Locus_10458
CCTAAACGTAATGTTTTTTTTTCTTCTTAAATTTCCAATGGCAAGGCAATATACAAAAGA
AAAGAAAAATGAGCATCAAAATGTGACTCAACACATCCAGTAAAAATACAATCAAAATGA
CCGAAGTTATTGCCTTAAAAGTTGTCTAGCTTCCCTGTATCTCACCGACCCAGAATCGCC
AAGCAACGCTGGAGAAGTTCTCTGTTCATCGGTTTTTCCAAATCACAGAGGGTCAGTTTT
ATCGGTCAAAAATCCCAAAGCGAG
>Locus_10460
GGAATAATCAGTGATGTTTGCAGTCCCTTCTCTGTAATCCATCGCTGAATGATTAGTCTT
GGCAGCAAAAGAGCTATTGCTCACGGGTGTTGACGAACTGCTACTGGACAACCCACTACT
AGGAGCAAGGTCCGGATTCAGATCGTCAAGATTAGGGAGATCACTCAAAATATCAAATGT
ATCCATATTAAAGACTTCTTCATCAGGTGTTGATATATCATTATCAATGAAGTCCATAGG
ATTCAAGTCTACTATCACATTGTCTGATGCATGTGGAGATTCGATTTTCACGGAGATATG
AGGGTTTGAATCTTGAACCACGTATTTGGGCGGAGGCATATTGGCTAAC
>Locus_10468
GTTTGCTACAGAATGACCGGTGGCTGAAACATGGAACTATTCCAGCGAGAACCGGGGGAC
GGCAACTACCACAGCATTCCCGGTAACTCTCCGGCTCCCTGGCACAAGAGGAGAGCATTT
CTCGCGGGAATCGCCGTGCTCATATTGTTTGCTACAGAATGACCGGTGGCTGAAACATGG
AACTATTCCAGCGAGAACCGGGGGACGGCAACTACCACAGCATTCCCGGTAACTCTCCGG
CTCCCTGGCACAAGAGGAGAGCATTTCTCGCGGGAATCGCCGTGCTCATATTGTTTGCTG
TGATAGTTACTATTGTTGCACTTTGTGCGCCAACAAAAGAAAATTCTGAATTTACCAGCA
GATTTTCAGCTCTGGAATGGATCGACGACTGCCCCAAAAGCACCCCTGTCTGTCCTTCCA
GCTATGAGGAAGCTCCACCTCTGTTGCTGGTATCCTTGGATGGCTTCCGGCCCGATTATT
TGAAGAGGGGGCTGAGTCCGACTTTGGCTCGATTGTCCCGGTGTGGTGTGCGAGCGCCAT
ATATGATGTCTGTCTTCCCTACAAAAACATTCCCTAACCATTTTAGCCAGGTCACGGGTC
TCTATCCATCTTCTCACGGAATTATCGACAACTTCATGATCGATCCCGAGACAGGGAAGA
TCTTCAAAATCAGTACAAATTCTACCATGGAGTCCTTTTGGTGGGAGAAAGAACCAATTT
GGGTGAGTGTTGTGAAACAAGGCAAGAAATCGGCGACTTATTTTTGGCCAGGATCTGATG
TCGAAATCAATGCTACTCGCCCCACTTACTACAAGGAGTATAATGGATCGATCCCGTTTG
AAGTACGCGTGGACCAAGTGCTAGAGTGGCTCGATCTCCCTCTCTCTGAGCGTCCTTCCT
TTCTCACCCTCTATATCAGCGATGTAGACTCCAGCGCCCACAATTACGGAATTTACTCGC
AACAGGTGAACGCGTCCTTGTCTATAGCGGACCAAGTCATCGAGAGACTATTTTCAGGAC
TCCAACAGAGAAACCTTACGGGCTGCGTCAATGTCTTCATTGTCTCAGATCACGGTATGG
CCAATATAGATTGTTCTCGAAGCATCAATTTAGGGAAATACGTAGATCTTTCGTGCGTCC
GAAGCACTGAGGGATCCGTTGGCCGTCTTCAGCTCATGGATTGCCAAAACACAACACTGG
AGCAAGTGGTGAAGGACATTCAATGTCGCAATGAACACATGAGAGTGTATCGCAAAGAAT
TACTCCCTGTGCGCGCGCATTACGTAGACCATCCTCGCATCGAGCCTATTTTCCTGGATC
TTGATAGTGGATGGACGTTACTGAGAAGAGAGCCTCGAGAAGGAGAATATCGCTGTAGCG
GAGGAAGTCACGGATACGACAATATTTTC
>Locus_10487
TAAAACTGAAAAACTCTAAATTTGGAACAGAAAATTATCTTAAAAATCAGTCCAAAAAGG
GAAGAAAAACAGAATCAAGACTTTTCGACATTTTTCACTCTACTGACAAAAAGAAATTCA
ACTGAAAACCATTTATGATCATCGACGCGAAGTCGATTGCTGTGCACCGCG
>Locus_10489
AAAATTACAGAATAAACACAATTTATTTTCCTTTTCAACAAGAGAAAGTCACTTATCAAA
AATTTTATTCCATGTTGATTGCACAAACTATTTTACATAACTGTCAGAAAAGCCTAATGG
CCATACTTAACACATTCAATGCGACTCGATACATAGAGCAGGATACAAAGGGGGGGTGAG
ATACAGATCTTTTGCAACAAAAGAAAATAAAACATAATAAACTTTCAAAAAGAGAAAAAT
ATATAACAATAACAATAGTAATATTGAACACTGTACAAATATACAAAAATAAATATTAAA
AAAAGGGTAACAACTTCTAAAATTCACACCGGACAGAGAGGATTGACACTGAGTTCAATT
GATGTTGACTGGAGGTGGGGGTTCTGGGATCAATGAAGAGAAAAATGTTTGTAGAAAAGT
CAGAGGAGAAAATATGTGATTATTATTGACCATATCATGGTTTTGAGCATGGGGTGGTTC
ATCTCCATCCATAGCAGCTTCCAGTTCATATTCATCCTCGAGTTCCACATTGGCACCGAG
ACCTTGATTGACTAGATGAGGCTCATTTTCATTGTTTTCAAACTCTGGAGGCATATCTAT
ATTATCAGGAACTCCTGGAGGTAATTCTTGGAGAACTGCAGGATTTGCCCTTCTCATAAA
CCACCCTTCATGATAAAGAAATACAACAATTGTGCCAACAATGACAATCATTAGTCTTTC
TGGAGAAGAATAAAAGTAAACAATGCAAAAGAGAACAAAAAAGCGGCAGCACTGGAAAAT
ATGCTCTAACCAATCTCTGTGCATTCCTTCTTCATTCTCCTCCATCAGTACAGGCCCTTG
AGCATTATTCCTTTGATTGACTGGTGGAGGTGATGGAACTTCATTGAGATTGGGAGGTTG
TTGGAAATTCATGAGATTTGGGAAAACACCCCCACTTCCAGGTGGGGATATTAAATTCAT
GCTTTGCATGTACTGAGCAAAATAATATGCATACATCTGCTGCATGGCTGCCATTTGTGC
AGCTACTTGAGAATCAGGTGTAAAGGCAGGCAATGTTGTAGGAGGTGTTAATACTGGGGG
TACTTGAGGATAAAAAGTGTTTGCCTGTGGTGCAGGATTGACATTTCTGTGTCTCAGTGA
GTTTTCAGAAGATTGTCCAGCAGTAACATTGTTGTTATTTCGAGAACCAGATGATCGATT
GCGTCTATTGTGACCAGATGAAGTACGCTGAGAACGAGATGCACAACAGTCACTTTGGCA
TACTAAATGCAGAATGTAAATAAAAGGTTGACCATCATCATGTCTCAAAATGTCTTTTAA
ATGCAAATGATCATCAAGCAACCTCCCAGAATATATTAATTTCTGCTCACATGCTCGAGG
TCTATTTGGATATTCTCGAGACAAATGGCGTTTTAATCTTTCAATGGTCCATTCCAAGTT
GCAATGCACAACATGATCATCAAATTTTTGGTTTGCAGCTTTAATAACAAGTTGAATATC
CATTTTTGGCATTGTTTATTTAATCCATTTGTTTACTTAATAAGCGGCTGTCT
>Locus_10491
CTAGTCTTCTTCTTCGTCTTCTATATGTGGTTAATCTTTGCTGTGATGGGAACTGCGATG
TTCAGTGGAATGTTACATCGTTGTTTGGACATTAACAACCAAGTTCTTGCCCTTTCAGAA
ACAGCATGCATTCATAATAACGGAACTTATAAGACTTCACCTGTGAACTTTGATTCAGTA
GCACATGCATTTATTGGACTTCTGCAAGTAGCTACTTTGCAGAATTGGATAAGTTTTGTT
ACAGACATCATGGATAATTCAAATATCTCAAATGAAGTAAAGAATGAAG
>Locus_10507
CTTCTTTCGAGCAGAATAGATGGATACCTCATACAATGAACTGAGATGGGCCAGTTTTTG
GCCACAAACTGATCCCAAAACAGGAAGTTTAGTCAAATACACATGTAGATTGCCTTCACT
TCCAGCCACAGCCAATAATTGACCATCGTCACTCC
>Locus_10524
AAGGCCTTTTCCCAAAGTTCTGATTTGAAATGTCATTCGTTGATTCATAATATTGAGAAA
GGTTTTGTTTGTGAAGTCTGCAGCAAGGCATTTTCTCAAATTAGGTATTTAAAAGTACAT
TTGCATATTCATAGCAAAGAAAAACCTTATGTTTGTAAAATTTGCTGTAAGGGTTACTGT
AGCAGTGGTGATTTAAAAAAACATTTGCGTATTCATTGCAATGAGAAGCCATATGTTTGT
GAAATTTGTAGCAAGGCATTCTCTCAGAAAAGTAATTTAGAAAAACATGTGCTAATTCAT
ACCAATGAGAAATCTTTTGTTTGTGAAGTTTGTAACAAGCCTTTTTCTCAGAAAAGTGAT
TTAGG
>Locus_10527
CGGCCTATTTGATTTGATGAAAGTAATACAGCATTGACACCACTTTTAAGCTCAGCCATT
TCATAAGTTTGGTGTCAGATATCACAAAGTTATGAGATCCAAGAGAGATAACTAACAGAA
ATGTGACCTTGTTCAATTGATGAATCCTCTTGATTAATGACCTTCTTGTTGCATAGTGAA
AATTGTGCAAGCACCAGTAAATCCAAGGCATGATTATTAGGTTTTAGAGCCATATCCAAG
AGGTATATTTCTGCCTCTTGAAAATTGATAAAATGACACTGAAATGCCATACACACACAA
AATTTC
>Locus_10529
GTGTTTATTAAATAATGGATGTTCTAATTACTGCAACATTGTATTTTCAATGGCAAATGT
GTACTTGTTTGTCTCTTTAGTTATTGAAATTTTCTATTTTGAAGATCCTTTATGGAATGC
ATTAGAAAGGAAAGAATATATAAGGGAATTGAGAAAAGCAG
>Locus_9403
ATAAGGCAACATCAGATTACACAAACAGGATTGAACTGCCACTGCACAAAATCTAAAGTG
GTATTGTAGCTGATCATCATGGCTGTTAGAAAACTGATACTGTACAGAGTTTAGCAATGA
ATCCCAATTCAGTTTTGGAACAAACGTCCATCAAATCTGTTCTAGAAAGGTTGGACCAAA
TGGCCCCAATCAATCTTTGATTCACCAAGGCACACAACCATTGCCCCCATTGCGTTTAAT
TGAAGTTTAATTGTTT
>Locus_9409
CGGGTATCCAATTTATTATAATAAATTCAATGTTTCACTACTTTGATCAACATAAGTGTT
CATGGTTGGAATATAAAATAAATAATAATTTTAGGAGGGCAAATAAGGATATGAATGAAA
GCCAAAGAATGCTATTGAAAATTCATGCTCATTCAAATTCACTTGCTTGTTCAAAATCTT
CATAACTTCTTGCTCATACAGAAAATAC
>Locus_9417
ATTGGGCTCAGCAACATCAACTTGTACTAGTAACACTCGTAAATTATATGATTTTCCTAA
AGCTTTTAGTCTTTTATGTATATATTCGGGACTCAGATTGTGGTATCGCAGACTCAAAAA
TAAAGCACATGTACTTTTCCCCATAACAAAATCTGGTTCAATTTCAGAATACTCCCAAGG
TACATTTCTAATGTACTTCAGTAAAGGATTTCCTCTCTGTCTGGGATTAACAATAAGAGC
ACTAACACCTCTAGATTTTCCTGTGTTACTCTCTGATGAACAAGATTCAACAGATTTGTC
ATAAAATTTTGATTCTTTCAGATTTTCAAATTCACTTTGAAACCGAGTAGCTGGTGGTTT
TTTGTTTGGAAATGAAGGAGCAGTTTCTATTGAATGTGTTTGTTTATTTTCTGTTTTCTG
CAAATCAGGAACTGATGAACTTTG
>Locus_9424
TATTCACACAAATCTAAAAAATAAATTCACTTTGTACAGGACAAACAGCTTCATTTCTGA
AAAATGTTTCAAGTACAATCTTCTTCAATCCAAGCCACTATTTTAGAATCCCAACCAGGA
AGTATGTCATCATCTTGATGAACTTTGGGAATTTCGAATGGGATGAGGAGATGTTTCTCT
GTCTGTAGGAGATCGGCGAATTACTGTACTTGGAACAAAAGATGCCGGAGATGTCATTTC
AAGTGCATTAATTCTTTCAAGCAACGCTGCTAAAGACTGATCAACAGTGTCCAGTGTATG
TTGTCGAGGGTCATTGGCTGGAAAACAACGCCGTAAACTGCCGAGAGCTTCTGCGACAAC
TTGAAGTTCTTCCCTCTGTATTCTGGGTGGAATGGAATATGGATATTTGAAGTTCTTTGT
TTGAGCAGATATTAATAACTTAAGTTTGGTGATTTCTTGTTCTTTATCTTCAATCATTTT
TTTGAGTTTTACATTTTCTTCTTGAAGATTTTCATTATTTGGATCTGGGAGGCTTTTCCT
TCCTTTCCGTATCCTTTTCCATTTGATCTTCCAGGAGGTCCCATGGGACCCCCTATCCCC
GCGCTCCACCTGTGAAATCTTTTTTTAATCCTAGTGTCTTCAAAACGATAAGGAACCTAT
CGAAATAGCAGACCAGGAAGTATGTCATCATCTTGATGAACCTCTTCTTTCACCATTCCA
AATTCGGGGTCTAGTGTTTTAAAATGATATCTGTACTGACCAGGACGATCGAAGAGCAGT
TTAAAATCTCTTAGAGTTGCTTCTCCTATTCTTTTTTGGAGATTACATCTAAAAGGAGTG
AGTGATTTATCCATGTAATACACTACTTTGGTGCTGTTGCCATCGCTTAGCTGTAATCCA
TTAGTATTTTCCATTTGGGAATTTCGAATGGGATGAGGAGATG
>Locus_9425
TTTTAAGAATGTAATATTTTGAAAATTGGATTTTTATATTGGTATATAATTTTTTTTAAT
AGAAAATTAGCTTGGAATTACGACTATTCCTTTATGTGGCAATGATTTTACTTTCTTGCA
GCCAAAGTGGCAAAAATGAAAAGTCAGCTATGCGTCACTTGTATCTTGTTTCAGATATGC
CCTCACTTGAAGGCATGTCTTTGGCTGGCGTATCAATTTGATATGTCGTTTTTTAAATGT
TTAGACTATTACTAGTGATTAGTATAGTATTTTGTTTTCAAACTGGTCAGTTAAATGTAC
CTACACATAATTATTGCTGTGTTCAGTGAAGTTCCTA
>Locus_9430
ATAAAATCAATATTGTCCCTTTCTCCTAACACACAACAAAAAAATGACATTACAGACTGT
GCAAATTAACACTTTTTTGGAACATCATGTTCACATAAAATCTGCTTATTTCATTTTAGA
TTTCTTAAAAGAATTTAAAATTTTTTAAAATCAGCTTAAAAATAAATTAAAGCAGTTGAG
AATTTTATTAATTACTATTACTTAAGGAATTCTCAATATAACCTTCTTAAAAAAAATTAA
CCTTCAGTTGTAGTTGGTGGTGGTAAATCACCACAGTGACCTTGAATGCTACTTTTGGAG
GTAGGGTGATTTGAACTGCCACCATCAGATCCAAAGATCATCCTATGCACGCGTTATATG
TCTGAGACAAAAAAGAATGTGCTAAATTCAAGCGACGTCAAAATCACATGATAAATGCAA
TTGCGTGTTTTCAGCCTATCAGTTTATGCACCTTCCTGTTGCCAATTTTTGCTTTTTACA
GAAACTTATCTTAAAATTAAATGAAGATATTTGTTAACAATAATAACATACATAGGTAAA
CAAAATTAATTATTAAT
>Locus_9435
TCTGTTTCATATTCATCTGTATCAGAATCATTTTTTATTTCTTTTGTTTCTTTTTTCTTC
TGTTCTGTTTTGAAGGCATTTTCTTCTGCTTCATATACTTCAAATAAATCTGCTTTTATA
AAAGAACCAGAATCTCTTTTTTTTCTGTATTGCTGACTAGATGATTCATCATGTTCACTT
AAGATGGGAGGTCCAT
>Locus_9437
AATTTCTACTATTAGTAAAAGAATTAATCAAACCAAAATGGAGATACCTATAACCAGTGT
TACTCCAGAAATAAAAGACAGGGATGTTAAAATGGACAACCATAAATCCAAATTATTGGA
GAAAGCTCCTGTATTGCCATATGATATAGATTTGTATCATTGGGAAGAAGAAAAGCCACT
TGTACCCGAAATAGTTAAATTTGACTCGCTTCATAAATTTTGGGAAACAAAAGATGATGA
TACTGAAGAAAATGAAGCTCTAAAAGAAGTACAAATAGCTAGTCTACGAACTCGAAAAAT
TGACTTCAGTGGTAAATTTGAACCTGTGAAGTGGGCATGTCGTGCACCTTTACCCAGTGG
AAAGCTTTGTCCTCGCAAAGATAGATATAAATGTCCTTTTCATGGAAAAATTATAAAGCG
TGATGCTACTGGAAACCCTGTTGATCCTGCAGAAGTAGCAGGTCCTAGTAATGCTTCCAC
ATCAGTTCCTGACTGGCAAGATCCAAATTTACTAAAAGACATTGAAGCTGCAACTGGGAT
AAATTTGAAGTTGCCTCAAAAGAGAGGGAAAGTCAAGAATAAAGAAGATGGTTTAACAAA
TATTAAAAAAATAAAAGTTAATACAAGAGATAGATTGACTAAGAAAATTATAAAGAGGTA
CAAACATTATGCAAAGAAACTTGATGACATTGAAAGAAAGAAATTTAATGATAAATTTGG
GGATCAATGGAATTATTATTGATTGTACTGTAGCGATT
>Locus_9444
CTCAATCACTGACTCTTTTCCTCAATAACACTACCATTCGATTTTTTTTCAGATGCTTCT
GCTGTTGATAGCTTTAGGCTGGACATCATGATGGATCGTACTTCCTCAGTAAGAGAAGGT
ACATCCACCGATGTTAAGTGTTCTGTTTTGATCCAAGGTAAGACAGTGACAGTAATAGTA
CCTCTGTCAAATATTTTTTTACCAATACTATAGAAATCAGTATACTCTGAGAAAACTATT
GGAACAATGGGAATTTTTGCTTGTGTTGCTATGTGAAATGCTCCTTTTTTGAAAGGAAGT
AAAGTTCCTGAATCATTTCTAGTTCCTTCAGGAAAAATCCATAACTTTACTCTTCTTTCT
TTCAATTCTTTTACTTTATTATTCAAGGTATCTCGAGCTTTCTCAGAGTTAAATCTGTCA
ACAAAAATACATCCTGCAAGCCAGCAAAAAATACCAAATGGGCCCGTGAAAAGAAGTTCC
TTTTTCAAAACAGGTACACAAGGATGGAAAAGAGGCCAAATGTACATCATCCCACTTATA
TCTAAAGCACTTTGATGATTACAAACCAAGACACAAGGTTCTTTGGAATTCAAAAGTTCT
TTATTCTTCACTTCCCATTTTAAACCAAATATCCTTGAAATAATATGATGAACCATCCAT
GATGCATACAGCAAATTCCCGGGATCACCTGGTTGACAAGCTGAGAATGGAATAGCTACA
AGAGTAACAGTAAATATAGCAACATAGTAAAATCCTAATTTTACGTAAAATTTTACAGAC
CGGCTTATTGAACAAAATAACATGAGAGTAACAATTATGAATGCGATAAAGCAAAGTAAG
TCAAAACTAGTCATGATTATAAATATAAGCACTTTTAGACAAAGAGACAATCACAATTAA
TACTGTTAAGGCTTTGTTTTCTATGTTTCTCACGACAAATCCC
>Locus_9453
CGGTTTTATTGTTAACTGCTTGTCATATCAACATTAAAAGGAACTGTGGTTTAAAATGGC
AGAAATGCTCCCAGAAAATCATAATCTGACATACGAGTATCAAGGAAATACTCCTATATC
AATTGAATGCACATGTTTCATACTCACCCCTAATAAAGAAAATGACATCTGAAAGAAATA
TTTTTCTATCCTAATATCTAATTTTCCACCCACCAAAACATTCCTTTAAATCATAAACCA
TTCATGGTTATTTTCTTCACAGTTTGACATACTTCTTGCCCGACTTGTTATAAAAATGAT
AAACAGATAAAAATGTTTTAGTATTAAACTCCCCACTAAACTAGTTCGCACTTGACAAAA
AAGACTTAATTTTACTTACTCTCAACATGCATGCATTATTATTCGTTGCTAATTCTATTT
TGACCCCTTTCTTTGCAAAGATATTGTCTTAGGTGTCAATGAACTTATTAAATTTACTCA
CAAAATTTGATTTCTATAACACATTCATGAAATGCACATCTTGAGCTTAAAAAGGGTAGC
TTTTTTACATGCAATCACATGTGTAAAGCATAATGAACATATTTCTAGACAAATTTAAAA
AAAA
>Locus_9457
CCATAGTAGAGATCAATCTAAGATTTCGGATTCAGAAGATGGTGAAGAAGAATCTCCAAA
TGAAATTGTTGCAGACACTAAGAAAAAAAACTGTAGAAGAACATCTGTTGTTTGGGATTT
TTTTACTTTTATTGACAAAAATTATGCCCAGTGCAAGATTTGCAAAATCATATTTTCTCA
TAAAACAACATTATCTAATTTACGTAGACATTATAAAAGGAAACATCATATTGAAGCATT
AAGAAGAAATCCAGGAAATCAAATGGTACTTCTTTTTCCATATTTGTGTTTAAGAGAAAA
GTTATCTTTATTCAGAATTAAATTTTAG
>Locus_9461
GGCAGTGTCAATAGAATTATTCCAGGGGGCTATGCTGTAGTTGCTTGCTGTATTGATAGC
TAATGGCATATCTCAGGCTCTGCAGCCGTCTATTTATGACAGTATTATTCAGATTAAGAA
ACTACCATATTTGCCTCCAATTGTGTCTACATCTTCAGAGGCTCACAATGTGTATGTGGC
AGACATCATGGTCCGAGATGTAGTGAGTGTATGG
>Locus_9466
CAAATCTTGAGTCAAGCACAGTAAAGAAATCTCAACTCAAGGCTGATTTTTCAGACTGTC
TTTGTTGGGCTTCAAAAAAACTTTGGAGGCCACTATTTGCCCACCCCTGATGTATGATAT
TGCTTATGAATTGAGATGATAGGAAATACTTTTTAAAAATTTTAT
>Locus_9472
TGAAGAGCCATTACATTATGACCAACTGTTCAATATGAAGTAGAGCCACATTTTCACCCT
CAAAACCACCAATCCTCGGAGAGTTATTCATTCGACAAGTGCTTTTAGGTAGTCTGAGGT
ATCTAGTATCAGGCACTCACTCACTGGTCCTGCAATTCCCGCGCATTGAGAGGTGGTAGT
GTGGTATCACCAATTCAGTTTTCCAGGTGAAACCACAAATGTTAGGTTCATGTCAGGTGA
ATTCGAAGATCAAGACATGACTTGACATTCACCAGAATATTCCTCGATTTAACAAGTCAT
GGTTACTGATCGGTTTTTGTTAAATGTAGATAACTCGTGGCGTTTCGGCCCTTATTACAT
TGTGTATTATCCTGTTGGTACATGTCATCACACATTGGGAACATTATTGCCATGATGAGA
TGCATTTAATCTACAATGATGTTCACATAGCGCACATATATCAGGAATTGTTTTATGGGC
ACGATGAGTCTTAATGTGTCTCATGAAAATATCACCCATACCATAATACCGCTGCTACCA
GTTTGTAACGACCAACTACGCAGGGTTTCCTTTGGAAATCGGCATATTTTCATTAATCAT
CAATATGATTGATCAGAAAACGAGATTCGTTAGACCTGGTGACTTTTTATTCTCTCTCTC
TTTTGGTCTAATGTCGATGGTCCTTGGCTCAGTGCAGGGGCTATTTATGATTATGCACCG
TTTTGCTCAGGGGCGTGATTTGGATCTATATGCAGCAGCTTAGTTGCATTATGTGTTAAA
ATACACATTCTGAGTCACCATTGTTGTAACTGCTGGTGCTATCGAGCATTATAGCCTTTC
GATTATGGCGAACTATGCGTAACATTCTCCGTTGTTCTCTAGAATCAATGTACCGCGACC
GACAAACCGCTGATTAGTAATTTGTAGATTCCATTCATACAACATTTTCCATGAGTAGTC
ACAATGGCTGTACAACAGTAGAAAACCAAATACGCCGTTTCTGAAATGTCCCCAAGATCC
GAGCCATAGCAATTTGAACTCCTTCGGTGGCCGCGGTAGCCTATTGGTCATGGCTTCAGG
CTCGCAATCGTCGGTTTCTGTCGAGTCGTGGGTTCGAATCCTAGTCTACCCTAGTCTGCC
ACTAAAGACCCACCATGTAGGGCTGCTGCACGATAAGTCTGTCGAGGCTTGGCTCAAAGT
CTTCCTCCGTTGGTGGTTTGGCATGGGAGTTAGGACAGGCTCAGCTCAGGTGTCGTTCTC
ATCACTTGATCATGGTTCAAAATTACGAGGCCCGTCACCGAATAGCCCTCGTGTAGCTTC
AAAGAGCGACGTAAAATAAACCGTGTTGGCTTCAAAGAGCGACGTAAAATAAACAATACA
ATCGTATACCATGGAGTCTAAACGCGGGTATTATTATTGACCTCTTTCGATTAAATCTGA
TAATTCAGCTGTTTTTCCCATTATGTCACTAAATTCTATACAAGTGAAAATACAGAGCAT
GGAGGCTTTATTTATTTCAGCGTCTGTCGCGCATGTGCAGTGGTTTTGTTTCAGTGGGAT
CTCATTGTTCTAGATAAGAGGTAGTCAGGCTATAATGTATAATGACTCTTCGGTATATAT
ATGTGAG
>Locus_9473
TAGAGTAGAAAAAACTTTTTCAATAACATTGTCCAAAACTTGAATTTCTTTTTCAGCTTT
TTTTAAATTTGATTCTAGATTTGTGGTAGTTCTAGTATATTTTTGGGCTAGTTGTTGTAA
AACTGCTTCTTTTTGAGTAACTGTGGCTTTCAATTTGGCAATCTCTTGTTTCAGATTCAG
TTTATCACATATAGCTTGAGCATTTGATAAAAATTCACAATTTGGTTCAGCAGTTGCAAT
GTCTATCATCTGTTTCACTTCATTTGTTATTTGATTAGACTGCTCTGCATTAACAGCTTC
TAAACACTTAATTTGTTCTGTTAAGGATAGCATTTTCTGAGTTAAAGCTTCCTTCTCTTC
AACATGTTCTTCTTGGATCTTTTTTAACTGTCCTAATAATTCTTCTGTTTTTCCATTAGC
CTTTTCAACTAAATAATCTCTGTTGTTCAGCTCTGTTTGCAATTCATACTGTTTTTTCTT
GTTGCATCTAAGTTCTTCTTGAAGAATGTTTTTTTTCTTCATTAAGTAATTTAATCTTAG
AAGAGAATCTCTCCTGTGTAAGCTCTATTACTTTTCCAACTTTCTTTATAATACGATCCA
TTTCACTTAACATAGTTTCAAAAGAGGCTTT
>Locus_9478
AAGAAGAGAAATTTTCTTTTCTTTATTTTAACTCCACTGGATCTTATTTCTATGTCAAAA
AATAATACATCATTATTACATCTACAGCCTTCAATTTTTCATAGCTTTCGAGACAAATCA
CAGAAGTTGCAGAGGTTCATCTAAAATTACTTCCATCAATATCGATTTCTTTTTTCTTTC
TCCGAGAAGGAAGTGAAATTCTTTTTTTATGTACGATTTCCTTTTCAGTTATTCATCCTT
ACTGCATCAGAATCCTTCAACTTTTTATTACACTTATGACAAGTTAAAGAGTTTTTAAGA
TTTTCTCTTTTTACTTCGGTGATTATCTATTTCCTGATCTTCCTGATCTTCTCCAGGAAA
AGAGTGCAATATTTTCTTTGCATTATCATCATCGGAATTCACTTCTTTTCTGTCAGAACA
ACTGTGCATCATTACAGCATCCATGTCCTTCAATTTTGCTTGGCACTCAGGACAAGTTAC
AAAGTTTGCAAGATTATTTGCAAACTCACTATCCTCCTCTCCGGCAAAGGAATGCACAAC
CTTATTTTATTTACAATATCCTAATCCGAACTATCACCTTTGTTAGGGGACAATCATGCA
TTCTTGCTGCTTCCATGTCCTTTAATTTTTCATGGCATTTAGGACAAATCATTAAGTCTT
CAAGGGTTTCAGTAAGCCCACTTCCAACATTATTAATATTCTGTTCTGCGTGAAAGGAGA
TATTTTTTTATGTTCATAATATTCCAATCGTAACTCGCTTATTTTCTGTCGGAACAATCA
TGAATCCTTATTGCATCTATGTTTTTCAATAATTCATTGAACTCTGTAGGAGTCCCCACA
AATCGACTTTCATCATTACCAACTTACTGTTTTTCTCCAGGAAAGGTGTACAATCTTCTT
TTATTTAAAATATCCTCGTGAGATTGTACTTCTCTGTCAGAACAGTCATGTGTCATTACT
GCATCTGTATCCTTCAATATCTTTTTGTACTCAGGACAAAATAACGAGTCTTCAAGGGTT
TCTGAAAACTCCCTTGGATCGTTATTTGTATTTTGTTCTTCTCCAGGAATAAAGTGCAAT
ATTTTCTTTGCATTACGAGTAGCATATCATAATTCTTTTCTGTTAGAACAACTGTGCGTC
ATTACAGCATCCATGTCCTTCAGTTTTGCATGGCACTCGGGACATATAACAAAATCTTCA
GAGGATCCCGTAAACACATTTCGATCGTTATCAATTTTCTGTCCTTCTCCTGGAAAGGAA
TGCAAATCTTTTTTATTTGAAATATCCTCGTGAGATTGTACTTCTCTTTCAGAACAGTCA
TGAGTCATTACTGCATTTGTATCCTTCAATTCGTCATGACATTCAAAGCAAATTTCTCGT
ACAGTTTCCATATTGGAGAAAAACGTATCTAAACACAGTGAATCCACTTGAAATTGCAAT
GATAATTCTTACATCTCTTTAAATATTGAACTCTTTAAAATATTTAAAGCACACATGTTA
TACTTCGA
>Locus_9481
TGGAACTGAAGTTATCTTATTATGTGACCGTGTCGCAAAAGAAGATATACAAATATGGTT
TTATGAAGAACATGGATCAAGAATTTTATGGGAAAGTCAAGCAGAATTCCAACCCAGTGA
TGTTCACAAACAAGTAGCAATTTCTTTTCGAACACCTCGCTATCATAATGAAAATATACA
GCAACCTGTCCCTGTTTTTGTTGAACTTCGAAAGCCCAGTGAAAATAAAAGAGGCGAACC
TCGACCATTTCAGTACTTACCCATGGAAAGAGATCCAGAAGGTCTTGCACGCAAAAAACT
TAAGGTGGAGGATAAAATTGATCTTGAAAGATATTTTCAAAGCAATATTCTTTCTAATGC
TTCAAATGCTCAAGATCACCAAATGGCTATTGGTGTGCCAAGAATATCAAAACCATCCAT
ACAACAGAGAGTAAAGCCTGAACCTACTGTTG
>Locus_9482
GAAAATGATTTTCTTCCGATGGCTATCCGTAATAGTACAAGCAATCTAGAAAAACAAGGT
GCAATCGAACGCGCAGATATGAATCAAGTTAAAAAGTTCTACTGCATAGATTATTTAGAG
GAGTGGATGGTACATTACAATGATATTGAACATTTTCATTAGGTTACATAAAAACAAGAA
CTTAATTGGAATGATGTGCAAACATAATTCGAT
>Locus_9485
TCCAAATCCATCTAGATTTGAAATTGTTCCGAGGAGAATACAGCCCATTGTTCCAGAATC
AGGGACTATGGAAGTATATGGTAGGAGTGGCAAAAGCAAGAAATATAAACATTTAACGGT
TTCTTTGTCACCAGATGATGAAAACAAAACTGTCGAAACGCTTAGAAAAGCTCTGAAGTG
GTCTCCGAGGAAACAAAGTGTAGCCAAGTTTACAGTACCTTTACCAAAAGAGGAAGAGTA
CAAGGCTGTTGCTGTTGTTCAGAATGCAGTTAATCGTGTTAAAGAAGAACAACAGCAAAA
AAGAAGGCGTAGATTCAAGTTGTTTAAATTGACATTCTGTTGACTAACTTTGCTGTGACG
GGAACACATCCAAAAGTAATTCATTAATTTTATTTCACGATATTTCATTCTAAAGGTTTT
CCATCTAGTTTCGATGGCCAGAATTTATCAAGTTATTTCAAATTACTTTGAAATGGAACC
CATGAAAGAGAAATTAATCTCGAGGAAGTTTTGTGTAAACAGA
>Locus_9486
CTTCACAACAATTTTCTCAACCAGCTGGTCAGGCTTCACATCAGTATACTCAACAACCAA
CTCCTCCCCATCAAAATGTCCAATCTACACAACACTTTGCTTCTCATCCTCACCATCAGT
TTTCCCAGCAGGCAACCCAGGCCTCTCAAGATTTTAATCAGCCTTCAATTCAGAAAACAT
CAGAGTCATTCAGTCAACAACTGGTGCAGTCTTCTCAACAATACAACAATGCTACAAATC
ATCCTCCCCAACAGTACAATCAGTTAAGTGAACAGCCTTCCCAGCAATTTAACCAACAAG
CAGCTCAGTCTCAACAGTTTACACAGCAAAGGAATCAGTCTGCTTCAATTTTTAATCCTC
AATTAAATGTAAATGCCCAAACTTATAAGCAACAATTACACCAAAGTGGACCAGCATCTC
AACCTTATAGCCAAAACAGTCAGTCATCTCAGCAGTATAATCAAATAACTGGCCAGACTT
CACAACAATACACTCAGCAAACCCTTCAAGGTTCTCAACAGTTTTCCCAACAAGCAAATC
AACCTTATTCTCAGCAATCATGTCAACCAGGTCAACAATATAGTCAGCAACCAACTCAGT
CTTCACAGCAATTTGCTCAACCAGCACAGTCTTCTCAGCAGTTTCC
>Locus_9489
CACCAATACTTTTCTCTCTCCTCCAAGGAACAAAACAATACCATAAACTCGCGTGAAGTT
TTCATTCTGAATGACAAATCACTGTGAAGAACAGCAGCAAACAGCCAACTGAACTTTCTT
GCTCCCAGCAAACGATGACAGCAACGACGACGATAATCATCACTTGGCGACTTTCTAAAT
CCTTTTCATTTTCGCAATCGCATCGAGGCGACCATCCGCTACCAGGAGAGACTCATCCAT
CTTTCTTGAAACAAAGGGAAAAGAAAAGCGCGGGAAGCGAGTACACCGCAAAAGCTGACA
GAAGTTGCGTTTTCGAGTGTTTGAATGATTCTTTTCCCTCTCCGGCACAGGACGCCATGT
TCGGAAAGATATAATGAGATCGGTGGAGCGGAAGCGGGAATTTTTGGAAGGAGCAATTAG
AAGTGGGTGTTGTTTCCTTCTGTACCAAATTTCCACGTTAGTCTTCGAGAAGATTGTTGA
AGAAGGCTTAGCCATTAAGGCATGTTGGAGTGTACAAAAGGAGAGGAAATGTTCGCAGAT
TAAATTCCGCTTTTCTTCTTCTTCCTTTTTTAAAGAACTTTTTTTAACTGTGTGGCTTCA
AAATCTCACTCGAGTTCCTTTTCAGGTGTCATATCTCCAGGCGTAACGGTTCCAGTGCAA
GTCCCCGGACAAACTCCTGATATATCTGTAGCGAGTAATTATTGGCCACGGATTCAGTGA
CGAAAGGACTCCAGTGGTCGCCATAAATGGTCGTCCAGTAGTCAACAACACCAACACCAA
CAACAACCACAACAACAAATATCCCAACACCAACAGCAAGATATGCTGAACGACAGGGGT
CTTTCGATCCTTGATGGTTTAAGGATGGGTGAATCTCCCTACTTACATCCTTTCTTTCTT
CACCTGGCCTCAGGTATGGAAAGAAATCATCCAGTATGGAATATGCCTCCCTTAGAATCT
ACAGCTATACGCGATACAGAAGCAAAGACGGAAGTCGAAGATGACGCCAAAACACCTCCA
CCAGAGCATAGTCAACCACCAGTGGTTCAAGAGTTTCAAAAGATTCTTTAATCAAAGCTA
GAATTGCTTTCTGGAGATGTTCTCTC
>Locus_9490
CACCCATTCAAGTTCTTCATTTCCATTTGAAACTGGAGTAGAAAGCTCTGATAAACAACT
AGCTGTGTCTGACGATGGATCATCACGTCCAGGTAAATGAGTGACAGGAGACAATCCATC
CTCATTTTCCCATTCTAACTCAACTGATGAAGATGGACTACTGCAACTTGCATGATCTTT
TAGGTGCTTTTCATGTGAGCTTTCACCTTTCTCATGTATTTTTGATTCTTTGTCACCTAC
ATCAAACCTTTCCCATAGGGAAGTAGTTTCCAATGCTAGCTTAGCAGGATTAATTAATTC
TGAAGAATTTTCGGCTATTTGTTTTATTTTATCTGCTTCTTTGCATGCTTCCACCACTAC
TTCTTCTTGTAATTCCAATTCTTCATTATCAACTCCAAGCTTAAATAAAACATCTGAATC
TTCACTGTCTGAACCATGAAGTAATGAGACATCACTAGAATGTAACTCATTTTCAAGTGA
TAACATACTTAAAGGTCTTGGAGCAGGTTGATCTATTAGTCTGTCTCTGTCTTCAATTCC
AGCATTTATTTTCCAACAGCTTAGACGGCTTACTTCTGAGTAACATCGGCTCATACATAG
ACCCATTGTACTATTAAAATACATAAAAATTAAATTACGGAATCATTGCTAATCATCATA
GAAAAAACATATGATTAAGTCGATTGAATGTCATTATAATTTGCAAGAAAGTTACGAAAT
AAACAACTGAGCCGGCTTAAATAGCCTACTAAAATCAAGTAAAGATTATGAGTCATTCAG
TCAGTCGCAG
>Locus_9491
GGGTAGTGTCAGCACGCTCAGTGAAACTTCTCGTACAAATTAATAATCCAGATGAACCTG
AGACTAGAGATGCTTGGTGGACAGAGCTTCGAAAAGAAATCAGGTCACATATTCGAGCTC
TAGGCTGTAATGTTGTTTTAGGTTACATGGAGACAACAAATATTAGTGATGAAATTTGTG
TGTTGTCTGCTTCTGGGACTGCTG
>Locus_9493
TTTTTTATTTTTTAAAGAATGATTTTATTCAAATGAACTTAAGACCCAATTTTCATGTTG
AAAAAAATAAGTCCAAGTCATTAATAATTATGAAAAACAAAATTCTCCAACTTCAACAGG
GTTAATTCTTTTTTAAAAAATGAATACATATACAAATTTATATATACACTAGTTAATATT
TCTAGCTAGCAACGAATTCCTGTTCCTATGGCCATAAAAGTTCCAAAGGTTCCACCACCT
TGAATCATCATTTTACCAACACTTTGGATTAGCTCTCTCCCTCTAATTCCATATCTCAAA
GCAGAGAAACCTCCAAATAATGCTCCAGATGCTAAGCCTACACAAAATCCAATTCCAAAT
CCCATTTTCATTCGGTCAAAACAGTTAGGCCCTTGAGTATATGAACCAGATGTTGATATA
GGCATTTTTTAAATTTGCACAATAAAAATATATAGAAGTAATAAGAATATCCTAATTTAT
ATTCTCTAAAACGTCGTGATTTTCAAATGTTTTTCAATGAGTTCATAAACTAAGTTATTG
AATGTCGGAAATGCTTCT
>Locus_9497
GCTTTTCTGGTTTTTCATTCAGTTGTTCCAGAAACTATATACACATCAAGCAGTGATACA
ATAGTTAATTCAATGCAACAACAAAAAATTATCTTCGTAAACGATTTTTATTTTTTCTCC
TTTTGATTGCTTCTTTTTTTTTCTTTTCAATTTCTTCTGGGGTACATCTTGGTTGTTGAG
ACATCAAACTTTCTACCTCATCTATCCTTGATAATACATCAGGTTGGCAGAGAATTGATT
CATCTTCAAAACTTTCATCCTCAAAACTATTATACAGTTCCCTATTTATCTCTACTGCCT
TTTTTCCAACAGTAACTTCAAATTCATTTACAGAGTAACTTTTACATTCTTTTGTTTCAG
GTTGTTTAATAGTATTTTTACACACAGTACTATGATTAACATCAGTTAATTCACTGTTTT
TTTCTACTGAATTTAGTTGTACAATTTTTTCTTCGCTGTTTGAAGAATTTGACATATTTG
TATTGTCTAACAACATATTTCCTGTCAAAACGTTTTCTGGAATCAGGCTAAAAGCTTCTT
CTTCAATTAGGAAACCATTATCCCATTCATCCATGTCAGAATCCCAATCACCCCAATCAA
CATTAGAGAGTTGCTCGATGAAATCATTGTATTCGTCCAAAGTTAGCCTACTCCCAGAAG
ACTGTCTTCTTTGTTCTGATATAGCACTAGGAGCTGTTTCAGGTATGGTTGAAACTACAT
CTTCATGGTTTTGGTTATTAGAAATACAAGCATTACTCACAGTCTCTAGCTCTTGGGTTG
CTTTGACAATGAAACTATTATCAGCATCACCCCAAAGTTCATCTGTAGAATCATTGTCTG
TACTATCACCACCAAGAAATGATTTTGAAGATATATTTAATTTTGATGTATTTGGATTGT
CAGAATCTTGTTTGTTTGAGGAAGAATCACTCTGCCTTGAGTTATTCAAACTTTCTGTTT
CTTGATTCAATCTAGGTATTGTCTCTATAAACTTCTTTAGTTCATCAATAAGGCGACGAG
GTGGTTTTTTATTTACTTTTTTGCTTTTTTCAGTTTTCTTTACTACAACATCTACTTTTT
GCTTTGACATATAATTTTCTAATAATTGCATGTACTTAGTTGGTTGAACTTTACTACTGC
ATTCAGGCACCTGACATTGGTTTAAATTTTCAAGCAGTTCTGCAATAGTAAGTTTCAATT
CCTTCTTCTTTGCACCTTTAGGTAATTTTGGTGATGTAAAATCCCAGATTACATCAGGAT
GGTCTTGAGAATAAGGAAAAGATGAAGATGGAGAACTAAACGTTCGCATTGCAGTTTGTG
GTGATTGAGAATTAGGAGTTGAGCAAGAACTATGCACATCTATACCCTGTTCACGTCTTG
ATGTTTTCCTTTTAGTTCTTTGTGGGGTAGCAAAATGTTTATTAGCTCGAATGGGACTTT
CTGTATTACATCCATCTAATTCTGATTCAGTTTGATGCATTACTTTTTATAAAAAATCTA
TTGAAACCATCCAATAACTCAACAGGATTCAGTTGAAAAAAAAATTACTGAGTTTGCAAT
ATATTTGTGCCTTTTTCATACATTTGTTCAGAACGTGTTAAATTATTAAAATTTATTCAT
TGAAGAACACACACTGGTAGTCAAAACCAAAACAAAAT
>Locus_9518
CTCTGGTGAAAAAACATTAACAGATGCCTTCCTATTTAACTTGCTTTCAGAAACTTCAAC
AATTGGTCCTGTACCCGATTTTTTATTTTCATAATAAGTTGTAAGAGAACATTCTGAAAA
TGTCTGCTCAGATGTCAAAGAACTCCAAGATCTTTTTGCACCACGTCTCATTTCTTCATC
TTCAATTTCTTTTTCAGTGGCTACCGCAACTTCTTGAGATGGAGTATGTTCTGGTTCCAA
AAGCTTATTCTTCTCATCAACATAACTTGTTTGTGTTTCGTTACTTTTAAAATTTGTATC
CCTTTCAACAATTTGCTTAGAAGCTTCAGCAGTTGTAGGCTCATGAGAAACTTCCTCCGG
ATAATTTTCATTATTTAATTCAACAATTATTGAGCTTCCTCCAGGCACACGTAAGTGTTC
TGGTATTCTTCTGACTCGAACTCGACTCAATCTTGCAGCAAGCGTGTTTGGTCGTTGAAC
AGGAGCAACATTAGGTTTTTCATTACTTGATGAATTTGATGCATGAATCTGCAGATTTGA
TTTAAAATCAGTAAATGGTGACAAAGTTATTTGATCATAAAGTGGAACAACTGGTACAAG
TGGTGATATACGGATCCAATCATCATCACAGGATGTTTCATCTTCATATTTCCCATCATC
ATAAGTGGTAACATCTGCTGCAACACTATCAAAACTTACTGTTTCACTCCCAGATTCACA
GTCTTTTGTTACATCTGATGGTACATCACCATTTTCATTATTTATTTCATTTTCTTCGTT
TCCTTCATTTCTTATTTCCCCATTTTCTTCGTTTCTTATTTCCTCATTTTCTTCAATGGC
ATCAACATGCTGTTGTTCTACTACAAATGTTGGTCTATGTGTGCATGGAATTTCATAGTC
TTCTAGTTCGAGGCATCTATTAGCTCCAATACTAGCACTCAACCAGCCTACCAACAGCAC
GTTTACTTGGGGAGGATATGTTGCCCAGCCTAATGCACGGCATAATTTAGCACTTGAAAT
GCTCTCATCGACCAGAATATGAGTTGTTTCCTCATTTGGCTCAAGGGTAAAAGAACCGCC
TTTTTTAATGACTAAACTGCGCAAAACATTGAGTCGTGAACCGTTAATATTTTCGGGATG
TATGTAAATACACATATTTTCAAATATATCATCTGTAGGTTCTTCAGTTTCGCTTTTCAA
AGGTATCGGTTTTGCTCGTTGTCTTTCACTAGCTTTCTTCAACTTCAATCGACTATTATC
CTTACTGTGCTTAGGCATACTGAATAGCAGTGACAATTATTATCTCAATATCTCACAAAA
TTTAAGAAATCGCGGAGGATTTTAGAGGGAAAAGAATGGATAAGATTGCATTTCGTACAG
AGATTGCTCTTGCGCCTTCTCTAAATGGCGAAAACAG
>Locus_9520
CTCGTGTAAGGTTCTATGGATTCATTATTGCCCAGGAGTTGAGCTGTGGATGCAGTGGGC
ATAGGAGCAACTAACAAGCTGTTTCTCAACCCATACCTGGAAATTTTTTCTTTTAAATAT
TTCCAATTCCATCTTTCAGTTGGTGTCGCATCCCACATGTCATACTGTAGTATTCCTCGT
GACGTAGGCGATCCTTCAAAAGTCTCATAAGGCCCTTTCTCCTTGGCCAATTCACAGCTA
GCTTCAAGAGCGGCAAAGTAGATAGTCTCGAA
>Locus_9523
CACGACTAATGATTCAAAATGCATTTCACAAAAAGTTTTGACTGCACATTTTTAACTTAC
AATGCAATATTTGAATTGAACACAATTATTACAAGAAATAATTTAAGATAATGATATAGA
ACGTCTTCCTTGTTTTATCATTTAAAATAAGGAAGGGAAAATTGGTCCTTTTTGCAAATG
TTAATAAGGAATGTCAGATATTCGAGACTGGGAAGAACTACAACGGGATGGGTGATGGTA
TTGTGATGAATGTGGATTTTGCATTGGTGTAGGCATAAATTGTGGTGGATGGTGTTTTGA
ATGAGCATCAACCCATCTCCCTTGATGATGCACATCAGGAGTGCCCAACTGATTACCATA
ACGACCAAGCTGAGCATATTGGGAACCAGATTGAACATACCAAGAACCAGGTTGAATATG
TTGGTCACTAGGCCAAACAGACCAAGGACCAGGCAGAATGTGTTGGTCACTTGACCAAAC
AGACCGAGGACCAGATCGAGTATGTTGAGGACTGGGCTGAATAAATCGAGGACCAGGTCG
AGTATATTGAGGACTAGGCTGAATAAACTGAGGACCAGGTCGAGTAAGCTGAGGACTAGG
CTGAATAAACTGAGGACCAGGTCGAGTAAGCTGAGGACTAGGCTGAATAAA
>Locus_9528
TATAAGAATTTAAACATAAATTGGATGAACCTGTCTGACATTAATTCGTTTTCTGCATTT
GGGACAAAAATTTTTTTGTTTTAAAGCTCGTTTTATGCACAGATTGCAGAAAATATGACC
ACAGGTAGTAGACATTAACTCTCTATCTGAAGAGGACACCTCTTGGAGTGTATCCAAGCA
AATTCCACATGCAACTGTTGCCTGACTGGAACTTGTTTCCTTAGAAATTTTTGGTTGCTT
CTGTATTTTAACATCAACGGGAGGCATTAATACTGGAGCAACTGGTTCAATAATTGTTAA
TTCATCAACATGATTTGTTTCCATGTCTAAATTTCTGTTTATAGTTATTTCCTTAACAAT
AGATACTTCTGGAGCAGGCTTAATATTTTCATATACTATATATACATTTTCATCAGGATA
TTTATCTAGTTGTCTGCCGGATAGAGTGCTAGTTGCTCCATCTATTTTCTTTTCCAGCAT
CTTTTCCGTCACAAAAATACATTCATCATTATCTTCACCATACATTTTAAAACTTGTATA
GCTTTGCTTATTGATTTAAATCCAACAAAGAAACAAACATATGATGAAATTTCACACACA
CAAAACTGTTA
>Locus_9529
TCTGTAGGGATCGTTGAAGGAAACTCAAATATCCTTTTTCAACAATAGTAAGCCTCCAAT
TCCATAATAAAATTATCTTCTCACCCTCCATCAGAGATAGATGTTTTTTTAAGGATTTCT
TATTTTTGGCAAATGGAGATTGTTCCGGACTTTCAGTTGCTAACACAAGTTTTGACCCTT
CAAATAAAACAGAAAGTTCATCGACATGTGTATGGTACATTGTTTCTTTTTTTGTGGAAA
AGAACATTGATTTTATCTTCGACAATTAAAATAGCTTCTACAATTTTAATAATGGAACTA
ACAAATACTGATTTCCAAACACTCTCAGTACCATAATTGCTTTTAATACAATAAAGAGCA
GATTCAAGCTCTGCATCAATTTTACTTACAATAAAGAGCAGATTCAAGCTCTGCATCAAT
TTTACTTTGCATAAAACAGCTAAAACACATTTTTGTATATTTTTCATACGACAAATGAGA
TGTATGTAAAATAGAGTTTATTTCTTCCATTAAATCTTTCTTTTTACCCATACATTCTTC
AAGAACACATAAAAG
>Locus_9536
GGCAAATTGCAAGTATTGTTGGATGAGGATGATGCTTAAATGCAACAACAACTTGCATGC
ATTTGAAAGTCCTTGGAAAGATCAAGTAGATGGAAAAATGGGTTCCACATGAAATGAAAG
AAGAACAGCAGGAAAACCGAAAAAAACACTTGCAAAATGCTGCTTGCCAGGCACAAAAGA
AAGTCATTTTTTTCATCAAATTGTGAATGGCAATGAAAAGTGAAAATATT
>Locus_9548
AATGCATCCAATAACTCCAAGCCATGGCTTGCTGGTAACCCAATCGGCCATCATACACGT
TACAATAGAGAAAACCAGCATGATGAAGAGTGTCAAGCTGAGGAAAGGTACAACACTCTG
CGTATTCTTTTGCAATTCCTTCGTCAATGTATTAGACACAAACATAGCCAGGGAGATGGT
ATCAAATTGCTCATTTAAAGATTCCACAGTCTCCAAAAACAAAGCCTCCCACAGCCTTGC
CATCTTCTCCGCTCTAGGGGTGCTCCAGTCCAAGTAATACATAAGGTTGGCAGCACTGCA
ATTGACGATTACATTATTCTTATCCGTTATCACACCACCCAAAGCACCACCCAAGAAATA
AACTC
>Locus_9567
CAAGCAACTAGTGCTCAGAAAAGAATTGCTCGATTGGACAAAGTGATGTTTGATATTCAA
AGACATAGAAAGCTGGATGAATTAGAACTGCAAAAAGGCTCTCCGCAATCATCTAACAAT
AGTCCTATATCAAAAAAACCCCAATGAAAATAAAACATAATTGTGTTGAAA
>Locus_9575
CTAACTCGTTGTGTTACGGCACTTGCGGCAAAGTGATGAATCATCATCTACGTCACTTAA
ATCTATTAGCACAAAATTACTCTTTCCTTACTATTCCTACCCTCGAAGAGAGTTAGTTTT
GCTGTAAACTCTTCTCTCTAGCCTTGAAACAATTGTAAGCCGAGTGCAGTAACTTCATTG
TGTTTTGATACAGAAATTCGAAAATGGTCACCCGAGAGAAACAAAATTCTCATAACAGTG
ATAAAGGATACCAACTGCTCAATAATGAAGATTCTGCAGATTTTCAGGCTCAAGATCCTG
TCGCTGATATTAAACAATCAAATTGTGTTGAAAATTTTCAACAGCTATCAGTTGGATATT
TCTCTTTGTATAAATACTTAAACTTGTGGGATAAAATCCTTATGATCATTGCAATATTGG
TGGCATCTTTTTCTGGAATGTTATGGCCTATTGTATGGATTCTTTCTGGGCAATATCTGA
ATTATTTTGTTCATCATTCATGTATAAACATGACTGACAAATTGAGCAGTAAATTCAATA
TTCTCATCTCTGAAGACTTTTTGTCACAGCCAGCTATGTTAAGTATAAATTTTGCTATCT
TGGCTGTCATTATATGCATTTCCTTTTACATTATAACAAGCTTTTTTAGTTTATCTGCAG
CCAATCAAGTTCATAAAATTCGATGCTTGTTTATGGCTTCAATATTGAAACAGGATATTG
GTTGGTTTGACATTCGTGAAACTGGAGACTTCGCAAGTAGATTGACCAGTGATTTGAACA
AAATAGAGGATGGTATAGGTGAAAAGGTGGGCTTTTGCATCAGTTTTTTTTCTTCTGTAA
TATTCTGCATGGCATGCGCATTATTCTATGGGTGGAAGCTGACTTTGGTCATGTTATCTA
TTACACCCATTATGGCTCTTGCTGTGGCTCTTTTATCAAGAGCCCAAGCTGCCCTTTCAT
ATGAAGAATCTAAGGCTTATGGGACTGCAGGAGCTATAGTTGAAGAAGCATTGTCTTCTA
TCCGCACTGTGGTGGCTTTTGGAGGGGAACTCAAAGAAATTCAAAGGTATGAAAAACATC
TAACTCCTGCTAGGAGAAAAGGCATCAAAAGAGGTTTTTTAACCAGTTTAGGTATTGGCC
TTTCATGGTTCTCTGTATATTTTGGATATGCTGTAGCTTTTTGGTATGGGGTGAGATTAA
TTATTGAAGATAAGGATAAGATAAATCCAACGTATACAGCTGGAACATTATTGGTAGTAT
TTTCAAATGTGTTAAGTGCTTCTATGTTCGTTGGGCAAATAGCTCCATTCTTTGAAGTTT
TTGCATTAGCTAAGGGTGCTGCTGGAATAATTTTTTCAGTCATAGACAGGAAGCCAGAAA
TTGATAGTAGTTCCCTTCTGGGTTTAAGACCTAGCAGTCTCAATGGAAAGATTACACTGA
CAAATGTGCATTTCAACTATCCAGCAAGATTTGATGTGAAGGTGTTGAAAGGTATTTCGC
TTGTTGTTAACCCAGGAGAAACTGTAGCTCTTGTTGGTCCCAGTGGATGTGGAAAAAGTA
CGATAATACAGTTAATTCTTAGATTTTATGATACAACTGAAGGATCTATTAGAATTGATA
ATAACAATGTGAAAAATTTAAATATTGGTTGGCTGCGAAGTAACATTGGCTTTGTTGGTC
AAGAGCCGGTCCTTTTTTCTACAACGATTGGAGAAAATATTCGTTTTGGTAAAGATGATG
CCACCAGTGAAGAAATAAAAAGAGCTGCTAAACTTGCTAATATTCACGAATTTATATCTA
ATCTTCCTAAGAAATACAATACTCTCGTTGGAGACAGAGGGACACAGTTGAGTGGAGGAC
AGAAGCAAAGAATTGCACTGGCTAGAGCAATAGTAAAAAACCCAAAGATTCTTTTACTTG
ATGAAGCAACTTCTGCACTTGACACAGAGAATGAAGCAATTGTGCAACTAGCCCTTGATG
AGGCAAGGAAAGGACGTACTACCATTGTTGTTGCTCATCGATTGTCAACTATAAGAAATG
CCGATAGGATTTTTGTATTGTTTGATGGTATCATAAAAGAAATGGGTAACCATAATGAGT
TAATGGAAAACAAAGGACTTTACCACCATCTAGTATTGTCTCAGATGTATGAAATGGAGA
ATTTTTTAGATGATAATGTGGATGGAGGGAGACCTGTGTTTAGTCGTCGTATAAGTGCTT
TAACTTCTTCATCGTTTACTTCTCGAGGATCAAGTCAAGATACATCTGGTTACTTATTCA
AGGAATTGGATGATGCTAAGCCATCAGTGTCTTGGATGAGACTCTTGAAGATTTCCCTAT
CTGAATGGCCTTATTTAATTGTTGGATCGGTTGCTGCATTGATCATGGGTCTCCACACAC
CACTGTATGGAGTTATATTTGGCTCAATTTTAGGAGTATTATCTGAAGATATAAATAAGC
TATCAGATCACAATGCATTTTATTGTATTATTTTTGCCATCATGAGTGTAACATCTTTTG
CCATGTCTTTTCTTCAAACATTTATGTTCTCGGTTGCTTCTGAAAAATTGACTTCAAGAC
TTAGGAAGGAGACCTTTTCTAAAATAATTACTCAGGATATAACTTGGTTTGATCATCCAA
CAAACAGTGTTGGATCTTTGTGTGCCAGGTTAACTTCAGATGCTTCTGATATGCAAGGGG
CTTCAGGTTATAGAATATCAACTCTGGTTCAAACTGTGTCTACTATTACTGCCTGTACAT
TTCTTGCATGTTATTTCAACTATAAATTAGGTTTACTTGTTTTTGCTTTTGTACCGTTGA
TTCTTATGGCAGCATACTTTGGAAAGCGCCTTACTGTTGGAGACATTTTGAGTGATAAAT
CTAGTTTAGAAGTAGCTTCAAAAGTTGCTGTGGAAGCCATTGAAAATATTAGAACTGTTG
CTTCTCTGAATCAAGTAGAAGGTTTCTATACACGATACACAGATGCATTAGTTCTACCAT
ATAGAAATGCAAGAAAGAAATCCCATGTTAAAGGTTTCACTTATGCTTTTTCTCAAAGTA
TTCAAGTGTTTGCTTATGCAGCAACTTTTTACTATGGCAGTGTGCTTATTGCTCAAGGGG
AGCTCACGTACTCTGACATGTATAAAGCCATAGAAGGTGTTATTGTGAGCATTATTGTTC
TTGGTCATTTGTTTGCATTTGCTCCTGATTTCCAAAAAGCTATAATAGCTGCTGCAAATA
TATTTGAAATTCTCGATATGAAAGCAGGTATCGATGTATTATCTTCAGATGGTTTAAGTT
TAAAAAATATAAATGGAACTATTTCTCTTCAAAATGTTTACTTTAACTATCCAACACGCC
CTAAAGTAAAAGTTCTTAGAGACCTCAGTTTGGACATTGAGTCTGGGAAAACAGTTGCTC
TTGTGGGAAGCAGTGGGTGTGGCAAAAGCACTTGCATTCAACTTATTGAACGCTTCTATG
ACACAGATGGAGGAAGTGTGCTCTTGGATGGCATACACGTAGAAAAAATTAATGTAAGGA
ATCTCAGATCCCACATTGGACTGGTTTCTCAAGAACCAGTACTGTTTAGCTGCAGTATAG
CAGAAAACATTGCATATGGAAACAATTTTGAACCTGTTAATATGAATGAAGTAATAACTG
CTTCTAGGAAAGCCAATATTCACACATTCATTGCTTCTTTGCCTCAAGGCTATGCAACAA
CTGTTGGAACAAAAGGTACCCAACTGAGTGGTGGTCAGAAGCAACGCATTGCAATTGCTC
GAGCCTTATTACGAGATCCAAAGATCCTTTTGCTTGATGAAGCTACATCAGCACTAGATG
CTGAAAGTGAACATATTGTTCAAGAAGCACTAGATACTGCTAGAAATGGCAGAACCTGTG
TCATTATTGCACACAGATTGACAACTATTCAAACTGCTGATTCCATTGCTGTCATTCATA
AAGGTAGAATTGTGGAACACGGAACTCATCAAGCTTTATTGAAAATGAAAGGTTATTATT
ACAGACTCTATAATAATCAGTATGCAAAAAAGAGTAGCACTGATGCGTGAGGCAATGTGT
GTTGAGTACGTCTTTCCTCCCATAACATATTTTTAATATTTTTTCCTCAAAGTTCTTTTA
GAGATCTTTTTGTTATAAAAGC
>Locus_9588
TTGGATTTTACAAGTTTAACACCAGTTTTTATTTCAATGGGAAACACAGGATTACATTTA
TTGTGAGAAACATGACTAAATTCATGACAAACATAAACAGTACAAATATGTACTGGTTTT
AAAAAGTTTCTATAAAAAGCAAATGTTGGCAACAGTGGGAAGTAAGAACTGATTGGCTGG
GAACATGTGATTGCATTTATAAAGTGATTATATTAATGTAGTCCATTCAATTTAAATTAT
CTTCTTTTTAATGCAATTTTGTTTTTCTGCAATTTATTGCAAGCATGCCACACTGATGCA
CTTAAGAGAATAAGATTTCTGGTACATTTATGAAGTGAGAATTTCTCAAAGCGATTTTCA
AACGTAAAAAAACAAAATCTTTTAATAAAATAACAAGAACTAAGTCCTAAAATAATCACA
ATTCCTTTACCTCAGAGAGTGTTA
>Locus_9590
GACGGGTCAAAGCCAAGAGTGTACTATTACCATCTCTAACTCTGGAATTGAACCAGTGGA
ATGGATTGATATAAGTTTGCATTCAAAATTAAGAAAAGATTTAGAATCATCATTTTTTAC
TTGGAGTAAAGAAAATCTTGATACTCAACTACCAATCACAGCTGGATCGACTGCTAGCTT
TACTTTATATATAAATAGTATTGACGATTTTATTAGCGACATTCCTTTAAAGAAAGAAGA
TAGTGAAACAAGTCGCTCATCAATATCGTCGGCAAATAGCACTCCAGTCAGAAGAATAGT
TCAATCGAAAGGATTATCTGCACCTTTTAAATCAAAGATTGTTGAAGCTGTCATTCAAAT
ACAGTATTCTGGTGGTCCAGGTATGGTGGCAGGCTATTGTAGACAATGTGCAAG
>Locus_9611
CGGCCCTGCAATCAGTGTTAGCAGATGGTGTTGACAGTGACAGGCAGGAGATTGTTTGTT
GTGTAAACTTTCCTGTATACGATGGAAAGAAAGATTTGTCGTGATCAATTTTATTTTATA
CCATATCAAAATGTCAACAGAAAAAATCCTTAAGATCAGGTGAATGTTTGGTTGTTAAGT
TACCATACACTGAATGGGCTTTCTTTAAAGGAATTACTTAGTAAATTATTTTATTC
>Locus_9625
GTTCACCATAGTCCGACTAAACGGAGTTGGGTGGCCCAGATAGTTGCCAGTTTTCGGCAG
CACAAAATTCAGTTTATGTTTGTCGCCGTAGCGCATCAGAATGTTTTGTATTGAAGATCC
GGCACATTTGTGGGTCTTCAGGAAAACTATGTTGGTCTGCGGGTAACATATTCCATCAGA
CGAAATGAACGAGATATGGGAGTTGATAAGGAAACCCAGGATCCCAAGAGTTGCTAAAGT
CAAGATGATAAGTT
>Locus_9627
CTCACTTGTTCATGCTTATTACATAAAAATTAAAATAAAACTTGATTATAAATTAGCAAA
ACTTCCATTAACATCATATAAATTAATGTAAAAAGCTCATATATATTAAATCATGATTTG
GGACGATTTTCAGAGAGCAAGTCTACTAAAATCAAAACATATATATACTCGTGATGATGC
ATTCCATATATTAAGAGAAGTATTTACAACTCCTTAATTAAAACAGTAATTTTTAAGTGA
AGTTTTCTTGAATATGCAGAATCTAAAAACTATATTTTAAATTTAAAGTTGTAAGAGAAT
ATAGGATTATGGAATTAAGCAGGTCAGAAGCATCTTGTGTTTTTACTGTATTAAATTTTA
AACTTTCACTAATTGGAAAATATTAAGAGATCTCACTAAATCAGAAACGTTTTCAATTGT
AATTGTAATAGTTTATTTAACGTCGCTCTTTGAAGCTACATGAGGGTTATTCGGCGCGGG
ACCTCGTAATTTTGAACCACGGTCATATGACGAGG
>Locus_9629
GGAGAATTGCACTATGCCCCAGCGGAGACCATCAGCAAGAACGTAATTGACATACATAGC
TATGAACAGAATATGAAGGGAGCCTTAACCCTTCGACAAAGGAGAGAACTTTCTAGGGTT
CTCGAGAAATATTCCGACGTTTTCAGTAGCAAACCCGGACATGTCAGGGTAGAGGGTCAT
GCCGTGCGCTTGACACCTGATTGTAGTTCAAAGCGTCTCAAGCCCTATAGAGTACCAATA
ACGCTTCAGAAAGAAGTAGATCGACAAAGCAGAGAGCTGCTTGACCTAGACCTAATTGAA
CCAAGCGATAGCGATTGTGTACATCCTGTCGTTTGTGTGGCAAAGAAAAATGGCAGCATT
AGATTATGCATTGATTTCCGTCTTCTCAACAGCTTTACAGTCTCCGATGCATATCCTATG
AAGATCGTGAAGGATTTGTTATATGAGGTGGGAAA
>Locus_9637
ATTAATCTTATGTTGCTAAGGGTAACCATAGACTATTCATCATGCACATTTTTTATACGT
CCGGGAAACTTTGTAATATGTAGTAATTTTTTCCCTCCAAAATATACTTTAAAAATGATG
TATTATTTTTATATTTGTGCTAGATAAACATTTTCCTTTTTCTGCCAATGACAATAAGTA
CATGACATGTATGTTACCCTGCCTGCAAGTGTTTAATTGTTTATAATCTTTTGTGAAAAT
CATAGATATTGCTCATTTCTTGAAAAGTGTTATTCTCTTTAATATATATATTGTAGTGTT
ATAGAAAATATTTAAATTTTGTGTGCCTTTCCACTTATATGAATGAGAAAAGGTTTTAAA
ATTGTATTGTGGGGAATGGCTTCAGTGAAATCTACACAATACAATTTGTTTCAAATAATC
CATTACTTTATTTAAATGTGTTTGTTGGAAATTAACATTAATTTTATGACACTTCAATAT
ATATATTATGTTGGAAGTTTCAAGCTCTCTCAATTGTTTTATTTTAAAATGTGTCAATGA
AATCAGTCAAGTAATTGTGTTCAAAGTGATGAGAAAAGGAGTGTGTGTGGGGGGGGGAGA
TTCACAATAACTTATCAATATTTTTCAAAATTTCAGAGCAG
>Locus_9638
AATCTGTAGACAAAGTCCCGATGAAGGTCATTGCGAGTACTCTCAAAGTCGTTTTTATTA
TGATCCCTTTAAAAGCATGTGTCTTCCATTTGTTTACAAAGGCTGTGGAGGAAACAAAAA
CCGTTTCAAGACTGCTGATTTATGCATGCGTTTCTGTTCAGGAATTCAAGGGCCTGGACC
TGTTCGTGATGCTGCTGTTGGTGAGGTTGCACCTCCAGAGCCTAACAGAAACTGTCCAAC
TTCCAACTGTGAACAACTGCAATGTCCCCAT
>Locus_9639
GTGAATCTAAGGAGGCGGTACCTATAGCAAAGAAATGTTTGATGCTTAAATTTCCTTTTG
TTGAAAGCCATGTCTTTCTGATAGCTAGCCGTCTTTCATAATTTGCAGGAGCACTGAATA
TTACAACAACAAAGAAAGCAGCATGTTTTTGAATTAATAACTCTGTACTATCACTAGTAA
CACTGGGGTTTAAGATGGATGAATTTTCACTGCATCTGTGGAAACTATGTAATACACCTA
TAAAATAACCAATTGCCAAAAGCCCAATATAAATACAATACAAAAAAATGGATTTTAGGA
TATTCCTTCTC
>Locus_9640
GGATGATCAGCTACATCGGAATGTTTGGTATCCTCTTTATGCATGTGATGCATATCTTTT
CCTTGATTCTTTATCTGCATTCCAAATAAATTTTGCAATTTTTCTCTCACTTCCATCTGA
AATAAATGCAATTGGTGCAAGTCGTGCTCAACATTTTGC
>Locus_9644
TGAAATTATATCTTATGTGATTGAAAAACGTGACACAACTCATAAAGGTCCATGGGTTCC
AGCAGTCACTATTCCTGCCAAAACTACCAATGCAGTTGTTCCTAAACTTGTTGAAAATAC
TAATTATGAATTCAGAGTGAAAGCTAAAAATGCTCAAGGCCTTT
>Locus_9650
TTTTTTTCGAACTGAAAACCTCGTATGCGCTGTCGAGAGGATGGACAATAGAAGGGAACC
AATCATGATGTTGATGAAAAGTAAAGATATTTTGCCTGTTATGTCCAGGTTTTATGATGG
AATTGATGAATCGGGAGTTCTAGCCGAAGAGACGGAAAACAATAACGCAAAATGGACGTT
GACCGCCATGGAGAAGTACATGCGGGACCAGAGCGAGGCAAGCGTCGCCTTGGGACTAGT
CTCCCAGCCACCGACCAGCTACAACAAACGTAAGCCGGCCACTGCACCACCTCAGCAGCA
GCAGCTGAACCATACTCCTAATGGAGATGCCCAGGAGAGCG
>Locus_9652
GGGGGAGGAGGGTGCCTGCTCAGGTATTATCCTTGTCACTTGAATGTGGTTCAAAATTAC
CTTTGTGTTGCTTCTTCAGGCTGTTCATGTTGCAGTGGTAGCCTAGTGGTCATGGTTTCT
GACTCGCAACCGAGAGGTCGCGGGTTCGAAAAAAAAAAAAAAAAAAAAAACGCAAAAAAA
AAAAAAAAAAAAAAAAAAAAAAAGCAAAAAAAAAAAAAAAAAAAAAAAAAAAATGGGTCT
CGGGACTTATTGATCCATGTGTTATGG
>Locus_9656
AAACCCAAACGTTACGTTCAACATATCCTTCGAGACATTTCAGATAAAGTCTACAGAGAG
ATAGTCCAGGAACGAGGTCATTTCTACGTGTGTGGAGATGTCAGCATGGCAGAGGATGTC
AACCAAACTTTGCGTTCGATCATCCAGGAACACGGACATATGAATCCTGTCGCTGTAGAT
AACGTGGTAAAACGACTGCAGGAAGAAAACAGATATCATGAAGATATATTCGGAATCACA
CTGAAGACAGCCGAAGTTACTCATAGAGGCCGAGTTGAAGCTAAAAATCGTCAGAGTACG
TCTTCAAGCTGAAGAAGAGCAGGACAGAGATCAAATGAGGATCGACACAAATCATCTCTA
TGTACAAAAGAAA
>Locus_9667
TAGAGTTACAAAAGTTGTATAAATGTTCTATGTGTGATAAAGAATTTACAGCCAAAGGAT
CCTTGAAAGCTCATTTTACTGTTCACACTGGTGAATTGTTATATGAGTGCAAAATATGCC
ACAAACGATTTCGCTATTCAGCTCAATTGAGCAGACATAAATTTAATTGTG
>Locus_9672
TTTATTTACTAGTTTTTAAGTATCATTTGTTGAAAAAATATTTAATTATTTTACTTGGAT
ATATAAATATAATTTTCTGTGATATTCTTTCTTTAGTTAATATCGAGTAAAGGAATGAGA
TTTCATGTGTATTTAAGATCATTTTTTGGTACTTACGTATTCTACCATCAGGCAATTTCG
CCAACTCAATAGACATCACTAATATGCAGCAAATAGTAGAAATCCATGTGCAGAAAGAAT
GAAGGCATTTGGTGAAGTCTTTTGAGTGGGCAAGAGAAATTGAATGACTGTATAATACAT
AAGTACCCG
>Locus_9673
AATAAATTGAGTAATTTTTAATTTAGAGTTGATGAGGAGCAGTGAGTTTGTAAAAAGTTG
TTATATAGTTAAAGCTACTCTCAACTTCTTGTAGAAGTTGATAGCATGTGAATCCTTTTG
TATGCAAAGGTACAATTTGATCTGTTCCAAATTCAACATGTAAGTCATGGATTTATTTTA
AAAAGGAAGCAGGTTACAGTAACTTTGATGGTTAGTATGTGGTTATTTCTGTGTTCCACA
GATACAGAGACTGTTAAAGTTTGTGAAACCACAAATTGTATAATTGTTTCTTGTAGGAAA
CATTCAGCATCATAAAATTGCAGTGTG
>Locus_9681
GGCTGCTGCACGTTAAATGTGTCGCTGCTCAAAGTCCTCCTGCTGGTTGTGGTGTGAGAG
TTAGGAAAGGGGAGTGCCAGCTCAGATGTCATCTTTGACTGTGGTTCTAATTCCTTCGCT
AATGGCGATCGTGCTGCTTCAAAGTGCGACGTTAATATACACTTCCTTTATTATTCTTTC
ATTTTCACATAAAGTTCGAATGAATTGTGTGAATGTTTTTCAGAATGAAGAATTTATTTA
ACTGTCGTGTTTCATAAATGACAATGAATTTGTCCATTTGATCGTCGA
>Locus_9684
TCGTAATTGGAATTCTTATGCTTAGATGTGAAATGATGGGAAATTTTATATTCTTTGAAG
ACCGCTACAGCTTCATTGCAGATAAGACACACTGGTTTATCTTTTACAACTGAAAAAAAA
TATTCCCATGTCCATTCATCATTAAAAGCGCGGCACTCTGAATCAACTTTACGTTTTTTA
GTAGCCATTTTGGGGTTGAAATATTTTACGAATAACCCAAACAAGCACTAGCTACGCTAT
ACTTTTAATAATTTCACCACTATTCACAATGACGCTATATGTTCACAATCTTTCAACACG
CAATCAATAATATTAGAACTCGCACCAAAAGAAAAATCCGCTAGATGGAGCTTAAAATGC
GCAGTCTGCCATGTGAGGTCTAATTCACCTATATTGAATTCCCATATGTCTGCTCCACAA
GAAAAAGATAACGCTTGTTGGCGCCAATCTACAGCTATAACTAACAAATAACTTCCGCTT
TTAACACTTTACCGATTGAAAACTGCCTGTGTTTGCTATTTCCTTCGATTTATGTTTTGT
AGAACAAAAATAGAGAATGTAAACAGATTACCAGCTCTTTGAAAAAAAGGAAGAAAAATA
TAATATTTAAACAAAGTAGAAAAGGA
>Locus_9690
CATTTTGGAAATTCATCCACTGAGTACTGAGAGACACATTGCGAAGCTCTAATCGATTCA
GGATTTCTTCCACAGTCCTGCATGGTTGCGACATGTTCAAATGCATGTCATCCACTTTTC
GGGCATCCTCCAAGAAATTTTTCCCATTGTTGTTGACTTGCAAAATTTCTTGACGGAGAG
CTAACTGTTTTTCTTCAATTTGTCGAATTTTCGATTGGTCCGGTGACTCAATGGTTTG
>Locus_9711
CCAAATCATCCCGATGTAGTTGCAATGATGGACATCATTACCATAGTCTACAGAGGAATG
CGGAGGTACAAAGATGCAGCAAAAATACAACTAGAAGTTCTAGAAATCAAAAAGAAAACT
TTGAACAAAAATGACATTAGTATTGCATATACCCTTAATAATTTAAGTGCCTTTTATGGA
AAAACTGGCAAAGTTGAAGAAGCTGAAAAATTTTGTAGGAAAGCGGTAGAATTTAGAAAA
AGGGTCTTAGGAAACAACCATGTAGATGTTGGAAAACAGTTATGCAATTTGGCTGCAATA
TGTTGTCACACAAAACAGTACAATGAGGCTTTGGAATGCTACAAAGAAGCAATCGATATT
TTTTGCAGAACTATTGGACCTGAAAATTCTTACACTATGAAAACAAAAAATAATTTGGCT
TCATTGTATGTAGAAACGGAACATTACAAAGAAGCAGAAAAACTATACAAAGAGATTTTA
TCAGCCATG
>Locus_9713
TGACAGTTAAAATTTCTACACAGCACTGGAAGGCTTTAACTGAATTTTGAAAGTATATAA
GCTGTTTTTTTTTCCCAAAACTTTATCAGAAATGTAGCCACCTGAAAAAGTATTTTTCAT
CAATCTCACAAACTCTTACTTCAATAGAGCAAATGAGAATAAAACAGATTCAATGCAAAA
TTTCAGAAATCATCAGATTTTTTAA
>Locus_9719
GGCGAAGCGAAAGTTCCTAAACCTAACGGTCAATGCGACTATGCCAATTGTTTAAAACCA
TCCCAGGTTCAGAACAGTCTGTTCACAGCTGAACTTTCTGAATTAACTGCCGGTAAATCT
TCAAGCTATGGTGGTGATTCATTGCGTACTAACAGCCCACTAACAGCGCGTAATAACAGC
CCTGTGTCGCGAAAAGCTATTAGTTCACCCGTAGTAGTTAGTGATAACACTGAAAAAAAT
ATTGTGGAAGAAGAACCAACTCGAGAAGTGTCTCATAAATCAGAGGTAACTATAATATTG
AAGTCACCAGAAGTGAATAAGCTTTCCCATTCACCAGTTGAAAGAATTCAAAACAAAGAA
GTGACTAGTGACGATGGAGTAATTGAGTTGCCTCCCGTCTATTCTATAAGGAAAGAACCG
CATGGAACAACATACGTGGAACAGCGTATCCTTCCGGATATTGAATCA
>Locus_9724
GGAAACACAATTTCATTTGTAGATATTTTAAGAGGATCAAGGGGGTTAACAAGATGATGA
AGATTCCTAAAAATGGAGTATTCGATTTTCCTTCAGGTCAGAGTAAAAAGAAGAAACAAA
GGAAATCCCGAAAATTTGAAGCAAGCCAAAAATCCAACTCAGCCCCAAACGCTCAAGCTA
TACCAAAGTATAAACAATCAACAAGAGTAAAGCTATCTGCTTTGGAAAACATTTTGGCAT
TCGAACTCTGTTTATTATGCGATAAAGAGTTGCGAAATGTTTTAG
>Locus_9725
CCTCATGTTAATAATGTAACAAACAATTGACAATTACATGTGTTCAAAAAAGATCTTACC
ATAATTTTCGTATTTTAACAAATGAAGCTAGTGAGTCGTGGTTTGGTGCACAAACATAGA
GGATTTTAATGTGCATGAATTTTTTCCTGCCTGCAGAAGCTATCAGTCACCAAAAATGAA
GTATATGTGAGAATACTACTGGATTTTCATTTTAGACAAAATGACAGAAAAGATTGAAAA
TTACAGCAATTAATACATCAGATTTCAGTCCAGAATAAATACCATGCAGAATGTGATGAA
TCAGCTGCATGTCATCTCAAAAGAAGTGTTCCAGCACTGCTTTTGATAAAGGCAGAATTG
TTGGGGGAAGTTGTTGCATGCCAAGATGACTACTTTGAAGGAGAATATTGCAAAATAGTT
GCATCTGAATACAAGAGTATTTTTCATGAATAAAGGTCAGATATTTTTTGAACACCCTTC
ATAAAATAGTTAAAATATATACAGTAGTTAAATTTAAAAATTTAC
>Locus_9728
ATTTCCAAGTTACATTAAAAAAAGTTACATGATTAGCAAAAATACGAATTATTAAGAATA
GTTATGAAGAAAAATGAATTGTTACATACCAAAATATTTGGATTCTTCAGGCCATTGAAC
CTCGAACTCTAAAATTTCATACAATTTCCTCCAACATTTCAGGTAATAGTAACGTTCGAG
CCTTGTTCAAAGCCTCGAAGTGTCGCATACCAGTTTATAATACTTAATTATCAATCCGTT
AAGGACCTGAGGAAAATATGATGCATTATTTGTGCAGAATTTATATGGGATATCACTTCT
GCGCAAATAATGGGATATATTTATATATTATACGGGATTTAAAGCAGAAGAGATATTTTT
TTCGAATATCTTTAAAACTAATAGCCACATTCCAATAAAATTTGGATCGTGGGATCATTC
ATCACTTAATTTTACCAAAAATTAGACTGTAGCATGATACAGTTTATTAGAAATTAATTA
ACCGAGTTAATTAATCCGGATTAGATTCTATTTTGATCTACTCTTTTTTCTTTTTGAATA
AAGAAGTACAGCGGCCAACATCAATTTCATTCCTTTTTACGTGAAAATGCAATTTTAGTC
ACAAAGAAGAACATCTTGATATTGTTCTGCAAAAGGATCCTTTCGCTCTTTTCTTACATT
AAACTGGAATTCTCGTCAGAAAGGAGGAAAAAAGCTGCATAATGTTCGCAATAAGTTTCT
CGGTGGTATAACGACGGGCGTTCTTTTTCTAAGCAAAATTGGAACTGTCGTCAGAAAGGA
GAAAACTAATAATTTTTTCCACTTTTCTTTTGATCTCTTTCATTGCCCTTTTTTGTAAAA
TTTGACTTTTATCTCATGTCCTGTTGTTTTCCTTGTGTAAGCAACAGTGCTGTCATTCTC
TTTCAAACGTAATGCCTGTTTGTTTCATGTTGTAATGATTTCAAATTTGAAAACTGTGCT
TTGGTATCATCTTTATGCAATTTTAAAATCGTCTCCAAGTGGTGAACCAAAATAGAATAT
TTTACCATTAATCCGTTAATAACATAATTTACTTCCCTTTGAGCCATTGACAATTATATC
AGTTTGCCCAGGATAACTGCGAAAATTATTAAAAGTGATTATTAAGATTTAGACGACTAT
ACACGATTTAGATTCAGAAGTTTGAATCGCATGTCTTAAATTCTTAGGGCTACAGTGACG
GATCAATAGTGGATACAAATTTCTTATACCTGGCTCTCTTGAAGTAAGAATTCAATAAGA
CAATTTTCTTAATTCTCCATACTTCACTTAAAGGTCTACATAATCACTTCTACAGAAGTC
CACTCTGAGACTCTGATGGATTTCGAGAAAGGTCT
>Locus_9736
CTGCAGGCAACTTTTGAGGTAGATTAGTACGCAATGTATTTAAAGCTTTCAAGTAGTCTT
GTGATTCGGCTATGAATTTCTGAGCCGCCATTGTTATAAATCGAAGATCTGCCTGGTGTG
CAATGACATCGCTCGTGAAGGATCTAATATGTTCAGATTTGCTTTCTAGTTTATTCAAAA
CACCAATTGAAGACTGTATCATAATGTATTCTCGTTGTGCCTCGTTTAACCATTCTTTAA
GACTCTTAACTTCAGACTTATATTTCTGTAACTCTTCGAAAGCAGCCGTGAGGCGCTTCA
ACAGCCTATCACATTCATTTAATAAAGAGTCATAGTGTCTTCGAACAGAAATTAATTTCT
TTTGAAGATAGTTAATTTCTTCCTTATTTAAAACTTCAAGGCCTCTCTGAGCTAACTGCC
TCATTTGATCTAAACAAGTAGTAATCAGACTTTGCTTGTTTTCAAGTTCTTCCTTAAGCA
CCTTTACTGTAGTCATTTGAAGGTGAAGACCAGGAAGATGTTCTTCAATTACACCAAGAT
CAGCAAGTTTATCTTCGATATCTTTCATCCATGCTTCAAGTTTCGTCGTATTTTCTTCAC
ATATTTTATAATTTTCCTCAACAGCAGCGATGTTTAGTTCCGCAGATATTTTTGTCTGAT
GATCATCGGAAAGAGTAACTTCACTTTTACTAATAATTGCCAGATTTGTATCAGGATATA
TGAGACTTTTTTCAATCGCTTTTTGCAGCAACATCTTTTCATTTTTGATAACAATACAAC
ACTTATCAGAGTCAATAATATCAGAAGACAAAGCTTCGTAAACGGAAATATGAGGAAAAC
TCGATACAATTTCTTCAGTAAATTCAGTGTAATATTCTCTGAAAGAAAAATCAGACTGAG
TTTCATTAAATTTTTGGACTTCATCAAATTCTTCAATACTTTGGAAACTTTTGGGTTGAG
CAATACTCCATGATAATTCTTGATGCTCTGTGGATTCAGTCGCATGTAGTGATGTACTAG
GATAGGTAGATTTCGTCGATTCAAACACTTGTTTCATTTCTGTATTAAAAACTGTATTTT
CACATTGAGGAGCATTTGTTAAAAACGGGGCAAATTTAATATCCTGATCGAGGGCTTCAG
CTTCCACTGAAAATTTTT
>Locus_9760
ATTCTCCAGAATATCAACATAAATTTATATTGAATATTAGGATTAATGGAAAATTATGTA
AAAAAATGGACATAATTCCATGAATTCCCGTTGACAAGCCTGTTCTAAATAAAGAACATC
AGATATCGATAATACAGTTCGATTTGCAAAAGGATGAACCTCCTCCGTATGATAGCCTTC
TTCCATCTTATGAAGAATCAATGCGGAATTTAAATCAAGATAAAAATGTGGTCTTTACTT
TTTCCTTCCCTGATAAGGTTTTTTAAAGAGGAAGATAACAAGTGTTTTTATATATA
>Locus_9762
AGATGAATCTGTTCTTCTTTGTCGATTACTAATGGATTTTAAAGCAGAAGAAGAAGCCAT
TTTAGATATTAAGGAAAGGTGTTGGAGATTCTGCAATATCTTAAATGGTTGTCTGGATGT
GGATGAAGTACTAGGTTGAGCAATAGTGGCAGCGGCATCTGCCTCTGTCAAGTAAGATTT
CATAATTATCTAGGAGACACAAGGTGCCAAGTATAAAACCAAACAGAAAAAGATGGATTG
GGAGGACGAAAAGCTCTTTCATTACAGCTGGCCATCAAGTCGTCAAATTATAGTTAATTA
GTACAACGAGGCGCGACGATATGTTTCCCATTTG
>Locus_9783
GATATATTGCTGTTGTAGCCAAGCAGAATCGAAGATTGATCTCTACAAGTCTGACATCTA
TGGTTGCAGCGGCCATTCGTAAGACAATTCATTGCAAGAATTTCATTGGGATGTCCTACA
GACCTGTACATCTACAGATACGATTCTGTGATGGCTGTTTAGTATCGAGATGAAGTCCTA
GACACCATTGTGAAACTGTACGCTGGAGTAGTTGGTTCTTCATTCGTATAAATGGACGAT
AATGCATGTCTCCATAGAGCTGCTATCGTTGACGACTTTCTGAAGAATGAAGGGATTGCG
TATATGGAGGGGCCAGCTTACTTGCCAGACCTTAATCCAAATGAAAATCTTTAGGATGCC
CTCAGCCATGCTGTATGTCGATGTTTCCCACCTCCAGCCACTGTCAGAGATTTAGAAATT
GACCTACAGGAGAAATGGCGAACACTGGACTCT
>Locus_9796
GCCAGATACGCAAGCTAGACAAAATGGAATATACATCATCAAAGTATCACATTGATGAAA
TGTTGATAAATTGGGTATTAAAAATGTATCAGAATTATGAATGGACTTTGACATTCTCAG
TTACTAGTATGTGCTTTACAAAGAAATTACAATTGGTCTTGCCAGCTAGTTGACCATTCT
GATAATCCGTATGAAATTAGGATTGCTAAAGCATTATGGTGGTATTACT
>Locus_9798
TGCAACATTCCTTCAAAAGAGTTGATGGAAATGTTCTGAATGTTGTTGTGATCTAATCTG
AGTTCGAACACTACTGGTAAATTACCGAAGGCTTTACGACCCAGTTTTGTTATGTTATTA
CCATGTAAATATAAATATTGAAGCGAACTC
>Locus_9800
CTCTCTTTTTACTAAGATTTAATGACCATCATTTTCCTATGACTTATCCTGCCAGATCCT
CAGACTTGAACTTTGCAATTTTTGGCTGTAGGTGGTATTTAAAAGACCACAGTTCCATCA
CATCTCTCCAACTTTAGACAGCACAGCATTTTGTGGCATGCATTGTTTTCAACCATTTTA
CATGTGATTTTATACTACCAGATGGCTCTGATTGATTGTATATTAATGTCACACTCAAAC
TATACTAGGGCTATTGGTGATGATCATAGCAATTTCAAACCTGGGACAAGTGGCGAGAGT
GATACTTGAGCTGCCACCCTAGGCCAATGTGTGGACTTTGAGCCTTAACAGATTTTACAT
GCATCTCTACACAGCAAGTGTTTGGTGGCACTAGGATTTGAACCAATGACTCAACAGAAA
CAATGCCTTTCATGAGTTTGAAGACCAAAGCACTCAGCATCTGGTGGGTGGCTGCAATAG
CGAACGGATCTTGGTCGGTAGCAAACTAAACATGTTTATACTGGTAGATTTTGTTACTTT
TTGTATAAAAAGTATTATACACCATCTAGTGGTGGTTTTTAGAACTTTTTGTATACTAGA
GAAAATTCAAATAATATCTTATACTTCAAATATCAAGAAAT
>Locus_9809
GTACACAGCACCTTTAGGTGCTATCTTGGCCACTGCACTGGGACCTATTTTGCTTACGAA
GGATGAGGATCCATCCGATAGCCATGAGTTATTTGAAAAAGAATCTCAGGAAAAACAGGT
AGAATCTGCTGACAGTTCTGCACTTCAGGGAAAAACGTCTTCAACAACATCAGTACTAAA
AGAAAATGAACACATATAATTTATTTTTCATTCACAA
>Locus_9821
CGTCCTTATAATAAATTGCTGATTACAAATACGCAATTTATACTGAATTTTAAAAAAAAC
ATACAACTTTTTTAACAATCAAATCTTTTCCAAAGTGAAAGTCACTGAAAAATAGTTACC
AGAGTACTATCTTGTGATACAAGAACATTGATGAAATGGTTGACAACTGCTGAAAAAAAG
TCTACCATTTTGTTGACCATACACAATCCCTTATTGTATGTAAGAACTAATTTTCCTTTT
GTTAAGTCACATTGTTTAGTGGCAGTTTTTGCTTTGCAAAAATGGTCAACAGGATAAATG
TAAATACCAAGAAAATGAAATCCAATAATTTCATATTGAAGAAAAAAATTTATCTCAAGT
TATTGATAAAAACAATTTACAAAACAATATTTCTCTTCCATCATTCTTTTATGTATCATC
ATCATCCATATCATCAACTTCTTCTGGATACCTGATTTTCACATCTAAATCTTCACCATA
CTGTATGGCATTATCTATTGTCAACAATAATTCTTCTATGCTTTCTTGGTTCTTAATATC
TAGAGGTAAGAATTTCACTATGCTGAAGTTTTCAATCAAACTGCAAATTGCTTGATTTAA
CTTGGAATACTTTTTACCCCATTTGCAAGAGCTTTGTTCATCTTGTAGAAGTAGTTGTAT
ATCAGGATCTAAAAATCTTTCTAACTGTTTCTTTGTATGTTTTGTTAAGAGGTCCATTTT
AGAAAGAACATTCAAATGTGGTATTTCAAGGGTAATCATAGCAGACATGGCACTCATTAT
TCCAGAAATAAATTTTGAGGGTTCTATCATAAACTGTGAGTCAATGAGAAAAACACCACA
TACAGCAAAGTCTATCTGATGAAGGTGTGCCACTAATCTTGGCATAACATCTAAATGAGT
ATACAATTCAATCTGGCCTGGACAATCAAATAAAATGTAATCCTCTTGTTCATCACCTAG
CTGCTCAGTCAACCAATCTAAATTTTCAGCTAAATACTCTAAGCAGAAAATAAGCCCTCC
ATTAGGTCCATAGTGAAGATCTTCATCTTCTAATGCATCATCCAAATGTATTAATTCTCT
AACATCAATAACTGGTTTATATGTAAAAGTTTCAGCAGCAGGATCAAGGTTAACAACTTT
GATAGGCCTTCTTGCATCTTGACAAAACTTCTCAATGGTTGAACAATACGTGGACTTGCC
TGAACCTGCAGGTCCTATTACCAATTGGGCATATCTCATTCTCACGCTTTTTTAAAATGA
AAGGATTTCAAAAACAATAAAAGACAATTTAAATTGCACAATTCAATCGCACCTAAAATA
AAATACTGTCAATATTGATTGATTGGTTGTTTGGAGGGATGTGGGGCAACAATGGTACTA
ATTTGGTAGTACTCCGCTATTACTTTTTTGCCAAGTTTTTGTTTTGAGCGCCAAATAACA
ATATATAATAATATGGTAAAATAACATTGGCACGATTTCAAAATCA
>Locus_9828
CTTCGGGCTTCCGGACTGTTCATGCATGTTGACGAAAATTGAAAATATTGAAACAAATTA
TTTCTGTTTTCTTGCTGCGAATTAAGTTTTCTAGATTTTACTCTCGCTTCTTTATTAGTC
TTACAAAATCATTATTGCAAATGGTTTTGTATGCATGATATATCAACGTTGTAGATATAA
TTGGGAATGAGGAATGAAAGAGAGAGAGACACTAGATCTTTAACAAAAAACTGTTTTTTG
AAAGTACAATAATGACTTCTAAAAAGATCATCTTAAATGAAAAGCCCAAGGTTAAGACTG
GTGTTTTTCGAAGATCAGAATCGGTTATGCCCCCTGGACTTAATATCAGAAAGCCATCTA
GTGCTGTTAGTGAATTAAATTCAGTTGGGAAAGAAAACCAGAAACTCTTTAGACGTAGTT
CAATGATTTGTTCTGAAGGATTTGATAAATATACATATGATTGCCATAGACATGACATTC
CTGCCAGATCTGTAGGATTAGAGTTTGAAGAATCTAGTTTTGCTGAAAGGAATAATATGC
CTAGAAATCTTATTCCAACTTTTCCTTCTGTGAAACAAACATCTATTTTAAAAAAGAAAA
CTGTTAGCATTAAGAATCCTTTAGTGAAAAGAGATTCTGTTGTACATCCTGGAAGGATAG
ATATGCAACAATCTCTTTGCATTGCTGGAAGATTTCAGAATCCATGGCCAACGTGGAGAC
CTCCTACATTTACTAATATTCTGAAATTTGGTTTATCTAAGAATAATAGTAAAGTACCAC
CAAAACAGGAACTTGATCTAGTCTTACCTATTGTTAAGCAAAATTTCTCAAAACTGACAG
TTCCGGATGATGGTATACGTGTCACGTGGATGGGACATTCCACTGTTCTTGTGCAAATGC
ATGGTTTAAATGTGTTAACGGATCCTATATTCAGTGACCGTGCCTCTCCAAGTCAAGTGG
TTGGTCCAAAAAGATACAGAGATCCGCCTTGTTCAATTCATGACCTTCCTCACATAAATG
CAGTTGTAATTAGCCATTCTCATTATGATCATCTGGATCTTAATACAGTAACCCTATTAA
ATGCAAGGTTTGGAACAGATATTCGTTGGTTTGTGCCAATAGGCTTGCAATCTTGGATGC
AGCATGTAGGCTGTGAAAATGTTGTGGAGCTTGACTGGTGGGAAGAAAATTGTGTTCCAG
AACACAGTGATACTTTTTTTGTTTTCACTCCTGCTCAGCATTGGAGCAAACGTACAATAG
CAGATGATAATAAGGTATTATGGGGGAGCTGGTGTATATTAGGTCCGAAATACAGATTTT
TTTTTGCTGGCGACACTGGATATTGTGATGTTTTCAGACAAATTGGGCGAGTTCATGGAC
CTTTTGATTTATGTGCTATACCAATTGGAGCTTATGAACCACGATGGTTTATGAAATATC
AACATATTAATCCAGAAGAAGCTGTTCAGATACATATGGATGTTCGCAGTAAACATAGCT
TAGCCATTCACTGGGGAACTTTTTGTTTGGCTAATGAGTATTACTTGGATCCTCCGCGAA
AATTACGTGACAGTTTAGATAAACATGAAATCCCACCAGAACTTTTCTTCACTTTAAAGC
ACGGAGAAAGTCGCTTGATTGCTCAAACAAATCTAGTCAAACAGAAGAATATGCGTAGTA
TGGTCAATAGTTATGGAAAATAACAGATTTTGAACTTTGTAAATCTAAGAAAAAATTGTA
TTTTTGAAACCTTTTTTTTACCTCTTAAAATTTCTTAACTATGAAAAAATAT
>Locus_9835
CTCCTAACTCCCACGCCAAAACCAATGGAGGGACATTGAGCCTCGACAGATTTATCTGCA
GCACAGCCCCTTCCTGCGACCTCTCGGTTGCGAGCCAGAAGCCATGTCCACTAGGCTACC
GTGGCCACCAAATTTCTGCTGCAGATGCAGTACAATGCTCCATAACCATGCAGCAAATAT
GAAGGTCCCTCTCAGTAATGGCCTGTGTGCAGCCAGAATTATGCATAGTGGATACATACC
TATCAAGTACTTTCAGCAAAAAGAAGCTTATATTTCTTGTAGCACTACTATGTGTTCTTA
TTCAAACTTAGCTGCTGATAGTTTTTTAAAAAAAAATCAAGAATACATTTTAAGAGACAA
ACTCTAGCTCCTGACGCCCAAATATGGAAGCTAAAAACGCCCACAAAATTTACATCACAC
ATTTAATGCAAATGTAACTTGCATATTCATAGCGATAATTATCAATAAGAAAGCAAACCT
GAGCCAATCTCCAAAATTAAGAGTCTGCATTTTATGAACTGACTTCTATTTTTCTTGGTT
TATTGAGAATTACAAAGAAAAAAAGAATGAGAAAAATATGTTTTTAAACACAGGTAGTTC
TCCTGTATATCCATATAATTACAAAAATAATGTGCAGAAAATTTTTATGATGTGCATACC
TGTATAAGATTTTTAAACTAAAGTATGTGCACAATGTTTATGGAGGGGAAAAAATGAGAA
TAGGTCATTTTAGTAAGATATGGTTTTATTGGCAGAAAAAAGGCACCAATGAAACAAAAA
TTTCATGATAGTTCAATAAATAAAATGCACATGGGGTAACATGCATATCACATTCGATCA
CCTTCACACTTCTGAAATGCAGGGGTTTCAGGGGGTTCTCATTATTAAAATTACTCTTTC
CCAAAACAAAAAACCCCCCATTTTTTTTAAATATTTAAACTAA
>Locus_9848
GCGTTTATTCAAAACTTGAATGGACTTCCGACATGTCTTATTTGTAAGGAGAAATTCGCG
CATAAAAAGAAGTCAAATTTAGAGAGACACTTTACAAGAAAGCATGCGTCATTTAGCATT
AAATATCCTACCGGTGATGCAAGGAAGAAAGCAGTTGAGGAA
>Locus_9852
TGTACTAGTTCAGCTTGTTTACAGGAAAACAGGTCCTTTCACTTTGTTGCATAGATTTGG
CAGTGTTTTTTCAGATTTCATGGTGCAATATTTTTTCTGGCAAACATTATTTTGGAAATC
CTGATACATAGAAATGCAGAATTATTCCGAAAAAGTCACATATTCTTTGTTA
>Locus_9855
AATTAATTAGAGATTTTAATAAAACCCACGAGTTTTACAGTTAATCAGAAATTATCGGAA
CAAAATGAATTTTAAAGGAAAAGTTGCTCTTGTAACAGGTGGTGCTCAAGGAATTGGAAA
AGCATTTTGCACAGCATTGTTAAATAAAGGAATGAAAGTATGTATTTGTGACATCAATCA
AGAAGCAGCAACAGAATATATTGAATTGCTTCCAGAGACTGAGAAAGACAATGTGATTTT
TGAGAAATGTGATGTAACACAATTTTCTGAATTCAGAGATACCTTTAAGCAAGTTATTTC
TACGTTTGGAAGAATTGATTTAGTTGTAAATAATGCTGGATTAGTTGATGAACATGACTG
GAAAAAAATGATTGATATAAACTTTATTGGAGTTATAAATGGAATTCAGCTAGCATTTCA
TTATATGAATGTAAATTTAGGTGGATGTGGAGGCTATGTTATTAATACAGGATCAAACTC
AGGTTTTGAACCTTTTCCCTTGGCACCTGTATATGCTGGATGTAAACATGCTATAAATGG
CTTGACTAAAAGTTATGGTACTAATTTTCACTTCAGAAGAACTGGAATCAAAGTTAATGC
AATTTGTCCTGGGCCTGTAGACACTTCTCTGTTTCATACTTTTCCAGATAAGTGCATTGA
TAAGGAATATGCAGAGAAGCATAACAAAACTGTCAAATATATTAATCCAGATGAAGTTGC
CAATGCTTTAATAAGTCTTCTTCAAGGAAAGAGAAATGGGGCTTTATTGAGAGTAGATCA
AGATAGAG
>Locus_9856
TGAAAAGTAAGTTAAATGTTCTAAATGTGCAGTGGCTATAGCATCTAGCCCCACCCAAGA
AACTCCTCATCAGAAATTTTTTTTGTAACAAAATATGTGTACAGAGGATGAGACAATTTT
ATCAAGTATTTTATCACAAAAAAGTGTATTTTAGCTTTGTGCATGTGAAAGGGTTAAAAG
AAATAACTTACTTTAAGAGTAAAACTCATCCCACATTGGCATTAAAATTAAATCTAAAAA
GGCCAAAACAATTAGAAGGTTATCAAAAT
>Locus_9857
CACGCGGGAAGTCCAAACGAAAAAGACTAAGAAAGAGATCGAAGAAGAGAGAAAGGAACA
AGAGGAATTACTCAAAAAGAAACGTAATCCTGACTTGCTCTCCTTTCTTGGACTTGGAGG
GAAAGACAATGAAGAAGGAAGCATCACACTCAGCTTGGCTAATTTATTCACGTGCATGCT
GTGTACTTATCCGAAATCAAACGAAGACAAAATTCACTTGATGAAAATCGGTGACCAGTT
GGAGCAAATGAATAAGAAGATCTCTTCTTTGGAGAGACAACTAGAGTTAACTCACGCTAT
TCCTTTCCGCAGTCGGAAAACATCAGTTGGTGGAAAAGGCTCGATCCGCGTTGCATCAGA
AAATGGACTATCCGTAGTGAACGAAAATGAGGACGAAGAGGCCGAATTCGATTCGGGATC
TGAGGCTCCTTCCAGTGAAGGATTAGAACCTAAACAAGAAC
>Locus_9863
CTGGACATGGTAATTTTTCTTACTTCCTAACCACGCAGCGCGTGTCCGTCGAATCGGAGG
CATTGGAAACAAGGCTGGCGCGAGTGTGTGCCGATGACCCCGCCTTCTTCTCGTACACAG
AAGTACCCTTGCGATGTCACCACGGTCTCGAAATTTACAACCTGGCAACTGCCGCGTACC
TGGGTCCCGCGGGACCACAATTGAGGAGGCGTCTCAAATTGGATCAGAAAGGTCCAGCAG
ACGTGCTGTACGTGGCCTTTGTAAGGAGCGTGCCCGGGCATGGCTATACTGTGGACAGGA
CCAAGGGCTCTGTGCTGTGCTCCTTTCCAATGGCCTCTGTTATCGAGGCTTTCACGAACG
CCACCCGAGACTGTCTTCGGGCAGAATCGAGGACGTACCTCCTAAAGCACGTCACAGGGA
TTGAAATATCCTGTAAAAAGGAGGAAGGAGTTGAAGTAGGAGATAAC
>Locus_9883
CTGTGAAAACTGGAGAAAATTGTTCATCGTATGTGGATACAATACTTTTATTTGAAAGGC
TCAGCCCAACCAACATAAAAGCTCAAATAGATTCTACTCTGGGTGAGTCAGCTTCTTCGT
TTTCAACAGTAAAATATTAGGTAGCAGAGTTTAGAGGCTGTATCAGCTGCCAAGACGAGC
ATCACAGTGGTCGACCCAATGAAGTGACGACTTCAGAAATGGTGAAGAAAACCCACAAAG
CGGTATTGGATGATCGTCGACTGAAAGTGTATGAGCTAG
>Locus_9894
AAAGCTTCAACATTTAAATGCGTATATCTATAAAACATCTGTACATGGAATAATGCTGCC
TATACAAGTGAACAAAATAACACAAATGTATTAGGAGCTTTCTAGAGGCGAACTTCATGA
TTTAGTTGAGGCAATAATAAATAAGCAAGAAGTTCTATCAGAGAGGCAATATTCATTCTC
CATTGCTGGCAAGATAAATGCAATCTTCGCATATTGAGATGAAGAATTGCCTCATTTCAA
ATAGTTGACTGACATTTTTTTTAATTTCAAATAAACAAAGTTCATTTTAAATAATTAATA
TCAATGTACAAATATAAAAGAATAGCTACCACAAACAAATGATTTAAC
>Locus_9896
CGCCTGCTAAGATACTATGTGAGTTGGAAAGTGTTTCTTTGACTCTGACTTTGAAAGTAC
GGTTAATAAGATAAGAATGAAGGAGGTGTATTAGTGGATGTGGGAAGTTATAATTTATTA
GTTTGTAAGTGAGGCCTGTAATCCAAACACGGTCAAACGCTTTCTGGATATCCAGAAAGA
CGATTCCCGTGCTTTTCTTACGTTCAAAGCCTTCTGAGATTTTTTCGGTTAGTCGGAGTA
ATGGGTGCAGAGTGGATAATTTTCTGGTGAATCCATATTGATTAGGGTTAATAATGTTAT
TTTCAGTGATAGCGTGATTTAATCTGTTAAGGATAATATATTCTGCAATCTTGCTGATGG
AGGGGAGAAGAGAAATGGGTCTGTAACTGTCCGGCAAGTGAGAGTTTTTGCCAGGTTTAA
GAATCGGAAAGATAGTGGCTTCTTTCCA
>Locus_9898
GGCAAATACACGCTGCCGGGGCTGCATGGAGGTGACTCCGTGCTTGCCAAATCTTGTTTC
ATGGGGGGCAATGCGGAACCCCTTAGCAAGTTGTCCTGTGCTGATCTTACCTCCCTGGAA
ATGTGGAGAGAGGAGGAAGAGAATTTTTACGCCACCCTCTCGGATGACTTTAGCACTTTC
AGCTGCAAATCTGCCGATGATAGCGCCCTCAGTGACGATCTGCGCATGAGCGAGGAGATC
TACGGTGGCTCCTTCACCACCGTTGCCAACGACGATTTCGAATTCCACGACACGAGACCC
TGCGGAGGAGAAGTGAAGATGAAACCAGCTCTCGTGTCTCCAGCCACACCCCCTTCTAGA
AAAACTTCCTTTCGAGCAAACTTTCACACACGAGTGGATTTACCCAAAATACCTCAGGAG
CGAAGGCAAGATCTATTCGATTTTAAAGAGAATTTGGATGAAGTCGATGATGAGCATAAA
GATCCTAATCTATTCATTGTGCCCCCTGCAGTTACCACTGTCTGGCAGCAGGCTGGCGAT
CCAACGGATCAAACTCCATCGCCAAAAATCGCCAACACATTCGGAACTTTATCTCGACAC
CAGAAATCCACCTCGTATTCCATGAATGATCTTGATCTCATTCACCAAAAGAAAGGTCGT
CTGGAACAACAACCGGAGTCCACTTTCCTGCTTCCTGTCAAGAGCGAATCCACCATGTCG
TTATACAGACTCAACGTGGACCAGGACTTGGACCCAATGGCTTTGACCCCTTCG
>Locus_9910
CTCAAAAATGTTTTTCTCTCTAAATTTTATTTAGATATTATTTTTTTTTCTTGTTGGGGG
TAATTTTGGGTAGATTAATTACCATTAGATCTTCTTCCTGACTTACAGCTTGGGTTGGTT
TTGAGTTAAATTTAATTTCTTTTATTCCATTAATTTTTTCTTCTAAGCTTAGAAGAAGAA
GTGAAAGAGGT
>Locus_9911
GCTAAAGCTTTAGCAATCATTGTTTTAGAACAGCCAGGAGGTCCATATAAAAGTATTCCT
TTAGAAGGTGTAATGCCATATTTCTTGTATATCTCTGGATGTTTCATTGGACCTTCTACA
ATATCCAACAAAACATCTTTAATGTTTTGCATTCC
>Locus_9915
ATTACAATGAAATAAGCTATATGCTAAATACTAATTAAGATTTTTTTCAAACACAGTTTT
AGGGACAAAAGATTTAGATTTCAAGCTTTGAGCAGTTAAATCATTCTTATTTTCCATTTC
TTTTAACTGTCTCTCAAGTCTTTCTTCTTCTACGCTTATTTTTTTTGTAGGAGTAAATTT
ATCAGAAAACAGTCCTTCAATGTTATAGCCAATTACTCCAATAACAATAGATATAGGCAA
AATAACATATGGGACATAATTCCTCATAATTGCTAGAAGAGCTGGTAACATATCTTCAAT
GCAATCCAGATCAAAAAAAGAAAAATCAATAAATCTGGAAAGGATCAGTTTTCTTATGA
>Locus_9916
AAAATTCGCCACAGAAATCGTGTTCGGAAAATTTGGCAAAGATCTAGAGACCCTGCAATT
AAAAGAGAACTCCGAACACTCAGTCATGAGGTAGCTAGAGAAATTAGACACTTTTCCCAA
AAACAATGGGAAGACAACATAGAGGCTCTCTCGCCTGAGACAGGAACACTTTGGAGGAGA
ACCTCCCTGCTCAAAAAGCCTTTTCGTCACATTCCCCCTTTGAAGGGTGCACTTGGCAGT
GTTGCAACAGCTCCGATTGAAAAGGCGGAGGTGTTAGCTGATAGCCTTCAAAAACAATTC
GAACCTAATACAGGAGCCGAAAACGAACGTTTTACGGCCCATACACAAAGAAAGGTGAAG
AGGTTCCTTGACTCTCCAACTTGTATTGAACTGGGAAAAACTTGTCCTAGTGAAATACAA
GAATTTATTCATAGACTGAACTCCAAAAAAAGCTCCTGGTCTGGAG
>Locus_9917
AAGCATTTGATGCGTTTGCAATGTCGAAGACTTTTCCCTCCTGGGACACCATGAAGAGGA
GGGAAAGTATGATGACAAAAGAAATGGAGTTGAGTGGTCCTAGGACAGCTGCTGTTTTCT
GGCGTACTTGCTTCTGGGAAATGCGGACTAAGCTTTGGGGTCCAGAGAAAAAAAGGATAC
ACAGAGATGATGTTGTCAGAAGCTCTTCAACACTTCGAATCTCAAGCATATTCTCACTGT
ACAAGAAAGATTCTTCTTTGTTCGACGCGCGCGTAATTGCAAATGATGTAAGAATCAAAA
AGAAAGCAACAGGAATGAACAGCACAAACCACACAATCGTTTCACTGAGTCCCGTGAGTA
CAAATAAGACAAAGGCGAGAGCAAAGGCTACGGAAATCAATGAATCTGGCTGCGTCACGA
AGGAATGTTCCAACAGTTTCTGCAGAGCATTATTTGTCCACTGATCCACCAAAATGGCGG
ACAATTTGCAAATGGCAGCCACCATGGCAGCCTGGGAGAACAACCAAGACCAGCCAATGA
AGAAGGCTAATATTTCGCTGGAGTATTGATAACAGCAGCTGTATATGGATGGCACATCTT
GAGATTGAGATGAGATATATTCAGACAAGCAAAGTCCTCCAGATACTGAAGCCACGGCTG
CAACAACAAGAGGAACTAGCATAGTTGAGGCTGTAAGAGTTGATGAGCCCTTGCACAACA
ATAAAACGACCCCATAAGAAATGCTGCAGAACATAACAACGACGCATAAACAAGATCTCA
GTTTAGAAACACAGCAGCTTTCTTCAGGTTGAGACTGTTTCTGAGGACTTCGAATGCTGC
TGCGTTTTCGTCCAAGAACTGATAAATATTGAGGTTTAGTTCGTAACATCATCAACCAAC
AATCTTGGAACCACGAAAATGCACCCATAGTGAAGAAATTTTATTGTAAATCTAAGTATT
CGAGGAGGTTTCCAGTATCAGTCAAGCGGTCAGTTATTATTTTGAAATCATGTTTACCTG
GAGATAAGCACAAAAATAACCATGGAAGTTTATTACAGAATAATTTGTATTATAATTTAT
TTGCTGCATAATATTTAATTAAATTGTTGCTAAATACACTATTTTATAAGAGATGAAATC
CTATATTTGATGATTAATACACATAATTCAAGAGAACTTGAAAATGGCACACAGTTCTGA
AAAGAAAACGTTCCAGTCTAGAATATTCGATCTTCTAAGCTCAGAATTGCGAAATAATAT
TCCTTAATCTCTTTGGGAGCTGATATTCAATTCAAAACACGAAAATTTGAGAGAAATGGC
AGATGTTTCTACATTTA
>Locus_9922
GCAGGTCTCTAGGTGGCAGACTAGGATTCAACCCGCGACCTCCTTGGCTGCGAGTAATGC
TTTCTTAGAACATTTCTACTTCCCACTGTTCCTTTTAATAGCAATTTTTAAAACACTGCA
GTTACATTTTGCTTAGTTTCAAGTCACAAACTGCTTGTCTGTGATCATATTCATTTAAAG
GATGAGTAGTGGATTCAACCAAGTTATGCAAAACCAATGATGAAGTCATCAAAGCAACTT
ATATCAAAAGCATTTAAAGGAATGGACAAAAACTCAGTTTGCAGAATCTTCTTTTAAGCA
ACCACATGGTAAGCTGCCAGGATTATTATTTAGACACATTTTTATTTCATGTATTGTTGT
ATTTTAACTTTAATGCTTTTAAAATTTATGTTTCTTAATAAATTGTAGAGTTTGCTCCAG
TGCCTTCATCCAGTTTTTATCACTTCAATTAAAATCTTCTCATACTGGAGTTATGTAGCA
GTAACAATTTCGATCTTGTCCACAGATGTCTTATGGTCATTCTCCAATCAATACTTGTTG
CATAAAACAGAATTTAACTGAATGGCTATCAAAAACTTAAGATTGTAATTTTGGACAGAT
ACTTTGCTGTTTGAAATTAAGATTGAATAAACAATTTTATGCATTGTCTTTTATACAGAT
AGAGGTGCAGTCTGTAGCTTTTTTTTGTGTGTGATTGGTTGGCTTTCAGAAATT
>Locus_9935
CACCTTTGAAGAATTATCTTAGTTATATGCAGGTTTACGGAGACATTCAGGATTGCTCTG
TTTTGTGTTATCTGGGTATAGCATTCAAAGAAACTCTTCTTTTTGTAGCAGTAACTCTGT
ACAGGTAGAAAATATTGTAATTAATTTGAATTGATTTGATTGTTATCTTGAATGA
>Locus_9942
ATAAACTTTACCATTATTAAAATACAAATTGAGCTTTTCACATTCTTTTTCCAAATCTTC
AATGCTTTGCAAGCATTTTACAAAGCAACTTTTTAAATTATGCTGAGATTTTACATCATC
TTTATCTATTTCGAGCACACCTTTATCTTTCGAATAATCTGCAAATTTCATGCCCATTTT
CGTACAAGTTTTTTCCAAGTCATCATAACTTTGTAAACAGCTTACAGTCACATTGCAAAA
TGAATCCAGTTTAACAGAGTGTTCAGTAGAGGCATGTGAAACATCGTCCACGTCCATCGA
ATCTGAACTTTTACATGACGAGTCAACATCAGAAATATCAGTACAGGGATATTCATTTGA
TATTTTTGGTAATGTATCAAAGTGAAAGGTTTC
>Locus_9943
AAAACGGATTGGTTTTGATGATGACAGTGGGGAAAGATTAAGATATGTACTATTTTGTGC
TCTTTCATATAAAAATTATTGGCAGTAGCACATCTTGCATTGAAGCACCTGAAACGGATT
TTTTTAAATCTTGAAAGTTATACATCAATAGACAATGAGATTGCACTTTCTGCTAGAAGA
GTAATGGAGTTCATATATGTTATTTAATTTATCATATGTCATATATGTTATTTAATTTAT
CTGAGAAATTGGTAGGATTTTCTGATTTTCAATGGAAGAAAAGCAAGGAATTGTAGAGTG
AATAACAGCTATGCAAGGACTTATGAAGTGAAACGTAAGAGGTGAACTTGACATTTTCAA
AGAAGATAGTATGCAATTATCAGACTTTGCAACAATTAGAACAGCAGAACTCTTATCTCA
AATAAATATAAGCAAGTCATTTTTAAGCCTTTCTCCTGACAAATGGAATGACAATGATGA
CTACCATAAAGGAAAAGAACAGCTTCAAAACTTACAAGCTGTGAATGATAGTGCAGAATG
AGGCATTAAGCTTATTGAAGATTTCTATAAAATCATAAATGAAGATTAATAGCAATTCTT
ACTGCAGGTGGTAGAGGCAAACAGAAAAGGTATTCTATCAGAAACTACAAATGTCTGTTT
TGGACACTATTTTGTAATATTAAAG
>Locus_9947
TATCTCGTAGCCCATCCAGATCTAATAGATCCAACTGGACGTGGTCCTGTAGAACAGCAA
CACATTACCCATAAAGAACCTTTAGTAGCAAATGACCTTTTAAATCACAGGGCATTTGTC
ACTAAGAAAGTATGTGCTAGTTATAGTGACAGAACTATTCAAAGATATTACGAACTCAAT
ACAAGCTTAGATACAGTTCTTACAAATCTTGTACATGGAGAACATTGCACTAAGTATCAA
GTGATGCACGTGTATGGTACAAATGTGTTCTTGGGAATTGTGAATCAGACTTGTGATGGG
ATTACTGCATTTTGTCCTTGTAGTATGACTGATAGATTGTGTCTCAATTGCCATCGTATG
GAACCTACTGAGTGTGA
>Locus_9958
CAAGAAAATGGTTTAAACATCATTTAAATTATCGTTTCACATCTGAGTTTCGTTCTAACT
GGAATAATCATTATATTTTTTTGCCAAGTGCTAAATGTTGAAGGAAATATTAGCAAGAGA
ATTTTTATTGTGATTTTAGATGACAATGAGCTACAAAATTGTTTATTTGTTTTTATGTTT
TCATGTCATTGTTGGAAAGGAGTCACAGTGTCCAAACGTCGAAAAATGTGAATGCAGTGA
ATCAGGTCGGAAGCTGAATGTAGATTGTCAAGACATAAATGATATGAGTGAGTTGCGAAA
TCTTTCCAGAGATCTCGGGTTCAAGCTGATACCAACTCTCAAAATACATCAATGCAAAGC
GAAGTCAATACCAAATATCACCTTTTTGAATTTTAGCATAAAATCTTTTACGTCATCATG
TCCTTTCTCCGATATCGATGAGAATTCTCTGGGGCGTATCGATTCTCTGAGAGAACTAAA
ATTAATCTCCACAGAATTCTTAGAAATTCCTACAGCAGTTGGCAGACTGGCTGATTTAAG
GGTTCTATATGTCAACGATGGAAAGCTGACTCATGTTGAAATGGAAGTTCAGAATATGAC
AAA
>Locus_9959
AACTAATTCGCCGCAAACGGCTTTCAGAACAAATAATCATGGGAAAACAATATTACTGTG
ACTATTGCGAAAGATCTTTTGCTGATGGAGCAGAAAATAGAAAAAAACATTTGGTCAGTG
CCCATCATCAGAAGTTACGGAAAGACCATTATGATATGTTCAAAGATGCTGCTGCAATTT
TAGAAGAAAATAAA
>Locus_9964
TCTTGATCTGTGTGGAAATGTTTTTTGCAGCATTAGCTTTGCGATATGCTTTTCCATATC
GTGTGTACATGCAAGATTGTGCAACAGACGCTCAAGGTCGTTCTGTTACAATGCAAAGCA
TATCAAGCAGCCTGAAAGAAACCATGAATCCTAAGGATATAATGAATGATGCAATACACA
ATTTTCATCCCCAGTACCAGCAGTACACTCAGTACACTGCACCAGCTGCACCTGTCAGCC
ACTGGGGAAGTATTCAAGATAACTCTGCCCCCAGACGCAGTAATAATTCTACTCATCGCC
AAATATCAACTATAAGCCATAACTACAATGAAAAATCAACTCTTCTGAGTTCTGATGATG
AG
>Locus_9968
CTCTGCAATTATCTCCATACTCTCATGAGAAATGCAAGAAGAAATGTATCCTAACTGCAA
GTTGGTATGGAAATTTCTTTATTGGGGATTTGTTGCTTATTTTTCAGAGAAACTTTCAGA
TGTAGGGGAATATCTATAGACTGGCCGTTCCAGAGATCAACGTAACAAGAAATGGG
>Locus_9974
GTTTCCTTCATAGTTATATCCTTATTTTCCATAACAAATACTTCTGGTGCCATATCTCAA
AAACACAAATCTTTACTAATAAAGCGTTCGATTCTATCTTCTGGATTTCACAGAATTCTA
CAATATAATGTATCAGTTGAAGGAATTCAAGGACCAACACAGATTTTAATAACAGAAACC
TTTCCAAAAGATGTTTATTTAGACCCATATCAAATATCAAAAAGACTAGAAGATAATGAA
ATTAAGATCATGACTGAGGAACAAATTAATACAGAAATTCCATCTTATCAAGCAAAATCA
ATTGATGTTCAGCTTTGTTCTATTTCAAAATCTAATTTTCACAAATTTGAGCTTCCTATT
CATCTAAGATATCAAAAACCTCATGACTGCAATATCTTGGGAGATAATGTTGTTTTCGGC
CTAGGAAATCCAACAGTATATTTTAGATCTGTGATTAATGAATTTCCAGATTTAAAATGC

>Locus_9987
AAAACTGGTATTCTTCCTGTATACTTAATAATGAACCCAGACAGCATCGATGACAGAGCA
GATGTTACTCCATAAAAAACGGTGACCAACCCGATTTGGGATGTACTCCAAGCACAAGAA
ATATAGGCCTTGGTAAAATCAGCTGTATATATACCTTGACACATACTGACAAAAATCGTT
AATGGTATCAGAAGTATTTGCTCTTTCTTTTTGCTGTATTTAATGGTAACAATCATATGA
CTCCATGAAAATGTCACAGTTTCTTTTGATTTTTCCATGGGATCCAAAAGCAGGAAAATT
AACATAGCTGCAACAATTGCAAATGCGATACAAATTGCTGTGAGCAAATATCTTGTGTCC
TGTGTTATTTCTTCTGTTTCATTACTGAAGCCTTCTACTACAAAAT
>Locus_9990
TTTATTTTATGTCGCTCTTTGAAGCTACACGAGGTGATGAATGCCACAGAGGAAAAAGAG
AATTGACTTTTTGTACATCTGCTCACTTAATAGCAATAAAGTGGAAGAATAAAAATACAT
TAAACATGTTATCCATCATGAACACAGAGAAGTTTGTGAAAATGCTAAAATATGTTCTTG
AAAGGATGAAATTATTT
>Locus_9992
TTTTGGAATTTATAACATATATTCTTAATTTTCTGTAATTTGAAATATTTTTCTTTTAGA
TTTATTTACAAGTGAAAGTGATTCTCAGTTATTTCCATCTTATGACCTGTTTGGCAGGAA
TTATGGATTTGATTATGATGAAGGGCAGACTATTACCCAACCATCTTTACCCGTATTAGA
GAATACCAATCAATCAAATTTCTCTTGTGAATTTTGTTCCAAAGTCTTTTATCGAAAGCG
GTATTTATTAGATCATTTAAATATTCACACAGGAAAAAGGCCATATGTTTGTAAATTTTG
TACAAAAAATTTCACACAAAGGGCATCCCGAAACCGTCATATGAAACTTTGTCATCCAGA
ACTTTTAGAAGCCAGCAAGTTATCTTTATCTGCCTCAGTTGTGGATTCCGTTAGTAAAAA
ATAAGGTTTTAATGTGATGTGTTTCACACACACACAGGTTTCAGTTTGGAACTTAGGATT
TATTACAGTTTTGGCCTCTGTCATGTGTTAAAAGTATGATTCTGGCAATATATATACTAT
TTAATTATGTGTAATCAGAATCCCCCAAAATATAACTTGACAAGGGAAATATCTTGTTCT
ACCCTTTATGAAAATTTGGGTTTTCTGATTAATG
>Locus_10536
AAACTGAATCACCTTCAGAATCACACTCAAGAAAAACAAAATCTCCCTCAAAGGAAACTG
AATCGCCAAAGGCAGAAACCAAGTCACTATCAAGGGAACCTAAGACAGTATTCAGGAAAA
CTAAATCGCCGTCAAAAGAACATGGATCATCCATAGAAGAAATTCTGCCAAAATCAAAAG
AATTTGAATTACCATTAAGTGAAATTGAATTGCCTTTAAAAGAATTTGATGAACC
>Locus_10542
GAATTATTCAAAAATCTGCAGTCAAATTACTTTTCTTTATCATCAAAATCTAGTTAGTGT
AGTGTCTTTTTAGCCCCCAGCAGTAATCTGCCAACATATTAAAATTCCATTGTCCTTGAA
TGCGTTATCCATGCATTTTATGTCCTAGTGAAATCTCTCCCCTTGTTCTTTACTCATTTC
ACCAAGATTTTCAGGGAAATACTCAAGATGGGAGTGCAGAAAATGTATTTTTAAACT
>Locus_10554
AAAACTTTTTCAGTGATGCAGGAAGTCTACAGATGGCCAATGTGATTGTTATCCTTGGCA
CTTTCCCCTCCTCTTCTGAAATGTTGATGCTATTCAAAAACTTGTGTTAGTTCTAATGTA
TCACTGCTGTATACATATGTCAGCCTTTCATAAGTCTCTGTAGCCTTTTTTCC
>Locus_10560
ATTTTTGATGGTAAAAGAATTACTGGACAAGAAGAAACACCTGATCGGAAAGTCGGTATT
GATTCAAGAATGGTTCCTCAACAACAACGCCCTATTTCACCTGGGTATATACCTGGTTCT
TATCCTATAGGACCTCCTAGCTCAATATCTTCAAGACCTTCTGGAGTTCAAGTCGATCAA
TTTGGTAGAGTGATACCAGGAACACCTGGTTCTTATATTTCACCAGAAGGACGAGTTTCT
GAAGATCATTTAACACAAACTGGTATATTACCTCACGATATAAGAGATTCGACGATTCCT
TCAGGACGAGGAGGTGTGCCTGGATATATAAATGGAAGAGGTCCTGGAACAATTGGGGGG
ATTCCAGGAAGTGATTTCGACTCTTCTAGAGGAATAAGAGGACCTGATGGATCTCTAATT
TCTCCTGGTATAGTTTCAGGTGTTCAACCGTCTGACGGTCGTAAGCGTCCGGATTATCAT
ATACCATCAGGATTAACAGATACTCAAAGTTACATTCCAGGTTCTTCATTACCTGGACTT
CAATATCCGGGTTATTTACCATCTGGAGAGCAAACAGGTATATATCCGGGACTCACTTCG
CCACAAATAGCTGATACATTATTATCTCGAGACCGCGTGCCTATAACTGGTGATTCAAGA
ATTACAGAAACCGGGAGATCAACTCAATTTGGAATTGAAGGTTTATTGCCTTCTCAGGTC
CAGCCAGCAGGTGCTATACGATTTGGAGGTGGAGATTCTGCATCGTCTCAAACTCAAATT
CAAACAGGTTTGGAAGGCACTGCTGCAGAAGCTTCTTCAGCTGGTCAGTATAAGGGTATT
GGATCTCAGACACAGGTTCAAGGTGGTTACAGAGGAAATGGATCATTTTCAGCTCAAGCT
CAGTCTGGGTTTACAGGAGGTGTATCGCAAAGTCAAGTACAAGGTGGAAAGCAAGGTGGG
TTATCTGGATCCAGTGCTATAGTTGAAAATTTAGGTTCTGCGCAAAGTCAGGTACAAATT
GGGCAACCAAGTGGTGCTGCAAGTAGTACTGCTTCAGGTCGATTTTCAAGAGGAATGACT
CAAGTACAAGCGCAAAGTAGTAAATCAGGAGGAAGCGCAGGGGCAGAATCTCAGTCTAGT
GGCTTGAGTAATAGTCAGGTACAAGTAAATATTGGAGGAGAAGATGGACAACAGAGTAAA
GACTTCCAAGGAACAGTTTCAGCTTCGGTTCATGGGGGACATTCATCAGGTCAATCTCAA
ACTCAGCTTCAAGGTGGATATAATTCTGGTAGAACTTACGTTGCTACAGCTCAGGGTGGA
TTTGATTCAAATCAAGGATTTCAAGGAACTGTACCTGCTTCTGGATCTCTTCCTATCCTT
ACCCCTCCTGGTACTGTACCAAGTCAACAACAAATTGGTCAACCATCAAGTATTAGAGTA
ACTGGTTCAGAAGATACAGCAGGAGTCATTCGTTATCCTGGATCAGTTACGGACAGAGGC
GTAGAAGCTCAGGATGGAAGAATTACAACTGGTAGCAGACAGATTACATCACCTACCTCA
GGAAGATATCCAACTGATCGCAGACCTGGTCAAATTCTCGATTCACATCAGCCATCTTCA
TTTCCAGGCTCACAACAGCCGACATTTGGAAGGGGAACCGATATATCTAGAATTTCTGGT
CTGGATCAAAGAGGATTACCTTCATATCCTGGTTCATCCGAAACACGCTTTCAGCCTGGA
TCGCAGTTGCCTGGTCAAGTTTCTCCATCTTCTTTATCACAGCCAGGATTTCTGCAACCT
GGATTTGATTCTCGTTACCCAGATCCATCTGGTAGACCAGTCACACCCGATTCAAGATTC
CGTCCCGGACAGTCTGTCATCACTCCAAGTCGTGTACTGCCAGGGCAGTTACCTCAAGAT
GCATATCAACCTGGATATCAACCGGGTTTTATACAACAACCTTCACAAACAATGACAGGT
ATTCCATCGTCTTTACAAATTTCACCTCCTCATCCAGGGGCTCGTCAGCCTGGTTATCAA
CCAGGGCAGGTTCAACCTCCATCACAAGTATCCCCAGGATTCCCTTCGTCTATACAAATT
TCCCCTCCACATCCGGGAGCTCATCAGCCTGGTTATCAACCAGGGCTGGTTCAACCTCCA
TCACAAGTATCCCCAGG
>Locus_10567
CAATTAATTATTTAAAATGCAAATATATATTTCAAATACAGGTAATTTTAATATAATACA
TTTTGCAAGTGAGGGAAATCCTCATACAACATGACATTCTAGAGAATGGTTTCACTCTTA
ACATGGTTTAAGAATTAGATAAATCCGAACACAATGCTTCAAATTTTCAGAAGTTAAATT
CAAAATTAGGAGAAATCTACTAATAACACAAATCTGTCAATTGTTAATTAATGTGGCTTT
TAAATGGGGCTATTGGCAGTGGACCTTGTAATTTTGGTCAAGTGAAACAGATGGCACCTG
AGCTAGCACCCCACTTTCCAAACATCCACCATGCCAACATGAAGACTTAGAGCTTCAACA
GATTTAATGTGCATCAGTTCATGTACAAGGTGGGTCTTTAATGACACCAGGATTCAAACC
CATGACTCAACAGTAACAATGCCAACCACTTACAACACATAATGAAATAATAAGTTTTAA
AAGCACAAGATAATCTTACTAAAATTTTTTCATTTG
>Locus_10570
TTTGACTAAAAATATACACAAATGATGATGATAAATAATGATGCTGGAATCAATCTGTCT
GAATGACTTATAGAAAGCATAACATACTTTGGATGTGCTAAAATTAAACCCCAGAACACT
TCATTAAATGCAACATTGAGGCTAAGTCCCAAATATAGAAAATTAGCTTGCTCAATATTT
AAAGCATAATTTCTAGTTATACAATGCATAGGTTTGATTCACTCTATGTAAACAAACTAA
AGGAAATGCCACCATTCACAGACAAAATCACACCTTCAAATTGGAAATCAGCTACTTTCG
CAGAAATGTTTCATATTTTCATTTCCAGAATAAGGAATTTATTTTTCAATTCCTCAGAAT
TTGCTGAAGTCATGTACTTATAATTCTG
>Locus_10577
GCGGAATCGATTTTGTCTACTAACTTGCGTTTGGATGCTTCCATCGAAGTAATTGAAGAA
CAAAAGACAACTTATAAACAACTTACTGAGGAAAGTAAAAAGCTTTATGAGGAACTAAAG
AAGTTGCAGAGTGCATCTGATAAGATATTGCCTAAGATGAAGAGTGGAAACAGAATGCAA
TTAGAGAACGATTTGAGAAATGTGAAAGAAAGG
>Locus_10590
CAATTAACACCGTATCATTCTCAATTACGATCATATAAGTTCACCTGTCACTATCATCAC
TCGTGAAAATTTAAGGGGATTTGGTTCGAAGGCTTTACTCCACCCTCCTTATAATCGAGA
CTTAGCGTCTATTTATTATTACACGTTTTGTGGGTTGACTTCATTTTTTTAAGTCGAATA
ATGTTTATTGTGTTGATATAGAAAGTACCATCTACAATGTTTTTAC
>Locus_10592
GGCGAGTATTTCGTATTAATGTGGCTAAAATTAATTATGGTGTACAAAATGAAGAAACTA
GGAATGCAATTCCAGAAATGGTAGATGCTCAGAAGTCTTTTGTACCATCTTCTAGCAAAA
AGAATTCTGAACACATTACAGAACGTGGTAGGAAAAAGAAAAAGAAATCTGTCAATGATG
AAGCCTTGACAATTTTGTCTAAAGAAGCAGAACTAGCTGTAGAAAGATCTCATAGTATGG
ATGAAGATAATTTTCGTAACTTAAAGCCCCAGACTGAGAATATTGGTGAATTTTCAGACC
TGAAAATTGTTCCCATCCATAGTCATCCACCTGCATTGATTGAAAAATTTATGAGTGATT
CCTCAAACCAAGAAAGTGAAGAGAGCAGTAGTGATAATTTTAC
>Locus_10603
GACGATGATAAAGTATTCGATGCATTTATAGCATACAGTAGTTCTGAGAGACATATTGTG
ATGGAATTACTCCACGAGCTGGAGGAAAAAGAACCTCACTTTCAGCTCTGTATCCACGAG
AGAAACTGGATTCCTGGACGGTTCATAAGTGATAATATCATAAGTTCCGTTCAGAGTAGC
AAAAGAACTATTGTAATACTTTCAGATAATTTTATTGCTAGTCCATGGTTTAGATTAGAG
CTTCGGGCAGCCATTTTTAAAGTGTCTGGCGATAGAAAGAATAAGATCATAGTAATTTTG
GCCGACAAGTCTACGTCGTTGGACGGCATAGACACGGAGATAAGGCATGTCATTTCCAAA
AGGACATACTTAGTATGGGGTGAAAGATGGTTTTGGGAAAAGTTAAGATATGTCATGCCT
CGAAAAAGCTGTTTCGAAGATATAGGAACTGATAAAATAGAAGATCATTCTTACAGAAGA
AACAGTGACATTGCATTGATGGAAAGCATGTAAATACATCTATTAGAAATGTACGATTTC
TTTGATGATAAAAGCGAACGATTTATAGATGCGAATTTAATGTACATACAGATATTTTTA
GAGCAATTGATATTAAGACTCAGCAGTATATTGCTTAGTATAACTTCTGCCAGTGTTACA
GATAACACGAAAGTGTGCAATACTGTATTAAAGTGAATATTGAGATGGAATTACTTCTCG
AGCTGGAGGAAAAATAATCTCACTTTCATCAATAAATCCTGTAAATAAATATTCTATTTG
CTCAACAGTGAAAACATTTTTATGTTGACAGAACACAAAAATGTCTGTTTTTAAGTATTT
CTCTG
>Locus_10608
TTTTGGTGAGTCAACATATGCATCTGAAGATTATCACTACGTCTGAATCGTTTAAAACAT
AAATTACAGCAGTGAGGTCTATGATCTGTGTGTGTAATCAAATGTCTATTTAACTGGGTT
TTACGGCCAGTGCTGTAACCACATATATTGCATACAAAAGGTCGTTCTCCAGTATGACTT
CGTTCATGAGCTTCAATTTGACTCTTATAGAATGTTGTATAATTGCAATAAATACAATGA
AGTTGCTTTCGGCCACTTGATGCCCGTTTA
>Locus_10610
ATTTAGTCCTTTGTTAGCTTGTTTTTTTTTACTGACAAGTGCAATTATGTTTTTTAATGG
TTTCTCGCGAGCTGAAAATGAAAATTTTATTTTGCATCCGGATAATGGTGCCGAAAGCAC
AAGACAAATACTGATATGGTCCTTGGATTATATCTGTATGGGAACAATTCTTGCGATTTT
TTTCTCTCTGTACTGGTTTAGTGAATCTGCTCCCAGCTATCATGTTTTATTCATTTTCCC
TTGTCTCATTAAAATGGGGTCTGTGCAGGATATACCGCCATTATAGATTATTGAAATGGC
AAGAGGAAGCTGGCATAGAATTTGATCCTATTGTAAACTTGTCTTTTGAAAATTATATAC
GAGTACTCGCCTCTCTCCCTCCCCACGGTTATCCAAGGAATGATGCCAGATTAGATGCAC
CAATTGCAGAAGACGAAGATGACGATTTTGATGTATTAGCCGAAGATAACTTTTTAGATT
TATTGGGGGAAGCTGAAGAGGCCGCATTGGACGCAACTGCCGGAGAATAACTATTTGAAT
TCTGGATTCGCAAGATGTTTATGACGATATGCAAGTACAGGACTCCAAATTGTATGCATA
TGTCGGAGAAACTGAAACTATATGGATGCATTTGCGAAGATTTCTTGACGACACTACATT
GATGTACGAAGATTAACTTTACACCTATTTAAAATTTTATTGCACTGCATTATATATTCA
TAACTGTGTTAATATTAATGTACGATTCTTTGTTACTATAAATAAT
>Locus_10633
ATTATCCTTCTCTTTTTAGGGAATATGCAGCTTATGGTATGTTTATTGATGTACGTTTAG
CTGCACTCGAAGCACTTGTAGATTTTACTAGTGCTGATGGACGAGAAGATGATCTGAATT
TCCTTCTTGATATAGTGGAAAATGATCCTGTTCCTGCAGTTCAATATCAGGTTTTGAGAA
TGTTGACTGAAAAACCACCTTTTACTGGCTCAGATTCAAATCCATTAAATACTGAAGAGT
TAGTGGATAGATTGTGGAAATTAATGAATTCAGGAAGTTCATATGATTCTTTGATAAGAT
GTGCTGTAATGGATTTTTATCACACTCTATATGGCCGCAAAAGACCCTCTATCTTGCCTA
CTCCTGAGATTGGTGTTGTTGTTAATCTGAAGGAGAAAAAATCTCGTTTACCTCTCAATT
CTGGTTCCATTGATGATATGCAGCTTGATGACTCCTTTCCTCTTGATAATGTTATAATGT
TGGAGACAGTGAAAATAGAAAAAATGGACTCCAATGGTTTTGGTGTATGTGAGAAAAGAA
AAGCTTCTAGTCCATTGCATTTTACAGATCATCCTCATTTTTATTCCTCTGATGGTCGAA
TCAAAGCTGAGGTTAACATTGAGGATAATCCAGAATCCAGTAAAGTGAGGTTAAAAGAAA
CAACTTCAATGCCTGGTACATCTTTATCAACTCCTGGCATGTCAGGAATGTCTCTATTAA
AAACAACAAGCAGTAGTATAGATTCTTCTTCAGCACCTGCTCCAGCTCAGTTCTGTACTT
TTGAAGCATTTTCTGATGATTCACAATCAAAATCTTTACCTGGTATACAAAACACATTTG
GCCAGCAACCCACTGGTTTTGATTCCAGTATGTTTAAACCTCCTGAAGCTCCAGATCCTA
AGCCTTCATCATCCTCATTGGAAATGCTTAACCAGGGTGCAAAAGTTCACAAAAAGAAGA
AGAAGAAGAAAAATAAGCATAAACATAAAC
>Locus_10637
GTCAACTTCTCTTAGAGAATTCAGAATACTTCAAAGCAGAATGAACTTCAAAACTTTCCC
TCGTCTTAACCGGCTTTGAAACAGCCGATTCAAGAAGTTGGATAAAGGCTGCGCAATAAA
AAATCATGGGGTGCGCTGGATCAACCGTGATCAATGAGAACAAAAAAAGCAAAAAACTGC
GTGTTATGAGCGCAACAGAAAGAACCTTCAAAGCTGCCATTCTGATTCAGAAGTGGTACA
GAAGATATCTTGCCCGAGAAGAGGTACGACGACGCTGTACGTGGACGATTTTTACAACGT
TAGAATATGCAGGAGAACAAGATCAGACAAAACTCTACAACTTCTTTACCGATCTCATTC
TTCATCTGATTAAGTACAATCCTCAAGTTGCTGCCTCCATCGCATTTCCAAATCCGTACA
TATTTGCAGCTATTTTGAAGAAAGACGATATGGATGTAGAAAACTTGCGCAGAAAATTTA
AAAATGAATTAGCTTCCCTCAGAGAAGATGACAATCAAGACACTGATTCTGCAAAAAA
>Locus_10645
GAATGTTTTTAATTTGAGTATCATTTCAACTATATTTTACACGCGCAAAAAAAACCTGAT
TTATTACATAAATCTATACAGTAGTTCATAAGAAATTGAATCATGAAACTTTATCAAATT
TATAGTTAGAAGAATTTTTACATTTTAGGTTATTATATGAATCTATTAAGTAATCCTCAG
GCACCACAGAGAGGTGGTACACGAGCTTGGTTGATCAGTCCTCTTTTCTCAGCAACCGGA
CGAACTCGTTGTTTATCATTTTATTACTTCATGTATGAAAGATCTATAGATCCAGCAGGA
CCAAGTTTAGGTAGTTTGCGAGTACATGTAAAGTCAGCAGCTGGAGAAGCTGGTGGAAAA
ATAACTACACTTTGGAGATTGCACAATCATCAAGGACAAAGATGGCAAACCTCTAGAACG
CCTGTTGTGATGGGTTCCGAGAGAGCTGCGCCCAGCAGTCCAGATTATCCACTTTCTATC
TTCGAAACACGAGTGTGTTTCTTGCAACTTGTTAAGGTTGAATCTTTGCGAAAGAGTATC
GCAC
>Locus_10646
TTATCCTGTTTTTCTTTTCTTTTGTATTCAGAATTATTTTCCTCATTTTCTTGACTATAA
CTTCTTTCTTTATCCTGTTTTTCTTTTCTTTTGTATTCAGAATTATTTTCCTCATTTTCT
TGACTATAACTTCTTTCTTTATCCTGTTTTTCTTTTCTTTTGTATTCACTATTGTAATCA
TCATCATCCTGAATCAATTTTTTGTCATGCCTGTCTCTTTTCTTTTTCTTGAGCTCTGCA
TCATGGTCCCTATCTGACTTCTTATAGCTTCCAGATCGTCCAGTGTCCTTGTTTGAGTAC
CTCGTTTCATCTCTTGAAGACTTATGTTTACCGGGAGTCATTGCAAAAACTTACAAATC
>Locus_10647
ATCTTTACCAGACCCATTATTACTAGCATATTGTCCATCATTGTTGTTATTATTATTACT
GGAGAGTATTTTCTGTTCAGGTTTGTCATTTATTGATGTAGCAGCTACAGCTGCATAAGC
AGCCACCAGGTCATTTGCAATATTTCTCTTTCCCATACCACCACGGGGACTAGCCGGACA
TGAATTGGCCGCACTTATTGTACCAGTAGGAGAGGGAGCTGGACTCATGTAATGTGTTTC
TGGACCAGGTAAACGTGGAATATCTGTATCTGGTATTTTTATTTTCAGTGGAGCCATTGG
CTTCTGTGGCATTAATTCACGTATGGAACGGCGTGG
>Locus_10653
AATGAAAATATTGAAGTCATAGAAAAAAAATTAATGAATAAGAATGTAGTGTTCTGGCAT
CTAACAAAATTGTACCAAGTAAAACCGGGGGAGGCATCATGGATGTTTACCAAAGCCAGC
ATATTCTTTATATGATGACAGAGTTCGCAAGGGAGTTTTGGGAATAAGCCATAATCATAG
TATTAATATTCCTACACAAATCTTTTACACCGGCATATTCAATGTTTGAAATAGTTTTGC
AAGTGTTCCAGTACTAGGCTGAAACATGATTAAAAGTCTTTTTCTTCGTCAAAAG
>Locus_10657
TTCATGCTTTGTTCAATGCTTTCTTCAGTTTCAATATCAGTTAAAATCTTTTGACCTGAT
GACAACCATTCACAAAATTCATCAACTTTCTTTTCAAATGCACTGTGATCTTGAACAATC
ACTTCCCATCGATGTAAAAGAGTCTTGGATAAAGAAACCAAATTTTGATATCGAACATTA
AGTTGTGATACATCAAACTTAATACTTTCAACACCTGATGAATGAGTCAGTGAATGTGCT
TCATCTGTAAGAG
>Locus_10665
TTTCTAAATATCCATTCAGAATATCTCTTAAATGGCTTCCAATATCTTTCTTTATTTCAT
CTTCTACTTCGTCTAATTCTACAGCATACGGAAGGTTGAGCGCTTGTCTTAGTCCTCCTT
TCTCGCCAAATCCATCGAAGAATGCCTTAACTGCATTGTCTACGTATGGTGCAGTGGCAT
CTTGCCAGAAATCGGCAGCAGCGAAGCCAAAAATCAGCAACAGGATACAGATTTTCATGA
TGATCCGAAACCTCGGCCTTTAGCG
>Locus_10666
GTTCGGAGCTATGAAAACAATAAAAAAATGATAGTTCATGCAATGCAGTCTTCAATGATT
TTTGCTTTATGTGTTTCAGAAAAATGAAAGAAAAGAAAATCATGCAAATTTGCATATTCA
ACTATTTTGCTTGGTTGCATTTGATGAAAATGTTTTGTCAATAGTTATAACCATGTATCA
GAAAAAAATTATAAAGTTCTTTTCATCAAACAAGAATGGATGATTTGCTCAGATATCAAA
TACAGGAAACCAAAAATTTGTTACTTTTTAAGTGCTAGGCTCTGTATAAAGTTCGCAAAT
GTAATATTAAATTTATATACTATATACAACATGTAACTAACAGAATATTGAAAACCAAAA
AATAATTCTTCACAAATATTCAACAACATATGTCAAGAAAACATATTTTACCACCATTAG
AAAGTGATAACATATTTAATTGCTATTACTTAACAAGTTCTAGGAGGAACATTTAATTTA
TTGCATGCCATCAAGCTTTTAAAATTTTGAATTACTGTTCATTGTCACACTATCTGAAGC
AACACGAGAGTTGTTGGCAAATGATTTTGTAATTTGGAACCATGTTCAAATGATGAGGTT
GACACCTGAGTTGGCAGCCCACTCTCCAAAC
>Locus_10673
TACTATCGCTACAAGTAACATTTTCAGCTGTATTATCTCCACAATCATCATCACCATCAC
AAGCCCATAAACGTGGTATGCACTTTCCATTTCCACAAGTGAACTTACTATCGCTACAAG
TAACATTTTCAGCTGTATTATCTCCACAATCATCATCACCATCACAAGCCCATAAACGTG
GTATGCACTTTCCATTTCCACAAGTGAACTTACTATCGCTACAAGTAACATTTTCAGCTG

>Locus_10681
CCTGAAACGACATAAGACCTCGTACAAAATGTCCTTGTTAAGACAGACTTCACATGGCTG
GATGATCAGAGGTCATGGGTAAAACAGTACACCTCTTTAGTTAAAATGCACGTCCTCGTT
TTACATTAGCATGAACGGTTCAGCCAAATGGAAGCCATTCCCAAAATGGCGGACTTGGCT
TTTCCTCTCTGGAGTTCCTCTCTGGAGAGACGCCATACACAGATATAAACAAGTCATTCG
TTCAGGAGATCCAGGGGTGTCCGAGAGATCAGGACAACAGGTTTGACACCCATGATCCTG
TATCAGGTGGACAAGATCATAACCCTTTTTTAGCTGGACAGAAAGAATAATTCATTTTTA
GAACACAATTCTTTAAAAGGGCAATTGTAT
>Locus_10703
ATTTATTAGAATTAAGTCAATACACAAGACAAAGTAAATAATACAAAAGTGGAATTGTAT
TACAAAAAAAATGCATTTAAACTTTGGCTTGAGTGAAACAGCTTACAGAACACATACAGT
TAGTCAGATATAACAAGTCATCTATGACTGATCAATCACAATTAGTAATGGCTACTAGTT
AAGTATACAAAGGCATTTACAGTAGACTTGGTATACAGTTTCTGTCTTAAACTAGTCATT
GAAAGTCAAAATAACGTTTCATCTCAAAAGCACTTAACTTACGACTTAATACATTGGATT
CGTAATGAAACAGAGTTACTTGCCATTCTTAGACTTCGATTCGTCCACGTCAATAGTAAC
TTGTCGTTCTTGTTTAGGCGGTTCTTCGAGAACCTTTTTAGGAGCAAGAATTGTCAAAAC
TCCATCAGGACTTAAGCTTGAAGTCACAGTTTCAGCTTCACAAGCTTGGGGAAGCATATA
ACGACGAGTAAATTCACGGGAACAAAAACCAGTTTCATCCTGCTTTTCTTCGTGTTTTCC
TTGAATCACAATAAAGTTGTCGACGATCTTAACTTGGATTTCTTCAGGTTTGAATTGTTT
CACGTTGAGGGCAACCTGGAACTGTTTCTCGTCGTTTTTCACCTCAGACTGACCAGAGTT
GGCAATACTGTTTTGGGTTCGGGGATGAATTAAAAATCCCCTGTACAAAGTGGGAGAAAG
CAAGTCTTCATCAAATAATTGCGTTGCAAAACATTGATCGTTAATTCTTTCAGGATAGTC
CCAGGTATTCCACCAGTCACGACCCAAAAGAGTAGGTACAATTGCTCGCAAAGCCATATT
TAGTGCTTTAATCTTCACACGCTGAATGAAAACAACAGGCAGATTCGAGTTCCAACTTGC
TGTCAGTTAGTGTGGTTTGTCAACTAGTATTCTGCTTGTTGTTTTCATTCAGCGTGTGAA
GATTAAAGCACTAAATATGGCTTTGCGAGCAATTGTACCTACTCTTTTGGGTCGTGACTG
GTGGAATACCTGGGACTATCCTGAAAGAATTAACGATCAATGTTTTGCAACGCAATTATT
TGATGAAGACTTGCTTTCTCCCACTTTGTACAGGGGATTTTTAATTCATCCCCGAACCCA
AAACAGTATTGCCAACTCTGGTCAGTCTGAGGTGAAAAACGACGAGAAACAGTTCCAGGT
TGCCCTCAACGTGAAACAATTCAAACCTGAAGAAATCCAAGTTAAGATCGTCGACAACTT
TATTGTGATTCAAGGAAAACACGAAGAAAAGCAGGATGAAACTGGTTTTTGTTCCCGTGA
ATTTACTCGTCGTTATATGCTTCCCCAAGCTTGTGAAGCTGAAACTGTGACTTCAAGCTT
AAGTCCTGATGGAGTTTTGACAATTCTTGCTCCTAAAAAGGTTCTCGAAGAACCGCCTAA
ACAAGAACGACAAGTTACTATTGACGTGGACGAATCGAAGTCTAAGAATGGCAAGTAACT
CTGTTTCATTACGAATCCAATGTATTAAGTCGTAAGTTAAGTGCTTTTGAGATGAAACGT
TATTTTGACTTTCAATGACTAGTTTAAGACAGAAACTGTATACCAAGTCTACTGTAAATG
CCTTTGTATACTTAACTAGTAGCCATTACTAATTGTGATTGATCAGTCATAGATGACTTG
TTATATCTGACTAACTGTATGTGTTCTGTAAGCTGTTTCACTCAAGCCAAAGTTTAAATG
CATTTTTTTTGTAATACAATTCCACTTTTGTATTATTTACTTTGTCTTGTGTATTGACTT
AATTCTAATAAAT
>Locus_10710
CAAAAGTGAAAAATATTTACTTATAAGAAATTATATTTTCTTATTGTTTTTTTATCGAAA
TTTAGTGTCACCTACACTAGGGTTCTGAAGTAAATCTGATCTAAATTATGCCAATTATAT
AACAAGTGGAGTTATTCATTACTTTTGTTTAAAATAATCTATTAATTAGTTTTTAATATG
GTGTCCCCACATAAAGAGGATGATGAGCTGCCTGACAAAAATGTTGCTAGAGACTTTTAT
GCTAAATATGAACCTAAGGAAGTTCTTGGAAGAGGAGTTAGCAGTACTGTCAGGCGTTGT
GTAGAAAAAGACACAGGCAGAGAATATGCTGCAAAGATTATTGACATAAGTGCTGATACT
GATGATTCGTCTGGGAGCTTACGTGAAGCTACACTTAGAGAAATAGCTACTTTAAAATTA
GTTGCTGGACATCCATATATTATTGAGCTTCATGATGTATTTGAATCATCTACATTCATT
TTTCTTGTGTTTGAGTTGTGTAAAAATGGGGAACTCTTTGATTATCTTACAAATGTTGTT
GCCTTATCTGAAAAAAAGACCAAGACTGTTATGAAGCAGCTATTTGAAGCTGTTGAATTT
ATTCATTCTAAACATGTTGTACATCGAGATTTAAAGCCTGAAAATATTTTACTTGATGAT
ACTTTCAACATTAAGCTCACTGACTTTGGGTTTGCTCAAGTTATTTCACCTGATGAAAAA
CTATTTGAATTATGTGGAACCCCAGGATATTTGGCTCCTGAATTATTAAAGTCTTCTATG
TATGAAAATGCTGAAGGATATGGAAAAGAAATTGATATATGGGCATGTGGTGTGATAATG
TATACTTTGTTAGTAGGATTTCCACCTTTTTGGCATAGAAAGCAGATGGTAATGCTACGA
AATATAATGGAATGCAAGTATGAATTTTGCAGCCCAGAGTGGGATGACATTACTGAATTA
CCAAAAGACCTAATTAAAAAGCTTTTGATCTTGGATCCAAAGAAAAGAATAACAGCTACA
CAAGCTTTACATCATGACTTCTTTAAGATTGTTGTTGCTAAAGGTAGAACATTTAATGCT
CGCAAGACTTTTCAATTTGGTATTCTTTGTGTGCGAGCTATGATTCGCTTAAAGAGACTG
AAGTATACACCTGAACCTTTGTCTATTGATATTGCAAAAATGGATCCATATCGTGTGAAG
ACTTTGAGAAAAGTGATAGATGGCTGTGCATTTCGAGTGTATTGTCATTGGGTTAAGAAA
GGTGAAATGCAAAACAGAGCTGCTCTTTTTGAAAATAGGCCACGTATAGATGTGAAGAAC
ATGTACAATGAAGCCTTAAAACTTGTTACTGTCAATTAGTGCTACTTAAATATTTTAAAT
ACCTTCAACCATGTTCCTGTCATTTCTGTATTCATTCATCCCTACTTCTATGATGATTTA
AG
>Locus_10712
CAGCATAACACATGGATCAATAAGTCCCGATTTAACCCTTTTTTTTTTTTTTTTTTTTTT
TTTTTCTTTTTTTTTTTTTTTTTTTTTTTTTTTTTTTTTTTTTTCGGTGCAGATTTAACA
ATGATATGCCAATCAACACTGATGGAGAAAAACGGAAATAAAAGGAAGCCTAACTGAAGG
AAAAGAAAATACCAACACTATGGAGCAAGAACAAGAGGCGAAAGAAACAGAACCATTGCA
GGACTCAGACACTAGAAAAGATGAAGAAAGCGAAACCTCAGCAGATAAAAACTTTGCGGA
TAAAAACAATGAAATGAAATTCTCCACAAATGGAAAAACGGAAGTAAAAGAAAACCTGAA
TGAAGGACACAAAATCTCCAACACTATGGCGCAAGAGCCAGGGACGAAAGCATCAGAATC
ATTGCAAGACTCAGACACTAGAAAAGATGAGGAAAGCGAAACCTCAGCTGATATAAACAT
TGCGGATAAAAACAATGAAATGAAAATCGGAACTGATGGAAAAACGGAAATAAAAG
>Locus_10716
TCGATACTTAAGTGACCATCGCAATGGTTCATATTAGAGTTTTTGTCAGGCTTTTCACTC
TTTTCTAAAAAATCAGATAACTCATTCCCACTTACATTGGAAATTTTCAAAGGTGTAATT
GCACCATTGTGTTTTTCAATGCAGGCAGAATCTACGCCATTCACATCCGAGTTAAGAGTG
ACA
>Locus_10720
CAGAGATGACACTTAATATTTTTAGTGCATGTTTCGAAATGGAAAAGAAAGGACCTCTTT
AAATTATCCGGTGTAAGATATTCTGTAGTAACAATGTGGAATGAAACTAATGATCCAGTG
TTTACAATTATTTGGAAGATTAAAAATTTCAGTTACAGTTGCCATGACGTAAATAATAAA
CTTTACAGCCCTGTCGTCAGAATAGACTCCTTAAGAGGAACGTTGTGGAATCTGCAATTA
GAAATAGAAGAGACAGATTCTGATGAAAAATATATTAATATTTTTCTCAACAAAAATTAT
TCCGAAAACAGTCCTGCGGGCATCGTTTTAGGCTTTGACATGTCTTTACTTTCTACTGAT
GGTACGTTTAAATATACGGAGGAAGTCCAGAGGTATTGGTTCAAGAATGATTGTGATTTT
GGATTCGAGGAATTCGTTGACTATGATATTCTGTTGGCAAATGAGAAATCCGAGTTTTTG
CCTCAAGATACATTGACTATCCGTTGCCGTATTTGGAAGAAAAATTGGGAACCTGGGCAT
GCACAACAATGTGTCTTTCTAACTAAAATAGCATCTCATCGAAGCTCTTTCATTTGGATA
ATCAGAATTTTCAATTTATTTTCACAAAAACAAAAATATATTGTTACATCTCTAACAAAG
AAAAACCCTTTATACACGATATTTCTTTTCACCAAGCATGACGAGATCCAAGTTAATATT
GTTAATTTTTCGGATAAAAATCCATGTAGAGCCACGTGCAAGATATCTGTTCTGGATAGT
ATGGGAGCCACTGTACACTTTATCGAAGATGAGTATATTTTCTCAAGAAATCGAGAAACA
TGGCAGCTTCCTACACTCATCAAAAAATCTGAACTAATGGAACAGAGGGATGTTTTCCTC
CCGAATGACGAGTTGGTATTACATTGCGAATGCTCGGCTTCTGGTGGAATTGAATGCAAC
CGAATCGAAAAATCAATCTATGGACCTCCTTCAATTCATACTACAAATTTAATGATGAAT
TGCGCAAAAGAACATTTATTCCAGATAGATAACAATCGTGAGGATATTGAATGTACGACA
TCTTCGAAAGCTAGCCATGATTTACCAGCAAATCCAGCTGTTGAAGAAAATAAACCTCTA
CCAATTCAGCTGTCTGGGGCTCCAAATTTATCTTCGATCAACGATGGGTTTTCAGATGCC
TTTAGAAACAACCTCTTGTCCCTATACAAAGAGGAAACACTCTGCGATTTCACTCTGAAA
ATAGGTAAGGAAAACTTAAGAGTACACAAAGTGGTGCTGTGTGCCAGATCGCCGGTTTTC
AAAGCGATGCTGACCACCGAAATGAAAGAAACCGTGAACCAATTAATGGAAATTCACGAT
CTGGAAGTGGAAATCGTGCGCCACATGTTAAACTTCATGTACACAGACACCGCCGATGAT
CTGAATTGGGAAACTGCTTCTAAGTTGTACGTCGCTGCCGACAAGTATGATGTTGCTGCA
CTCAAGCGATTATGTTCAGATGCCTTGAAGACAGGTTTGTGTGTGGCTAATATTGGCGAT
ATTCTAATTCTCTCGGACAAGCATTCTGATGACGATCTAAAGAAATCTGTTCAGGATTTC
ATCTACGAAAATGACACAGAAATTTTAAACTCTCCCGAGTGGAATACCTTTATGCAGAAA
GAGGTCCAGCTGGCCGCCGAGACAATGCGGTTGATGTACATAAAAAAGGCAGAAAATACG
AAATGAACTCATTTTTGTTTTAGAGTGAATAGAATGAGTTGTAAACTTGGAATGGAAGAC
TGAAATTCGACGGCTCTTGATGAGACTTTTGGTGCAACATTTATGTTCTACCAGAGATAA
TATTGAATAATAATCATGTAAAATATTGTGCATATCAAAAGATTTTCAATTTTTCTATGT
ACTCGAATCTCTTATTTGAAGTTCGGCATGTGACTGATAGTTTCTGGAGTAACTTCATAT
TAAGGATTTGGTTTAAAAACCGCCAAATTTTTTGGGGGAAAATCGATGCAGAAAAAAACA
GGGTTGCAAAAACTGCAATTCGTATACAGC
>Locus_10724
TTTTTTTTAAGTGTGAGAAAATATTTTAATTTTACAAAATGTACATAGAGTGCTAAGATT
AAGATTACATATTTTACAAATGGAAGACATTTTGATTTTCATCATCCCCACTGAAATCCT
CCTGGCCTTTCTTCAGGTGGTGGAGGCTGTTGATTTGAATCAGCAGAGGAACTTTCGAAG
AGATATCGGATGATCCATGGTGTTTTTAAAAGCCTCATTCCTCCAGGCTGATTAGGGCAC
ACATCTTCTAGGAAATAATATACATGACCAACAGCAATTCCCATTAAGTCTACAATAACA
GAATTTCCTAGCAACAATGAAAAGGCTAATAAAACCCAAGGTAGATAAGGTGCTTGGAAA
TTCAGTAATCCAAAAAAGTTCATACGTACATAAGGGTTACGCCGACTCCACACATAAACT
AACATAATGGTAAATGCTTGACCCAAAAAAAGTAAATTAACGAACATTGCAATGATAATC
ATCAGAGTTCCACCAAATAAAAACATATAAAAGAAGTCTGCTGGACGTCCTCTGAATGAG
CCCTCTTCCAACATTCGACAATATCGATATGTGAAAATGATATTAAATAAGAAATTAAAG
CCAAATGTACCAAAAAATAAAAAAGTTGTGAACAAACGCCAAATCTGATAATGTTTAAAT
ATCAGATCAGGATTAAAATATAATTGAAAAGGTGAAATTATATCAAGTTGAACAGCAGTC
GTAGTAAGAACACAAGCAGTTGTATATGCTTTAGTAATAATAGGCATTTCTAAATATTCT
TGTTGAAATTCGTGCGCCATGGTTAGCTTTTTGTAAGATAAAATTATAAAAAATTTTAAG
TCAGAATATAGAAATAAAAAAAGTTTTTTAAATTCAAAGTAGTCCACAAATTCTAGAACC
GAATTTTGGTTTGCAATGCACTATAATTCTGTTAAAGTTTCGAAACTATATATGATTTAA
CTTTTGAACGCGATTAGAAAAAAAAATGTTATGTTTATGCTGCCAATAGCGGCG
>Locus_10725
CAAACGACAAGCAAAATGTCTTTTTCTCGATCCTCTTTGGTCACCCGTAACTGGTATGAC
AATTTCGATTTCCCATCCCGAATTCGAGACCAACATTTTGGACTGGGATTATCGGACCTG
GACTTGGACGCTCCTTCATCATTCTACAGGGGCTACTATCTGAGGCCCAGCCGACAACTC
AGCTCTGGGGGATTGTCCGAAATTAAAGCAGAATCAGAAAAATTCCAGGTTCGTCTAGAT
GTTGGTCACTTCGCTCCTGAAGACATCACAGTCAAAACCGTCGACGACCAAGTTGTTGTC
ACAGCAAAACACCAAGAAAAAGTTGATGAACACGGATTAATTTCCCGAGAATTCACCCGC
CGATACATCCTTCCAGAGGGTGTTGATATCGACAAAGTGTCCTCAAGTCTCAGCGCAGAT
GGTATCCTGAATGTAGAAGCCCCACGCAAAAGACCTGAGCCAATTCTAGGAGCAAATGAA
CGAGTTGTACCAGTGCAGGTTCAGTCCACCCCAGCTGCGGCCTCAACCGCTAAAGTCACC
ACAAACATACCTGTTCAAAAAGAAGCAGCTGAGAAAAAATGAACGTTTCCATTTTAATTT
AAAAGATTGTGATGAATAAATATTTTTGGTATAGATGTTTTAAAGTTTTGTTAAATTCAT
TTTGGCGTGAATCTTTTCATATTTAATTTTAAATCATTCATGTTTTAATAAAAGTTAAG
>Locus_10727
CGACATGGTGCGTTTGGATTCAAATCGCTATGGTAACAAGTAATAGTAAATTTTGCGTAT
CTCAACTTCTCTAGTCTTTCAGTTTTCAGCACGATGAAAGCTGAAGTTGTGTTAATATCC
TGTGTCTTATGTCTCCTGTGTTTCATCGGTAGCACTGTTGGGATCAAATGTTGGGTCTGT
CGTTCAGATGCGGATCCAAGATGTGTGGATCCATTCGACAACACAACCATTCCTATCTTT
GATTGTGATACTTCCAAGCTGCCTCAGTATCCTGAATTAAAAGCCACTATGTGCAGGAAA
ATAAGACAAAAAGTTTATGGCAACTGGCGATTCATCCGGACTTGTGCTTTCCTGGGAAGC
CCAGGTGAAGGTACTGGAAATGAAAACTATTGCACAATGAGAACTGGAACATACAACGTG
TTCATGGAAACTTGCACGTGCAACAGTAAAGACGGTTGCAACACTGCTGCGTCTTTACAT
TTATCATACGCAGCTGCCTTATTAACTGCTTTACTTATTTTCAAGATAAGATTCTTGCAA
ATAGGGTGATTTAGAGAAGAACTCTAAACGTTATTTTGTTACTGAATCCAAAGGAACACT
CAGAAACTGCCATGCGAAATAGGAGAACTGTTTGAGTATTTTTCTATACCATGGACACAT
TATTGCATTTTGAATTTTTTGGTATCCG
>Locus_10734
CCTTCCTAAATTTTTTTGCCAAATTTGACTTCTTTTGGGCGATAAATGTTTTAATCTAGT
TACCACTCCCTGTATCACTTGGAGATGTATCCGAACCTCAATTCATTCTGAAGAGAACAT
CCATCAGATTGCAACAACCTCTCCCTGGTATAAAAAAGATTAACCATTTTTCTTTCCTTC
CAGATTAACCATTTTTCTTTCCTTTCCTTCCAATTACTGAATTGCAAAGCACTCGTTTCT
TTGCTCATTACCTTTCGATTGCCATTTTTTCTGTTTTTGACGCTTTTCCATCAGTTCCTC
TGTTACCGGAGCAATTGTTTTCCTTCCAGAAATAACCATTTCAAAGCACTTTTCTTCCCC
CCCTTCCTTTTCATTTTCAGACCTTCAGATTACCACGTTTTTGTCTGTGACCAAGACAGA
TGTAGCATCTTCTCCGGTAAGTAATCCATTTTTTTTCTTACTACTTTTTTACCATTTTAT
TGTTCCTCCATTCT
>Locus_10743
GGCTTCCGGGTCTCTATGTCTAGCAGCTTTCTCTTCTTCCTCTTAGCACCTCCCCCCAAG
ACGGGGGTGACCATGAAGAGCTGGGAGGCACTCAATCCGTCTGTCCTATACCGATCGATG
GTGCACATGACGGCGACGGGTGTGGCGCACGCGGCCCCGTACAGGCGATCCACACACGGA
GGGCGCGTCGAGGGCAAGAACAGCTGGGTCGTCTGCTCATACTTGGTTTCGTAGGGCTTC
TCCTTTCGAAGGATACGAGCAGCCTC
>Locus_10745
AACATTGAAATCAGACGCGGAAATTTTGAAAGTTGAAATTTTCTGAAAAGAAGTTTGTGT
TTCATTTGTTTATTATTAATTTTCTTGAAAAAATCTTTTGTTGGTATTTTATTGGAACTT
ATCGATTTTGTGTATATTGATCATGTTGTCTGCTCATATCTTCAAAGAAAACACAGATAT
TACATCCAGCAGAAATGTGAAGTCAAATGCTAATGGCAGACCGAAAGGCCTTGGATTGAA
AAATTCAACTAACACAAACCATGATCGAAGACCAAATTCTGGATCTTTATCAGATTTAAA
AAGTTATTCTGAGAAAGGAGAGTTAAAGGAGAGTATACTTAAGCAAAAGTTCAAGTCCTC
CATTAAGCTACAGACACCTCCTGATATTGGAAAATCTGAAGAATGGCCAGAAACAGAAAA
TATGTACATCTATAATGATTCTGATGATGATTATGAAGACATATTACCAAAATCAGAAAG
AATTACAAAAGCTGAGATTGATTTTTTATTTACAACAAGCCATATTCGTAGATTTGCTGA
ATTGACAGTTGATCAATTACCCATTGTGTCATTAGAGCCTATTGAAGATTTATATGAAAT
TCCATGTCATTCTGTCATCAATTCTCATTTATTATATGACGATTCTCCTTTAGAATTTAT
TCCTGTTCCTGATAATCCATTTGAAATTTAAATGCAA
>Locus_10748
GTTGACTGATGAAAATTGTTTTTTTTTCTTTCAGGATTCCACAACACTATACCCGCCGCC
GACTATGAGAGAATTTTTTTTAAAACTTTACCGTCCTCTCATTATTGTTTTCTTTAAGAT
TGTGAAGTTACAGAAAATGTGGAGAATATTTGTGAAGTTACAGAAAATGTGGAGAATATT
GCAGAGAAAGGAAATACTTGAGATCCCACATAAAATTACCAA
>Locus_10754
AATTGTGTAATTCAAGCACTGTTTCTGAATTCTGTAATTCAACCTCTGCTTCTGAATCAT
GTAATTCAATCTCTGCTTCTGAATCATGTAATTCAATCTCTGCTTCTGAATTCTGTAACT
CAACCTCTGCTTTAGAATTCTGTAATTCAACCACTGCTTTTGAATTAAGTAATTTAACCT
CTGCTTCTGAATTAAGTAATTCAGCCTTTGCTTCTGAATTAAGTAATTTAGCCCTTGCTT
CTGAATTAAATAATTCAACCTCTGCTTCTGAAGCATGTAATTCAACCTCCAGTTCGGAAT
TCTGTAATTCAACCTCCGGTTCTGAATTCTGTAACTCAACCTCTGCTTTAGAATTCTGTA
ATTCAACCACTGCTTTT
>Locus_10760
ACATTCAGGATAATTTCCTGTATGATGGAGAAAATGATTTTTTAATTGTTCTTTTGTAGG
AAAGCGTTTTTCACACACATCACACATGAAAGGCTTCTCTCCCGTGTGAGTCATGAAATG
CCGCTGAAAATTATACTTCACGAGAAACATTTT
>Locus_10763
TTTCTTTTTCACCCGGACAAATGCATTTCTTGACTGTAGAGTCTATTACGCATTTGGTTC
CGGGTTTACCTTCGCATTGCGTATCGCCATCTTCGCAGTGAACTACGCATTTGTTAAGAT
CTTTATCGAATGTTTCTTTTTCACCCGGACAAATGCATTTCTTGACTGTAGAGTCTATTA
CGCATTTGGTTCCGGGTTTACCTTCGCATTGCGTATCGCCATCTTCGCAGTGAACTACGC
ATTTGTTAAGATCTTTATCGAATGTTTCTTTTTCACCCGGACAAATGCATTTCTTGACTG
TAGAGTCTATTACGCATTTGGTTCCGGGTTTACCTTCGCATTGCGTATCGCCATCTTCGC
AGTGAACTACGCATTTGTTAAGATCTTTATCGAATGTTTCTTTTTCACCCGGACAAATGC
ATTTCT
>Locus_10768
TAGATGCATTGCTACTACGCTACAAAACCCTCCTTCCTGAAATCGATACAACAATCATGA
TCACTGAAACCATAACTAGGTGTTTCATTTATCGAGAAGAAATCACTGAAGTAAATAGGT
GGTTGAAAGAAGTAAAAGCTCTTACAGACCAGATTGAAG
>Locus_10771
CTTTTTTCGGTTTGTGCCATCCAAGACTGATGGGTAGAAACGACACTAAGGCAGACAACA
TCCATATGCCACCAATGGCCATCAGAACTACGCGCTTCGTCATCCAACGGCCATAACGCA
AAGGATCTTTAATGTGAATGAATCTGTCCAAACTGATTGCACAAAGATTCAGTATAGAAG
CGGTGGAACACATGACATCAAATGCAATCCAGGTATCACAAAACTGGGGTCCAAACATCC
AGTATCCCATGACATCATTTGCCACGGCAAACGTCATTACTAGAGAAGACACAAAGAGAT
CAGATATTGCTAATGAAACTAAAAAGAGATTACCCAATTTTCGAAGTCTTCGATCTGTGT
AAATAGCCAAGCATACCAATAGGTTGCCTGTTAAACTCATGAAGATTATGATAGCCAATG
GAATGCCAATGAGACACTTGGTAGTAATATCCGAAAAGTCTTCGATATCGTCATCATAAT
CTGATGAAGTCACTGACAAGGATTCATTGTGCAATACTGATGGTTGAAGCATTATTGGTT
ACTTCTGCTCACATCTTTAAAGAATCAAAATGTAATGATCACTCTCTCTAACGCAAAGTG
ACGAGTCCTCATCTTCCGAGAAGAGATCCGGATGCATTTCTGGAAGGAGTGAGGCTCTTC
GTCTTCTTTATCGGCTCTCACGGGCGGCTGAACCTTCCGTTGCGGGCATCATTCATCGTC
CGAAGATGGGCAAACCTTTCTCATTTATACTTTACAAAATAGGCAGATGTATTCGAAACA
TCTGAAGTAGAGCGTTCTTATGTTCAAATCTCAACTTCAGTTGCAACTTTTCGAACGATA
ATTACAATTACGTGCGTTGCAGAATCATTCAAAATTCAGCCAGAGGAGAAAAAGTTCTTT
TAAACTCAATTACATCATTCTTCATCAATGAAAAAAAATGTTTTTAAATTGTGAAAACAT
GATTAGAATCTAACGAACTACGACATCGCTGACAGCTACTTAAGAACTTTTTGGAACTTT
TGCCGGGCGCAAGTTTCTGTGTTCGTCCGTGTTACCCTCGCAAATGCTCGGTTCAACTCT
TAGCGAGTACTTAGGCTTTA
>Locus_10773
AAATGGTTGTATTCTGTCTAAACCAGAAAAAGGTGTACATTTTACGAGAGTATTGAGATC
ATGTGCAAATGATCTATTCCCAAGAACAGTATGAGGGACAATAATTCGCTTTTGTGGAGA
AGGTCGAGGTCTTGGAATAATGTTCTGTAGTTTGTCTATTTCCCACTTCTTTGGAGTAGT
GTTTTTTTTTGTCTTCTTCTGTATGATCAACATGCA
>Locus_10774
CAAAAATATATAAATTAAAATAGCTATATGAGAATTATCAAAGAGAAAAAATAACTGAAG
ACAAATAAAACCTTTCCAAGACATTGTTCTTAGTTTAATGTGATTAAATCTCTCTATCTC
TCAAGCCACTACACATTTGATTTAAATTACTTTAAACCCTTAACCGCTGAGAAAAAGTTA
CAAGACTTGCTCCCCAGTGCCGTTTTTAACACAAGTGCTATGATTTTCATCTCTCTCTCT
CTCTCTCATTTCAGGAACATCTCCTTTCCAATTCCTCTCCCACATCTTTTCTAAAATAAG
TAAATCCTTTGTAAACACTGCCTAAGTCATTTTATTGCCTTTTTCAAAGCTGATAGCTTA
GTTTTACTGATAGCAGCACAATGCAAAAGACCATACTTAGGAAAAACATATATATAAGCC
AGGGGCAGCTAACATATTGGCTGAGCAAGACGTATATAT
>Locus_10779
CTGGGCTAAAGTTCGAAATTCTAAATGTCTCAAGTTGTAAATATCAGTATCTGTTGATGC
ATAATGTCTCACAAATTTTCGACTCACAGAGCAAACACATCCTAATTCAATCAGAGCACG
AAATAATAATGAAACTTGTGTTTCATACACTCCTTCAACATGTGGCAAAGATAATTCTGC
TAAAATATCATTAGAATGCTGCTGAAAAATTTCTTCATCTATGGTATATTCATATAAATT
ATACACTTGATGAGAGCGTGGCAATATCCGATTAACTTTTTTCCATAAAGGGTTCTCACC
C
>Locus_10783
TCCACGTCCAATATTGACTAATTCGTTATCTGTATCATCAACGTCTGAAATGTTAATATC
TTCTTCTTCTGAAGAGTCTTCTGTCTTATTACCTACAACTTGTTCTGCATCTGATGAATA
GTTTTCTGTTGTTTCTTTTATATTATCAAATTCAATATTATCTGGAACAGCTGTATCTAA
GCCTTCAAAGCATACTTTAGGGGGAGATGGAAAATATATATCTTCAAGATTAGTTTCATC
TGCCTTTTCTTTATTTATTTGAGACGATAAAATGCTTTCTGTATTATTTTTCTTTAATAA
AGAAATAGAATTATTTTCTTGTTTCACTGAGATGTTTTGAAGTTCAGAAGGATCTGAATT
ATCTGGCTTTGGTGCAATTGGCTTTGGTTGTATAGGTACAAGAGAATTATCAGATTTAAT
TGGAGCAAGAACAAACTGAACTGTTGATGATGATGGTGATGCACAAGATGAGACCAAATG
AATAGGAGCTTTCGAAGGTATAATTTTAGATATTGAAACTTGTTGAACTGTTTCTTTCTG
ATTAACAACAGCAGGAGAAGACTTAGCTGTATCATTCTGAGACACAACATTGAGGACAAG
AACTTTTTTATTTTCTTTACCATCACTTAAAGCTGATGGAGTTTTATCAGTTGCTTCGAC
GGGACTTGACTTTTTCAACTGAGTACAAATGTTTCGATGCTCTGGAAA
>Locus_10784
TGATGTTTTATAAAGCAATGGAGAATTGCACAGACGTTCGAAACAGCTCAGACAGAGAGT
CTTTGGAAGAGAAAACTCCATCTGCTGGAGGTTCTCCACCACATCAAGTTGAAGAAGAAA
GAAGTCTTAGTAGAAGCCGTTCAAGATCACATTCTTTTCATAGACATAGGTCCTACTCGA
GATCTAGGAGCCATTCCCGAGGCCATCGCTATCGACGTCACAGTAGATCTAGATCTCATA
GCCCTAGGCACCGAAGATACTCTAGAAGCAGAAGTAAAAGCCTTCCTGTAACAACTTCGC
ATAAGGATCGAATAAAGCTAACTCTGTGTTTGTGATGTTTTATAAAGCAATGGAGAATTG
CACAGACGTTCGAAACAGCTCAGACAGAGAGTCTTTGGAAGAGAAAACTCCATCTGCTGG
AGGTTCTCCACCACATCAAGTTGAAGAAGAAAGAAGTCTTAGTAGAAGCCGTTCAAGATC
ACATTCTTTTCATAGACATAGGTCCTACTCGAGATCTAGGAGCCATTCCCGAGGCCATCG
CTATCGACGTCACAGTAGATCTAGATCTCATAGCCCTAGGCACCGAAGATACCCACGTCG
CTCATATTATGATGACTATGGAAACAGCAGGGGACACTCTTCAAGATACAACCAATCCCC
CATGTCTAGTCGACGAAGGCATATTGGAAACAGGGACAATCCGGAACCGAGCAGATGCTT
GGGTGTATTTGGATTGAGCTTGTACACTCAAGAAAGGGAATTACAGGAGGTGTTTGGAAG
GTATGGTCCAATTGAAGACATACAAGTAATCTATGATGCCCAGAGTGGCCGATCACGCGG
ATTCGCTTTTGTGTACTTTGAAGACACTAAGGATGCCAAAACGGCTAAAGACCGTTGTAA
TGGTCGGGAAATAGATGGTAGAAAAATACGTGTCGACTTTTCCATCACTAAAAGAGCCCA
TACCCCTACACCTGGTATTTATATGGGGAAGCCAACGTATCCTAAATTTGCAGGCCGCAG
AGATGGAGGATACCGAAACCATTCCCCTTCACCTTATTACGGTAAACATAGATATTCCCG
TTCAAGATCTCGCTCCTATTCGCCTCATAAGTATGGATACTACTGATGGAATTAGGAGAT
CATCAATTGCAGAAGTGTTGTCTTTAGTTGACGAGTAGATGTATTCATGGACTTTTACAT
ATATTAAGCACAAACTGTGCTGAATATATTTTTATGTGAATATTCTCTATTTTGGAATTA
ATATGCTTCTTTCATAATGTATCATTTGTTCGTATTTTTATTAATGCGAAAATAATTTGT
AATTGTACTTTGTATTGTTTTCTGATACTTTTTTTTTTTCAATATTTCTTAAAATTGGTT
TTACGGGGCTTCTTTTGTGTATTAAAAGTTTTATTTTTTTTCCATCTTGATTTATTAAAA
GTGGGCTGATATTGATCTTTGTTTTTGTTTGAATTTCTAAGGGCACTTGGAAAGAAGATA
TTTTTAAGAAGAATAAAAATCTTCATTATGTAGATGATTCTAAAATGCTGAGGAGCTGTA
AAATAATCTAGAAGTTAGAAGCTATACAAAAAAAGAAGTCTATACAAAAAAAGAAGTCAG
AAAACACTCCAGTTACGATCATGAAGTTTTAAATGTGAAAATATTTAGACTTGAAAATAT
GGGCTTATTTTGAAACTGAAGAGTGGCCACTTGAAGAGGTGAAATCAGATATCTAACCAA
ACATCAAGTGAGCATTTATAATCTTTTTTTTAAAATAAAC
>Locus_10787
CAGACAATTTGTTGTAAACAACATTCTTTAGTAAAATAAAAATGTTTATATATAAACCTA
CTAATTTAAACTTTTGCTCTATTTCAGGAAATATTATTCAAAATATAAAGCATACATAGA
TTCAAAATTAGCCCAAGTTATGTTTACATATTCTCTACAAGCATATTTAGAAAGTAAAAA
TGTGAATGTGATTGCGAATTGTGTTCATCCTGGTGTAGTGGACACAGATCTTATGACTTC
AGTTTTATTAATTCCACAATTAGGTTCAATATTTTTTAAGGTAAGAACTTATTTAATTTT
CTTGAAAATCATATCATGAGCCAAATTGTAACTGATTGAAAAGATAAAAAAAATATTAAA
ATATAAAATTATATAACATTTCATATTATAATCATTTAAA
>Locus_10790
GGATTGTTTAATCATGGACACATGGCGTATGAAGTAGATAGAGATTCTGGCCCGGATGGC
GAACCTTCCTTGGCGGAAATGACCAGGAAGGCCATAGAGATATTACGAAAAAACCCCAGA
GGATACTTTCTTATGGTCGAAGGAGGTCGAATTGATCATTCTCATCATTTCAACAACGCC
CATCGAGCCTTAGTGGACACATTAGCCTTAGAAGACGCTGTTATGGTAGCGTTGGAGATG
ACGAAACCGGAAGACACTCTCATGGTGGTGACGTCTGACCATTCACACGTTTTCGCATTT
GGCGGATATCCGAAGCGAGGAAATCCTATACTGGGTCTTGACGACAAAACATCTGACGTA
GACAGCATGCCATATACAACTCTTCTCTATGCAAATGGGCCAGGTTATAACCACAACTTC
CCGATGGGACGAGAGAATCTTACCGGAATGAATACTGAGGACAAAAATTATGTACAGCAG
AGCGCAGTGCCTCGCCGTTGGGATACACATGGAGGTGAGGATGTCCCAGTCTATGCTCAT
GGCCCCATGGCTCATCTTTTTAGAGGTGTTTTGGAACAGACCTATATTCCAT
>Locus_10793
AATAGTTTTCATCACTCCATTTTTTTCTTCTTTTCTGCGGAAAAGTATTGAGCAATATGA
ATGTGAACAATTACATTGATACAATTCTTAACACCGCATTACAGGTTGAAGTTCTATCCC
TTGGATTTGATCCTTTATCATTACCAGGTTTCTTAAAAGAATTTGAAGATCACGTGAAAC
TCTTTGGTAAAGTACATGGAAGTGTGAAATACTCTGATGGAATACTTCATGGACTGTCTC
ATGCTTCAAGAATTGGTGATTGTTCTGGATTGCATTACGAATATGGATTTCCTTTCATCA
ACTGTTCCATTAAGCTCGACAAGCTGAGCATTACCTTTGAAGGCAATTTGAAATATGGCA
AATTACCATCTACAATGATTCATGCAAAGGCAAACATGTCTTCATTAATACTGGAAATAG
ATGTATCTAATTATCCTTTGGATTTTACTCATTTGAGGAATTTTGCTTTTCTGAAAATAG
GAGAAGTTCAAACAAAATTTACTGGGTTAGGATCCCCATTAAATAAATATTTGGATATTC
TTCGCACTGGATTTTTAGAACATGTTTGGC
>Locus_10803
GTTCTTTAAAACAGAAGTTTATTTAGACTCGAAAGGTGCCAAAGCAGCAGAAAGTATGCG
AAGACCTGGAGCAATCAAAACACATCTTCCTTTCCACTTAACTCCATGGTCCAAAGAAGC
GAAGTATATTTACATTATCAGAAATCCCAAAGACTGCTGTGTTTCGTATTATCACCACAT
GAGAGAAATGCCTGGACATTCTTTTAAAGGAACTTTCGATCAATTTTTCGAACTCTTTCT
TGCTGGGAAGGTTGATTACGGAGACTATTTTGATAATCTGATGGGATGGTATCAACACAG
AAATGAACCCAATGTACTGTTCTTGACTTATGAAGAAATGAAGGAAAATACTGCAGCTGC
CATTTTGAAAATAGCGCTTTTCATCGATGACGAAAAATATGCCGAACCTTTAAGGAAAGA
TCCTGAAATATTAAGCAACATCTTAAAATATAGCAGTATTACATGTATGAGAGAAGGAGT
CAATAGAGGCATGGAAGAACTTTTAAACATGTCAG
>Locus_10806
AAAAAAAGTTGCACGATCTGATAATGTAGCCATTGAAAAGAATGATATGAAAAACTTTTT
GCGTGATGTAAATAGAATTACTTATGAGTCATCTCTAGATTCTTCGAAAAAGTTACCAAT
TGACCCTGGTTCTGGCATTGATGATTCCGAAG
>Locus_10810
CAGGTTTCTGCAGATAACATACCAAACTTACCATCTCTGCCAAGCAGTTCTATTTCATCT
GGATCACCTCACCACTCCACTTCTGGTATAGGATCTGTTAGTTCAACTCCTTCACCTGTT
GTGTCATCATCACATCACAACAGTGCAATTTCAACATCATACCAAGTTGATCAACAGCAC
AAATTAGGGCCTGTGGATTATTCCCGTTATGTTAAAAGATTTTCAAGTGCTACTGAGTGT
GGAAGTAGTTACTGTAAAGATTTAAATTATAGAGAGCATTTTCATTGTTTGGATTGTAAC
TCCAGGGTTTTTGTTAAGAAAGAAGAAATGATTCGTCATTTTAAATGGCATAAAAAGCGA
GATGACTCTCTTCAACATGGTTTTATGCGGTACAGTCCCATGGATGATTGTTCGGATAGA
TTTAGAGGTTGCTCTCATAATCGAAAGCAAACACATTATCATTGTTTAAAGGAAAGTTGT
GATAGAGTTTATATCAGTACATCAGATGTACAAATGCATGCTAATTATCACAGAAAAGAC
ACTGCTATTATTCAAGAAGGCTTCCAAAGATTTCGTGCTACAGAAAATTGTGCTACTGCA
TCTTGTCTGTTTTTTGGTCAGCGAACTACTCACTTCCACTGTCGAAGATCTGGATGCAGT
TTTACTTTCAAAAATAAGGCTGACATGGAGAAGCATAAAACATATCATATCAAGGATGAA
CAACTTAACAAAGATGGATTCAAGAAATTTATGAAACATGAGCACTGTACTTTTGAAAAT
TGTCGTTTTTCTCGTGTCTGCAATCATATTCACTGCATACGTCCTGGATGTACATATGTA
CTGCATTCTAGTGGTCAGCTTTATTCACACAAAAGGAAACATGAAAGACGTGATACAGAG
CTTGCTTATAGAAAATTTAAACTTGCTCAGAGTATGATGAAAACTTTATCAGAAGCAAGT
GGCATGTCTCAGTCTTTTCTCACAGAACCACCTTCATCTGGTGATTCTTCTTCAAGCCCT
GCTCCTGGATCAATGCCTATTACATCTTTGTCCTCATCTGGTTATATGAACAGTTTTAGT
TCTGATGATGGATTGTTATCAAATTGTTATCCAGTAAAAACAGAAAAAAAGGAGTGCATA
TATA
>Locus_10813
GCTATTTCCACCGACGCATGACGGACGCATCTCATGACAAGACGTTTGCCGGAACGAGAT
TCTTCATCGAATCAAGGATCAAGTTGGAATATGAAAAGGAGCAACAGGAGCAGCTCTTGC
TCAGCGTGATCCCGGCCTACATAGCAGCCGAAGTGAAG
>Locus_10816
CTTCAAAGCGTTGAGAGTGTGAACAGCATGGTTGACAGTGTACGAGGCGAAGATGGGTCG
AAATGGTCTCGCACATTTTGCAATAATGACTGGAACGGGCCACCTGGTGCTATTGTTGAA
AATGAATCCATGAAAGAGAGAGCAGTTTCTGATGCTCGGACACATGTTCGTGAAAAATTG
GATCGGCAGAGACAATTGTTGGAACAAAAGCAGAGACAGAAGAGGCAGAAAATTCCTGGC
ATGGTCCATGCGTCAGATTCCAGGCCAGAGACGGCTAGAGGCTGGCGTGGAAAGGAAGAA
GCCAAGCCCCTTATGACAGGTTACAGCGTCAACAAAAATTATGAAGGGGGGGGCGTTGTA
CTTTGCTATGATGGTCCCCTACAGTACACGATGTCACTGAATAATCCAGATGCAATGCCT
GTCATCGAAGTGACATCTCAAGTATCTAAATCCAATGGTAATGAGAAAGATGAAGAAGCC
TCTCCTAAACCAGAAGTTCTGGAAACAAAGTTAGAAGCTTTAAATTTGTCATCTCAAGTT
GACTTCGATGCCAGTGATGATGAAGATATCTCGCCAATCGAGTCTCCAGAAATAGACGCT
GGACCCAGTTCTGAAGCCCGGATTGAGAGAGAAGCTAACATCACTCGCACGCACAATGGA
CGACAACCTTTGGAGGGGGAAAGAGACAATTCTTCCGCCAGCTCTTCAATGGACACACCC
CAACTGGATATGGATGACTGCTTGGGAAAATTAGAGGACTTACTGGATGATCTGACAGCT
TTTGCCACGGAACCTTGTCCTGAGGGAGTAACAGTACGATGCAGAATTTCACGAGATCGA
AAAGGAATGGACCGTGGAATTTTTCCAACATATTTTCTACATCTCGAGAGACAAGATGGT
AGAAAGGTGTTCTTGCTTGCTGCTCGGAAACGTAAGAAAAGTGCAACATCAAATTACCTC
ATATCCGTAGATGCTACTGACCTGTCCAGAGGTGGAGACTCATTCATTGGAAAATTAAGA
TCGAATCTTCTTGGCACAGTATTCACCGTGTATGATGCTGGATCGAATCCAAAAAAGGAG
CGTAGTAAAACAGAAAAAGATCCAAGATGTGAAATAGCTTTGATATCATACGAGACAAAC
GTCTTTGGATTTAATGGCCCGAGGAAAATGTCTGTTATTTTGCCAGCACTGAACAATGAA
AACAAGAGGATTGAAATAAGAGAAGATGGATTGTTAGAAAAACTGAAAAAAAGCAAGAAA
ATGGAACATTTGCTGCAATTGTGGAATAAGACACCAAATTGGAATGATGAAAGTCAAAGC
TACGTTTTGAACTTTAATGGTCGAGTGACCGTTGCCAGCGTCAAAAATTTTCAGATTGTC
CATAAAAGTGGTCCTGACTATATCGTTATGCAATTTGGACGTATTTCAGATACAAATTTT
ACAATGGATTATAGATTTCCCATGTCTGCTTTGCAAGCCTTTGCAATAGCGTTATCCAGC
TTGGACAGCAAACTAGCTTGCGAGTAACCATGAAAGTAGTTGGCTCTTTAAAGAGGGATT
CTATGACAACTGTGATACCGTGTATCGGTAACAATCTGACACTCACACATACAACGTATT
TATTTTTATGTTATTTGATGTGTGTGAAATGAATAAAGATAAATAGTTCATTTTACAAGT
AAG
>Locus_10826
AAATTTCTCATGTCAGATCTTATTTCGGAAACAGCACATTTATTACTCTTTGTAACATCG
AATAATATATGTCATATTCATCCGGATAATGTCTCTGTAAATAATAGTCAGTAAGGGATA
TAATAGGTTGGGGAAAAAGAAATCCATTATTTTTACGTGAACTTCAAGACTTTATTTAAC
ATGTTTTGCATTGTCCGATTTAGGTCAAATATGCACCATTTTGTTCTATAATTTGTTGCC
ATTTTAATGGTAGCTTCATTATGCCTCTCTCATAAAAGTCTTGGTCCTTATTAGCGAAAA
ACTCCAGCAATTGATTTTCACACTCTTCCCTTGATGCCAATTTCTTATCACTAAAAAAGT
TTTGCAATGCAAGAAAAAGATGGTAATCGCTTGGTGCGAGGTCCGGACTGTATGGTGGAT
GCATCAAAACTTCCCAACCAAGCTCCCGGAGTTTCTGACGAGTCACTATAGAAGTGTGTG
GCCTGGCGTTGTCCTGATGGAACACGACACCTCTTCTGTTGGCCAATTCTGGCCGTTTCT
GGTCAATTGCTCGCTTCAGACGGTCCAGTTGTTGACAATAGATGTCTGAATTTAATGTTT
GGCCATATGGAAGCAACTCGTAATAAATGATTCCTTGCCAATCCCACCAAACGCAAAGCA
GAACCTTCCTGGCCGTTAGTCCCGGTTTGGCCACCGTCTGAGCTGCTTCACCGCGCTTTG
ACCACGATCGCTTTCGCATAATGTTGTCGTATGTGACCCATTTCTCATCCCCAGTCACCA
TCCGTTTAAGAAATGGGTCGATTTCATTACGTTTGGCCAAGGCTTCGCAGATGGAAATTC
GATCCATCATGTTTTTTGGTGTTAATTGGTGTGGCACCCAAACATCAAGCTTTTTTTTAA
ACCCAGCTTTGTGCAAATGGTTTAAAACTGTTTTGTGGTCGATCTTTAACTCCTGGGCGA
TGCTACGACTACTAACATGCCGGTCCACTTCGATGATTTCAGTGACTTTGTCGACATTTT
CGACGACGGGCCTGCCTGTGCGAGGGGCATCCTTAACGTCAAAAATACCCGAACGGAATC
GACGAAACCAAAATTGCGCGTAATTAGCTGTTACAGTATCGGGACCATAAACACTATTCA
CATTTTCAGCCGCCTGACTTGCATTTTCGCCCTTATCAAAGAAAAACTGTAAAATGTACC
GAATTTTCTCTTTGTTGACTTCCATCTTTAACGCCGTGTAACTCAGAACTGAATGGACAA
AACAAAAAACTGCAAACGAATTCTTTTAGTGCGAACTGTTACCTTGACAACGAGCATAAA
TTTGAAATTGTTTGATCGATAATTTACGAGATATCGATCACTACAGCCATCTACCGAAAA
AATAATGGATTTCTTTTTCCCCAACCTATATATATATATATAACAACTAAAAAATTGAAT
TTTTAAAAATTTAAAAGTTCTTGAATTTAATGTTTAAAACATGTAAA
>Locus_10835
ATAAATTAATTTTAAATAAATTTGTAATGAAAATTTCAGATAGTGTTTTCTTCATGAAAC
ATTAATCAAATAATGTAGATCTTCTGACACACGATCAATTTTTCTTATTTTTCTAAAGAG
AAAGGTAGGTACTTAAAAAAGGGGGAAGGATGTGTATTCGTGCATACATTTCAGACTTTT
TAATACTTTTAAACAAATAAAGCATCGATAAATAAATCATGTAATGATAGAGAAAGATAA
AACAGAATCATTAAATAATTATCCATCTTCATTTCAGTATCGTAATCATTTAGCAACATT
CATTGATTCATTAAAAAAAAATATCACCACAACATGCTTTTTTGAAAAATAACCCTACAG
AAAAAATCCCTTTCGGATTTTAAAAAAAAAAACCAAATTTCAAATGTGTGTGTGATTTAT
ATATACACACTAATCACATTCGTTACACCTTTTAAAGCGTTCAGAAGTAATATAAGATAA
TGTGTTCCTTTCTTACTTCTTTTATATATACACTAATCACATTCGTTACACACCTTTTAA
AGCGTTCAGAAGTAATATAAGATAATGTGTTCCTTTCTTACTTCTTTTCGATAAATACTA
ATATTTCTTGAACAAAATGTTCTAGACATCACACAACAGTAGTTCTTAATCGTTCTAATC
ATAACATTCTAGATTTTTAATAGTTCCATACAATTCGTGGCGAATAAACATCAGAGAATT
GATTAAGAATACTTCAGCATTCTTTAAATGGGCATCCATTTCATTCTAAACGAATAAATA
TCTAATTATTAGATATTGAATATATTTCCATATACTTTCCAACGGACAGCAATTCTTAAT
CACTCATTAGTAAAAGTTTAATTTCGTTTTGCATCAATATCGAATGTTTATCAAATGGTC
TCTTTCTTTTCACAGAACATGATATTCTTTTTCTCATTCCAGAATATTTACACAAAGAAT
TGAATAACAATCATTACATTTACGAGACTTTTCGTATCCTCACGAGGAAAAGGTTCCACA
ATGTCACGAATAAGATTAAACGCCAATCACTTGCTAGAGTCAAGGAGCCGTTGTCTTCGT
CAAGTTCTTTTTCTACCGCCATTTCTTCCATTGATTCGCTGTCTTGCATATCTGGAGATT
CTGTAACAACAGCCATCTTCTTCGTTTGATTTTTGCGTCCGTGGATTTCGTAAGGAACGA
GATTGGCTGGCTGTGTCACAGACCGAGAGATAGTCATCATGCTCTTCTGCTTGGGAGTGG
TGGGCTTAGAGCAATCCATTTCAAAAAGATGAACTATTTGCTGTGTCTGGTTTTCACCAT
CAGACCTGCATTGAAGATCTCGAAGTTCTCGGGAAAATTGATGGCTTTTGGTCAGGTTCA
AGTAAGATTTCACCCATTTTAATGTGCAGTCGCATTTTATGGGGTTTTCTTTGAAAGAAA
AAGAAAAATGTTCATCCTTGACATTCGCCATATTTTCTACCACTTCAACTTGTAGCGTTT
CCAACTCGTTGTTATACATATCCACAGACCTTAAATTTGGCAATGGTTTAAAAATCTGAT
CCGGAAGCATCTTTATTTTGTTCGAATTCAACATCAACATCTGGAGCTTCTCTAATCCTT
GAAAAGCATTGGGTGCAATGTGGCTTATCAGATTGTCTTTCAGATCTATTTCCACAAGTT
TTGGCATGGAATGAAAGATCTTGTCATTCAAAATTCTGATCTGGTTTTTGTATAGATCCA
GTCGTTTTAGATACCGGAGCCCACGGAACATGTACTCGGTGAGATCGGTAATTTGATTTC
CCCACAATTCCAATTCCTTTAGACTTTGCAAGTCGCAGAAAGCACACCCTTCAACTCTGG
AGATATTATTACGGTCCAAAAATAAGTGCTCTAGATCTTCCAGTCCTGTCAGAGATTCAG
CAAGAACTTCCTGAAGCAAATTTTCGCTGAGAGACAACTTCTTCAGCTTGGGTAGATTTG
AAATAGCATTTGCTTCCAGACCAGTGATCTCGCTGCTCTCCAAAACCAATTCCCGAAGTT
CTTTCAAATCGGTTACAGAGTGTTCCTTAAGAACACCTAAATTCCCTTGCTGGATGGACA
AACTTTTCAAAGTTTTCATATATTTCAGACTATCGATGGGAACAAAATTTAACCTCATGG
GCAACATGGATTGCAGTTTTAAGGTATTTACATTTTCAACATCGCTTAGAGATCTCCACA
CCTCATCATACGGGCTCATGTTATTGGTGATAAAGCAAGTCACACTGGTCTCACTGTACC
TAGTGTCACAGGAGCAAAACATTGAAGTCTGAGGCTCATCGCAAACACCACCCTCGTAGG
CTTTGCAGGATATCCACAGGAAAATAAAGCAGACCAGAAAGGGCAGCCTTAATCCACTCG
AACCCATGTTAATTCAAACGTACCGAAAAAAATTAAAAACTTCTTTAGATATCCAAACGA
AATTCACCTTCTGCATATTCATAACACACCTCGTGTTACTGCGGCCACAATATCCATTAT
CCAGAAAGGCCTGAGCAAGCCCTAAAAAGATGTTAACTCATTCAAAGCGCGGGATAGAGT
GGCCGTGTGCTGAT
>Locus_10843
TATAAATTGATGTTCAAGTGATTGTCTATGCCATCTAAAACAATGACTATATTTCTAACT
ACAATGTGTACAAAAATACAGTGAGCAACAAAAAGTATTTGCACACACAATTTTTTGTAT
AAGTAACCATAGAAAGCAAATTTGATGCAATTGTTTCAACTCCATTAATTTCTTTAAATA
AGAAGCAAATAAAAATTCCTCCTTCTAACTTAAAAATTAATATTACACAATTTAAAAAAT
AAAAAAAAATTTCTCATGCCAAAAAAGTGTGGTTGCGGTAGCCTAGTGGTCATGGCTTCT
GATTCGCAGCCAAGAGGTCAAGGGTTCGAATCCTAGTCTGCCACTAAAGACCCGCCGTGT
AGAAGGCTGCTGCAC
>Locus_10847
AATTAATCGGATGAAGCACCTTTGAACAATAACAAAATTGTTATCAATATATCAAAATAT
TTTAACAAACAAAAGTTGGAAAACTATATCAAATTAAATGCAAGAAAAAAATCAATATTC
ATGTTCATAATATTGAAAACTATTCAAGACAATATCCCTGATTGGACTCACCCCACAGCA
GCAGTGACACTGCATCTAGCTAATGGACATGGGTCTCAA
>Locus_10858
CAATATTTAGTAAACTCTTTTTGGTGATTAATCTGGCATGTATTTACTGTCCGCAATAAC
TTAATGGTATAAGTTTCAAACTCGTGACTGGCAGTGTTTCTGTCAAGTTGTAGACTTGAA
TCCTAGTTTGCCACTAAAGACATGCTGTGTAGAGGAGCTAATGCACATTAAATCTGTCCA
ACATTGGTTGTGGGGTAAATGTTTGAAAAGTGGAGTGTCATTCTTGTCACTTGACCGTGG
TTCAAAATTACAAGGAGTCATCAAATAGCTCTAATGTTGCTTCAAAGTGCGAAAAAAAAA
GTTACAATTACTGGCATGCAGGTAGTTCTAACATGAGGCTAATATGTAAGTACTGATAAT
TTTTCATTGGATCTTTCATAACCATTAAGCTATAATGTAGGTTCAAACATGTTGTAAATA
AAATAATCATTTAGTCATAATTGTCTTAATTTATTTTTAAGATAGGTTTTTAA
>Locus_10861
GTTCCAATTAATGTTATGTTTATTCTTGTTTAGTTCCTATTTTAGTCATTTATTTATTTT
TATATGTTTTGAAATCATGTATACATACTAAAAAGTTCAATTGAAATATTTTTTTTCTTT
CTTACCACTAAAATAGTATATACACATTCAACTTCTTTTTGGTGTAGACGCAAAGACAGA
TCACCCATGTACCGCATTATAGCTATAAAGATATTTAAAAGTTCTGTTGCAGTAGTTTCT
ATTAAATATTGTAGTAATAATATTGCACCATATTTTTAATTTGAAAGTTTTTAAAAAATG
TATTCACCTGTGAAGCTATCGACAGCCAGTCTGTTGAGATACTCAGATTCCAGTTTAAGC
AACGATGTTACGATTGGAAACTAGAAATAATGAAATTCTTTTTAAGTTAAAAAAAATATC
TTCCTTTGCTTTCTGTATTTAATTATAACAGCTATTAAATATTGATTTTTCATCAATTTC
TT
>Locus_10889
GTTTTTAAGAGTCACAAGTGGAGCCAGGAAATATTGTGTGAAATGTTTGATTGGAAAGGG
TCTTGCCAAAGAGCCAATCTTTGGAACTTGGCTCTAGCTTATCAGCAGAACCAGTTGAAA
AGAGCTACAGCCATCCTGTAGTCAAGTACCCTAATGCTACCAAAGCAGTCTCTTGCATTG
TCAAATTTGAGTTGTATAGGTGTCATATTTTAACATGTATAATACTG
>Locus_10891
CAATGATTACGAATAATAATAATAATGAAACAGATCAAGAAATGAACACCCAAGATCAAA
ATAACAGAGATTCATCAGAAAGTATTTCGACGAAAGAAGAAATATGCAACGTTGATAGTG
ACAGAGCAACTGCTTCATCAGAGAAAACAGAAGACGATAATGGACTAAAAGACAAAGAAT
TTAATTCTACAAAGAAATCGGGCTCGGGCATGAGAAAGCTGGAAAAGCCTCCATATTCAT
ACATTGCTCTCATTGTTATGGCAATACAAAGTTCCCCAACAATGAAACTGACTCTTAACG
AAATATACGAATATCTGCAATCGAAATTTTCATTTTTCCGAGGAGAATATAAAGGCTGGA
AAAATTCCGTCAGACATAACCTGTCACTCAATGACTGTTTTATAAAATTACCCAAAGGTG
TCGGAAGACCTGGTAAAGGCCATTACTGGACCGTCGATCCAGCAAGTGTCACAGTATTCC
AAGATGGTTCTTCAAAAAGACGACCAAGAGGGTTTAAGAGAAGGTGTCATCTACCAGAGA
TGCAGAGGTACTCCATGTACTACGCTGGTGTACCTAGTCCACCCATGATGGGCTTTGATA
TGATGAATCAAGCAAATATGCCATGTGGGTCTTTGCAACCAACTGCTCTTGCAAACCTGC
TTCAGCCGTATCAAACCGAATCAAATGACTTACTAGGGAAAAGAAATCCTAGAATAACAG
TACGACGAAAAT
>Locus_10894
CAGGTTTCTTCAGTCACCAAATTTGAGCCCTTGATTGCATTCATTGAAAAAAGCTTGTAT
TGACAAAAGAAAAAAAAATGCAAAAAGTATGGCTTGAAATCTGTACAATAAAGAAACAAC
ATGAAGGGGGAGGGGATTTCTTTTCATGCACCAACACTCAGATCATAAATCCAAAGAGCA
AGTAAGTTGCAAAGAAGGAAACATATTCTACTGATTCAAAGGTAGATTGCATAAATATCT
ATTTAGAAAAAATTCAAAATATAA
>Locus_10902
GAATTAGGGTTTCTATTTCTTAGTTGCTCGAAGAAATATTCTAAATGACTAGATTGAAAC
TCTCTTCAAGGTACGTGGTGTAATTGAGTGAGAACTTTAAGTTCTAGCACGTTACCGCTG
TTTCCTTGCCGGCTTCCTTTGTCAGTGGTAAGGTTATGTATAAGGAAGCGACTTCTTAAC
GCCAGGTTCCAGCTAAGACACTCCGCTTTTCGCATAAGGCGGCCACTCGAGGGGCTTCAG
ATTGAAAAATTGGTTGGAATCCACCCCGGATAGTAAAAAGGTATGACTTGACGACCACGC
TTTGCCAAGATTGCAGAAGGAAAACTGTAGAAATGCTATCTCCGTGAATCCGAACACCGT
AAATATCGAAAGAGAACCAAGAGGAGGATTGGAACTAAGATGCGAGCTAGGATATATAGT
TATGGGATGGACAGAGCAGGATTTCTTTTTTTTTTACATTACTAAATCTAGCTTTATTTC
CTAGTTACAAGAAAATGAAAACAAAAATCAAGTCCTTATGGATATATATAGATAACGATT
TACACACATGTCTATGTTACACAGGTTAGAAAATGTCCTTAGCAGAAATGCATATCGAGG
AAATTTTGTTTATTTTTGAAGACAGGCCCCCAAGGATTGTTTCCATTGGCAGCTTTCTTG
TCATCATTGGCTTCTTTCCAACTGAAAGATTTCTGCTGTGTTGTGTTGTATTTGGTAACC
CATGCTCCATAGGCTTCAGATCTATCACTGGGACGTTCTGTCTTTTTTGGAGGAAATTCG
TATCCAAGACCCATTATGAGGGCTTAATTTGACTATTTCAGTTTGTTCTGGGATGAGTGT
TGTAGTTTCTTCTCCTTTTGAAATACTTTTCCCAAGTTTTGATTTCAGAATTAGGGTTTC
TATTTCTTAGTTGCTCGAAGAAATATTCTAAATGACTAGATTGAAACATCCTATCGTGCT
AGAAAATTTAAAAATTCACTTTTAGATCACGAAAAACCTTTTATAATATATTTGCTGTTT
TCCGTATACTTTATGCTAGGACTACTCCCATCTAAAGTCCATATCACGTGCCTGCCTCTT
TTGTTGATTTCAGTTATTTTAATTTTTTTTCATCAAACAATATTTGTAGCCCTTGGGTAG
CTTCAAAGAGCGACGTAAAATAAACACGTGTTGGCTTCAAAGAGCGACGTAAAATAAACA
ATACAATCGTATACCATGGAGTCTAAACGCGGGACAGTATTTGCATTTAATCAACTGAAG
AATAAATATAT
>Locus_10907
CAACGACAAATTCTATTTCAGTATTTACAATTTTAAGTTCCTCAGAATAGGTATTCATAT
GCTCTAAAAGTTCTTCTAAAACGTCAACAGAAGATTGTTCATTTCTGTATCTATATATTT
AACATATTTTGTTACAGATGTTCTCAAATTAGTACGTTTCTTTTTTAGCTTATTTAAATT
CTCATCAGCCATTATGTGTGTA
>Locus_10920
AATTCACAGCACCAAGAACTTTCGCAATAGAGGACGTCATTTTTCAAATACAAATTGTTG
TTGTCCATCAAAAACGTTTTGCTAAATGGTAATGCACACGTGATATCCTCTTCATTCACA
TTCGGACAAGTTTCATATTTTCCACAGTCTATTTTATTTCCATTTGTATCAGTAATAAAG
GTCTGAAATTTCAAGGACTTCATATTCTTCCCGAAAGATTTGATGTGTATCATAATTTTT
TCTCTTCATTCACCCCGAAGTTGAAAGTCACCGAATTATCTCTCGACTCGAACATGTTGA
TACTGGACATTTTTTTATCAGATTCGAGAGAACCGAATCTTTCTATGTCCCAAAGAAAAT
T
>Locus_10939
GTTAATTCTTATGTGCATCATATTTGTAAATTACAGTTCTTGGAGTTTGATTTGTTTGAC
TTCAGAAAGCTGCATATTGAAATAACTCGCAATATGGAAAAGATAGATACTCATAGTGTC
ATTTATTTTCTTGATATGAAAAGTTGCTATGCCCATTAAATCCATGAATAAATGAAGACT
GTTAATGGAAATGATAGTCTGTCACATGACACACTGTTTGCGAGGTGGAAAATCAATTTA
CACATTGGCCTCATGTCCCTCATAGACGATCCAAAAAGTGAAAAATCATCATTCCGAATG
ACACGGTCATAGTGAAGAAATTGGAGCAATTATTCAAATGATCATGCATGAGACCGGTAT
TGTGTGGACAATTATTCAGGAACTGCACATATCAAAGGGGTCAGCACGCGGGGTTTTACG
ATTACTG
>Locus_10940
CTTAATGCGACAAATGGGCAATTTCTCGTCACCCTGCTTTTTACATAAACATTAAATTGA
TTTGGAGAATATAAAACTACATTTCAATAACATAAAAGCAAATATATATCTATATTCATA
TTTCATATTTCTCGGTTGAATTCTAAATTTATTATCAAAGCTAAATGTATGCAAGGAGAT
ATAGAACTGAAAGAATCCCTTTGCAATTTAAAAAAAAGGACAATGAAAAGAATAAGGATT
CATTGAACGATAGTTTGAACGCTACTGCAGTTGCACCCAAAAATAATGGAGAATTACCAT
GTTTGCAACTAAAGATGAAGAATCAAAATAAGGACAGTCGTATTAATGTTAATTCCACGC
ATGGTGCCATGAACAAAACAATAACGATTACTGAAAAAGATGGAGAACTGGTCTTCTCAC
AAATGATGACGAAAGCTCAGGATCAAAAAAGTGCATTTAATATGTATTCCCTTTATGCTG
TTCTGAATAATAGTATAACACTCACGCCTCACGATAGAGAATTGTTGAAAGATGAACAAG
TTTCTGTTGCCTGCAAAGCATTGATCAACTCAACGGCATGCACACAGCATATCCCTCCCA
TCAACGATCGTAATAACTTCATCTCTCAACAAAACGAAAGAGCTGGATATAACTTCGAAA
AACTTAATGCATTGTATCAACCAATAGTTATTCCAAAATCCCCAACACTAAAGTGTTTAC
AAGAAAAAAAGCTCGATGTTAATACTTTGAAGCTGATCTGCAAAAATTACAAAGCTGAAG
ACGATCGAGTATTTATCCGTCCCGAAGCCAAAGATATTGTTCTGACTTCTGCTACCCTTG
GAATCACACGGAACGATCCTGACATCTGCTACGTATGCTGCGGGGATATTATCCGGTCTT
TATATATTTAAAACTGTAACTGTGTGTGAAGGGGTTTATTAATACATTTTATTTCTACTT
TGTAAG
>Locus_10951
CCTCTCTGTAGGCTAGGAAAACCAATTAGCAGACCTTTTCATAGAAGCATAAGAAACATG
TCGTAGCAGAGACACTAGATCGTCGCAAATGGTGACAATTCCAGAGGAAAGACGAAATCA
AGAGATGCTTTATGAGATTGGACATGGAAGGGAAGGTTTTCTTACCTGTCGTATCACATT
GGAAAGTTACCTACGTGCCCCAGATGTGGC
>Locus_10963
GTCTCGGGACTTATTGATCCATGTGTTATGGCGCCCATTGCACTCAAAACTTTACATGCA
CAGGTACAGGAATTCGTGAATACAATAGCATCATTTTTCGTTGGGTGTCAGATGTCCATT
TTTGAGTAAGACATGCAGGAGGTCCTGAAAAGGTTCGCTGCCGAAATGGCTTCCTCATAT
CTCGAAGATGTGCTGTGTTGCTAATCAAGAGATAGACCTTTCGCATGTTCCTATTCTCAG
TCAACCGATAAATTGAAAATTCTGCTTGGTATGCTGCAAGCATACCTCAGAGATGAAAGA
GACGCGATGAACCTTCAGGAATGTTTGGAGCAACGCTTAG
>Locus_10965
CAAAAATCTACATTCATTCAAAAACAGCTATGCCGGCTTCATCTAAAACATCTTCATAAA
GCTCATCACATCATTGATGGAAGCCATCCATTTAGTGTTGCGATGCTTTGTTAATCCTTT
TACCTCGAATATCAGTTCTGTGAACAACCAAACATTTTTGTCTTCTGTCAGCAATCCTTT
CACAGATGACGACTTTCAACAGAGAAAAAAAAA
>Locus_10969
CTGTTTTCTTCAACATCTTCTCCATCTTCCAATCGGGCAGGATCAACTTCATAACTGATA
TTTGGTTGATCTAAAAGTGGACTAAGTAGTGGATCAAGCAAACTCAATAAATAGCTTGCT
CCATATATCTTAAAACAAAATGCCATTATCTTGCTACCAAGACTGTTACCTCTAAATAGT
GTTTGCATACAATCTGTTACCTCAACCTCTTTATAAAACATATTCCACAATAATTGAGCT
AATAAATGCTTTGCATCAAAGAGAGTCACAAAAACCCTTGCAAGTTCATCCATTTGGGGG
TTCACCACAACACTAGCTAAAGCCATAGCTATTGGTAACTCTCCTTTATCTCCAATCATA
GTGACAAGTTGTACTAGCTGTTCATAACGATCAGCTAGGACAGTCTCAGCAAGCATATCA
AACTCTGTGCCTTGCTGCAAGATTTTAGTAAGAACTTCCATGAAGGCTGCTCTAGTTTGC
AGATCTTTGTGATAACCTAAACTAATTGAATGCATCAATCCACTATCAACATTAGCACTC
AAAAGATTTGACATTGCTTGAATGGTACACGTACGAAGTTCACTCATTTTAGAAACATTC
ATTCTGTGACGGGAAACATCCTTCTCTACAGTTGAGTCTCCACATTCATTCAACAAATTC
ATAAACAGGGAAAAGTATTTCAAAAACAGCTGAGATTTAGCTTCCATTAAATCACCTCTG
TCACTTTCTTCTGGTTGTAAAGGCAGACCTCTAAGAAGAGCTGCTACAGCTTGCATACAA
GCTTG
>Locus_10971
AATTTGAAACAAAATCAGTTTTTATTTTTGAAATTGTTAATATTGTTGAATCGTTATCAA
CACAACAAAAAATTTAAAGTGAAATGTGTGCCTCTCAAATGAAAAAGTACCCACTTTTCT
CTTTTACGGAAAAATATAGTGATCTTCAAAATGCAGCTAAACCATTGCAGAACTTCATTC
AAACACGAGGACTCTTTGTTGCTTTAAAAATTGATTCTGTATCTGGATCCTACAAATTTA
GGGATCCAAGATTTATATGAATTTTCAAAATGAC
>Locus_10979
ATATATATATCGAGCAATCTGTTAATAGATCCTTTGTTTTTGAAACTTACTTTATGTGAT
GAATTTTGCGTCACCCTCGGACACAACATGAAAAGAATTCAGCTGCAAGCTCCAAATGAA
GAATTGTTCTTGGGTGTCCTTTAGACGCGTGTAGTTATCCATCTAGAGGAATTTTACCCT
TTTTGCGAAAAGGATCACTGCCATCGCCTTGTCAAGCTCTCGCTCATTTTTATTTACGCT
ACTCAAGCGAAGAATCTCTTTGTCTTCCGTCTCCCCCC
>Locus_10984
GTCTTATCTATAGGCGAACAGCAGTCTCCAATAGGAGCTTATTTTTACCGTATCTTATCC
AAAATAATCCGTAATAACACCAACAGCACTGAATTCCAGCAATTAAATATTGTCTGGATA
GAACCTGATACTTTCCCAGCCATGCACATTATGATGGATGTATTGGAGAGTACATTAGGA
ATACCTCCTGTATTACCTGCCTTTGGAACTGTCAATTTAACTACGAATGAAAATGCCTGG
TTTAACACGGC
>Locus_10989
AACCGTTAAGGTTAGTTGCTCAACTGTCTGCTGTTTTTACGTTTATAAAATATGATGCTA
TCATCATTTTAAAATGACTAGAAGCCGGGGATATCATATTAGAAGTAAATGATAAAGACG
TCGTCTCTTTGACAACCAAGGAAGTGCTCAAGTGCCTGAGGTTATCCAAAGATGTAGTCA
CACTGAAAGTGAAGAAAGACGCCACTGTTAAGGAGAGGGTCCACAATCACATGGCGGCAT
CGAGTGAATTAGAAGCACTACGACGATCCTATGCGAAAGAAAATTCCTCTAGCAACGGCC
ACATCGACACACAACACAAATCTGAAAAGTTCGAATCTAACGGTGACGTCCGTGAAAATG
GCGAAAACATACCTCCATCCCCCACACAGCACATCAAGCCCCACACTAGGCAATCTGCTC
AACCCAAGTTTGAGACATTTATGATGACTGGAGAGCTTATAATAAAAACAAAAAGCAGCA
ATACTGGTTTCATTTCACCTAAAAATAATTTTAAACATGAGGAGATTAAACCTACTTCTG
CAACCACTATCAGTTCTAATTTTTGTAAAGTGGAGAATGATGTGAAGAGCCGAGGAAAGA
CAACAAAGCGAGAAGCCTCTGACTCTCACAGTCCGGTTGCAGAAAAGAAAGGCAGTTTTA
GTTATGGTGGTAACTTTGTAAGAACTTCTCGAAGTGAAGATTACCTCCAGAAAAATTCAG
TGTCAACTGTGAACATTGAAGTAGAAGAAGAAATAGCTACATCCCTCAATAATTTACTAG
ACACTAACAAAGACAATCCTTCATCAGACCAAGACAATTGGTCTAGCAACTCTCCTGTCA
GTGCACCAGAAACCATTACTCAGACTAGTCCAACTGAACTGAATGATGAAAGCTTTTTTG
TAAACACTGTGAATGATATTAGAACTGGTCAATTTATACACATTCCTAATTCTAACAATC
GTGAACAAAACGAAAAACTAGTCAGTGATACAAGTAATATGATTACGACACATAACCGAC
AAAGGTACGCTCCGCGTACCATCCAGCCAAAACAGGATGGTGTTACTAACATTATGATAG
ATGAAAATAAGATTTATGTTAAAGTTTTACCTGACCAAACACCATCGGATGAAAATACCA
TATCTTCTATAAATAATAAGCTTCAGTGCAATGCTAATAGTGAGTCACCAAAGAACTTAA
AAAATGCAGAAGGAAAAGAAGAATATAGATATGATGAAAATTCTGGTGAGGAAACAAAGA
GGTGTTATTCCCCTGAGGATGAATCAGATGTTGAAAGTTTAAGCAGCTTCCATTACAGTC
CTAAAGCTGTAGATATGCCATCAGCAAGCAGGCTTGCAAAAAGACTTTATAACCTAGAAG
GTTTTAAGAAGTCTGATGTTTCACGACATTTGTGTAAAAATAATGATTTTAGCAGAGTGG
TAGCTGAAGAATATTTGAAATTCTTTGATTTCCATGGAGAGACATTGGACGTAGCTTTGA
GAAAATTTTTAAAACAATTTTGCCTTATTGGAGAGACACAAGAAAGGGAGCGTGTATTAG
TCCATTTTTCTAAGAGATTTCTGGATTGTAATGAGGGAGCCTTTAAGTCACAAGATGCTG
TTCATACCCTTACTTGTGCCCTAATGCTCCTAAACACTGATTTACATGGAGAGAATGTGG
GTCGCCGCATGACATGTGCGGAGTTCATTGAAAACTTGTCTGAATTGAATGAAGGTGAAA
ATTTCTCTAAAGAAGTATTAAAAGCATTATATCATTCCATCAAAACAACTCCATTAGAAT
GGGCTGTAGATGATGAGGAAGAACCAGCACCTTCTGAAGAGCACCCGCCTAATCAACCAG
AACAAAGGCAAAGTTTTATTGGTCACAATCCTTTCCTAGAGGTGCCAAATCCCAACTTTG
CAACAGAATACAAGAAAGGATATGTGATGCGAAAATGTTGTATTGATCCTAATGGGAAGA
AAACTCCCATTGGAAAGAGAGGCTGGAAAATGTTTTATGCAGATTTACGTGATCTAGTAC
TATATTTACATAAAGATGAGAATGGATTTAGGAAAAACCAGTTGTATGACAGTCTTCATA
ATTCCATTCGAATCCATCATGCATTAGCAACAAGAGCCACAGACTATACAAAGAAACAAC
ATGTATTTCGTCTCCAAACTGCAGACCAAGCTGTATATCTTTTCCAAACAAGTGATTCTA
AAGAGCTGCAGAGTTGGATTGACACCATAAATTATGTTGCTGCTTGTTTTTCTGCTCCAT
CATTAGCTCCTGCAGTAGGAGCTCAGAAAAAGTTCCAGAGGCCTTTACTACCTGTAGCTC
CAACAAAACTAAATTTCCGAGAGCAGCTTCTTGAATTGGAGAGCAGAGTTATGAAGCTAG
AGAAGGAAATTGAAGAACACTTATCACATCCTCCTGACCGAAGTGCCAAATCTCGAGTTG
TTAATGAATTTGTTGAGAAAGAGAATTTCTTACAGTATGAGTTAAAACGTTACAGAACAT
ACACTTATCTTCTACGCTCGAAGGCTGCGCAGTTTCCTGAACTAGAACCTCCTCTAGTTG
AAACATCAATTGGAGAAGTAGATGAACAATTAGAGAAGAATGACCAAACACATGCACCTG
CTTTATCTACAGATAATTCCAATTCTGTTAAGCGAAGCCTATCAGATCGATTCAGTTACA
GAGCTGCTATTTACAAAACAGGTCCAACAGATGATGGTGCATAATTCGACCAAAATAAAC
ATTTTCTTCTATCTCTTTCTCGCGGTCTACCTGGTGCTCTTTGCCAAACTTTCAGGCCAA
AAACTCAATCCACTGCATCTGCCGAACTAAATCTAGCAAATATGCAATGCTGGGATTTTT
ATCCTAGTATCATTCTATTTAAGTACTGAAAGAAGTGTGAAATCCTGAACTTTCATGTTG
CACACTTAAATTTGATGAATAACTATGCAAGACAGAATCAAATGGTTTTATATTGTAATG
AACTCAATGTGTCCTCTTTGAAGCAAAGATTGCATTTTTACTTATGTATAATGAAAGCTA
TTAAGATCCTTTAAAAAACTGTTTCTTCTTTAAAAAATATTTTAGCATGATCTGTTCCAG
AATGTTAATTATTCTTATGA
>Locus_10997
CTAGAATAAACCATTTTGTTACTCCTTTACACAAAGCACATTTATTCTTTGGCATATTGA
TTTTTGTGATTTCATTTTTTTTTCACTTATGTATACAGCTTCCACCAACACCAAACATCC
TTGTTGCAACACGATTTCCATTTTTTTTTGCAAATTGAATGACTTTTCATTTGAAACCAC
TACTACATTTGTTTCATTTGGCAGAAC
>Locus_11010
ACCATTTACAATGAAACAGAGATGAGGACTTTTAGAACATCAGAAAAAAAAATCCTTTTA
CATTACAAAATCACACCAGTTGCTTTTTGTAACAGTGTCAGAACTGTAGATGAAGAGATG
AAAGACTAAAACTTCGAGTCAGCCAGATTTTCTACGGATTGTTTTTG
>Locus_11015
TTTAGATACTTTGTGAGGAAGATACTGAAGTAGATACTAGTCCTTGAACCTTTTTCTTTG
TAGTCTAGCTTTTAATTTGAAACAAATGCTTAAGTTCATAGCTTCATCAGAAGTTTCCCT
ATAGATACGCTTTCCATATTTGCCATTTTCTTTTTTT
>Locus_11029
TTGCATGCTTATTCTATGAATAAAGAAAAAAAATGTAAACACTTGATTGCTTGGTCTGAA
ATAGGTTTCACACAAGCAGAGACAGGTACCATTCCATAAACTTCTGATAAGTATTATCAG
AAATACTTATAGGTTAATTTGTCAATTAGGTTTAAGTACCTTCTGATTATAAAGAATTTT
ATATGAATGAACATTTTTGTGAATTTTG
>Locus_11030
AATCTTCTTAACTTTTCCCGACTGCTTGCAACCCATCTCTCTTCCTTCACTTCACTTCCT
TTACCGAAAAGGTTGAGTGGAGATGGACTGCATGACAAAATTAGCATAACGAAATCGGGA
AATCAATTCCTTTTTAGTATCTGTTTCTTTCACTTCATTATAAAAAAATAATACATATGT
CAGCATTATATATCAGTATTATACATAGTATTTTGAAATGTGGG
>Locus_11032
CTGGTCGAATGCACAGCTCAACCGTTACCTTGTTACCAAGGGAACAATGAAACAAGAAAT
GTGGAGAAAAGTGTTAACGAGGATTAGCTGACATTTACCTGATTAAAGTTTTCATAGAAC
TAATATGTGCCAACAAAAAAGATCAAATACTGTGAAAAAACAGGCTCAAGACATCTATGG
CAATCCACTTAAATTATATACCATCACTCATGACCATTTAACAGATTGCAAAGAATATAT
CATATCAAAAGAGACATTTAGCTTAAAAAGATGGTTTGTGTTTATGGCCATATTTAGTTC
TCTTGCATTTTATTGTGAATTTTATAATGCAGATGCAAATTACTTGGGAATATTTCTATT
CTTTTTATGTATAGTTCTAATCCTTAAGTTACATGTTAAAGTAAAACAAGAATCGTTATT
GGTCATTGCATCTCTTGGTCTTCAATTAACAACTACTTTTGTTACTGGTAGAAAAGAATC
CCAATTCATTCTGAATCAAAATATATATGATGTTGTAATAAATGAAGGAATATTTATGCA
TAGGATAATATTTTACTTGGCTGTTCTATTGAGAGACATCAAAGACCCACTCAAAATTAA
TAGCATTGTTCCTTTGTTTCAGCATACATTTCCCAGATTGGATTGTCTCGAAAAAATGTA
TAATGGTATACAAAATTCTTTTGGAAGTAATCACTCTTAATACGAAATGTGGAAATAACT
GTAACTTATGTTTTTACAGCATAAATTCATAGAATCATTCTTCCAAATTAAATACTATAA
TAGTACTATTTTTCATAACTTTCTACTTTTATGAATTTTGTACCTGTTCAAAAATATGAG
CAAATACTAATCAAAACTCCATTTGGGAAAATCTTAACA
>Locus_11049
CATTATTTGTGTGCATTAAGGGAGGAAATGGCGGTTCTGTTAACTGCCATGACCCATTTG
ATAGTTGCTCTACCACAGCAACACTTGCATAAGTTGCTTTAGGTACAATAGTTAACAAAT
CCTGCTCATTCCTGGGCAGTTTACCAGTTAATTGACGACTGCATGTGTCTAATGATGCAG
CATGTGCAACAAAAAGAAGATTACCAGGATACTTTTCCACCAATTTTGATGAAA
>Locus_11061
CTTCCTCGAAAATGAACTCTGTTCTTCTACAGTGGTGTAAGCTGTCTTTCACACTTTTAC
TTTTTGTGTGTTTGACAAATGCTGACTCTCCTGATCCCAACAGCAGCATTTTCCACCCGA
GGGTATCTTATAACATACAAGTCATCTCCGACAATTCCAGTATAAGCTCTTTTGTCTC
>Locus_11068
TTTCTCTTCAGAGGGAATAGATTCAGTTTCTAAGCTAAGCGTCACATCTGATTCTATTCC
TGGCTTAATTGTTGTTGTTTCTTCTGCCTTATCTTTCATAGTTGGTTCAAAACTAATCGG
GAATAAGCCACTTTCTGATGTTGATGACTTTCCTTCAGTTTCATCTTTGACGGTAGAAAA
TTGATCAACTTCTGTTGTTAATACTGTAGGTTCTGTGACATCTTTTACGGTTTCAGTTAC
TTTTGCTTCAACAGATATATGATCAACTGAAAGAGTTGTATCAGCTTCCTTGTCTTTAAT
ATCTACAGGTTTAAGTGTTGAGATAGATGGAAGTT
>Locus_11117
TATCCATCCATTTGAATGTAAAAGTGTCTTAGCTCACATAGTCATTAAAATTAATTGTCC
AAAAATGTCGGATCAAGTTGAACAAAACAAAGAAGTTGAAGGTGCAACAAGCCTTATGCT
AAAATCCATAACTCCAGGAATTTTATCTGAA
>Locus_11130
CTCTACTCAATCCGATCCTCTCTTCAGAACGGGAAATTACATGGATTTGGACTATTGTAG
TCTAATTGGTCAAGTTGAAAACTAATCGCCAGAAATTTGATTTAAAATCTCATTCCTGCC
TCTTAGACTTCTTGAAATAGTTATTGCGCAGGCAGTTTAATAGGATATTCATATATGCAC
AGAAAATGTCTGACAAGCAGCCTAGTAAAAGATTACTTCGATTAGCCGTTACTGATGCTG
TAAAAACTCGCTTGATCTCCAAATCTGCTTTTAAACAAGAATTGGAAAAGCCTCAAAGGA
TGCACTTAAAATGCCTTGCAAATAAGGAAGATAATGCATATCAAAGTATGACAAATCTTT

>Locus_11141
GCAGCTAAGACCCATATGAATCGTATTCAAGTAATTCAAAACAAAATGTTACGAATCATT
ACTAACGCACCTTGGTACATTAGAAATGACGTCATTCATAACGACTTACAGATGGAGCCG
ATATCTAATTACATCACTAAGCTTTCTAGAAATGTATTTACATCTATTGAGTACCATGAC
AACCCACTTATTAGA
>Locus_11143
CAACGGGATTACTTTGAACCACGACAGATTTAACATGCAGTAAACCCTCTACACGGTGGG
TCTTTAGTTTCAGACTAGAATTCGAACCCACGACCTGTCAGTCGCGAGTCTGAACCACTA
CCCACGCCACGAACCAATGGGAGGACTTTCAACCACGAGAGATTTAACACGCAGTAAACC
CTCTACACGCGGGTCTTAAGTGGCAAACTAGGATTGGATCCCACGACTCAGCAGAAACAC
CGCCGGCCGCGAGTCTGAAGCCATGACCACTAGGCTACCGCGACCACAGTTGAAGGCAAT
CCCATTGAGAATTAGAAAAGCAAAGAATTATTCCACTCTTTGTCAACTGAAGATTTTGAC
GAAAAGATTATTCTTTTACAAACAAAAATGTGAATCGATGCTTTGAATTGCTTGGTATAA
TCCCCCTCTCCAAACATCCACACCTGGACCACGGAAGGACTTTTGAGCCTCGACCAGATT
TAACGTGAAACAGCCCCTCTACACGGTAGGTTTTTCGTGGCTAACTAGGATTCGAAACCA
TGACTCAACAGAAACACCATCGGCTTGGAGTCCATAGAAAAAGAGGGAAAAGAGACGGAT
GCTCGAAAAAAGTGTTTGGCAGATGCTGCATTATATTTATGTGCGTTG
>Locus_11146
ACTATGAACCGAAAAAAAAAAAAAAAAAAAAAAAAAAAAAAAAAAAAGCAAAAAAAAAAA
AAAAAAAAAAAAAAAAATGGGTCTCGGGACTTATTGATCCATGTGTTATGACACAAAGAC
TAGAAAAGATGAGGAAAGCGAAATCTCAGCTGATATAAACAAAGATATGACAATCAACAC
TGATGGAAAAACGGAAATAAAAGAAAGCTTGAATGAAGGAGACAAAATCAAGAACACCAT
GGTGCAAGAACGAGAGGAGAAAGCAACAGAACCATTGCAAGACTCATACACTAGAAAAGA
TGAGGAAAGCGAAACCTCAGCTGATATAAACAATGGTATGAAAATCAACACTGATGGAAA
AACGGAAATAAAAGAAAGCCTAACTGAAGGAAAAGAAAAATTAACACCGTGAGGCAAGAA
CCAGAGGCGAAAGCAACAGAACCATTGCAAGACTCAGACACTAGAAAAGATGAGGAAAGC
GAAATCTCAGTAGATAAAAACAGTGCGGATAAAAACA
>Locus_11159
TGATAGTGATGAACCACCTAAAAAACGCACGAAAAAGAAAACTGTTTGTTTTGCCAATGT
CACTGTCTATTATTTTCCAAGAACTCAAGGTTTCACTTGTGTTCCAAGTCAAGGAGGATC
TACTTTGGGAATGGATCAAAAGCACAGTCAAATGAAAATGTTCTCGCTCCTTGAACATGC
TGAAGAACAGAAAAGAGTACATAGAGAGCTGATCAACCATCAGCGACGTTTGGCAAAATA
TCAGTCATCCACATCTGATTCTGATGATAGTGAAGACATAAGTGATGTATCAGATTCTGA
GCTAGAAGCTGATAGTTGTTATTTCTTGCAACCAGTTTCTATAAGACAAAGAAGAGCTCT
ACTACGTGCATCTGGAGTTCAAAAGATTGATTCCTTTGAAAAGGAAGAATGTCGTGACAT
ACGGTCATCTCGAGAATTTTGTGGTTGTGAGTGTAAAATATATTGTGATCCAGATACTTG
CTCTTGCAGCCAGGCTGGAATCAAATGCCAAGTTGATAGATTCTCCTTTCCATGTGGCTG
CAGTCGAGATGGATGTGGTAATGTTGCAGGTCGGATTGAGTTTAATCCAATCCGAGTTCG
TACTCATTTCATTCAAACACTTCTGAGATTGGAAATGGAAAAGAAGGAAGAGCAGCAGCA
ACTATTGGCAAAATCTGGAGCAAGCAATTTTAGTGTCTCTTCATTGTCATCATGTGATAC
ATGTAGCTCATTGTCATCTCCCCCTACTGCATTTACTTCATGTGTTCCATCTCCATCATA
CTTACCAATGACTTCTACCTCTTCCATTGAAAGCAATAGCTGCATCATCAACAGTCCTCT
GAAAGAGCAAGTATCTGCCTTCATGGCCATTAGTGAATCAGAGAAAAAGACATCCAGTGA
TATGTATGCTTCTCCTTTCAGTCCTCCTGAAAGTTCTTACTCGGAAAATTCTGATTATTC
TAGTGATGATTTAGACTCTGACTTGGAGACTTCTCTAAGCAGCTCACCCCTCGAACGGAC
ACGTCCATCCTTAGCAGATGGTGTTGCACAAACTTCTGAATCCAAATTTCTTAACCATTT
CTCTAATAAAGCATGTGCTTCTCCTAATAATGATCTTAATATGAGATGCTACTATCCTAC
AGAAAGTACATTTCCACCAATGGTTCAGCAGGAAAATCAGTTCTGCAATAATACCTCAGT
CAATCCTCTGGAAAGAAACAATTTCAATGAGACTCACCCTAGGCAGCCAGATTTCAATCA
TGAACATGTACATTCATCTATGAAGAATGAATCTCATGATTACAATCCACAAAATCTCCC
GGCAAAACCTATAGAAGCAGCTGTGGAAGAAGAACAGTGTTATACTGATTTGAGTTCTGT
TATCCCAGGGACCAAGATGGAATTGTTTAATGGATTACTCAGTTCCAAAGTTCAGGATGT
CACTGCCATAAAACCAGTTAATTTGGAATCAGAAAAGGTATATAGTACTCTGGTGGATAC
TTGTCCACTTTCAGCTGGAAGAGAAACACAAAAATGTTGCATGTCTCAACGTATAGAAAA
TGAGAGAAGCGATGAGCCTGGTGAAAATTTGGGGGAGATTATTAAGAAAACAATTGTTGA
AACTGTTTCAGCATGATGGTAACTTTGAATTAGAAAATTGTTTGTTTTTTAATTTTCTTA
TTTATGTTAATGTTTTAAAGAACTCTGCAACTTGATGGTTTGTATTAAATCACTTAGATA
TTTG
>Locus_11166
GGTTTATGTACTTTTATAGTATATTTGATTAATACAAATTCTTTTAACTTTAAGAGCTTT
GTAATAGTTATATTAAGCAATTTCAACCTTTAGCTTAAAGAACAAAAATGTACAGTCCAT
TAAAATTCATATTGTAAAGAGATCACTTTATCATGATAGCCCATTATGATAGATTGCATG
CTTATGGGCTGCGATGTTGAAACGGGTTCAAGTCCCATATTACACCAAAGAACCATTGTA
CAGAATAACCGAGGGTGTGTTATGTCAAATGTTACTGAGCTTCATGCCCATACTCGATTT
GGTATGGAAGTCAAGTGTCATCATTGTCACATTGTTTCAAATTATGAGATTCATCATCAA
TAGTGCCTGTGTAGCTCTTGAGCGAAATTAACTCAAAACAATTTAAAACAAAAAATCACC
AA
>Locus_11173
GGATAGCGGAGGCATTAGTATCAACAGGCCTAGCATCGTGGGTTGTAGTACCAAGTGCAG
CTGCACCTATTGTTTTATCTGAATTAGCTGGGGGTGTCGGTATTGATATAGCTTTTTTTG
AATTCGGTACTGCTGGGATAACATTAACTACTACAGGGTACGCTGTAGCTGGTACTGCTG
CACTAGCACTTGCAGGGGGTGTTATAGCAGGATCTATACTATCTAACACAGATAGTATTG
GTAGTGGGCCTGGCCTGTCTAATATTATTGCCCCCGGTATTCCAGGTAAGCCCTTTCAAA
AGCTTCTAACTTGTACTACATTACTGCAAACAATTAAAGATGTCAATAGTGTCAACAGAT
GCAACGTGTGGGACTTTAGGCCCCTTTCGAGCAGGTTTCAAGTTAGGTCAAAGGCAAACG
GACGAAAAGTATATGCTAAGAAGACGGTACGCAAGCCGAGGGTGGAACAGCCTGAGCCAA
GTGACCAATACGAACCTTCCCAAAGTGGAGAAGTGGATGTCAAGAGAAAACGATTGCGGT
AAAAAAATTGTTGATAAATCTTTTTGTAGTACAAATACAACAACATACTTTTGGGAAGTT
GTTGCATATAAGTTAAGCATACAATATAAGGATTGGGCTTACATGGAATCCCCTTACCAG
CTACATTTTGCCCTGGGGGGTGATGGTATTGGGTTCATTGAAATTTATAATAATACCGGC
ACTCCTGAGGTTAAATTAAATAGATGTACTAGATATGAAAATTTCGTTTCCCCTCTACAG
AGCGATTTTTCTTTTCCAGACTATTATAGAGACAACCAGTATTCCATGTCAGAACGAAGT
CTTGGTCCTAGATCTGCCATTAGAGCTCAAACTTCTGGGTCTAATAATTATGTCCCTTGC
CTTGACCAGGACGGGCGTGGTATTGTGTGCATTTATGATAAGATTTTCACTCATTTTATG
TCTAATTATATTACTAACAATAAGGATGTCTCTGATTTTGTCGATTGGATTGTTGAGATT
ATATGCTACCCTGTCCAGGCCCAGAGATTGGACTATATTGAATGGATCATTGGCAGACAA
GGCTGTGGAATTAATCCCAAATGTATGAAACCCACTACTATTGACCTTCCTTGTATTGCT
GATTGCATATATAAGAAGAGTTCATACGAGGATAATGAAAATAAGGAGGAAGAGGTCCTA
GTGTACATAGATAGGAATGGAAAGGAGGTTAAAATGAAAGTTAAAGACCTGTTAAAGCCA
TTTAAAGAAAACCCTACTCCTTGCTTTAATGTTTGTATGGAAAAAAGCTCCAGCGAAAAA
GAAAGCCAAGAAACGAACTGCAACACCTCAGAGGAGCACTCTTCCCAAAACGAGAGTCCA
GAAGAGGGTGAGGTACACGGAGTAGATGATGACATTCCATCAACTCAACCTCCACCAGAG
TCCGGAGTTCCTGAAGGAAGGACTGAAACCCCTATGGAATCCGAGGACCAGTGAGTCTAC
TGATTTCCATAAAATAGATGAATCCTTAGTAGAAGATAAAGTAGAGTCTATGCAACAATA
TAACCTCCATATAATTGCAGAGCAAGCTAAAAAAATTAGAACTGTGTTGTCCAAAGAAGA
AAAATTAATATTTACTCATTGCTATAGATTAATTAGAGCTAAATTGCGTAGATGTCACAG
AAGAATAAAGGAGCGCTGCATAATTAATAGAACAATCTTTTTTCAACAAGTGTTCTCTGC
GCAAACAGCTAATATGAAATATATATTTGGTAATTTTTTTACAAGGTGGATACACCATGA
ATATTTTTTAAAGGGGCCTGAGACTGTAACGGTATCCCCTTCTGCTGTAAATTGAGCTTA
TCTGTGTGTAAAAAAAAAAAAAATAAATCGGGTACACACAGAAAGCGAAGTGGTGGTACG
AGCATTTAGAGATGCCGTGTGGCTGCAAGAAACATCTCCCTAGGGAAAAAAGCTCCAGCG
AAAAAGAAAGCCAAGAAACGAACTGCAACACCTCAGAGGAGCACTCTTCCCAAAACGAGA
GTCCAGAAGAGGGTGAGGTACACGGAGTAGATGATGACATTCCATCAACTCAACCTCCAC
CAGAGTCCGGAGTTCCTGAAGGAAGGACTGAAACCCCTATGGAATCCGAGGACCAGTGAG
TCTACTGATTTCCATAAAATAGATGAATCCTTAGTAGAAGATAAAGTAGAGTCTATGCAA
CAATATAACCTCCATATAATTGCAGAGCAAGCTAAAAAAATTAGAACTGTGTTGTCCAAA
GAAGAAAAATTAATATTTACTCATTGCTATAGATTAATTAGAGCTAAATTGCGTAGATGT
CACAGAAGAATAAAGGAGCGCTGCATAATTAATAGAACAATCTTTTTTCAACAAGTGTTC
TCTGCGCAAACAGCTAATATGAAATATATATTTGGTAATTTTTTTACAAGGTGGATACAC
CATGAATATTTTTTAAAGGGGCCTGAGACTGTAACGGTATCCCCTTCTGCTGTAAATTGA
GCTTATCTGTGTGTAAAAAAAAAAAAAATAAATCGGG
>Locus_11176
CTCGTGCAGTTGTCCTCTGCTCAGCTGCAGTGCGATGAGAATAATTCTTACAATGAAGCT
TAAATTGTGAGTAATCCACTGTCAGATCATCGGACAATGAGTGCATTGAACTTTACCGTA
GATGGATGGGGAAAAAAAGAATACGAGAGAGGGAGAGAGTTTGGGGAACATGCTATAAGT
GCTAAAGATTTATGGATGTGAGAGCCCTGAACTATCTTATAATTACTCTACTTTTCTACG
TTATATTCATATTCAATTCAAATAATCTTAAAAACAAACACAGTGGATTATTTTAGTACC
ATATCTGCAATCTGAATGGAATTTTGGGAGATTTTTAGGATTCGATTGAAATGCTTCCCC
TGCCAACAGACGTTTCCTGATTGTGTACGATCTCTCAGGTGTATTTGTAGCCTTAGGCAG
AAACAACATTCGTGTTTTTATTTAGAAAGCATACTGCACTTCTCACGAAATGGTTGGACG
GCAGCAACAACGTACAGGTTTCCGACCGGGAGAAGATAATGAACGTAACAGCCCTCCTTC
CGATTGTGGTGACTCTGAAAGAGAATATGCTATAAAAGCGGGTGATTTTG
>Locus_11179
GTTTGTCTGCTGCATTACGTAGAAATCGGCGATAAAAATTTAAAACTCCGAGAAATCGGA
GCAGTTCAGATACATTTTTGGGCTGAGGAAAGTTCTCAATTGCTTCAATTTTTTCGGGTA
AAGGGGTTATGCCCTCTCTATCAATTAAATGTCCTAAAAATTTAACACTTTCTGATGCAA
AAGTACATTTAGG
>Locus_11187
ATTTTTATAAAATAGTTAATACTTGTAACATCTCTAGGAAAAAAATGTGATAATTTTTCT
ACTGTTGCTATATTTTAGAAAAAAATACATACTGACTTTTCGTTGCTATTTTGCATTCTA
TATGAATTACCTTACAGATTAAAGGTTTTACAAAATAGATAGCTTGCATCCAAACAGTGC
AGAAAAAAATATAGTTTAGGGCAACAATTCAGATGGCACTTTTAAAAAAATTGGAAGGCA
GAACTGCAATTGAAATGGGACATATACTGCAGTCGAGAAAAAATGGATGGAATGGGATAA
GTATGGTATGAAAAGGAGAGGACATGTAATTTTATGGAAGCAGTGATAAACTGTTTGAAA
GACAACAAAATTTAAGGTTCTCTTCACCTAATATTAATGAATAAGAGCCGAAC
>Locus_11193
TTTATAACTATGAATCCAGCTGGGAAAAAATATGGTGGAAGACAGAAACTTCCAGATAAT
TTGAAGCAGCTTTTTCGCCCTGTTGCTATGACTTCTCCTGATAATGATTTAATTGCTGAA
GTATTGCTTTTCTCTGAAGGTTACAAGCATTCCAAGGAATTAGGCCGTAAAGTGGTTGCT
GTTTTCTCTTTAGCAAGGGAATTATTGTCTCAACAACAACATTATGATTGGG
>Locus_11200
CTCCACCATAAAAATTTCCCCAACAGACAGAATACAGAAAATATTTCTTTTTGATCAAGA
ACAAAACTTGCTTGAACAAAAACTTCTACAATTATAAACTTTCAGGAAAATGTTGTGTGT
TTAAATATGTATTTGTGTGTGGGGTGGGATTTCCAACATTTTTTTTGTCACTTTCAATAT
GAAATTGCTATGAAATTTACCCAGTTTCCACAAAGACATCATCACATTTGTTGAAATTTT
CAAATTCATCAAAAAGAATGCTGCATCATGCCAATTAATTGTCTACACAGGCTTATATTT
TATCTATAAAACTCGGAAGAAATTTCATCTTTTAAAAAAAAATATCTTTCTCATTCATTG
TTTAAATTGAACCAAGGTCTTTTTTGTGGGTGCCAATAGAATTTTAAAAATTATTTCTAA
GTGAAAAAGGAATAAAACATTTCAGATCTGGAAAGCATAATTAAATTTGTAAAGAGTAAA
AAATTGGAAAACAAACTTTAAAATATTTATAAAAAAAAAGAGGGATAGATTAAAAGTTAA
CTTTATT
>Locus_11201
CTCAGCGGAGGCAAGGCACTCGCTGCCATTGAATCCTCCCACGATGTAGATGCGCCCGTT
TAGGGTGGTGGCGCTCGCATCGCTGCGCTGCACATTCATGGGCGTTATATATGTCCACTG
ATTGGTCCGTTGATCGTATCTCTCGACGGTGTTCTGCCGATGGTGTCCATCGTATCCTCC
CATGGCATAGACCAAATCGTCCAGTGTGGCAACGCTAACGTAACACCTCTTGGAGTGCAT
GGGCGCTATGTCTCTCCACTGTTTGGTGACAGCATTGAAGCATCTGCAGCTGTTGAAGTA
GTCGTTACCGTCAAATCCTCCAATCACGAAGATGTCGAAACCGATCAC
>Locus_11204
CCATGATATTATAAAATTAATGACAACTAGTCTTTCAACCTGTCATAGACAAGCTACTGA
AGCTGCTATTGGTTCTTTGAAACCAACTACGTTAGTTGATGGACGATATACTCACGAAGA
TTACATCAACGAACATTTAAGTTTCTTACAATTTATTCTCCAAGATGGAGCTCAATATTT
GCCTTGGGCAAGAGCTAAAGATGTTTATGATGCATTAATTTCTAATAAAGATGCATGTGA
TAGAGACAGAGAGGTATGTTTTGAATGGTTTACAAGATGTTTACAGGACTTGGAATCTGA
TACTCAGTCTCTGCTTTTTCAGTACAAACTTTTGAAATTAGATCCTGCTCAGTTGACATA
TACAGGTTTTATCTGTTTCAAAACATATTTTGAAAGTGTAAATACAGCTGAACATAGATT
AAAAAGATTGGCATCAGGTTTGAATGTTGAGAAATTAGAATTAAATGGAGCTGATTTCTT
GTGGCAAATTGCTTTATCTTGTGAAGAACATTTGGCAAATGTTGCAATAGAATATTTGTT
AGAAATATCCTATCATGCTCTTGTACCAAGATTAAAAAAAGATGTTCTTTCTCTGCATAA
CAGGTTCATTAATGAATGTTATAAGAAGTTAGAGACTGTTTCTGTCTCACTGTCTTCCAA
TGCGATGGTTACAGCTGTTTCTAATGCCACCAAGACTCTTACAGCAATATCTGTATTTGA
AGTTGCAGCTACACCTACTCATAATAGATCAGAAAGATTTCAAAGCATATGCCGATTATT
ACAAATTGCTGAGCGATACATTTCTTCGATTGAAGAAAGTCATGCTTCTCCACGAACGAT
ACTGCCTCATGGCACATCTTTTATTGGTCACCCATTGTTGCTTAAACTATGTATGGATGC
TTCAAAAGAAGAACGCTTTATTGTGACACATAGTAATGAAACTCTTGGTTCTGTAAAACA
AAGAATTGCTCAATACTTACATCAGAATCCATCACAAGTTTTTCTCTATCAAGAGGAGAA
CTCAATCCCTAAAAATAAAGAACAACAGTTGATGTGTCAGTTAAATATTCGAGATGGTCA
TATTCTAACTGTGAAATGTCTTAGTGGTGGGATGTCATCAATGTCCTCTCAGGATTCCAA
AAGTTATTCTAGTTATGGAACATTATCATTGCTTTCTGATTCTGCATCAGCTGGGAATCA
TCTTTCATATTTCTTAGATCAGGAGCGAGTTTT
>Locus_11209
TCGATTATAGGTAATGTCCCCGGATTTACTACAGTACTTGATATTGGCAGTGGTACTGGA
TTTAAAGCAGAATTTAAAATCGGCAAAGAACCTGGATTTAAAGCATTATTTGTAATAGAC
AAGGGTTCTGGATTTAATGCATCACTAGTTGGTAACAA
>Locus_11212
CTCCCTTTGTATCCTTTGAAGGCCTTTCCTGGGAAGTAGTCCCCAAATCCTATTGTTGTG
AGGGTGATGAAAGTGAAGTAACCGGAACTCAACATATCCCAGTCTTCAAGAAATGCAAAA
AGGACAGCTCCAAGTAAAATGAATAGGGAGATGAACATCAGATTCAAGAGAATGGGGATT
TGTATCTGGGAAGTTGGCATGTAAATTTCCTCACCAACATGGTCAGAAGACAATGGAGGC
AGTCTACCCCCCATCTGAGCTACTGC
>Locus_11217
GGCGGTACCACCCGGTCTTTCGATTTTTAATTTTTCATCTCCATTTCTTCCACGTAAGGA
TATACATCCATTAACTAATCCTATTGCTAACATCATTCCATCGCAAGTCCAACTACAACT
GGTTATTCTCACACTGACTCTGTGTTTTGAAACACTTTTTTGTTCTGGAGACCAAAGCCC
AAAATCTGTGCAAGCACAACTTGCCAGCTGGTCTGACACTGGATTGTATGCAAGGCACTG
AATAGCATCATGGTGGGAGTAGCGTAAAATTCCTTCCAGTTTTGAAGTCCAAATGATTAC
TTGTTTATCAGCTCCTCCTGATGCAAATCTCTGTCCATCTTTGGAAAAACTTACACAGTA
AACAGTATCTGAATGCCCTTTAAGGGACTGGAGAAGCTTTCCTTCAGTGTCATATGCTAA
TAGTTTTGATCCAGATGCAATGATAACCATCGACCCATCAGGCTTTAATGCAATGTCATA
TACACATTGTTGTTT
>Locus_11219
CTTTGATAATACTTCTCAAAAAACTGCTTATGAAGTTAATTTACCAGTTATTAAGAATTC
TGCATATCGAAGATCACAATGGTCAAAAGCCAATTCTGATTTTTTATCTAATTTACCTCT
TGAAATGACTGGTTCTCAAATGGAAGCTACTACAGAGAATGACAGAATCATTATTTACCA
AAACAGACCACATTCTGCCCCACACATTGGTAGGAAAGCTAATTTTCATTTAAAAAACAG
AGAACCTTTATCTAATCAAGATCATTTTTCAAACATATGCGAAACTTCTGGCCCAACTGT
CAATGTTTCTACCAGTGACACAGTTCACTCAAATTCTTTTATTACTTCAG
>Locus_11224
CTCCAGAATCACTTGTGGGAAAGATAGTGAATTATACATATAAATATCTAAATAAATTAT
GGCTTTCTTATAACAAGATACAGCATATATTGTACATCAGGTTCAAGAGAAATTTTAGCT
TTTATTGGATTATCATATATGGCAGGACTGAAGAAAGCACAATACCTTAATGTTAAGGAG
TTATGGGAGACTGATGGCATAGCTCCTGAATTTTTTAGAGCTACCAAATCTAAAGAGATC
TGATTCCTTCATATGCAGGCATTAGGGTTCAATAACATTGATGTTGAAGAAAATCAAGAA
TATAGCCCCTATTTGTCAGGTTGTTGAAGTGTATACATTGTTACCAAGTTGGAGAACACA
TAACTGTTGATGAAATGCTCCAGAGAAAGGTGTAAGTTCAGGTAGTATATTGCCAACATA
TCAACAAAATAAAAATGTATATTTAGATGGATGCAGGAATGTTTTATATTAAAAAATTTT
TTTAGAAAACAACCTGGTGGGGAATTTAAAGTGAAAAATAAAGCAAGCAATGGTGTACAC
AAGCATTAGGTTTGGTGACGGTGTTGTGGTGGTGTGTGTTCAAACCCTTCCCATAGACCA
ACAAATTTTTAATTTTTAGCATAAAGATCATATCTCAGCACTTTTGCCAGAGTTTTTAAA
AATACAACTCGCCCATAAAAGGAGTTTGTGTATGCAACTGAATGCAAAGGCTGTGGTAAA
ATGGAAAGCATAACTAACAATCCTAACACTAGAAGAAACATATCAATGAATAACAATTTT
ACCTCAGTTCCACTAGTTTTGAACTTTTAAAATTTACAATCACAATAGTAGGAACTATTT
GAAAAACTGGGAAGGAACTGCTACTAAATCTCCAAAATGATAAGAAAATTGACAAAACCC
ATCAGAAATGCTGCTGAACCTGAAATTATAACTTTTTATAAACTTACTAAAGGTGGTGTG
AATACTATTGATAAAAGGAAGTTCCTTATTCTTTGTCTGGAATATGTTGTAGATGGTCTA
TGAAAGTTTTTCTTCTGCGAAATATTGGAGGAATAAATTGTCAAATTATATTCAAGCAAG
TGTTATTTTTAAGCAAAATTTTAAAGAGCACAAGAGAAAGCCTCGCACGAGTTTCACCCA
TTAGTGAATTAAATGCAACTATTCTTGCATGTTAAACAATCAAATCATAATAAACTTTAC
ATTACTTCACAAAAGTATGCATAATTCATTTTCCCTA
>Locus_11225
ATGACTGCAGCTGCATAACCTACACCTTTGAAGAGCGGGCATATTTTCCATACACCCAAA
CCTCCAATACTTAAAAATTGGCCTAAAGATGTTTCTAGTAGAAATGTTGGAATTCCTGCT
AAAAACAGTGTAAGTAGATATGGTATTAAAAAGGCACCGCCTCCGTTCTTATAACACAGG
TAGGGGAACCTCCAAACGTTACCAAGCCCAATAGCATAACCAACGCATGACATAATAAAG
TCCAATTTTCCGACCCAGTTCCCCCTCTCGGGCAAGTCACCGTTGGTCGCCTTTGTAGTT
GCCATATCTGTTGCCGTTCCTGAGC
>Locus_11230
GAAAAAAAAAAAAAAAACGAGGTCCGTCGCCGAAAAGCCCTCATGTAGCTTTAAAAGCGA
CGTAAAATAAACAATTAAAATTATTGTGTATATTTATGGCGAAAGTTATTGAACCCATTT
TAATATTATGTAACAAACAAGTGTTTAATTATGTAAAACAGAGGTTCTTTATACATATTG
CCTCTTGGAGGTAATCTAATATCCATCATACCCTCACTGTGTGAGAGGGTATTC
>Locus_11233
CACAAACAAACATTTTAAATAAAAACAATCTACATTAAGTTACATGGGGAACATTGAGCG
CGTGATTTACACTTGGAATTGAATGAAATTCTTTATCCAATTTGCTTTCATTGACTTTGA
AACTTGGAGATATCGTGGCACCACATTGGCATAGCTGTCCTTTCCAATAGAAAGTTCCAA
TTTTAGAGTCACATTCTGGACAATGGATCTTTCCTGAGATAGATTGATGTGCTTCAATCA
TCCATGGTAAAAATTCAATGAATAATGAGTTTTTACAAACTGTTTGTGATTGTTCTGAAA
TGAGCTGCTGAGCAAAATTATTCCAATACAAATCTTGCCCTTGAATATGAGGTATGATAT
TGCTTTTTAAAAACAAGCATTTTCTGCAATTTCTGCATTTGAATTTGTCACCATCAAATT
CTTTTTCTTTGAATTTTGACAAGTAATTTTCAATGGCACTAAAATTGTTTCCAGAAGAAA
CTTTTCGAAACTTTTCTCCCCAGATGATACAATGAAAAAATTTTATAATCAATATTGTCT
TCATCTAAAGTGTTTTTCATAGTTTCATATAACCTCAGTTGGGACAGAAATCCAGCATTA
GGACATGCACAGTATCTCTTATCCTTAACCCTTTGAAGAGCTTCTTCAACACCTATGTTA
TATTTCTTCATCAGATAAGCAACAACCAGTGTTGCACTGCGAGAAACACCACCATAACAA
TGAACAAGGCAAGCGCCTTTCTCTTGTCCCTCTTTAATAAAAGAATTTGATCTTTCGAAA
CATGATAAAATATCACAATCCGGAGAATCCTCCAGGTCAATAAATAAAGTTTCGATTTCT
AAATTTTCGGGTTTGGTGATGGGAAACATATACACAGTTAAAATATGAGTTATTCCGTAA
CATTTCAATGTCTCTTCACTTTCCGCTGCATCAAGATTTCCTAAGAACAATCTTGGTTCA
ATTTCATCACACTCTACCATAGAAGACCTCTCGAAAATTTCAAAAGAACACATATAAAAT
ATTTTGTTTACAAAACAGAGCGCAAAAAGCTAAAGCAGCCGACAAAAAT
>Locus_11239
CAGAACTATAAATTGTAAATAAATAATAAATTTCTTCTCCACATGTTCACTTAATGAAAA
GTTCTAGTACATTTTTCTATATATAACAAAAATTAGTTAAATTTTTAAGAAATAAAATAC
AACTAAAAGTAAACAAAAAAAAGTCAATACAGCAAAAAGTCAAAGATACTGCACAATCAT
GGCAATTTCCTTATGATGAGTTAATATGACATAACAAGATTGATTTCCAACTGCTTCCAA
AACTACATATTTGTATTGTTTTTTATTGTCAAATATCCTTACTTAATTTATATATTTTTA
AACTTGAGTTGGCATTTGAAGCTTATTGGCAAGATCTTGATATGGTCCTCCTTTACAAGC
TCTGACTTTTATATATGATAAGCAATTTGTTGCCGATTTTTGGTCACAGTGTCCATGACG
ATGAGCCAGTAACCATAAATTATTTGACAGAGTATATAAAGAATTGCACGATAAATCCCC
ATGAGCAACAATGTGGCACAACAACTCAAGGGCTAAATAGGACTGCTTTTTGAAGTTCCC
TCTATCTCCAAGAAATTTTAAATGAGCTAATATTTCATCAATTAGAGTGGAACAAATTTT
GTTAATTTCAGCAATGAACTTTGGATCACTGCCATACAATGCATCATTTGAGTCAACTCC
ATCTATAGACCAAATATATGTTTCTTGACTTATAGCAGAAAGCAGATTTAGAACATTCAG
ATAAACAAGAACTTTCGTATCACTGTGTTGCTCCCAAGTATAATCTTGTATAACATTTAG
AAGACCACGGATTAAGTAAAGTGGTTCTTGTTCAGGATGATCTGGGACTATTAAAAGTGT
TGATAACAAATTGCTAATGTAAGACAACAGATAAGGTTCAGTAGATTTATGTTTATTATC
CACCTCAATTACAGAAGGAGAGTCAGGAATCAGACTGATAGCAGATTTTAAAAAAGCATC
AGCTTGTGAAAGGCACTGATTCAAAAGGGCCACTTGACCAGATATTAAATACAAGTCTAA
TCTACTGAAAACATCCATAAGAGATGGAATTGTTATAAAAGAATATGCTATGCATGCTTT
AACAAAAGATGAAGTTTTTCTTGTGTGATGGCCTTTTACAATTTGTCTAGTTCTCATAGC
TAGAAGATTGACGCACTGTACAAGTTGTATAAGAGCAGCATCCAAATTACTAAATGTTGC
CCTTGCTTCAACATAAAATCCTAATTGTTGCTCAAAATCTCTTCCAAAACTTATTTTTCG
TATAAAAGCACAAATAAGAACTCCTATTTGTCGTTTTTCATCATCTAGTGTTAATGCATT
AACTGAATCATGAATCGTCTTGCAAATAAACATTGCTGCATTGATAATTACAGGATCACA
TGTTGTTTCTATCTGATACCTCATGAATGCATCCATAATAACTTTACAAATATCAACTTT
AACAGATTCTTTTTGAAGCATGTCAAGAAATGGAAGAAACTTGTCCATTGAATATATTAC
ACTGAAATCATGCATATGAGCTAGAACCCTGTCAATAACTCTTGTCAGCTGTGGATAATG
CTGTTCAAAAGCTCGATCAGGAGACATGTGTCGAATAATATCTCCCAAAAAAGTATTCAC
TTCACGTTTAGAAAAATGTTTCACTGCATATTCAATCCAAATTTCAGCACAGCTCATGTA
ATCAGCAGAATTTTTCAGTTTAGTAACAATTTTCCAAACATCATTTAAGATTTGTAGTCT
TTCATTTTCAGGAGGATCTGCCACAACCAAACAAAGACCAAGGGTGCGAAATAAAAGATG
CTTAGGAAATCCTGAATCATCACATTCTTTCATTATATCCACAAGTTCTAATGCTCTTTT
AGCAATGTACTCTGGTTTAAATGCAGACATTACAGAATTTAGAAGAAGTGCACTATTACA
TTGAATTTTGCATTTGTGTAGAACTTCTTTGAGTACAGTTTCAGAAGCCTTATAAACCAC
ACACTGTAGAATCCAATCTAGTGCAGGAGGATATAAAGTTAAATACGTAGGATAATCAAG
ATTTTGCTTAATCAGGGTTTCCTTCACAAAGTTGCTTTGCAACTGATTATATAAAATCAG
GAAATCCCAAAAATTGTCTCTTAAATGCTCATGTGCTTCAGGAGCAACTGACATACCAAC
TCTACACAAATAACATCGTGCATAAGCGGCTACTAATGGGTCCCCAATACCTCTAATCAT
TTTGGTTAGGCGTATCAAAGCTTTTGAATATTCTCCTTGGGTAAGGAAACTGTAAGACTT
CAAAATAGCTGTTTCCATATAAAATCGAGGTATCAATTCCCTAATTGAAGCAATTTTAAA
AAACCAATTTCTGCATGTTTCTTTTGCAGATTCAGGAACTTGATCAGGAGTGAATTGTTC
TGGTAATGGTGTGGGATTTCTACTTCCAGGTTTATGATGTTCTGCTTTTGAATGAATCCT
TTGATAAACTAAATTGCCAAAATTATCCAAAATATCTGTAATAAGGACAAATTTGCTGGG
ATAAAACTGAATGGCAGCAGTATCTACCAATAATTTTGCACTCTGTATTCCAATCTTAAG
AGCTTTTACACGTTGGTCTTGTTCCCACGATTCTCGCAATGCTTGATTCAATTCTTCAAT
TCGATTAACATATTCTTGCTGAGTTAAATTCAGCATCTCTTTAACAGATCCCTCCTCAAA
ATCATCAAGTTGTTCCAATCTTGTTTTGACTTTATCACTGACAGAGCTGGGAGCTTTTCC
AATTACTTTTTCACCACCTGATAAGAAACTTGTGGCAATGGACAATTTTTCAGATGTTGT
ATATTTGCTTAATATTGCTACTTTCTTTGTTGACCATGGTTCAAAAGTATCATCTAATCG
ACATTTTCTAGAGGCTGATATTTCTTTAGCTCTTTCATGTTCTTCGGCCATTTGACTAAG
AGGATCCAACCCAGCAGCAAACTGTGAAAGTGGATCAATTCCATCTAGAGCAGAACTCAA
AGGGTGAAATGTTGTTAAAGGATCAGATATGGTTTTATTTGGAGTGTTGGATAATGAAGA
AGAAGCACTACTTGTATTACTTCCTCCATAACGCCGTTTTATTTTTCCTTCTTGCACTGT
AATAGTAGATGCCTTTAAAGGATGGTCAAATACTTCTTCCTTTTTAGACACCCACGAATT
CTTGATAACGTCATAGATTTTTGGAACTGCTTGCCATTCATGCGACATTTTAGGCAGAGG
CGTTGTTTATTTACACAGAAAGCAAAACAAAT
>Locus_11241
CTCATTCAATGTACGTGATCAGAGAAAAAAAAACTAAAGCAGATCAGTGTTTAATGTTTT
ATACATCACATGCAAAAACATCCTAGCTTGATTTGTTTTCCAGAATGTGAAATAATGCAT
CGTGAATACATTTTAAAATTTAAATTGAATGTGATGATGAATGCATTTATGAATGGCTTT
CATAGCATTTTGGTTTTTCTGAAAAAATATTTCTGTAATGTGTTAAGTGATGCGAAAAAA

>Locus_11243
CGAGACTGCGCGGCAAAACAGCACCTCATCTTCCTTCATCCGCTGAAATCAATATGGCTA
TCCCAGTACCATGTACACGTTTTAGTGACAACTATGAACTAAAGGAAGAACTCGGAAAAG
GTGCATTTTCTATCGTCAGACGATGTGTCCAAAAACAAAGCGGATTAGAATTTGCTGCAA
AAATTATCAACACAAAAAAATTATCAGCCAGAGATTTTCAAAAACTGGAACGTGAAGCAC
GAATTTGTCGAAAATTGAATCACCAAAATATAGTTCGATTACATGATAGTATACAAGAAG
AAGGTTATCACTATTTAATATTTGACTTAGTTACTGGAGGGGAGTTATTTGAAGACATTG
TAGCTAA
>Locus_11252
CGAAATGTCAATATCAGGCTGCTGCTTCGAATCCGAAGTGGTGATTAGATGAGAAATGGA
ATATTATATGTCGTATTAAGCATACTGAAAGGAATGTTGTTCCAATAATAACATGAAGTC
CATGGAATCCTGTTGCTATAAAGAATGATGATCCATAAACAGAATCTGCAATGGTAAATG
GTGCTTCAATATATTCATATGCTTGAAGAATGGTAAAGTAGATTCCTAAAATGATTGTTA
ATAATAATCCTTGTGTGGTTTGTCTATAATTATTTTCTATTAGGCTGTGATGAGCTCATG
AAACTGTAACTCCTGAAGCTAATAAAATAGCTGTATTTAGAAGAGGAATTTGTATAGGAT
TAAATGGTGTAATTCCTAAAGGTGGTCAAACTATACCTAAATCAATGTTGGGAGCTAAGC
TTCTATGAAAGAATGCTCAGAAGAATGAGATGAAAAAGAATACTTCTGATACAATAAATA
AGATTATTCCTCAGCGTAATCCTAAGTTTACAACAGATGTATGTATACCTTGATATGTTC
CTTCTCGTGTGATGTCTCGTCATCATTGAATTATGGTTAATAAGGTGATTAAAAATCCAA
TTGTGATAATGGTAAATTTATATTGATGAAATATACTAACTAATCCTGCTGCTATTGTTA
TAGCTCCAATAGCTCCTGTAATGGGTCATGGTCTGGCATTAACTAGATGAAATGGATGAT
TTTGGTGTGTTAACATTAATTTACTTCTCTTGAATATAATGTAGTTAAT
>Locus_11256
TCACAATGTGTTGTAGAAAAGCATCGAAAATTAGATGGTGATATCCAGTCACAACCTCTA
TGTCGCTTAAAGTCTAAAAGAGGACAATGTCCTTCAACACCACAATCTGAACACCTTTTA
AATGGAACATGTCATGATAGATGTCAATCTGATGCAGATTGTCCAGGTGGTTTGAAATGT
TGCTTTGTTTCATGTGCCAAAATATGTGTATTGCCTTCATTCTCCGATAGTGAAGAAATT
GAAGAAAATGTAATTGAAGA
>Locus_11269
AAAGTGGACAGCTTTAAAAGAAATGCCGCGAGTTCAGGCACTTATATTCGAAGCATGGAA
TAGTCTTCCAGATTGCTACAGTGAGGTGAAGAAGTTGGCATTTGGAGTGCTGACTGTCTT
CGGATCGACATATTCGTGCGAGCAAGCGTTCTCTTGAATGAAAAAAATTAAAAGTAAAGT
AAGAAGCCAACTATAACAAATGAAAATTTTGAGTCGTGTTTGAAACAACAGGTTATGAAA
TTTATCCAAACTTTCTAAAACCATGCAAAGCCATCGCTCCCATTGAATTTGTTTGCTCAA
TTGTTTTTTAAGTACAAGTTAATAAACTTCAAAACTTAGCAAATGGAAGTCCAAATGTGA
CAATCATTAAAGCTGACATGACGGATTTCGATCGGTACAATGAAGTTGTTTCTAATATCA
AAGAACAGACTGACTCTGGTGGTATTAATCTTCTTATTAATAATGCTGGCATGATGCTAA
AAGATACATTAACATCTGTAAAGCATAAAAGTTTAATTGATAGTTTCGAATTAAATGCTG
TTGCACCTCTGTTGTTTACAAAAGCTCTTTTACCCCTGTTAAAGAAAGCTGATGAAAATG
CATTGCCTCTAAAGTTAGGAAAATCTGTTGTAGTGAATATATCTGCTCATTTAGGCTCAA
TTGAAGAAAACACCACTGGTGGTTATATGTCTTATAGATTAAGCAAATCAGCATTAAACA
TGGTAACAAAATCTACAGCAATGGAGTTGAAAGCTTCAAACATATTTGTTATGGCTCTGC
ACCCTGGATGGGTCAAAACAGACATGGGAGGAGAGCAAGCACCTCTCACAGCAGAAGCTA
GTGTGAATGGAATGCTCACTGTTATTTCAAAAGCAGATGAAAGTCATAGAGGGTGCTTAT
TCACAAACAAAGGAAGAAAAATTCCATGGTGAAAACAGGTCATATGCTAGAAAAAATATG
CTTTATATACTAAGATGAGATACTTGCAATAAATGATTCACTTTTTAAAAAAAA
>Locus_11273
TAAAAATAAAGGAAAAATTCATACAATAAATAGTTATGAAAATCTTTTTATCTTTTCTAA
TCAAAAATTCAAATAAAAGAATATGTTTAGATTTGATTGAAGTAAATAAGGCAACTATGT
ATATAACTAAAAATCGATATAAGAGTTAAAAGAAAGAATACTTAATCTGCTACTGCCATT
ATTCATTTAATATTATTTAATATAGGTACATTTTCTGTTTTCTTTGCATTGTGGAACATA
GAATGCATAATTGATGAATTTGCAACCTTTCATCCCTTCAGTGGATCGATAAAATGAGGA
CCAAGTTTGATTGGGAATAAAGCAAGGCTAAAATATTACTCTTGTGTCCGTAGCATTCCT
GGAGCCACATGCGCTTCCCTGAGTAGTGCTAAAAAGAGTAACAATTCTGCAGCCAAGATG
GAGTAAAAGTTATCATCTCTGTTGAATTTAGATATTAGGTGTATTGCTTGCTGCACATTA
GGAATAAAAAATATTTCATGGTATTTTCTAGGCTTAGTACCAAAACAATTTGTTTTAAGG
ATTCTGTGATTGTTTTTTGTAAGGAGTATGGAAGAAAGAAGAATCATGTGATAGTTGTCT
TAAATAGTTGGGGGAATACACTGTATTTAATAGAATTACTTTACTTATATTAGCGTAATC
AGTAATAAGATGCAACAGAAATTTAAGTTAGTTAATTAGTTTGAAACAACTACATACTTT
TTATGTTATGAAGTGTAATATTTTTCGAATTTCATTTATTTGAGTTTCGACTTCTAGTTA
ATGAGTTAACTGAGTTTGTTGTATAGCATTAAGCATAAAATTTGGAAACATTTATGTAAA
CATTGGGAAAATTTAGAAATACGTTGATATTAATTGGAAATATTTTGTTTTTAT
>Locus_11279
CGTGGTTTGACAACACATACACAAATATTAGAAAAACAATAATTTAGAAATGGATCCAGC
TTATAGTGATCCTGAAGACGAAGACTCTGTAAAATCATCTAATTCAATGGAAGTACGTCA
CAAATTTCAATTGAGAACAGCTATTTAGAAAGCATTTTGTTTTGATTAAAATTATTCCGA
AAAGTACCAG
>Locus_11282
CAAGAATTTTTTAGTAACAGGTAAAGTATAAGTTAGATTATCAAACTTATTCCAAGGTAT
ATATTCAATCAGACCACATTCCAACTTATTTCCTTTCGATTCCAATAAACTAGTTTCAAA
GGTAAAGTATCTTACATAGTTATGATAGTCACGGTCAAATCTTATGTTTATGGAGATTTT
TTCTTCGCCATTTTGATCGCAGTCTAAATACAGAATTAGAGTAACTGGAATTTCTTCTAA
ATCTGACAAAATTATATTGAGGAACTCTTGTCCAGGCTGAAGTGTGCTGAAATATTCAAT
GTCCCAACTAAAAAAAGTGTACTCGACATTTATAACTGTTCTAGCAAAGATCTGTTTATT
CTTCAGATCTTTTTTATCCAACCTCCATATTTTACAGCGAGCCCTAAGAGTATCTTGAGG
AAGAAAAACATCTTTTTCGGCTTTCAATACAACTTCTCGCTTCACGAATGTATCAGAACC
AAAGCTATCACAAGTATCGAAAGCTTCTTTTCCACTCTGTGCTATTTCTAGGATTGAACC
ATCTTCCGCCAGAAAGGCAAGTTCACATTCTACTTCTAAATTCTCCGACTTACTACTAGA
TTGTCTTTGAAGAAAGTAAGCAATATAATTTTCGTCCGAATTTCCTCTAGGATACAAATT
CAGACTCCATTCTGTATCCTCTGTGGAATCTGCAGTAAAATCGGGACTCCAAACTCTTTC
GTTTTTTCTGTGCCAGCAGTAGCTAAAATTTTCTATGTTCCAAAAAAAAGTAACGCATTC
CTTTCTTTCGCCATCAATTTTGATTTCCATATGTTGCACTATTTATAGATACACAAATAA
TAGAAGTATTTGCAGCAGAAATACGAAACACAACTCAAACACCTGTAGATTTAAATACTG
TTAATGCAGAAAAGGCAAAAT
>Locus_11286
CTCGAGTGTATGCGGCATCCATCTTGCACACAGCTTTCTCATGTCCAATTTTTTCAGATA
ACATGCGATGTACCACACTTTTTGAACTACCTACTATGTCTGATAGCTCGCGAACATTAA
GTTCACGATCATCCAGTACCGCTTTGTGGATTTTCTTCACCATTTCTGGA
>Locus_11298
AGAGAAACCAATATATTGTTCATTATTTTAGATGTACTTCAATGCATTCAAATCAATATT
CCAGTCTAGATTTGACGAGGAAAAGAAACTCGATAGGATTAACATTGGGCTTACAAATTC
AAATGATGTGAGCCTGTAATGCGTTTGCGCATTTTATAAATCCATCAATATCTCTAATCA
TTCCGTAGAGGGCAGCATATGGATATCTTTGAGATGAAAAGGGTAATCCAGATAAAAAAA
ATAATTCCTGCTCAGTTGTTTTGTAATTAAGAGGAAATATTTGACAAAATATTAAAATAG
CGAGATTTCT
>Locus_11314
CTTCGAGAAAAAGAGATCAAATCAGGACCTTGGGGTCCCAAGAATGTCAGGAGATTGCTG
TTTAGTTGAAATAACTACTCAGCCGGATGTCCAAGTTGATATTAGGGTAAATCCTGTGTC
CTCTAGACCTCACAGAGAAACCAGACCTATGTCAATAAAGCATGGAAATACATATCCACG
TGAAGCAAGAAGCAACAAGCGTTACTTGAAAAACAGAGATATCAGTGCATGGATCGTAAA
TGATTCTTTT
>Locus_11316
TTTAGATTTAAACAGTCTTCAGAGGATTCATACCTACTTGATTTGTTCAGATATTCAAGT
ATGTTTTCCTTCATACTGATATAATTTCCCTCAATAAACATAGAATCCCCACTTACCCGT
ACTTTCGGAAAAGATTTCAGCGTTAAATTTAAGATGTAGTTTAATTCTTCTAAACACAAT
TCAGTTATTGTAATATTTTTTACACTTTCAACTTCTTCAAGATTAAATCTGGATATTTTG
TTTAAAAACAGTCGAAAATTATTTTCAGTGATGACTATTCCTTGAGCCTTTTGAGGTTCA
TCCCAATCTTCAAGGTTAGCTACATTGTATTTGTGTCTATTTATCCATACTTCATACTGT
GATAACTTACAGTACAATTCATTCAAAAATATGTACCATTTTTCTGATTCGTGAAGATAT
CCGACTACTTCTTCAAATTCATTATTCCATATTGCAGATCCAATGTCTAATTTTTGTATA
CTCATGATTTTTAAATATTCGAAGCAATTTAACTGATGTGCTATGGTGGAGAAGTGTTGT
TCAGGTACACTAATATTCACACGCTTTGTAGTATCTTTAACAACTTCCAGAAGCTTTTTC
TCTGCCATTACTATCTTCATTGGCACTCCTATCATGGTTGCTT
>Locus_11317
GTGCTTTAAAGATTCATATGCGCAGCCATACCAAAGAGAAGCCTTATGCTTGTGAAATAT
GTCAAAAGGTCTTCTCTATTAGGGGTGTATTAAAAAGACATTTGCGTATCCATACAAATG
AAAAACCATATGTTTGTGATATTTGCAAAAAGACTTTCTGTGTTCGTGGTGCTTTAACTG
TACATTTGCGTGTTCATTCCAATGAAAAGCCTTATGTTTGTGAAATTTGCAAC
>Locus_11327
TTTTTGGCAAGAAAACATTCAGTGAACTTCTGAGTCACAATTCCCATTAAGTTTGTACTT
CTGGTGGAACATCAGGTGGTAAAGGAGCAGCTTTTGAAGGATCCAAGTAATTGTAGAGGG
GAAACTCACAGAAGAGCAACAATTTCAATAGTGGAGGAATATCTCTATACACACCAACTG
GCATGGGAATGAGTGGACTCGTGCTCAACTTGTAAATACGATATGCAGCAATTGATCTAT
ATCTTTCATCTGCACTTCTTTCCAACAATGGCAGTCCACTCAAGAACAGTAGAATACTTG
TGATGAAGATAGGACTGAGAACAGCCAACCATTCAGGGCCCCGCAAAGTATTTGTAGATA
TCACAAATATGCCCCACCATAGCAAAATTTCTCCAAAATAATTTGGATGGCGGGAATATT
TCCATAGACCAGCATCACACCATCGATCTTTTGTAGTCGAACTCTTTTTGAATTTGAACT
TTTGAATATCAGAGATGGATTCACAGAGAAAACCAACAGCAAACATTACAGTTCCAACAA
TGTCCAATACTGTCATGGGCGGAGGATTGACATCAGGAGCTACCTTCCTGGGAGAATTAA
TAAATATCACAGGGAGACTAACAGTAAAGACCCAAATAGCCTGAAAAGTCCAAAATACAG
CAAATCGAATAATATTGCTTCTTCTGTCATCAAATCGCTTGTCTCTCCCAATTTGAAGGA
TTCTATAGAATAAGAATCCAGACAATCGCAAGCCCCATACACAGACAAATGTAGTTACCA
T
>Locus_11356
AAAAAAAAAAACTTTTGTTGAAATGTTAATTGAAAACACGGAGGAAAAGAAAATGAATCC
TCTCAAACCAAGTTTAACAGTTCCAAGATATTTTTGTCAAAAAAAATTCCAATTTTGGTA
CCACTAGATACCTATTCTATAAAGGGGCTAATGCACAAAATCTGTCATGGCTTAAAGTAC
TTACAAAGATGTGGTGAGACATTTTGGAGTGGGTGCCAGTTCATGTTTCATCACTAGACC
ATGATGAGGATATTGGTGATATATCCAAAATTACATGATCTATCGCCAATAGCATTTGTA
TTGATCAGAGAGTTTGATATTAATAATCTCAATCATTGACTTCTTCTTAGCATTAGGAAA
AAAAAAATCCAATTCCATGAAAATTAGATATTTTAACCAAAATTAAATTGTAC
>Locus_11363
GAAAAATATAAATGACCGATGAAACTTTAATTAACCATTCTATGAAGAAAAATATAAATG
ACCGATGAAACTTATTGGCTTCCTTGATTGACATGTATAATAATTGAGGAAAGCTACTTG
TTAAATCCCGCTGGACTGTGTAGCATAGTCTGGAAATTGAGAGAAGCTGTCAACATTCTT
ATTCCTTAACCATACTCAAAATAACATGTTCAATGTAGTTTTTTGTGTAGTTTTAGTACA
ATGTGTATAGTTGGACATATAACTAATTATATGGAACTCTTTGAATAATTGATTCTATAC
ATTGGAACTGAAAGAGAATTTCAGAGCAAAACTATTCTTAAATGCTTCCCCAGCTCAATG
AAGCTCAAACACTGGAAGTCTAATGATAGGAAATTTATTTTGCGAGATCTTTCTCTTTTT
TTTTCTAACTATCTTGATGAAACTGTAACTCTTATTGTGTATGTATCCTATCTGCTTCAT
GTGTAATTGTTTGAACTTCTTCCTCCTAACTTTTCAGAAACTCGAAAGCTATTGGAAGTT
GGTTTCTGAAAAAAAAAATGTGTTTATCCGCTTGACAATTCTTCTACACCCGCTTTTGTA
CGACCTTTGAAAATTTTGTAATAATGTTTATAGCGTGTTTTTATTATATTGGTTTATAGA
TTCTGTAATTTGCTCAACTGGTTTCCTGCATTAAAGTGGC
>Locus_11377
ATGCAAGGTAAATGAATAAGCAATTAATGATAATATGAAACTGAAATGAAAATATTGCTT
ATTTTATTGCTTTTTTTTGCCTAAGTTCCATGCATGTTGAGGTATTTGTCACAATGATGA
TAAGTTTGAAAATCCCAGTCTCATGGAACTTTGTCTGCTGTGAGAAAAGTCTTCACAAGG
TCCATTTGACTTCCTCATCAGAGTCAAACTTCTTAGTGTCAAGGAACTTCTTGGGTTCAA
ACTGACAGAAATTAGAGGGGTCCAGGGAAAACTTCCCAACCATATCCATGCAATTTTTCC
GAATAGACACATGGACAAGTGTTGTTTTGTAGCATGTCCTTGATGGTACCATCAATACTG
TCTTTTCTGTAAACTTCTGCCATTTTTGCATGTAGTAATCATTAATGCCACTTAACCCAT
AACTAATGAACAATATCAGTAATTGGAAATAAGATCTTGCATTGTGCCCAGTTATTAGCA
CTCTTGAGTCCCCATTTCAGTTAATAATTTCATCTTTCCTAATTATTTTCTTATTTAAAA
ATTGGCATGTCTGTTGCTTATCGACACACTCTCGTATATTGTTGATTTATGTTTTGTATT
CATATTTTTAAATAATGG
>Locus_11380
ACAAAGTATAGTTTTCAACAACATATAAGCAACATTCCTGGTGCAACACTAAATTTTACG
CTGTGTGTTACTTCAATACTTATCCGTACATAAAAAGCCTTTTCTATCTATCCTAATCGC
AAGAAATATGACAGATCTCTCCTACTTGAAAGCATGTACAATGGTTTTGAGCATCTTCTC
TTTTTACTGGTTGGTTCCTTGGCATGATTGAAGGATCATAAATCCAGAACTTAAATCCAG
GGTTCAGAGCACATGACATTATGAACAATTCTTATACACCTCGAG
>Locus_11383
GGGAAATACCAAAAGACTATAAATGTAAATGATATTTGAGCATCATAAATTGAATATATA
AAAAAATTTACAATATATTTCTTCAAACTGGAGCTGTAACAACTTCAGTTTCAACTCCTT
CAACCTGTTCCGAAGAATTTGTAACAAAAATATACTGTTCTTGTTGCAGTGGTAATTGAC
AATTATCTAGATTTTGTAGGATAACAGGTAATGGCTCACCTGTTTGTACAACATTATACT
CCTGTTCCATCGCTGAACTCTGATCTCCTACATTTGGTATAATATAGTATTGATTTCCAG
GATCAGTTCCATTACAGAGATTTGAAGTGAAACACTGTACTAATTCTCCAGTTGGCAAAA
TTATTTCCTGTATTTCAATATTAGAACTATCTACTGTCATTGGAAATTGATTTGTTTCAC
TTTGCCCATCAGTTTTCTCTTCACATTTGTTTCCTTCAATAATTGGATTCAATGCTTCTT
GCTGCATTGAAGCAATGTTAGTTTGAGTATTATTCATATCAATCTGTTTTGATGTAATTA
GAGATTGCTCTGTGTTTATCACCCCTTGTGATTCAGACAAAATTGCTTCACAAGCTGATG
ATGGTTCTATATTTTCAACATCACTATTAACTTTGTCTTCTTTCTCGCTATCACTCTCAT
CAAAGTCAAAATCTGAAGAGCTTTCACTTTCATCAGGATTCATAGGATTTGTTCTATTCC
GTAATTTCAGCTCTGGGTGTTTCTTCATGTATCGTTTTACAGTACCTAAATTTGAAATAT
TCATAAGCATAAGGTGCTTTTCTACACCAAATAGCACACTGCGTTAAAGTTGAATCAGAC
CAGCGCATCTTAGTTTTACCTGTATAACAACGAATCTGCTCAAGAATATATGTTGCACAT
GGATCTTCTTTTGCAGCATTTTTGCGTATTGTTTTCAGTCTTTTGATAAACGAATAAGAT
AGTTGTCTTTCTTGGACAATGCATTTATTTTCAAGTTCTTCAATTTTCTTAGTCAATGAG
CCAATTTTAAGTTTCAATGAAGCTATTTGTCTGGATTTTTGTTTTAATTGCATTGCATAT
TTAGGTTTGTCAGTCAAACAGTGACTCAGGGGTAAGTTAGTTGTAAATAAAACAGGAGCT
TTGGCTAGATAACTACCATCTGCTTTCTGGGTTGATGAACTCTCAGC
>Locus_11388
AAAAAAGAAGTATGTCGGGTGCAATAAAAAAATGCACGCAGCTAACTGGATTAGCAGTTT
CAAAAAATCCTCATCGTGTTTTAGCAAGTTATTATAATAAGATATTGCGTGCATTGGAAA
ATATTCCCGAAAATGCTGCTTATCGTGTGCATACTGCAAAATTAATTGAAGAAAGACTTG
CAATTGTAAGTACAGAACCTGACGTTTCTAAATTGGAACAAAAAATAAATTCTGGACAAG
CTGAGGAACTTATTCTTCAAGCTGAGAAAGAGCTCATGTTAGCGAGAAAAATGATTTCTT
GGAAACCTTGGCAACCTTTGGAAACAGAGGCATCTATGAATCAATGGAAATGGCCTATTT
AAAACTTGGTTTGAAAAAAAATTTAAAAGTATATGTAATCACTTGCAAATAATTTGAATG
TTCTAAATCAAGTTATAGAATTATTCTGCTTAATATAGAATTATTATCTGGAAAGATTCT
GTTGTTTCATACACTTAGAAAAGTATCATTTTGTTTGAAACATATGTTTTG
>Locus_11394
CACAATAGCTGAGCAGTTCTTGCATGGAACAGGACTTGCGACAACACTCCTCTACTATGC
CCCTGTGTTGTCGCCTATGGCGTCCAAAGAAAGACATGGCAACAGTGCTTTTTAACGTTC
CTAACGAAGGATCTCTTATATTTCTTGGTACATAGAAATTACTGCCACATGCTAGAGATA
AGGCCTCGGATAACTGAGCACCGCATAGAACAGCTCTTGTGTGGCGCGAAATTGGCTCTG
TAACAATAGCGCCAATTAAAAGAGCCAAGATGCTGCCATATTTAATCCACATAATTCACA
AGTTTTGTCTTCTAAACGCTGTATTAAGCACCACTGTCGGTTGTGAGCCTCGACTTAAGA
CGCGTCAACCCTTCTGCTTAGATAAGCAAATACTTTGAATTTCTAGAAAGAATAGTCAAA
ACGTTCTTAAAATAATATATGAACCACGATTTTCAAATATAGGCGTTAATTTGCG
>Locus_11397
TTTAATCAATCTCGTATTTTATATACATTCTTGTCATTTCATTTTTTAATTACTTGCAAA
GAAACGTACCAATGGAATGCTTGAGGATATTTAAAGAAGATATTTACAGATTCTTGATAT
ACAATCTTGATTACAAGAATTCAGAATGCGCAATTTTACATTATCTCGTTATTTATTTTC
AAGGAAATATTTTTGTTATTGGTCCTCTTTCTTAGATCCTGTTGTAACCCTCGCCACTAT
CTTTCTGTTGAAGGAAAGAAAGAAAAAGGCCAAGTGCTTCTAGGGAGAGGGATGTCTGAT
GTAACACTGATTGCGTAGAGCACATCTACTTTAAAAAGGGATGGTTTTTTAAAATTCATT
TGGAGCACTTCCAATTTACCACTTAATTGAATCGCAAAGGAAATTAAATGCAGTTTGATA
AGAAATTTTGAAAAAGAAAGCTATTTAA
>Locus_11400
GCTACAATAAATCTACCAAATCCTTCGAAGAACCTCCAACGTTAGCACAGAGAATTGGTC
GAATTGGAAAAGGTGGTAAAGGTTATGTAAAGGGAAAAAAGAAATTCCTTAATCCAAGCA
CAAATGAAATAGAACTCCATCCTTTAATAAGTAGAAAATTGAAAACATTGGATGTTTTTG
CTGGATGCGGAGGACTGTCTCAGGGTTTCCATGCTGCAGGTATCAGCGAGACACTCTGGG
CCATCGAGAAGGAAGAGGCTGCTGCTCAGGCATTCCGTCTCAATTTTCCCAACTGTGCTG
TCTTTACAGAGGATTGCAATGAGTTGTTAAAAATGGTCATGGATGGCAATGAAACACAAT
TCAAAGGCCAGTACCTTCCCCAAAAAGGTGAAGTAGAATGTATCACAGGTGGGCCTCCCT
GCCAAGGGTTCAGTGGCATGAATCGTTTCAACTCGCGTGAATACTCATGCTTCAAGAATT
CATTGATTGTCTCCTACCTGAGCTACTGTGATTACTTCCGTCCACGCTTCTTCCTATTGG
AAAATGTTCGCAACTTTGTCTCTTTCAAGCGTAGCATGGTGCTCAAGTTAACACTACGCT
GTCTTATTAGGATGGGTTATCAGTGCACCTTTGCTGTAATGCAGGCTGGCAGCTATGGTG
TACCACAAACCAGGAGAAGGGCCATCATTTTAGCAGCTGCTCCAGGTGAGAAGCTTCCGC
TCTATCCAGAGCCCACCCATGTATTTTCTCCTCGTGCTTGCCAACTAACTGTGTTAGTTG
ATGATAAAAAGTATCAGTCTAACATCAAATGGACAACAACTGCACCTTATAGGACCATAA
CAGTGAGAGATGCTCTATCAGATTTGCCTGAAATTAAAAATGGTGCCAAAGTGGAAGAAA
TATCCTATTCAGGAGAAGCACTTAGTCATTTCCAAAAGAAGTTGCGTGGTGTAATATTTG
ATCCAATTTTGAGAGACCACATTTGCAAAGAAATGAGTCCCTTGGTTGAATTGCGCATGC
GTCATATTCCAACGCTGCCTGGGGCTGATTGGAGAGATCTACCTAATATTGTTGTGCGTT
TAAGTGATGGATCCTACACAAAACTACTGAAATACACTCATGATGACATAAAAAATGGTC
GAGCAAGCAATGGAGCCCTGCGAGGTGTATGCGCCTGTGCAAATGGTAAACCCTGTGACC
CTGCTGACCGCCAGTTTAACACCCTCATTCCTTGGTGTTTACCTCACACTGGCAATAGAC
ACAACAATTGGAGTGGGTTGTATGGTCGTTTGGAGTGGGATGGATTTTTTTTCAACAACC
ATCACCAATCCCGAACCCATGGGAAAACAGGGTCGAGTGCTCCACCCAGAACAAAATCGC
CTGGTCAGTGTCCGAGAATGTGCTCGATCTCAAGGCTTTCCTGATTCCTACAGATTCTAT
GGGACAATTCTAGACAGACATCGACAGGTAGGCAATGCTGTGCCTCCCCCCTTGGCTGAA
GCCATTGGTCTAGAAATCAAAAAATGCCTGATGCACAAAGAAAAAATAGCTGGAAAGGAC
ATTTTTCAACTTTTTACTTAAAATCACTTAGTCTGTTTCAAATTCTTATTTATGTGAAAT
TGTGT
>Locus_11407
TGTCTGGTATTTTCCATACATCAGTTTTTTCATCATACTTTGGCATTTTTTTAGCATCAT
ATTTCTGTTCAACATAAGGCCATAATTGTTCTGGGGCTACAAAGGAACCTTTCAAAGCCT
TGTTTCCACAAAGAACACCTCCTCCTTGTTTAACAATTTCAGGAGTAGCATCCAAATCAT
TTACAATTATTTTGAAATCATCAGTGATTAAAAATTGCGACAATGTCTTTTCCAAAGAAT
TGGAATCGCACATAACTCTAATGCCAACAGGGCTATTGTGCAAAAAATTAATAACTGAAG
CATAATTTATGCATAAATCTAAACGCATCCTTACACTGTCATATGATTTAAAAGAATTAT
TTAAATGATAATTCACATTTAAGGCACTACCAAGAGCATAATATTGAGTTAAAATATTAT
TTTGACAAAAGCCAATTAGTTGAACTGTATTATTACTATTCAGAGATTTTATCATGAAAA
GATTTTGCTTAAAATCATTTTCATATTCTTTTGAAGAAAGAACTGAGAGTGCTATTTCAT
ACTTTTTCCATTTTGCTAAATACACCGTTTTGACAACACTAGTCGATATAGTAGACATTA
ATGTGATTTTAGCATCACATTTTAACCACGGATGGCAAGTTTTCATTCCAGGTAAAGAAA
AAGTTCCATTTGGACA
>Locus_11408
GTTAAAATGCAAAAGTCTGCAGGGAAGATCAAGCAATCTGGTCTTTGATTGTCACACTCA
GAAGCTGCATTAGATTTTTGGTATCAGATCTTGGTAATTTTGAATCAAGGTACAGTGACG
ATTACGACATCCGAACTGGAAGTTCACTCTACAAACTTCCTCCATTGGGAGGACTTTGAG
CCTCGACACAGATACAACGTACAGCAACTACTCTTCTACAAGGCGTGTCTAGGATTCGAG
CCCCTGATTTGATAGAAACACTACTGAACCAGAGTTCGAAACCACGAGTGCTCGGTTACC
ATGGTCACTCTGTCCTTTGAGAGTAATGTGGAGTCATCTTAGCAGAGTACCTGCAAAAGT
GTTGTATCACCACTAGTGCTTATTACCAGACATTGCTGAATATATTGTGATATGTCCTGA
TCAAGAAACAGCGTGGCATGATTCCTAAAATCATCCACATTCTTGTCGACAATGCATGTG
GTAACTCTCTCGAGGTGCGGTTGAAGAATCAAACCAATATGGCTTCGAGATTTATCACAT
CTACACTATTCTCCCGATTTCACCCCAAGTGACTTTCTTATTTGCAGAACTCAAAAACTA
TTGCTGGTTCGGAGATTTGGCAATAAAAATGATGCCATTTAAGAAATCCAGCAATGGTTT
TTGACGCTACCGGCTAGGTTCTACACTGATGGTTTTCGAAAGGTTAAGATAAGCTGGGAT
AAATATATACCCCTTTGATGGCTGTTGAATTTGATAAAGTTTTGAGAATAACAAATGAAA
ATAAAGTTTCTTTTTCGATTTTTTTAGTAACAATGAAAAGTTTAGGATACCCCCTC
>Locus_11412
AATGATGATAGTTTTATTTCTGGTAACCCTATCTGAAGCTTGAATGGAGAAACAAACATC
TTGAATTAGGGAGATACCCAAATAAAAAAGCCAGCATGTGGTTGTTGATCTATGTTTCAT
GCCTTGGGAGAAAAAACTTGTTACATGACAGTCATATGCATTCAGACATCACTATGAGTG
AATTTCACAAACTATTTGATAACTTTGATTCTGATATTGATGTAGAAGGATTTATGAAAC
ATTTTTTTTCCTTTTTGAAACATCCAAAAACTTAT
>Locus_11413
TTTTAATTATTTTCACATCTTGTCTCGAGAAGGTTGAATACTGATTATAAGGTATAGTTT
GAGGTACTGGAGTTATTTTCCTCTCGTTTTCCCTGAGCATGGCCTTGACTTTCTCTTCGT
CGACCACCCATTCTTCTGACTTTTTCTTCCGTTTTGCAAACAGCGCTGCACCTTTTCCTA
TGGGCGACTGAAGATCTTTCACCAAACCATGACACACTTCGGGACTGACGACATTATGTT
CACTGATTGCTAAACCTGATGATCTGAGAGCAGCAGCGTCAAGAGGATGTCGAGGATCGA
GGACAAGTTTCAATTTTGGAGGTCCTTTAGAAGGTCTGAAGGGTACCTGAGAAATATCAG
GAGTCGGTGGTTCTACACCTTGAACCTCAGGCGTCCCAGGACCCGATTCATCGCTCGGTT
CTGGACCTTCATGAACCCACTTAGACGACTTTTTCAGTCTTTTATAGAACATATTGGAAC
CCTTTG
>Locus_11418
CTGAACCTGGGGGTTTGGTTTTCCTGAAAAAGAAATCGATCCTGCGAGGAACCATTAATT
CGTCCCAAAGTTGGACGCCATTTGTATCAAGTGTTTTTATGATTCATGCCAAACTATCCA
TCAAAAGAAAAAAAAAAAAAAAAAAAAAAAAAAAAAAAAAGCAAAAAAAAAAAAAAAAAA
AAAAAAAAAATGGGTCTCGGGACTTATTGATCCATGTGTTATGACTAGCCAAACACAAAA
CATACAAACAACAAGATAAAAAGAAAATTAAAGTTTA
>Locus_11429
AGTATCACCACGATCAATATGGTTTTCTGGGGTATGCCTAAGAAGTTCTAGAAGAAGGGC
TGGATATTTTTCGAGTCTCCTAAATGGTTTGCTCAAGCCTGTAGTCAAGGTAAGAATTCC
AGGTGGACTTGCACCATGCTCTTCCATAAATTTACCAAGAGCATCCTTGTGCTTTTCAAT
TACAGCTGCTGCCTTGGGATGGCCGGAAGAATAATTTAAATGAATGTTTTTCATATATAC
AGATCCTCGAATAAATTCTCCTCCAATTCTTTGTGCATCAGAAGGAAAACTTTTTACATC
TTCTAACATTCGAAGCAAAACTCTACTAGAATTACATACTTCTTCTAAATTATTTACTAA
ATAGGAGTATTCCATCTCACTTAATATGTCGGTGTCCTTGAGAGGATTTAGAAATTTATA
AATTAAATTCTGCAATTCAGCTAAATGATTATTTTCAGTATCTAAAATATCCTGAAAGAC
AATTCCACGGTACATTTTAATGTCATTTAAATTTGGGGACAAAGGCACTTCAGAAGGTGG
CAGGACATTGTTTCTTTCAGGTTTCAGAGTTTCTGCCTTGAGCTCTTTCACATAGTTACT
TGGGAACCAACCTGTGACTCCATTCAAAGTTCCCTCCCACCATCCACCTTCAATGGCTTG
GGTTACAGTAATCACATCGCCTTTTTTCAAGCAAAGCTCGTCATTATTAGTGGCCTTATA
ATTAAAAACAGCTCTAACCAAGTGAACTGGAGAATCTGTTATCATTCTTGAAGTCTAAAA
GTAATCAACATAGTTTTTGTGATGATTCCCTTAATTGTCAAAGCTGATCTTGGTTATGTC
ATTTAATGAGTTGCAAGAAAATTTTGATGGGTAAAAATAAAAATAAATTATATGCAAGGA
AAAT
>Locus_11434
ATCAAATTTATCTTTGTTGCTTACTAATTCTTTTTGAATTTCTTTCTCAACACCTTTGAC
TTCACTTACATGTTTAATAGCTCCTTTTCCTTCTACACTTGCAATATTCTTCTGATTTGA
TACATTTGGGTTTGTATTACTAGCAATACAGATTAGATTTTCATGTTCCTCTTTGTTTGA
TTCTTTTT
>Locus_11436
GCCGTCTTTACAGGTACGTTTATTTTGGTCGTTCCACCAAATGCATTAGTGACTGTTTTC
GTTACCATTTCTGGTGTGGTCCTTTCAGATTGAACTGGAGTCGTTGTCTTTACTGGGACG
TTGATCTTCGTCGTTCTTCCAGATGCATCTGTGACTATTTCTGTCATCATTTCTGGAGTT
GTTCCTTCAGAATTAATTGGAGTTGCCGTCTTTACAGATTGAACTGGAGTCGTTGTCTTT

>Locus_11459
TGTATATTAAAATCACATTCGGAAAAGACACTATGGTTGTTGGTGATAGACCTCGTAATT
TTGAACCTCAAGAATGAACTTTTGAAGTGACAAAGACTAACTTGAGTTAGCACCCCACTC
ACCAAAATTCCCTGCCCCACCAACATGAGTACTTTGAACCTTAGAATATTTACATGCATC
AGCCTTTCTACATGGCAGGTCTTTAGTGGCAAGTAGGATTCGAACCCAAGACAACAGAAA
CACCAACAGTCGTGAGTTCAAGACCATGACCACTCAGCTATTACAGCCAATTGTCTATCC
TCAAAAAAAGGAACAAATGCTTTTTATATCAAATATGTTTAGCATTTATTGAAAAAAATA
AGACATATCAATTAAAAATTGTTTCTACTTGACAACCATATCATCAAGCTTTATATTAGC
TCTTTTTGTTATTGTTTTATGATCGAATATGACAAAAAT
>Locus_11475
CCGATAGTAAAATTTGGGGTAACAATTCTGTAGAATCTCTTATAGAAAATTCTAACCTAG
TTCCTGTTGAAAAATCTGCTATGCTAAGTGATAAGCAAGATAATGAAATACAAGATGCTG
GTTCTCAAAATTCTTTTATAATTGACAATGCTGTTG
>Locus_11481
CCGATCAGAAAGTACTGAATGTGGACTACTCTGTTGATTATTGGCTAAAGAATGGATGCC
CAAAAAACAAGCTCGTGCTTGGAATGGCTTTGTATGGCCGATCCTTCACTCTGAAAGATG
CTAACAATAACAAGCTAGATGCCCCTGTTACCGGAAAAGGAATGGCGGGTCCAATTACTA
GAGAAGGAG
>Locus_11484
TTTTTTTTTCTTGTTTCTTGCAATGAAGCATATAGTGCTTTTGTAAGATCAGTTTCTTCT
CTCCACAACAGACCATTGCTACCATCAAGGTTTTTTTGACATGTGCTACGTTTTGGTCTT
TGTGATGAAGATTCTTCAGATATTGAGCCTGAAGACTTTTCTTTCTTTATAAATGGTTTC
AT
>Locus_11485
TTTAGATTCCATGTTAGAAAAAATTTCCAATCAAACAACTGAAGCTAAAGTTGCTAAAAC
AATAACTAGTGGGTTAAAATCATTTGTTCAAAGTCGCTCAGATATTGAAGGAGTGGAACC
AGCTCTTTGCACTCAAAAGAAAAAAAAACAAAAAATAAATTTTGATCCTGATGCCTTTGC
TGATGCAGTTAATGCTATTCTGGATTTCCGCATACCTAATTCTGATGATGATGGATCAAG
CTCTTCCATGAGTGGCTATTCTGATGACGATGATGATGATGTAGCTTTAGGGGAAGGAAG
TCAAGAGAAATACAATGTTAGCAGCAAAAAAGGGAAAGTATTGGATGACATGAGAGATTA
CATGGACGAAATGGATCGGCAACTAGCAAACACCAACATAGGTCTCAGTTTTGAAAAACT
GCCACCTAGAGCTACAATGGAAGATGAAGATATGGGTCCTATACCTAAGCCGCCATCTGA
TATTGATGATGAAGAGGACGATTTCCGTCCCGTAAATGTGGATCTCAATGCTCTGAAAAA
CATGCTAGAATCTTACTCCAGTCAACAAGGTTTACCTGGGCCAGTGAGCAATATCTTTT
>Locus_11493
TTGTGCTCAAAATCATGGGTATAGTTGATCAAGAAATGTGCAATACCAACTCTGCAGCAC
TTGCACTGACAATTGTGTTTGAAGAACTTATGATTGTTGCCGATTTCCAGTTGCATTGTT
CTCCTCATTAACCAGTTTAGCATATTGTCCTCTTCCCTTGACAACTAAAGAACCAGTTTA
TTTAAGTAGAATTACAGCATTTACAAACAAGGGTTCTTTTCTTAAATTTCTACTTTGTCA
AAAAGCACATAGTGAAATGCTG
>Locus_11496
GCAAATTAAAAAAGTCTTTAATTTATTGGGAAAAATAATTTAATCAAAGTAAAACTGAAA
AAGAAAAATGTATTGCTGGCAAAAATTTAATTTTTTGGTAAATTTGTAAAATAACTGGAA
TGTCCAAATCACAAGAGAAAAATTTACTACTTATGTTAAAAAGCATATTTCTCTTTCAAT
GTGTACAAAAATGTGTGTAGTATATATAACAGAACATTAGTTAAAATTATATCTTTCTTA
ATCTTAAAATAGTTTCAAAATGCAGAATTTATTTGATCGACCATCTTGAGTGGCACTTTG
AAGTAACATGAATGAAATACATCAAAACAGCATCTGGCTGCATAATCTCTCACCCTTTGG
TTCTTGATAGTTTAGCTATTTTTTCCTGACCCCAGAATAGTCAAAAGGAACATAAAAATA
TAAACAATATCCAAATATATTTGCATTGCAGCAAATACATGTTCTTCTGGGCTCAGTTCA
TGCTTTTTACCACCCATCAACATTTGAGTATCATAGGCCAAAAACAATACAAATAACAGT
GCTCCACAGCCAGCATAGATGGTTGTCATAATCCTACTGTAGGTGAAAATGGTAAGAATT
CCAAAGAGAAACAAAACCCAGACCATGATAAACAAAATTCCACCACATGAAGTAAAATCA
AACTTTGTGTGAAAAGAAAATACAGAAACAGCAAGACAAACTGCTGCACAAATCCCAACA
GCCATCAAAACCACATCAGTATCATAAAAACTAGAAATAGTTCCCAGCATGTAACTCATT
GAGATGGTAAAAATAGACAGTAAAATCATGTTAGTTGGATACTTCCTTCTTAAATTTCCA
CAGCAAGCCAAAGCAATGTATACACCAAGAAATATAGCATAAGAGATATAATAAACAAAA
ATGTTTCTTCTCACAAAGAGCTTTACATGTGGCTCAAACACAAACAGGGAAATAACAGCA
AGAGAAAATAGAAGCTGTATCATCAGGATAAAGTACACCTTTCTGATAAAAATAGCTCTA
ATAGCTTTATCAGAAAATCCAGTCCACCCGGCAAAACTTTCTTCTTTGAAAGTTGAATCC
TCAACTGTAGGAGGCATACCATAAACACCATAATTTCCTGGTGGGTCCCCTGGAACTGAT
GGATATTCTTGTCCTGGCTTTGGAAATTGTTGTCCTTGAGGTGGATATTGTTGACCTGGT
GGATACTGCTGTCCAGGATATTGTTGACCTGGTGGATATTGCTGTCCAGGATATTGTTGA
CCTGGTGGATACTGCTGTCCAGGATAGGGTTGACTAGCTGGATACTGTTGTCCAGGATAA
GGTTGACCAGCAGGATATTGCTGTCCAGGAAAATACTGCTGCTGTGGAAAAGGTTGTCCC
CCAGCAAGGTCAGGTCTGAAACCTGGATAAGGTGGAGGTGGAGGTGCAGCCATTTTACTA
TTTTAGATTCTTCTTTTAATAAAACTTATATAGATATTCAATTCTTTTTACGAATAACAG
CCAAGCTTCCGGGTACGCTAGTGAATCACAATTCACCTACGAATTTCTCCAAACTGTTTG
CTATCTGACGCAAAATGCGCTAAGGGTAGAAAAAAACTGAATATCATTGCCAAATGTCAA
AGAAAAACTTAGTGTTTGTTTAAATAGACAATTAATATTTAACTTTTTCTTTTAAACTTT
CTCATCAATGGCGTATTTCTTGTTGACCTGGTGGATATTGCTGTCCAGG
>Locus_11504
ATGAGTATCAGCTTAAATATTTTTGTTTTTATTGAATGTACATTATCCTATTAATTTATT
GAATATAAATTTCTATTTTGTTTTCATTGATTCAGAATTATTTGATTTAGAACTGACCCC
AAACTCCCTATTGTTGAATTGAAGTTTGAGATTACAACTATTAGTTGCTCTTGTCAATGT
TCCTATTAACTTAGCCTCCACAGGATGCTGCCTGTACCTGAATCTTGAAATGGCAGGGAT
TGCAATTTCACTAATACATGCTCTATGAGAAAGACCCATATTCCCCCTGAAACACCTGGA
CATCTAACGAAGGGAAAACTGATGGGTTGGAATTATGTATTTTAAGTACAAGAAAATAAA
TGTTGTCAACTACCGAATTATTAAAGAAGGTGATTTACATAAAAGGACATTGTTCAGCCT
GACAGCAAGTGCCAAAAGTTGGGTTCCATTTAAAATTGTAATATATAGCATTAACTTTTT
TCTTCATGAGAGATGGCTTATGGTCATTAAAATTTGTTAACAAGTATTTGCAGTCTTAGA
TCTTTAGCTTGTATCATCA
>Locus_11505
CGCCGATCTAGTCTTCCAGCAGACTTTAGCCCTTATGAAGAAATCTGTTTGGGATCTTAT
CATTCTAGAATGATAATGAGAATCACATACCTTGTGAAATCTTTGAAAAAACATGACGAA
CCTTTAGCATCTACCTTTAACAGTCTTTTTGCTTGGTTTGATGATCGACTAATAAGTCAT
CTAAAATCTCAAGTTATTGTGAAATCTTTGAAAAAACATGACGAACCTTTAGCATCTACC
TTTAACAGTCTTTTTGCTTGGTTTGATGATCGACTAATAAGTCATCTAAAATCTCAAGTT
ATTGTGAA
>Locus_11507
GTACAAGCCTGGATTCTTCCAGCTGACGCAGATACTTTGAATCTAATTTGATACATTTGT
CTAATCCATGTAGCAAGTGTGCCATTGTTTCTGACCAGTCAGATCTTGCAGCATTCATAA
ACTGTTGCAAAGCTTCATTAAATGACACCTCACTCCAATACACACATTCTTTATATCTCT
CTAGTTTCAAAAGGGAATTTTGTAAAAGTAACAATTGTG
>Locus_11527
AGAAGAGAACTGAATTGTGAATTTTATTTTAGCCAGGTAAATAAAATTTACAAAAAACTT
GATCACGTGTTTTCTTATGAGATAAACTACTGAAACTTAACTCTACAATGAGAAAAACAA
TTGTGAATAACACGACTGTAGTAATAACGACATTTTGCGAAACAGACCACATACCCACAA
ATGCCTGCTTCACAATATCTAAGGGTGGAAGCATTGAAATACAAAAGTATGAGCCACCAG
AACCATTATTTAGTATTGAATTAGTAAAGGCAGAACATACCATTAATTCGCTTGAAGTAG
AAATAGTTGAAGTCCGAGAATAACATAACTTCACCATTAGTTAAATGACTTTCTCCCAGA
AGCAATTTATTATTGATTTAGAAAAATCTGTTATCGTCCAGAACATACAATCCTTGATAC
CAAGGAAGTCACAAGAAATGCCACTCCAATATCTCAAGAATCGGTGGAAGTTTACAATCA
AGAACATAAGTACCA
>Locus_11530
ATATACTCCTCTGATCACTGAAGAACCTGAATCAAATGAGATGAATCAGAAAAAGAAATT
AACAAAGACGATGAAGTCCCTTGTGGAAAACTTACAGGGATTAGGAAAGCCGTTCCAAGA
CCAGAGTGAGTGAGTGAATTTGGGGATTTATG
>Locus_11533
CTGAGTTTCATTTGAATCTCTTCAACGATGGGTTCAATGCGAGCGGAGACACCCCGGAAG
GCATCCACGTCGGGACCCATCATCTTCATGAGGGCGGGAATTTCATTGTAACTGATACAC
ATGAATCTATACAAGGCAGTAAGGCTTTGGAATAGCATTTCTTCTGCCGGGGGAGTTTGT
AGAAATTGAAGGACGGCCATGGCAAGCTCGCTGGCAATGTCGTCAAAAAGCTCCTTCTTG
AGGGCCAGGTTATAGACGAGGGCACACCCTCTCATCTTAGTTTCGGGGTGATCTGCGAGT
AGTCCATGCACGGCCACGCGCACGGTCACTTTGCTGTTGTTGCAGGGTTTGCCTTCCTCT
TCCCATTCCGAAATATATGTCAACCAGTCGAAGCTACTGCCATTTGAGCACATGTTGCAC
ATCAGGCCGCAGACTTCCGTCTGTTCGTCTGGAGGCAAAGATTCTATCTTATAAAAGTAT
GTCATAAGGTGATGCTTCTCTCTGTCCTGGTGTAACAGTAGGATGATGTCTTCTTTGAGA
GCGGCCGCCTGGAACATTCGTAAGGCCAGGACCGGTACTTCGGGTCGCAGATTGCGGTCG
TTCAGCAATCGACCTATGGTTTCGAGATGTGAGGCACCCAGAGCCCAGGCTCCACCGTCA
GTGGTAAGATACTCCATGAACTCATTAAGGTCTTTGTTCTCTTCGGGAGTCAGCTTTCCT
TCCACAAGCTCCATGATTTGCTTCAGTAGTGCGGCTCCGTCGACGTCTGGGAACAGGATA
GGGGGGTCGTCGTATCTCCTCACTCTTCTAGGCGCATAAGTCGTCTGTTCCTCTTCTCCT
TCTTCCAGGTTTCCTCGGTGGGAAACCCCGTTGCTGAGCTCCGTACCATTGCTCACAGCC
TGTTGTGGATTGCTCTGGGGTTCGCTAGGTGATGCTTCGTTGGCATTGGAAGTTAAATTG
CTGGTTTCCTGGGATTGTTGTAGTGGTGGAGAAGCCGGGTTGGTCTCTGGTGTTGCATTC
TGTTGGGATGATTCCTCAGCTATTTGCTGGGGCTGTTCAGGGGCTACGGTTGGTTGCTCT
TTAGGAGGGACCTGTTGTTTCGGCTTCTCCACCACTACAACAATCCCAGG
>Locus_11545
TTGTCGCTGGATACTGAAATATTGTCCCTTCAAGATGCAAAACAAAAGTTATCCGATTTA
CAGGGCTTTTCCAAAGAATCCAGTCAAGTACAACAGCATATTAAAAATATGACAAAACGA
CTGGAAAAAATCGGTGAAGTATGTAGCACTGGTGATCTATCTGACATGCTGGATAACATT
GAACAGGATGAAAGCAGCACTGATAGCAGACTTCAAGAGCAACTGTCTCTTCTTCAAGAA
ATGGTTGAAGAGTGGGAGCAATGTGAAAGGAAAATTAAAGAAGTGGCCTCATGGGTAGAA
AAAGCAAAAGCCAATCTTGACTCGCCACATTTTAAAAAGAGAAGTTTGAGAGATCAACTC
ACCACCAGAGAGAAAATGATGTCTGACATGTCAGTCCAAAAGACAAAAGTTTTAATGGCT
CTAGAGAAACTACAAGTTCACTTGCGAACTCACATAAGTGGTCAGCATCAAATCTTAACT
CGTGGTCAAAGTGTTCAAGAAGAATTAGAAGTATTGCATTCCCAAGTTGAGAAACAATGT
GAAACTCTGCAATTATGTGTTGTGCAAGAAGACCAGTATCAGCAAGATTCTCAGTCTCTA
AAACATGCAATTTCTCAAGCAGATCATCAGCTAAAATTAGCTTCTAGCCCCAGTGTTAGT
GTTGAGGACAAAGAAAAATTGAAAGAGCTGCAACAAGTCAATTCTACTGTATCAAATACA
ATAGTTTCTCAAGAAATGGCGGCACATCAAAATGTTGCTCTTGAAAAATGCACCATACCA
GAGACTGTGAACAAATCTTTGCCTATACCATCCATTGAAAAATTTCATGAAGAAAAAACT
AGTCTTTTATCAGATAAGTCTGTACAAAATTACAAAAAAGATGTTGTGAAAGAAGTTTTA
CATACAGATAATATTATC
>Locus_11557
AAATTGAGAGAAAGGAAAAATTAATTGATGAATATGATTGGAGTTGCCGTTAGAAAGGAG
GTAATAACCCGCATGATGTGAGCAGAAGCATAAGGAAGGGTACGTGGTTTAGGTAATGAG
GTAAGAGTTTATTTCATTTTTTCCTTTTTTGATATGTTTTTAATGCGTTTTTTAGAAGTT
CTTTTTTTCTGCATGATTTTCATTATTACATCTTCCCTTTGTTGTTCCTCACATGTTACA
CCATCTTGTTTTCCCTTTATTTGGGATGGAAATAGAAAACCGCACTGTTGGTGACAGTTT
GGCACCATTTTAAAAA
>Locus_11558
GTTTTATTTGCGACTCCTTGGGAAATATGATTTGACTTTGTGTATTTTCAAAGACGTACT
TGATCAAGTTGGTGAAAGACTACAAGCAACTAAAAAGTAATGAGTTCCTTGTCTGGAATA
AAGTGCTGGGGCGAGCCTTTACCACCCCAGGAGTTTTTGAGAAAATATGGACTGCCTCAA
ATAGTGAGGGTCTTCGAAGGCAATCGTGTCCAGGGGCCGGCGCGAGTTGACTTGGACAGA
CCCCTGCTTCTGTACAAGGCCTACATTTGTCAGCAAGTCCATGCTAGGAGTATAGACAGA
GACAAAAATGGTGGAATCACAAGTGTGGGCCCACCCCTGATACTTCCAGATACTTATCCT
GGATGGCTTGCTGTGATAACCGAGGAAGGGCACACCGCTGGCTACTTCAGTAGCGTTTGT
GAAGTAGCGTCTGCTCAAGTGCCTTACTTCCTGTCCAAGGAACAAACCCAGGGATACAAG
GAGGCCGCGGACAGCAAGGGCAATACCAGATATGTTAAAGTGAAGATAAAAGCCGGAGAG
GTGCTTCAGTTCCTAGGTGCCTATGAGGACACAACTTACACTTCCAAACATTCCAAACCC
CTGCGGTATGCCAAAGTGGTCGACCGACAAGGGGACCTCCTATATCTTCCCTTCCCAACC
CCTGGCAAATTCTTCTCCGTAGCTGGTAGAAGAACCCGCAGCATTAGCCACGTCTACAGA
CTATCCCAGTTGCTAGCTGTAGCCAATCTTCCACTCACTGTTCGAGTAGTGAGTGGAGAC
CGACCCAGGAGCGCCCGATGTCCCTTCACTGGTCTTCTGCGGTTAGAATGGTCAGAGGAA
AGGCATGTCATCTTGGCGTGTGCCCTGAAAGGTGGTCTTGGAGGTGGAGAGCCTACTTTG
TTGGAAGTGGACACTGGAAGTGAATTCAGTTTTCTGAGGCCACTTGACGAACAAAAAGCT
AGGTTGTCGAAAGCCTTCAATCGAATGCTCCGGTATTGCAGTGAACGAGGCGAAACTTGG
CGACAGCAAATCAAAGTGGCTCATCACGTGCTGCCTACAATGAAATCAACTGGTG
>Locus_11560
GAAAATTGGAAGTTAGAGAATCCTTGAATATAGATGAAGAAGATAGAACTAAGAATCCAG
ATTCCTTTGTGCTAACTATGCCTGAAAAAGTTTCCACATTCAAAAGAACTAATAAAGAAA
AAGAAACTAAATTGATGAAGCAAAAATTTCCAAATAATAAACCAAATGTTAATAGTATAG
GAAAATTGGAAGTTAGAGAATCCTTGAATATAGATGAAGAAGATAGAACTAAGAATCCAG
ATTCCTTTGTGCTAACTATGCCTGAAAAAGTTTCCACATTCAAAAGAACTAATAAAGAAA
AAGAAACTAAATTGATGAAGCAAAAATTTCCAAATAATAAACCAAATGTTAATAGTATAG
GAAAATTGGAAGTTAGAGAATCCTTGAATAATAATAAAGTTCAGGAACCAGATACTTGCA
TGTTATCTACTCTTAACG
>Locus_11561
CGACCTAAAAAGAAAAAAGAATCACCACAGATAACTTTTAGTTTCTAAAGCAATAAATAA
CAGTTCAACATTTTGAGCGTCTTTCAAAATACTTTCAGTGGTTACAGGAGATGCTATATT
TACAAGGTAAATTCCATGGAACTTTCATGGAAGACTCCATTTCAACAGAGACAGAGTGAG
TAGACTCTTAAAAACGTCAATTTTACGAAGTATCTATACATAACAAGATAAACCTTTGTT
AACAGAGCATGCAACACTTGGAAGCTAATTTCATATCAACAACAGCCTGCTGACTTCCTC
GATTTTTGTTACTCACAGATAATTCCTTCTTTCTCTCATTCTTTTTCCAACCATTCTGAT
TAATATCAAGTCTTTGTCTATTGGCCGAACGACTACCAGAATGCACAAAACGTCCCAAAG
TAGAAACACGTCCATTCTTATCTGAAATCTTATCTGGTTGTGAACGATGTAGGTCTCCCT
TGAGATTCAGTTTGTGCCTTTGCAGTGAACTAAGACCACTGTTCAAACTGAGGCTGTTAC
CAATGGATGATGTATATCTGTTGAATGTGCTATCTACATAAGGTTTGTTACGGCGCTCTT
CCTTGACTTCCTCTGCTACCAGCTGAGGAATCTCAGTCAAAGAAATGCTATCAGATCTAA
CAATGGAAGGTCGATCTTGGGGAATACAGCGGTTGGTGTCTGCAGAAAGATCCCCACAAC
TCATGGAACTAGTCAGTCGAGGTTGATTGTCAGAGAGAAAGTCCAGGCTATCTGTACTTT
CAGTTGAAAATACAGAATGAGCAAAAGAAGCTTTTTTAGCTTGTTGGTTTTGGCAATCAT
TAGCAGAATCCTTC
>Locus_11563
ACACGATACATTCCACATCTGAATCTAGGCTTTTCTTCCGCTGCTCCTCTGAGGTCCATT
AAAGCTAAATATCGGTCATTATTCGTACCTTCCCAATCTCCAAGGCATCGAAAATTAATA
TCCATATCAGGAAAGGAACACTGTCGAAACTTGACACCCAGGGTATTGCCAACTGGACAG
TTAGACAGTTCGGACATCGTCTGGTCGCATCGAAATTCTCCATTACTCG
>Locus_11570
CACAATTTGTGATAATCTAGGTAAAGGAAGATGGAATGAGCACTGCCAATGAATATTCCT
AATTTGTTTGCAATAAATATGACTGTACTCTGCAATTACTGAGAGTCTTCTACCTCCTTC
ACCATGTCTGATTTTCTCATTGTTATTGGCTTTCCTTTCCACGTTTGGAGCATTTTCAAA
TTGTTCGCTCCATTTCACAATGGGTGGACATGATACCTGCATGTGGCCAATATTTCTTCT
TCTGATATTTCACGATAAACCTCCATATTTGTAATCTATTATGCCCTCAAAAAATGCACT
GTTCTGTATTTCAAAATACTGTTCTGTATTTCAAAATAGTAAATTTCCAGCTGATGCATC
AATTATTTATTGTACTATGCAGTAACAATTGCTACTATCCAAATAAAATTGCTACTATTG
GAAGCCGTGGAACTCAATTATTGTATGCACAAGCTTTGCTCTTGTTTTTCCAGACTGCCA
TCTATGGAGGAACAAGTGTAACTTACTTTTTGAATGCCCATTGTATAAATAAGAGATCTT
GATTTTATTTTGTGAGGAAAAAAAATGTTTATATACACTCTTCTTCAGAG
>Locus_11599
TGAAGTTACTAAGTGCTGATATTTGTTTTGAAGAAAGTGTTCCATCTTCCAAATCTTCAT
ATAAGGATGTTTTGTTTTGGAAAGATACTATACAGACAAAATCAGCTGTTTCTGAACCTT
TGTGCTTGAATGATTGGAGATTAGTTACCCGAGAATGCAAGCCTTGTATTACTTTTGGAG
CAAGATGGCTTCCTTTTAATTATTCAATGTGCACATCATATCAACCTTCCATTAAAGATT
TTGAGCCCACATGCCCTGAAGGTTTCAGACCTTTAGAACAAAATCTTTGCTATACTATAC
ATCAGACTAAACACACACTGGAAGAAGCTGAAGAAATATGCTTGAATAAATCAAGTTTCT
TGATGGATTTAAAAATCTTAAAAAATACAAGGATTCTTTCTAAATTAGAATTTTCAAAAT
ATTGGTTTTCGGAGAGATTGGGATTTAAGAATTTTCAAACCTCTGTTGAAAAACATGTAT
TTGGAAAGTTTCAAATGAAAAGTTATATAAATCTGAATAATAAAAATTCAAGTTCTCATT
GTGTCTCTGTAAATGTTATGAATAGAATTCCTTTTTATGATTTTGCAGACTGTAAAGATG
ATG
>Locus_11603
GTTCGAATGTAGATGAATCTGTTACAGCTTCTGCAGTTGTTGTCGCTGTCGAAGATGTCG
ATTCTGTAATGGGAACTATGGGTTCAGATGTCATTTTAATTCCTGTACTTAATGTTACCA
ATGAGTCATCGAGTAGTGGGCTAGTTTCATGCTTTATTTTGATATCTTGGACAGTAAAGT
CAGAAGTTGTTTCATTCTTTTCAGAAATGGTTGATGTTGTAAAGGTCTCGACTGTGACTT
CAGAAATTGGTGTAGTGAATTCCGTAATAACTCTTGATGATTCCGTTTCTTGAGATTTTG
CTGGCTCGTGTTCTGTAGTTTTTTCTAAATCATCCGTGACAGTTATTTCAGGAATAAAAG
TTGAAGTGTCTGAAGGTTTTGTAAATGTAGTAGTTGGAGAGGCACTGGTTTCTGTC
>Locus_11605
GAAGTGTTTTGTCTTATGAAGCTGCTTTTTTCTGATCCATCACTTATCTTTTCAATAGAA
TAAAATTATGCTATTTTATTGAGAATATGTTTATACAAGGTGTAACAGTGGCTGCAGTAG
CCTAGTAGTCATAACTTCGAACTCGTGGTTGGCGATATTCTGTCAAGTTGTGGGTTCGAA
TCCTAGTCTGCTACTAAAGACCCATCATGTAGAGGGGCTGATGCAAGTTAATTCTGTCCA
GGCTCCAAGTCCTCCCATTGATTATGGTGTTGAAGTTAGAAGAGGGGGTGCTGGATCAGG
TGTCGTTTTCTTCACTTGACCATGGTTCAAAATTACAAAGTCTTTCACCAAAAAGCCCTT
GTGTTGCTTTAAAGTGTGATTAAAATAAACAGTTGCAAGGTGTGACAGTTAAATACTAAG
ACTGGCCTTGAG
>Locus_11626
ATATTTAATGTTTAATTTTCAATAATATTCTATTGGTTTGAATGTGATCTGTATTGGGAA
TATTATTTAATTACCTCTATAAAAATGTATTGGTTGTCATCTGAAATTTTATACTCTCCA
TATATACATAAAATGTTGGACTGTTTGTTATCCCACTTGATTGACAGCAACATATAGATC
AAAACCATGAACCCGTAATTTTTCAAACACTGAAGTACCTCTCCAGGACTGGGGTATTTC
TGGCTTTTCTAACAACCAATGTGCATGATAAGTTATGGGCAGGATTGGCTTGAATCAAGT
TACATTTTGGGCAAAAAGCATAAAATGTTAAGCACTGAAATAAATATAGATAAAGATGTA
ATTTATTTTGTATGTGAT
>Locus_11633
CACTTTCCTGATTGATAGCAAAAATTTCAACATCACATTTTTATCAAGTTTCCCACTAAT
GCAAAAAGCTACTGGAAAAGCAACATTATACTCATCCATGACAAAAAGTACAGTAAGATA
TGAAGGATAGCCTTTCAAACGAAAATAAGAATTGATGCATACAACTTGTTTGGAAGATGC
TACCAAGATGTATTTTTGGTGTTCAGTCATTATGGAAAGCATAAAACTTTTCTCCTTAAT
GTTTGAAGATTCAGGTTGATAGAATAGAACTGGAAAACTTTCCATTTGACAACACAATTG
AATCCACTGCTCTATACTCTCAATATCTTACTGTAC
>Locus_11638
GATACAATGAAAACTAAGTTTTCTATTCAGTTACTAGTTTAAAAAAACCAATCCAGATAA
TAGCAATAAAAGATCACATCAAATAATTTTACACAAGGCATGAAACTCTTATTTCTAAAA
TTGCTACAGCTGCATCACAGTTACCCATCATCAAAACAGTAAATTCAGTAAACAAAAGTG
ATTCAATCAATACATCTTCACACATAATTTGCAAGTTTTCAAGTCAACTGAGTTTTAAAT
TTTGCATTAAAAGATTTCTTCAATCTTTTAATGTCATCAAAGTAGACTACTGATATTTTT
TATGACATCTATACAAATTTACAGATATAAACACATCAATAACATATTGTGGTGTGTGCT
GGAC
>Locus_11641
CGCCCACCGAAATTTCGTCGCCAAATGTGACTTTTTTTGGGCGATAAATGTTTCATTCTG
GTTACTACTTCCTGTATCACTTAGGGATGATTCATTCTGAAAAGAACATCCACAGTTGAA
CACTCGTTAACTTTCAATTGCCATTTTTTCTAACGGTTTTCAACGCTTTTCCATCTGTTT
CCTTGTTACCAGAGCACTTGCTTTCCTTCCAGAAATAACCTTTTCGAAGCAAATCTCCCC
CTTTCATTTTCAGACCGGTAAAATCCTAGTTTGGTGCATACCCTTGGCGAGATGATTTTT
GAAACCCGCGC
>Locus_11645
AGTACAGAGGATGAAATCAGAGCTGCTTTGGAAACTGTGTGTTCATTGTTGCCTGGATCT
TATGGTAAAAAATGTCAAGACTTTATTGACAAATACACTGAAACTATTATCACACTTTTA
GTTCAAAATATTAAACCAAATATGATATGTTCTCTACTAAACATTTGCCCATCTGAGAAT
TTGGAATGCACACTTTGCCAATATTTC
>Locus_11654
ATATATAAGTCTGATTCACCTGAAACAGATTCAGATTCTGAGGGCAGTGAAGAAGAACCT
GAGACAAGCACACCAACCAGTACTAGAACCGATCAAACGGAAACCAGTACAGGTCAGGCT
TCTAGAACAGATCAAATAACCTGGATAAGGGTGGCAAAACTTCGAAAGGATAAATAGAGG
GTTGATATATATTATAAAATCCAAGG
>Locus_11657
CGGAAGCAAAAGCTAACACGTCTGAACCCCTTAGCGAATCTTCTGGATCTGAGATCATAC
CATCTGATTCTTCTACCACAATTCGAAGGGACAGCGAGGGAAGTGGTGACTGTGAATGCA
CCAGTGAACAGATCTCTGCCATCAGCAGCCTTGATGATGCCACCGATTCAGATCTTGGCT
CGCCCGTTGGAAGTCTGTCTCCCGAAACAGAACTGAATCTAGATGCGGCCTGGATGGCAG
ACTTGGACACCAAAGACTGCGTGCTGGATGTGTTCCAAGATATCACCAACAAGAGCAAAT
TGCCCAATTGCAGACCCACTAAGCCGCAGCCACCCAACATTGAACTGAATCTCACTTCTG
GCCTTAGCGACGCTCACAAACTTCAACCTTCTGCTCTGGTGTCTGCAGAAAAGTCTCCAA
CTTCCCTCAGCAGCTCACTTTCTGTGCCAAAAGCGTATGAAGACAAGTTCGATCTCAGTA
CCGAAAGTCCCACATCTCAGTGCTCTGAAGACACGTTTGGCGATCTATCCTATCATGAAC
TGACGGAGAGTTACGATGAGATATCTGCTGCCACCGAGGCGGTCGAAGAAGTAGATCAGT
ATCCGTCAACTCAAAGGAGTGAATCGCCGCCGACCGACGACGAATCGGATATTGAGAGCT
TGCATAGTTTTCACTACAGCCCCAAGGCGGTGGACATACCTTCAGCGACACGTCTAGCAA
AAAGGCTCTTCACTTTGGATGGCTTCAAGAAGACTGATGTGTCTAGGCATCTTTCTAAAA
ACAATGAATTTAGTAAAGCGGTTGCCGAAGAATATGCCAAGTTCTTCGATTTCAGTAACG
ATGGTTTAGATGTGGCCTTGAGGAAGTTTTTGAACCAGTTCTGCCTTGTTGGTGAAACTC
AGGAGCGG
>Locus_11670
TGAAGCTTAAATTAAAAACTGTTTCAACAAGACACAGTGCATCAAAAATTTTTGTTATTG
AAAAACAGCTACAAGGTCATAACAATGATGAAGCAAATTCAGCACATATGATACATATCA
AGGAAGAACCTGAAACAGAGTCTCCAAAAAGAAAACGTTCATCCATTTGGCGAAATTCAA
TGAAAACAAATC
>Locus_11677
CTTTCTTGAAATTTCTTTTTGTAGAATAATGTTCTTATTCTCTGTTCATAATGTACTATT
TTGCTTATTTCAAAAAGAAAACGATCAGCTCTAGCCATGTTATCGATTTCCATGCTATGT
TCTTCTAATAATGCTTTCTCTTCATGGCTGGGCATGAACTTTAG
>Locus_11681
CAAAGAAATCAAGCAAAAATGGCCACATTTGACTAAGAAGAAAATGTTTTTCCATCAAGA
CAATGCACCTACTTACAAATCCATTTTTGCAATGGCCTAAATTAATGAATCAAAAGTTTG
AATTGCTGCATCATGCACCCTATTAGCCAGATTTAGCCCCCTCGGATTATTTTCTATTCC
CAAACTTGAAAAAATGG
>Locus_11692
CAAAAAAGGAAACAAAACGATTTTGCTCTATGATAATGCACCATCACACACAGTAAAACT
GATCAAGGAAACAAATGAAGCATTAAATTGGGAAATACTTCTGCATGTGGCTTACTTACT
AAGACTTGGCCACATCTGATTTTCACTTATTTGCATTGATGGGGCACGGACTTGCTG
>Locus_11694
ATCATTGTTAGATATGAACCAATGGATGGTATGAAATTAAAAGATTGTGAAATGATTCAT
TTGAAGTTATGGGTAAATGGGTTAAGTGAAAATTACTACATTACTCTATGCCTTATGTAT
TTTATTGTGTATCTTTAAATACTTTTAAGTGTAACAAAGATGCATTACAATCCCATGCCG
TCCGTCATTGATAGGCCTTACATTTGTTCATTTTTGTTAGTCTTAAGTTTGCTTTACTTA
AATTTTCCCAACATTTTTTTAAATACTCTTACTTATATTTGATGCTGAAATAACCTATGA
TAGAGTCTGACATAAAAATACTAATTAGCCAAAATTTAATAATTGAG
>Locus_11699
TAAAAAAATAATAAAAAAACCTTTGTATATGAAATGAGCTATAAAGTGGCTTGTTTTTTT
TAATTAAAAATTGTAAATGTTTAAAACAAAGAAAAAGAATTTTGTGAAAAAAAGTTGTTT
CTGTTTTATAATGCCTCTGCATAAAAAGTGATGCGTCCACGCTCAATGTAGTCTGTTTTT
CTCCTTATGGATTTGGTTGTTATTTGCATGATTTGTTGTGTGTGCATGTGCTTTGTGCAC
CCCGTTTTTAGCAAAAAT
>Locus_11703
GGAAACTGCTTGAAACTAAATGTCTCAAGCAGAAAAAGAAGATCAAACTTTGGATTCGTT
CCGAAACCGTTTAAAAGATAAAATAATGGTGGTGTTTTTTTTTGTCGCTAAGCGACACCA
TGAAAAATAGAATATGAGTAAAATATACGATAATTTAGTGACTACAGGGTGTAATTGTAG
TCATACTAACACAAAAATACGAAGAGTTCTTATTAAATACTCGTATTCATGCTAATCCTA
ATTATTGCGTTAAACTTTGTTAATTAACTTTTTTTTCGTAAATAGTCA
>Locus_11712
CAGAATCCTCATGTGATTTGACGGTGAAAGTATGGATAGAGGGTGCCAGCTCAGGTATTG
CCCTTGACCATGGCTCAAAATTATGAGATCTATCACCAATATCTCTTGTATTGCTTCAAA
GTGTAACATTAATAAACAATCCATCAAACTCATTATTTTACATGACCTTTGACTGGG
>Locus_11713
CAGAAACTTAAATTCAAGAACATCAGTTTTACAAACAATCATCTACATTACAAAAATAAA
TAATGTTAAATTAAACTTTTCGATGGGATGGTAACATCTTGAAAGAAAGGATGGCTGAGA
GCATTCTTAGCAGATATACGCTTATTTGGTGGATAAGTAAGTAGTTTTAACAAAAGATCT
ATACCTTCCAAATCCAACATTGGCAAAGTTGTGGTAATATCTTTTGGTAACCATCTTGGG
AATGTAGGTTTGTAATCCATCAAACTAGTACAACCTGGCCAAGTGCTTTCATCTGGAGTC
CCTAAGGTCCTGAACACACGAAACAATTGGTCAATTTCTGAATCACCTGGAAATAATGGA
CGTTTAGTGAGCATCTCAGCAAAAATACAACCTATACTCCAAATATCAACAGATGTACTG
TATTCTTTAATGCCTAGAAGTATTTCCGGAGCTCTATACCACAAAGTAACAATTTCGTGA
GTGTAGGCTTTTATTGGAAGCTGAAAAGCTCTAGCTAATCCAAAATCTGCAAGCTTTATA
TTTCCTTCTTTATCAACTAATAAATTTTGGGGCTTCAGATCACGGTGTAAAATTTTCCGA
GAGTGACAATATGCTAAGCCTCTTAACAACTGGTAAAGGTAACTCTTGGCAGTACGAAGC
GGAAGTCCATTGATTTGGAGTTGATCAAGCTGCTTTTTTAAATCTAAATCTAAGTATTCG
AACACAAGATACAACTTTTGATCCGAATACACAACATCTTCAAGACGAACAACATTTGGA
TGATCTAAATCTTTTAGCAAACTTATTTCCCGAAGAGCTGTGCTTGGGACCCCTTCTGTT
TCGCATTTTAAGCGAATTTTCTTCAAAGCAACAAGTCTCTTGTTATTTTTATCTTCGGCT
TTGTAAACAACACCATAAGTTCCTTCCCCAACTTTCTCGATTTTTTCAAAATTTCGTAAT
TCCGTCATTACAAAAAAA
>Locus_11719
AAATTCAATGAGAAATTCCAGTCTAAAAATGTTAAATGAGTCAAAAAGTTACATTTTCCT
GAAATGAGGCAAGAGGATTCAAAATATCAAGGCATAGCATTATCAAGCATTATTCAAAAT
GAAAGTAAGTTACAGTATTGTACAAATATGACTTTGTATAGGTTTTTCATCTGATTTAGT
TACATCACCCCCTTTTTTACCAACAACTATTGCTGAATTTCCATAGCAGGAATATGCATA
ACTTCGCCGGCTATCACCAATGCTCAAAAAATTCAATGGACGAGATTTATTTAACCTTTC
TTTGTAAAGAACTAAGGCAGTATCTTCATAACGTTGCTTGATTTCATACAAAGATTCAG
>Locus_11721
CCAAGAACAACCTCAGACTCATCAATGGATAATCTTCTTTTGAGAACTCGATTGAAAAAA
CATGTTCCTGGTTTACTCGAAATGAACTGAAGTTTTTTATGGGCCAGATGAAAGTTCCCT
TTTCAACTTCAATTCGAGTGGAGAGGAAATATACTTCATTTCGTATCGGAAAAAAATTGT
CGCTCCACATACGACACCTAACTGTGAAAGTGTCTTCAGGTAGAAGAACATTCCTGTCTC
GCTCGAAAACATCTGCACGAGGAACAAATGATCTTGCA
>Locus_11732
GTGTGAATTTCCTTCAGTATCAGTTTCACATGATTCAATGCTGATCATAAATATTGCATG
AGATCGAGAACTGTGTGCATTCATGTTAGTTGTCCCAATACTTCTATTATGTTTCCCTTC
AATCATGACTTTCTCCAAATCATGAATGGTTTTACATACAGAAACAGTCAAATCTTTCAC
ATAAACACCGCTATCATTTCTTTCCCGAACTTCCAGTTTCTTTTTCGGTTCAGATGATAA
CAAGTCACGAACTTCCTCCTGGTATATTTCAAGATACGAGGCACAAACAAGAAATTGAGT
ATTTTCAGTCCGAGCGATATGGCTAAAGATATGTCGGAAAGAATTAGGAATAACTCCTTC
ATTTTCAGAGTCCCCAAGAGCACCTTCCATTGTGAATGTTTTACCGGCTCCAGTTTGCCC
ATAAGCAATTACAGTTCCATTGAACCCTTTGATAACAGAATCAACTAATGGACGAAAGAC
TTCACAGTATATATCAGCTTGATTTCCACCATCATATACAGCATCAAATATAAAATTTTT
TGAATTTGGCTTGTTAGTCAGAACTTCGACCCGGCCTTGTTCAGGAACAATTTTAACTAT
TTTATGGTAACCGGCTGCAAGTTCTTTTTCACTCATAGGTCGACATCTCACAACAACCTT
CACTGTTTCCAATTTGCTCTTAGTCTCTGAGTTGGCATCCATTGTTGGCTCTGTCTTATT
TCCACTATTAAAATTTTGTTAAATTGGGGCCGGATGATTTGTTTTCCAAAAAGTATATTA
TACTGTCACTTGCATGCTGCCAGATTTTGTGAATAAGAGCAGCTGAGTCTGTATTTTTTT
CGTTGCCAAGGTGATAATGGGTGGGGTAGGCGAAATACA
>Locus_11747
TTTTCTTCCATTTTTAACTAGTCAACATTTAATTTTATGCATAATATATTTTTTCATACT
ATCGTAAACCAATGCTATCCAAAATATTTCAAGCGTACTTCGCGATTTTACATACAAAAA
ATGAAGATAGTTAATATTTCAGAGCCTTCTCATATTCTAAATACAGATACACCCTATAAA
AGTTAGTAGAATTTCATATAAATTTCACTTAAACAATTTTTTAAAGCTTATATTCAGAGA
TCTTGGTGGAAGAAAAAATGTAATCATATATTCTCATAATAAAGACTTTCATCAATTAAG
CAGTTCACAGAAAGAATTCAAATGCCACTCCCGAAAACTAACGAAAAGCATTGTTCGTGC
TCAGAAAACTGTCAAAGATATGGTATTCATCACATCATCAGGTGAAGAAAATCATTTAGA
CATCACTGCACAAACAAGACATACGAGTAAAGGGGCCAAATACATGCATATTGATTTTTT
AAACTAACATCAGATCACAATTGAATCATTATGCAATTCATAGGATTGGCTCTAAAAGAG
ATCATCATGATAGTATCCGAAATATAAGCGAACCCTTCCATATAAAAGAATATTTCCCTC
TCACTCCCAAAACTTTTCCATCGCAA
>Locus_11753
CTTGGGCAAGATACAAACGAGACATCAATGAAAGTGTGATATTGAGATTTGCGGAAGAAA
TTCGAACAGAAGGTTTTCCTACCAATCAATTGGAAATAGATGATAAATGGGAGACTTGTT
ATGGAGATTTGAAATTTGATTTAGATAAATTTCCTAATCCTGGAGGAATGGTAAGGGAAT
TAAGAAACGAAGGATTTGCTGTAACATTATGGGTACATCCCTTTTGCAATACAGAGTGCG
AAATGTATAAAATTGGTGAAGAGAATGGATTCTGGGTAGAAGACACAGAAGGGGATACAG
TAGAAGTGAAATGGTGGAATGGTGATACAGCAGCTGTGTTAGATACCACGAATGAAATGG
CAGTTGAATGGTTCGTAAAAAGATTAAAAGCCCTTCAATCAGAGTATGGTATAGTGTCTT
TCAAGTTTGACGCTGGTGAAGTCTTATGGATGGATAAAAATTTTGTGTTGAACAATCCAG
AGGCAAATTTACAACCCAATATATATTCAAGTGCATATGCAGAGATTGCATCAAGATTTG
GAGGGAGAGTTGAGGTAAGGGTAGGATACGATACCCAACATTTACCTATATTTGTTCGCA
TGTTTGATAAATTTTCTAATTGGGAATATGCTAATGGATTGAAAACATTGATACCAAATG
CCTTATATCTGTCACTAATGGGGTACTTTTACATCCTACCGGACATGATTGGTGGTAATA
ACTATGGTTCTGTCGGCGGTTCTTTACCTGATCGTGAACTTTATATTCGTTGGCTGCAGG
CTACTGTATTCTTACCTGTTATTCAATTTTCGATTGCACCTTGGGATTATGATGAAGAAG
TGACAGCCATAGCGAAGAAAATGGTTGATCTTCATGAAAAATATTCTAATTACATGTTGA
AAACTGCAATGGATGCAACAAATTCGGGAAAACCAATCATAAGACCTCTGTGGTGGATAG
CCCCTGATGATACTGAGGCTCTTAAAACAGATTCCCAGTTCCTTGTCGGGGATGGTATTT
TAGTTGCACCAGTTCTTGTCAAAGGAAAGAAAAAGAGGAACATATATTTACCTGAAGGAA
AATGGACCGATGTGCAAAAGGGTACAACACACGAGGGACCTCAGTGGTTGTTTAAC
>Locus_11776
CTATGATTGATTTACCATTCACAATAAGTTGCTAATCACCTCTAACGATGAATGCCATTT
GAATGTCGCTCGTGATTGCTCTTCTCATTGTAGGCTTCGCTTCAGCATTACCAAATGTAT
TGTCTTCCACTCTGGACAAGAAGCCGGACACTACTCTTCCACAACAAACGATGATGGGTC
AAAACCTTAAAGACCTGGGCATTGAAATCTGTCCCGACCAGCTTCACTTATGCCCCGGAA
CTGCTGAGTGCTGCAAGAAAGATGACGGAAAGTATGACTGTTGTCCCAAGGTTGCTGTTC
CCATCGCAGGAGAAAGCTGTAAAAAAAAAAAAAAAAAAAAAAAAAAAAAAAAAAAAAAAA
AAAAGCCTGTGTTTTGACCGTCGTCTGTGGATG
>Locus_11777
CTTCACTTTCATTCAAGTCAATATAAATAGTAATTTTCTTTAAAGGAATCTGACTGAATT
TTGCTTGTGAATAAGAGGAATCAATCCTGGCTACCACGGCTTCTCTGTTTGTAGTATCAT
TTGTATTAGACGAGGCGTTGAAATTTCTCCCATTCTGGCTACGAGTAAATCCATTTGCTC
TTTGTTTATTTGGGCATTCTCTTGCGGGATGTTGTTGACTCCCACAGTCTTTTTGTCTCC
GGCTATTGCTTTCTATTCTTGCACTTTCTCTTTTCTGATGGGGGGGAACATATTTATTTG
CCACGGTCATTCTTCTAAGGTCGCTTGAAACTTCATCAAATGACTTCTGT
>Locus_11786
AATTAGATTAACAAAAACCAAAAAAGGGACAATTTTTAACTATGTAAAATAATATCTATT
TCCCACATGAAAATGTACCAGCATCTATTGTGAATGTTTCAAGATTTTCCCCCTTTAAAA
TCGCGGGATATATGGCCACACAGATTACATTAGAAGCACTTGGG
>Locus_11819
CATGGATATGAAATCCAGAGAGAAGCTTTGAGGTGGTTTTCATGAAAATCACCAAACCAT
ACACTCCAATGAAGAACGAGGCAAAGTTCAAACCCACAAGATATGGTGCAGCATTATCTG
GCACAAATTTTAATTCTTTAAATACCCCATATTTTGAACAGACAGTTGCAATAATAAATA
AAATGACTGGCGTTAAAAAAAACTGGTATATACAAGCTTTGACTACTTTGAAACGTTGCT
TTGAAAATGGTAATTTAGGACAGCACAAACAAAAC
>Locus_11831
GAAAACATTAGAGGAGATGATGATTTTGTAAAATTTGCTTCAATTTCCTGAACAATATTT
TCCTCATCTTCCTTTCTTGATTCTTCTTTCTCGCAATGAACAGACAAAATTTCATTGTTA
TTCACCATTTCAACTGACTTTTTTTTCACATATTTCTTGATCACCACTTGAACATCTTGG
TGATTGTGAGAAACAATGTCTTTTCCCAACCTTTGCAGTAATTACCTCAAGACTTTGTTC
TGTGATGTCTACTTCTCTCAGATCACACAATGAAGATGCAGAAGAGATCATTAAAGGAGT
TCCTTCCATGCAGTAAACTTTCACTTCATCATAAGATTGTTTGTTTGAAACAGAATTAGC
TAACAAAGGAGAATGATGTCTCTTCTTTCCAGTTGTTGAACAACACGCATCATCAGAATC
TTGGTCAGCATACCTTTTACTATAATCAACCAACTGATCATCGACATTGTCAAGATCTGT
CTCTAAATAATAACTGTATGAAGGCTGCATGTCCTGTCCATCCTTGTAGCCTAGCATTAT
TCAGTACAGTTACTTAAATAAACCGTTTATTAGACCATTCT
>Locus_11836
CATGTGTGTATGTTGTTGTTGATGCTGGTGCATCTCAGCACGCAGATAGGGAGGGGGAGG
GACGTTGATGGACCGGTCCTGAGATGCGAGAAACCTAGTGTCCAATTCACGTCGGATGTT
CAGCAGATCTTGACTTGGTGGGGGTGGTGCGAAGAGTGAGTCTCCCCCGAAGGGCGAAGC
GCTGGCCAGAGGAAGACTAGGTGATGAAAGAGAGCCGGCCGGGGGCAGAGGAGGAGGTGC
GAACATCACGTGGGGGCCAGACGAGTGTAGGCCACCCGCGGGGTGGTTGGTGGCGAAGCT
GTGGCTGCTGGGCAGTGAAGGGGCCAGAGGCAGCACGCTCGGCACAGGAGAACAGAGGCG
TCCACTTGCGGGAGGTGTGAA
>Locus_11837
GTTCAGCATAACACATGGATCAATAAGTCCTTTTTTAACCCTTTTTTTTTTTTTTTTTTT
TTTTTTTTCTTTTTTTTTTTTTTTTTTTTTTTTTTTTTTCGGTTCTTCAAAGAGCGACGT
AAAACAAAACAATTACTCAATTACTGCTGTAGATTCGAGGATATCTTTATTTCTGTTGTG
TCATCAGTTTGAATCCTAATACCAATAAAGATGCACTGTGTAGAGGGACTGATGCATATT
GAACCATATAAAGGTTAAAGTCCTTACATTTGTGTGATGTGGAAGTTTGAGAGTAGGGCG
CCAGCTCAGGTGTGATCCTCATTGCTTGATTGAGGTTCAAAATTATGAGGTCCATCTCTA
ATAGCCCTTGTATTGCTTTGAAATGCAATGTTAACCCAATCCATATCAATGTATTGCTTG
ACACTTTTTATTACGATGAATTCAGCTTAAATGAGTTGAAAATGGAAAATCTGCTGTGCT
TTATCACTTCTTAAGGGATATTTTATTGAAATTTTAAGTTAAATCAATTCCATGTTGATA
AATTTCGCTTTCAAACCGTCATTGTGAGAATTCTGGAAGATTTAGTTTTGCAGAAATAAA
TTATGATGAAGCACTGTTGTTAAATGGATCTTGAGTCCATACAAAATTATCGATATTTTT
CCTTTTGAAAATATTTCTCAAACCAGGTGATAAATTGATTAGTGTCTTTCTAAAAAGAAG
TGTATGTATTAAGGGAAAATCAACTCTAGTTGAGATTTAAAAAAACAACAACTGTGCATA
TTATACAGAAACAGTCATTGCCCTCATCATTTTCATTAATTTTTCTTACTTGTTTGATCA
ATTTCTGATGCTATTTTGAGTGTTGCAGTCCCATATACTCATAGTTTTTTTAATAATCCT
GTCTTCAATGGAATAGTTTGTACATAAGTGAGATACTTAACTATACAACTTTCTCTACAG
TGTCATACCATTTATGAACCATACCATACATATCAAATATACATTCTTATTATCCAGCTA
TGACTTTAATTTCTTTCTTTTAACTTTTCAATTGACCATTGAAGTTCTTCACCATGTTCT
ATAGTGACTAATTGTCATATCAAGCCACTTCTGAAAATTGTTTTCCAGCAGACATGTCAA
CCATAATCGCTATATCTATAGCAGCTGGTAGGCTGTTCTGTAATGATATGAGGCTCCTTG
AATTTCATGATTCTATAAGTCACTTTGCAAGCTAAGCAATAATTTGTTTTGATGCCTTCT
TGAAAAACATTTCTTCTTCTGTACTCTGATACTGAATGGTACATACACTGTAGCTATCGG
GATTTTTCTCCATTGTTATTTTCTATAAACAGGGAAACTAAACTGAAATTATCTTGTATA
CTATATTTTCGCCTTTTCAGTCATGCCACTTTGATGTACTTCCTATCTACACTCACAATA
TTTATTACTGTTCAATAAAGACGACCTTCATTAAAAATACTAAAAACTATTCAGAGAATT
GTAATTGTTTGCGTCGCACTTTGAAGCTACAAGAAGGCTATTTGGCGACGGACCTCATAA
TTTTCAACCACAGTCAAATGATGACAACCCTTGAGCTGGCACCCCCTCTCCTACCACACC
ATGACCAACGAGAGGACTTTGAGCCATGACAGATTTATTGTGCAGGAGCCCCTCTACACG
GCGGGTTTTTAGTAGCAGACTAGGATTCGAACCCACAACTTGACAGAAAACGGTCTGAAG
CCATGACCACTAGGTTACCACAGCCATTTCAATTTAGAGAAGTACTGCATTAAATCTTGG
ATAAACTAGCACTTTTTGTACCAACAGAAATCACCAAGATAATTCAAGGAGTTTCAAAAA
CAAATTCAGATTGTTTCTGTAATACTATTTAATAAAAATATTAAAGGTTTTGCTATATTT
TGTTGCACCCCTTTAAGTTTGGAAATCACTCTTAGCATTTTTGTTTTAAATTTTATAAAT
ATAGAACATAGTTGCCACACAGTTTATTGAAAAGACAATGTTTGTTATGTATAAAGTTTG
ATATACTGCTGATAGTTATATAACTGTTTGATGTTATCTCGTGTAACTTGTGCATTCACA
TGTGACTTAAAAACATTTTGGAGAGGTTTTAATCTTCATTTTTGCTTAAGATTGTCCTTT
TTGGTAGTAAGTTTTGCTTTTTTGTTTGTTCACATTTTTAAAAAATGCTAGGCTCTTAAA
TAGATGAAGCTGTAACAAATTCACTATGTATTGCTTATTAGATTTTTATATTTAAAATTG
CATTTATTCTTAAGGCG
>Locus_11842
AGCGGACAAGGTGCTGGAGCCGCAGCTGCAGCAGCTGGTGGTGCCGGACAAGGAGGATAT
GGAGGTCTAGGTTCTGGACAAGGCGGATATGGTGGACAAGGTGCTGGAGCAGCAGCAGCA
GCAGCAGGTGGTGCTGGACAAGGAGGATATGGAGGTCAAGGTGCCGGACAAGGTGCAGGT
GCAGAGCACGCGGCAGCTGGTGGTGCCGGACAAGGAGGATATGGAGGTCAAGGCGCTGGA
CAAGGAGCAGGTGCCGCTGCAGCAGCAGCCGGTGGAGCCGGACAAGGTGGTTATGGAGGT
CTTGGTGGCCAAGGAGCAGCAGGTGCAGAGCAGCAGCTGGTGGTGCTGGACAAGGAGGAT
ATGGTGGACGTGGAGGCCTAGGTGCAGGACAAGGTGGATATGGTGGACAAGGTTCTGGAG
CAGCAGCAGCAGCAGCAGCAGGTGGTGCTGGACAAGGAGGTGGAGGTCAAGGTGCCGGAC
AAGGTGCAGGGGCAGCCGCAGCAGCAGCAGGTAGCGCAGGACAAGGTGGATATGGAGGTC
TTGGTGGCCAAGGAGCTGGACAAGGGGCTGGAGCAGCTGCCGCAGCAGCTGGAGGTGCCG
GACAAGGAGGAGGAGGTCAAGGCGCTGGACAAGG
>Locus_11866
GATTAAAGTTGTGTAGGTCAAATATTTTATTAATTGCTATACATATTATATAAGTTGTAA
AAAGTGTTTTGAATGATAATTACAATTCAAGTTATATATTAGAATGGAAATATGTTAACC
ATAATTGGCATTAAAGATTCCAATACATAGGAAGTGGTAATTGAATGGGCATAATTTTGT
TTTTGATTCCTGGTGCTGCTGATGGCCTGGCATTTAGAGGGGCTGATGTATGTTACATTT
TGATGAGGTTCAAAGACATCTCATTGGTGTGTAGTGTGGAAGTTTGGGGAGTGGTGCCAG
CTCAGGGAATGACTGAGGTTCTTTGCCAATAACTCGTGTTGTTTTACATTAGACAATAAA
AACACTGAATCCATTATGTGTCCCAAATGAGTTATAAAGAGATATTAAGCTGTCCCAAGC
CTGTTTCAAAAAACAATATGATTGTAAAAATAGTTCAATTTTAAAAGTAATCTGACTCAC
ATTTTCACACTAGTTGGAAGTAATTAGCAACTCATTTAAATTTATAAGCTACAGCCTAAG
TGTAATTATCAGTCAAACTGTCAACATCAAAATAGGAAAAAACGGGAGATGCTCTGTTGC
TGCTATTAT
>Locus_11891
ACTGGTGTTGTTGGTGGATTAGGTAAAGGTATTGTTGGAGTGTTCACAAAACCTATAGGA
GGAGCTGCTGAACTTCTATCTCAAGCAGGATATGGTCTTCTTCATGGAGCTGGGTGGCTT
AATCCTCCAAAACGTCGATATCAGCCTGTCACTGTGTCACATGAAATGATTTCAAGCAGT
GTTGTGAAATATGTATGTAAAGTAGCGTTGTGTCAATCATTTGGAGATGTTCTATTATCC
GTTGAAGCTACATATGTGAATGAAAAAGAAGAATATGAGAAAAATATATTACTTTTAACA
TCAGAAGCATTATGTATTTTAAATGAAGATGAAGTTACACTTCAACGAACTTTTGCTTTA
ACCGAAATAAGGTGCAAGAAATCTGACAATGATCAAAGTACTCTAGTCATTATTCCATGT
TGCGTGCATCGTAAACAATTGTTTTTGGAATCAGGAGATGCCCTTGACAGAGTGGCTGAA
TATGTGAAGAAAAATAGAGAGGAAATTTCAAATGAATCTGAAAATTCATCAATAAGTCAA
GAAAATATGTCTGAATCTTTTAAGTCATCTGCAACTTGTCATGTATTTTTCTTGTATCCA
AAAGACAGAAATTTGTTTCTCACATTATTCAATTATGCCAAAAGTAAAGCTTTGCACAAG
GGGTTTTAAATGAAAATACTTTTACTCTTGAGAAATGATGAGAGAAAATTTAACTTTTTG
ATTAAAATGTTATTACTATTTGCTTTAAAAACTGAAGTGTTTT
>Locus_11893
CCTTCAATTTTTCACGGATTTCCTTCAACTTTTCATGTACACCTTAAACCCCATTTGCAA
AAATATAAGTACACCCACTAACAGTAATGCCAGGGAATCAACTGTTTAAGTGTATTATAA
AACATGTTCTTCCGCCTGCTGAATTTATCAGTGTTGAATCTAGTGTATGGGAACATACTC
TGAGAACTGTGCTGTCTACATTTGTGTGTTTGAATCATATCGTCAAAAGATTGATGCACT
AGAACTTAAAACTCTAATGTGTTTGGTTATCTTGCTAGAGAAGTTGAAAGATATTAATAT
ATTCACTGCCACTTAAGCTTCGGTTCATCAATCTTTTCTAATGCTGCTTCCTGAAATGTC
TGATGAATGTTGATGTTTTCTAATTGTTTATGAATGATATACCCTTCCTCTAGTCAGTTG
CTGGGGCTACTCTTTGTTAATTTAATTATGCTTTTTCTTTTTACTAACTAGATTTGCCTG
CTTTCTTGATGTTGATTAATTATATAATTACATATACTTGCAGGATACATGCATTTGACT
GGCTTGTAATATTTTTTAAGATATAACATGGATTGTATCGATTTCTAGCTAACCCCCAAT
GATTCCAGATATTTAACTGTGTCTTCTTTGGTGTTTAATTATCAAATTATGTAAAAGGAT
ATTCAGTTAACATAATCTGAAGATCCTGTGTGAATCTTCAGTTTTGTAAGTCTTATAGAT
AATATGGC
>Locus_11896
TGCAGGTATAGAAGAAAAGGGCTTTAGATCATTTTTATCTGTTACACTTGAACTGCTTGC
ACGACATTGGGAAGTTACCGCTTTGGGGATGTTTGTTAGGATGCTTGTTCCACTTGATTC
TGTTATCCTTATTATGCTCCGAATCATGATTAACAACTACGAAGTTAATCATGATTCGGA
GCATAATAAGGATAACAGAATCAAGTGGAACAAGCATCCTAACAAACATCCCCAAAGCGG
TAACTTCCCAATGTCGTGCAAGCAGTTCAAGTGTAACAGATAAAAATGATCTAAAGCCCT
TTTCTTCTATACCTGCACCTCCAAGGTGGCCAATTATAGGACATTTACATTTATTTAGTA
AACGTGGACAATATACATTTGAGAAGATATATGATGCTTACAAAGATTTATATCTTCGGT
ATGGATCAATCGTTCGCTTGGATTTGGGAATCAAGATGTTGCTTCTCTTCAGGGCAGAAG
ATGTCGAGAAACTATTCGCTCCTGGTGATAAATATCCTCAGCGACCTTTGTTTGAAGCAT
TGAGATACTACAGACTTAAAAGAACGGATCTTTACAGCTGTGGTGGACTTATTACTGAGA
ATGGTGAACAATGGTGGCGACTTCGAAAAGCTATACAATTCATTATGCATCCTAGTTTCC
CAGAGCTTTATTTTTCACTTCATGAGAAAATAGCGGATGAATTTATACAGTTAATACATC
AAAAAAGAGATGAAAATGGAACTATCCCCAATTTTCTTCAAGATATATATAGATTCGCAG
AAGAAGCTGTAGGCGTAGTTTGTTTTGGCAAGAGATTGGGACTAATATCGTTAGATGAGG
AAAACGATAGCGAGAGATTGTTCGGTGAAAAACTGACCCAAACTGCAGATGACGCTTTGA
AGAGTATGGCCGACAGTCTTTTGGGATTTCCTTGGTGGAAGATTTTTCCAACTCCAACAT
ACAAGAAACTTGTTCGCTCCCAGAATTTCTTCCAAAGCTTTGCGGCAAAATGCATTCAAG
AAGCAGAGTTGAAACTAAAAGATCCAGAATACCATGATGACGGAAAACTGGAACTTATCA
AAAGACTCTTCGAAAATAAAAATTTAAAATATCCTGATATCAGCCTTCTCGTGACCGAAT
TATTTGAAGCAGGATTCGATACGACCGGAAATGCTTTGGGATTCCTACTCTATAATTTAA
CCAGAAATCCTGATGCCCAAGAAAAATTGCATCGGGACATTCTGAAACATTCGTCTGGCG
GTCTAACAGTGAATTCCATTGATAATATGAAGTATTTAAAAGCATGTATTCAAGAATCAC
ACAGATTAACGCCAGCTGTTGGTGGTACTGCAAGAATTTTACAAGCACCTGAAGTATTTT
CAGGATATCAAGTACCAGCTGGGGTACTTTGTATTGGTATGCAACCTATTATATCTCGAC
AAGAAGAGTACTTCAGTGATCCTTTAAAATTTAAACCCGAAAGGTGGTTGGATGAAACTC
TTACCAAGTACCAGAGGAAGTCCAATCCGTATGCAGTTATGCCTTTCAGTCACGGCGTTC
GAAGATGCGTTGGACAAAGACTTGCGGAACAGGAAATGAGGCTCTGTATTATAAAAATTA
TTCAAAATTTCCGTGTAGAATACGACGGACCAGAAGTTGGAACTATAATGAGACTGTCTC
TTGTACCAGATAAGCCTTTGAACTTCAAATTCATCCCACGTCGTAAAGAGGAATCTCAAA
GATTACAAGGACCTACAACTGGAGATGAATGAAATTAATCTATTCCTAAAATATGAAAAT
TTTAACTATACAACATTTTCAGAGTGTTTTTGAGCATGGATACCGTTCCCTTTCTAATTT
TTTTTTAATTCAG
>Locus_11897
TTTTCTTATTCTGTATTCCTATTGTAAATTAGGTATGCGTGACACATGATCAGTTTAAAC
AATTTCTTCTTATAATTTGTTTTCGTGTGCATTATAAACGACAATGGCTCAGATCAGACT
GCCAACACCAAAGGACGCTGTTATCACTTTCGTCAAAGGGGATGGTGTTCGCTTAAAATT
TTGGGCTTTGCCGCTTACTTCTGTAGAAACGGTGAAAACATATGAAAGTCATTTTATGAA
AGTATCAAATAATTTGACAAACTCTCCTGGATTTGCAAATAGCAGCCAGATTCCAGTCGG
TTTTATTTGTGCAGTATTCTCGCAATGCAAGGTGCAGTGGTGCCGAGCTCGTGTTATAAG
TGTCATAGATTTTACTGAAATCTTCGTTAAACTTTTGGATTACGGAAATGAAGAACGAAT
ATCATGTAAAGATGTTAGAAAATTGGATGACAGCCTTGCTCAGTGCAAAGGCCAAGCTAT
TGAATGCATATTGGCAGATGTGTGGCCAACTCATGATAAATGGACTGCAGATGCTATTCA
CCTGTGCGAACAACAATTGTTATATGAGACTGTGTCATGCTTTGTTGTCACGCAACATAT
GGACATACCTGTTGTAAGAATAGCTAAAAAAGGAGAAAAAGAGCCTTTTGTCCAAAGACT
TATTAACAATAATCTTGCTTATATTAAACCTGAAGCACCTACTCAACAAATCCAACCAAC
ACTTCGTCCTTTACTGAGTTATAAAATGAATGTACTAGATCCAAATACCACTCATTTAGT
TAGAATTTCAATGTTTGAAAATCCACAAAAATTTTTCGTACAACTTGCAGCTGCTGAAGT
GGAACTGAAGAAAATGATGGATGACATCAAAATGTATACTTCCACTGAAAAATTAATGCT
GGTTAATTCACCTCAAATCAATACTCCATGCCTTGCTACTTTTGGTGGGAAACCTATATT
TTATAGAGCTGTTATAACATCATTCATTCATAATAAGTTTTCTACCTATTTTGTTGACTA
TGGGCATAGTGAAATAAAGGACTACAAGGAATTAAGAGCAATACCTAGTCATTTTTTGAC
ACTTCCAGCACAAGCTATATGTTGCTGTCTTTCTAAAAGTGATATTTCTCGTGAAGATCT
TTCCAGAATTATAAAATGTGGCCTTTTAAATTGTCATGTCATGGGTTTTAATGGCGAGGC
ATACCTTGTTCATTTAGCAGCTCATGCCCAAGAATCTGTAATACAAAGACCATTTGCAAA
TAATGTGGTATCACAAATGCAACCATTAATTTATCAGCATCAAGAATTGAACACAAATAC
TTCATATGATGTCACTGTAAGTTACACCAATGATATCTCGGAATTTTACTGTCAATTAAC
CCTCTACAAGGAGCAATTGGATTACATATCAAGTGCTTTAAATTCAGGATATGCACATGA
AGGTTTGACTCTAGTGGAGTGTGTTCCTAATTTACCAGTTTGTGTCAAATTCTCAGAGGA
CCATTTGTGGTATCGGGCTCAAATTATAAAAGTTAATCATGAGAATGATATTGAAGTATT
TTTTGTAGATTTTGGTAACTATGATAACTCTGCTCTTAAAGATGTTCGTAGGTTAAAACC
AGATTTTATGTTCCCCCCACAAGCACACAAATGCAGTTTATATCAAGTTGAATCCCCTAT
AAATTCAAGTCAGAAAGATGATATGTTTGATTTATTTGAAGAGTTAACTGCCGGTCAGAC
ACTGGTTGCACATATCCATTCTGTTACTAATAATCATAATTATGTCATCACTCTTCAAGA
TAAGAATTCACCTATTTCTGTCAATGAAAAACTTATTTCAAAATTTGTGACTATTCCCTC
TGTTGAAATTTCGGACATTGAGAAGCTTTATATCACTTTTTTTGAATCGCCTTCTTCGTT
CTTTGCACAATTCGAAAAATTAAGCTCAATAGATCTTGAAAAAATGCAAGTTGAGATGAA
TGAACACTATGCTAAAACTCGTAACTCCTCCTTTACACCAAAAGTAGGAAGTTATGTTTG
TGCTAAATTTTCTATGGACAACATGTTTTATCGTGCCTTGGTTGAAAATATTGTAGGCAC
AAATTGTGCAGTTAGTTTTATTGATTATGGCAACAAGGACACTGTTCCATTTCCTAATAT
CCATCCTTTGGATAAAAAGTTCATGATTCATCCTCATTTTGGTGTTGAATGTGGATTAAA
ATCCTTTCCACCTGCAACTCCTGTAGAGAAACTGAAAAGTCTCATGTTTGAGAACTCAAT
TCGAGCCCAAATGCTTAAAGCTGAGAATAAGAAATGGTTAATAGCTCTTACTGAAGATTT
TACAGGAAATGTTGCCATCTTGGAATTATTACGTCAGCATGAAACTCTCGTACCACGTTC
CATCCATGGTGCTGGTCTTAAAGGGTTCCAAGGAAAACCAGTCAACAGAGAAGAACCAGC
TCCTTCTACCAATAATGAGTTCAGACGTCCTCGAAATGATTATGATTGTCTTAATAAATT
CAGGTCTGGAAAACCAGAAAGAAATGAACCATTTGTGGATAAAAATAAAGAAATATTTTC
TTCACCTCCAAAAGAGAAACAAAATAATTCACAGTCTTACCCCAAATCCTTTGACATTAC
ATCTATTCCACCTAGAGCTTATAGAAATGTTTATGTATCTCATGTAGTAAGTCCAAGTGA
ATTTTATTGCCAAATAGAGGAAGAAAGCACTAAACTTCAAGTTATGATGAAAAGTATTGA
AGATGCTTATCTAAATATAGATGATAATTTTTTGAAATTGGAAAACTTAACAATTGATTC
TCCTTGTTGTGCCAAATTTGAAGATGGTGGCTGGCATCGTGCACAAATAAAGCAAATTGG
TCCTGATACTTGTACCGTATATTATATTGATTATGGTAATACAGATGTCATTCATGTTTC
CAAAATAAAGGAATTGCAAAGAGAATTTTTCAGTCTTCCACCTCAAGCCATATGTTGTAA
ATCGTATAATGTGTCTCCGAAAAGTAAATCTTGGAGTAGTGAAGACATCAAGGCTTTTGT
GACTATGACTTTGGAAAAATCTTTTGTAGCACAATTTGTAGAATCAGATGAAAATGGTAC
TTATTCTGTCAATCTTGTTAGCATTGGTAAACTGCAGGAAGATGTCTTAAATAAAGAGTT
TGTTTCTTTGGGTCATGGACGTTTGGAAGATTCTAGTAAAATCATTGTCTTAAATCCTCA
TGCAGCATCAAACAATTTGACATTCCCTGTGCCTGAGGTTAAAATTGGATCGCATGAAGA
TATGATTGTAACATATGGTTTAAATCCGGGAGAGGTATTTTGTCAGTTGAAATCTTTCGA
AAAAAACTTTAAGAAAATGATGCTTGATATGCAGGATTATTACAACAAAGTATCAGCTGG
TGAAGCACTGATAGATAGACCACATCAAGGTATGATATGTGTTTGTCAGTTTTCTCTTGA
TTCTGCATGGTATAGGGGTGAAATTAAAAAAGTTGAGAAAAATTCACTGATTGTGTTATA
TGTGGACTATGGAAACAGTGAAATTGTAGATAAAAGGAAAATACGTTCCATCAACCAAGA
CTTTACTCTATTGCCAATCCAAGGTATTAAATGTTGCTTAAAAGGTATCAAACCTCCTGG
AAAGACATGGATCACAAATCAGAATCTTGGCAAATATTTTGAAGGGGATATACGATGTCA
TTTTATAGCAAAACAAGAAGATTCATTCCTAGTTGAGATGTTTTGTAATGAAAAAAGTAT
TGCTGGGCAACTTATTAAAGATGGACTTGCTTCAAGTGATGTTCCAGTTATAAATAAAGA
ACTTCCTTTAGAAATTATGGAATCTATAAAACCACAAGTAATACAATCACTTCTTCAAAG
GGAAACTTCCTTTGCTACAGGACAGTTATTATCAGTGATTGTGTCATATATTGAGAGTCC
ATTTAAGTTCTGGTGTCAGTTAACAGATGAAGAAGATATTTTGGAACAATTGATAACCGA
TATTGAAAGTTGGTATTCAGAAGAGGGACCACATTCTATTGATGACACTGCTATTATTCC
TGGTACTTATTGCATGGCAAAATATTCTGTTAATGAATCTTGGTACAGGGCACAAGTTAA
ATCATGTTTACCAGGAAAAGAATTTGAGGTTTTTTATATTGATTATGGAAATTCTGAAGT
AACAGCATTAAGTGAGATAGCTGCTATTCTGCCTCAGTTCTTGGAAATTCCACCTCAATG
TTTCCAGTGCCGCCTTCTGAAGTCATCTCCTCATGGTGATACCGAGAAAACAGAAAGATT
TCAGGCAGCTATAGATGAAGCAGAAGATATTACAGCAAAAGTGGAAGATGTAACTAATAA
TATTTGTATTTTATCATTACTTCTTGAAAAAGATGGGGAAGAAGTGAATATCAATGACCT
TCTTTTTGATAAAGAAGTTAATGATAGTGGCTCTCACCTTGGTTTTGATAGTGAATTGTC
TACATCCTTAATAAAAGGAATGCCAAGGTTTTTACCTCCTGATGTCCCTCTCGGATACCA
AGAAGGTTTCGTAGTTGTGATCAATACGCCTCATGATTTTTTCATCCAGCTTGCAGCTAA
TGAAGATAACATAGCACAATTACTTTCCGAATTATGTGAAAGTTGTGAATCCGAGGCTCA
AAATGAAGTTCAGAATATTTGTGTTGGTTATGCTTGTTGTGCTAAGTTTTCTGAAGATAA
TAATTGGTACAGAGCTGAAGTTATCAATCTTGAAGAAACTACTGCTGATATTCTTTTTGT
GGATTATGGAAACATTAACTCTGTTCCCAAAGATACTTTAAAGCCTCTTGACCCAAAGTT
CTTAGACATTCCACCTTATGCAATAAGATGTAAACTAAATGGAATAACTTCCACAACTGA
TCAATGGTCAGGTGTGGCTGTTGAAGCATTCCAAGACATGGTTCTAGATTGTCAACTTGC
AATTACCTTCATTAGTAAAGATATCCCAGCTATTGTTAATATATCAAAAGAAGACAAAGA
TGTAGCTCAAAGCTTGATTGACATGGAACTTGCTAATGTTGATACTTGTCCTGAAACTGA
AGAAGCATATGCTGATGATCACTTGACAACAGTAGAAGACCAATTACATTCTCTGCCATC
TGATCTGGGCTATCCTCAGCGTAAACTCGGTTCTTCCAAACTACCTGTAAAAATCAGTTA
TGTAGATTCTTATGATAAATTTTATGTCACACCATTGGAGCTTAGTACTGAACTTGACAC
TGTAATGAAAACATTGGAAATTTTGTATTCTCCTAGTGAGGATAGCACTTCTAATGTCAC
AAAGACATCTGTACCTGATATACTTGAGGATCCATGCATATCCTTGCCTTGTGTTGCTAA
ATACAGTGCAGATGGAGCATGGTACAGGGCTCTCATCTCGGATATTGAAGGAGAAAACAT
TTATGTGTATTTTGTAGATTATGGTAATTCTGAAATTTCATCCCTAAAGAATTTAAGACC
TCTGACACCAGAATTAATAAAAATACCACCGATAGCTTTAGAATGCAAACTGTATGCTAT
TCAAGCTAACAATGGGAAGGAAACCGAAATTACAGCCAAGTTGGAAGATTACTACATCGA
AGAACTCGAACTAGATATGGAAGTCTTTAAGCTGAGTGAGCCATATGAGGTTCGATTGTA
TCATAATGGAGATTTAGCTGAAACACTGTGTCAGAAAGGCCTAGCAACTGAAGTTATCCC
ACCTCTTGAAAATGTTCAAAAATTACTATCTGAAAATTCAAATGAAAATGAGGGGGGAAG
TATAGAAATATCTCTAGAATTACCAGAAGCTCTAACCTGCATTGTCCCACTTCGTTCGTG
TAATAAAGAAGAGATGCTAATAAGTGTCAAACATTGGGAATTAGGAAATGATGAAATTGT
TGTATATGGTGTACCAAATGAAATAGATGATGAACTGACAAACTTTCAAGAAAAATTGCA
ATGTGGCTGCAATGAAAGTGAACAAGTGCCTAAAATAAATAATTTTGATTTTTGTGTTAC
AAAATATACAGATGAAAACTGGTACAGAGCCCAGGTTATAGCTATTGAGGGTAATGATTT
TAAAGTCAAGTTCATTGATTATGGTAATAGTGAGATTGTAAAGCTGGAACACATATATAA
ACTTCCTTTGGAATTTGTAAATGAGCCTCAGTTCTCAATGAAATTTTGTGTGAGTGGATT
TAAAGTAGTTGAGGGTCAAAATGATAACCTGAAAATCAAAATTGAACAATATTTATATAG
TGAACTTATTCTGGTTAAGTTATGTAAATACTCATGTAAATTGCCTAACATCTGTATTAA
CAATATGTTATGTGGTGATGATGATATTATTGAAGTGCTTTTAAATGATGAACTTGTGAC
TCCACAATATATTATTAATACACAATTTAGCAGCAAATTTAAAGCAATTGTTGAAAATAT
TATTCACGATTTATTTTATTTGTTTCCTGTACAATTTCTTCATGAACGTGAAAATCTGCA
AAATAATTTGACTGAAGTTTATTGCGAGGAAAGTATGTCTTTTGAGAAATTTAATCCTAG
AAGTTTGTATGCTGCTAAAGTAAACGATCGTTGGTCACGAGTTTCTATCTCTAGACTAAA
TGATTCATCTACAAGTGCTTTAGTTAATTGTGTTGATTATGGATTTGAAACTGAATTGGA
ACTATCAAGATTGGCTGTTTTGCCTAAAGAATTTTGGCATAGACCTGTGTTGATATTACA
ATGTACAATCGCCAATCTTGTAAATGTCCCAAGTAACATAAAGGAAAAGGATATGAAAAA
AATTGCAGGAAGTGTTTTTCTTTGTGAGTTTGAAAAGTCTTATCCTTTGAAATATCCATT
TGAAGTTAAATTATTAGAGGAAGATAACATAAAAGTATCTGATACAGACCAAGAAAATTC
TGCTCAACCATCTGTGATAACTGATGAAATAGGAGCATCAGATGATGCTGTTAAATTATT
AGAGAAAGATAATGTAAGAATATCTGACACACAACCAGAAGATGGTGCTAAATCACATGA
GATCCCTGATGTGAATGAAGAAATAATGACCTCAGAAAATGTTATGCTAACAGAAATACC
AGCTAGTGGAGAAGAAAATAAAATGAGTCAAATTGTGAAAAATGAAACCTCAAATGAAGA
TCAGGCTGAACTAAAACTGAAATCTAATAATGAAGATGAAGTGACTTTCATTTCAGAGTG
TGAATCTGATACACAGCTTCCAGAGACACAAAATGTTTCAGAAGATATTGACATTGGCCA
TTTGAACTCTTCGGAAAGTTTAACCAGTGCACTAGAAAATGTTTCTGAACCAGTTTTAAA
TGAAACGGAATTATCAAATGTCCATTTATCTGAATTAGATATTGCTAATAATTATGAAGA
ATCAAATGATATTCAGAATTCTGATAATCAAAATTCTGAATTGAAAGAACAGCTTCCTGA
TGTTCTTGATATTGATCTTAATTCCAATCAAGATACAATTGAACAAAACAATGAAATACA
TGATGATGCCAGTACTTTACTAACTAGTGAAGTAGAAAATTGTAGAGTAGAATCGAGTGA
ACTTGAGAGTCCAAATGGAGGCATCAGTGCTGAAGATAATGAATGGGATGAAAGACCAGA
ATGTGACATAAAACAAAATTATCAGCAAGGTGGAACAGGAGACAGTAAATCATTTGAAGC
AGTTGAAGAACAACTTACTGAAGTTAAGGCATCTTATCAAAATATCGGCAATGAAGAACT
GAATTCTGAAAAGTGTGCAGATGATTTTGTTGAAGATTCACCAGAATTACATATCAATAT
TACTGATGAACTTTTAACAAAAGATATGCATGAAAAAGATATTAACTCTTCTGATTCAGA
TCTTAAGGATGAGTTGTGTTCTAATGTTATAACAGATATTGTTCACCAACAGTTGTCTGG
GAAAGTTGATGTTTATGTGTCTGACATCACCATTTCAAATGGATCAGTGTTATTAACTGT
GATACCTTATGATCTCCATACAAACCTTGTATCTACTCTAGGTGAAACCTTTCAAAATAT
TTACTCAAAGAAAGAATCTGGCTTGAAGAACTATTCAGTTTCAGACTTGTGTGTTGTGTG
CTCTGATGATACATGGTTTAGGGGAAAGGTCCTTAGTTCAGATGGTGACAAAATAGACCT
TTTTCTTATTGATTATGGCATTACTAAGACAGTGGATAAAGCTTCAGCAGTTGATATGGA
ACCAGAACATAAAAAAATCCCACCTTATGCTGTAAAATGTGCACTTGCCAGTGCATATTG
CCCTCCAGATAAAAGTGAGGATACTAAAAACTTTTTGCTCGATATATTAGCAAATGTGCA
AGCTACTGGTAAAGATGTATCTATCGAAATAGTTAAAACTGAAGACCTTCTGCAAGTTAA
TCTATTTTTAGTGCACAATAATGTTTTATTTGAACTCCTTTCTCACAATCTTATTACCCA
AAAATTTTCTAATCCTACTATAATTCCAGGAAAATATACTGCAAAAGCATCCTATATTGA
CACTGTTTCTGGGATATTTCAGTTATATGTTAATTTAGTAGATCAACTTCAAGATTTGCA
AAGTCTCAGTGATTCAATGAACAATTCCTATCCTTTAAGTTCTAAGAAAGCGTCTGATGT
GGAATCGGGAGTTTTTGCTGTTTTTCATAAGGATTCTTGGCATAGAGGAAGAATTATGTC
ATCGAGTAATGAATCCTGCTTATTTCTTGTTGATTCTGGTGAGACAATCTCAATAGACTC
AGATTTATATCCATTACTTCCTGAACATACCATGCAACCACCTTTTGCAATACCTTGTCA
GCTTCCAGGGAAAGTTGTAGGTTCTGATGATGTTGTATTAGCTCTAAAGGATATGTTTAC
AACAGATAAGTTTCTTGTTAGTGTTGATATTGATTCTGAATCTTGTAGTTTAAGTGCCAA
GGTCATGGATGAAGTACTAATGGAAAAATTGAAAAATGCAAGTCATGCTGGACAATCAAT
TGCTAGTGACCCAGAATCAACTTAAAGTTATTTTCAGTTTTTTTTATTTTGTATGTCATG
TATAATCTTTTTGTAATTCATTGTAATGACAAAGACTTAATGATACAATCAACTTCATTT
CATTTATTAAAAATAAAGCATTAATTAGCATCAGTAGTCTGGGAGAGGTTTCATGTATAC
AATACAGAATTTCATTTTATTTTCTTGCTTTTTTAAAGCCTTCCCCCTCTCCCTCTCTCC
TTAGCTAAGGTCATATGAAATGTAAATAAAAATGGTTTTTGTACTCAAAAAAAA
>Locus_11899
TGAAACTTTTTTATTTTTCAAAAATCATCTTAATTCTTTTATACATTTTGACACTTACAA
CACAATATCCTATCAACGCCTTTTGAATTGCTATCGAATTTCCAGCAATATTTCTTTGAT
ATTGAAATTCTCTCCTTTAACATAAAAAAGGAGATCGAAAAAAAAGAACATTTTATAAAA
ATTTCTTACTATAATTATGCAATTTTGTTACGTGCAATGCATACTTCTCCAAGCAATCTG
AGAGCTGCCAAGTATTACAAGTTCTCTGAAGGATTTCAAATCCCTTAGGTTATAAAAGCT
TTAATTTAGTATGCTCACTAATCATGTGAGCTGCCATTACGTAGTGACTTCCGTGACCTT
TTACCATAGTGCATTAGTGGATTTAACCCGCAGTCGTTCCGTCCATGCTGTTGAACACGA
TCCATGTTGTCCAGATCCTACAAAACTATCTGCCGATGAATGTAAAGCCGTTCATTATGG
ATTATGTTCACCCCTTCTGAAATTACCTTCATTCTCCATCCCTCCAGTAACAACATCATC
CCCACCATCCCCTGCAACTCCTAAAGGCAGCAGTTCATCTCCCTTGGTGTCATCAACACC
AAGTTCACCTGTTACACCTAAAGGCAGTGCCCCAACGATCGCTGAACTTCTTGGTTCAAA
CACACCTAACAGCAGAAATACATCGACTACAGTTGGCTCACCTGTTTTGCAACGAGCGTC
ATCACCTATTGTCTCAAGTCCTATCTCTGCTCCTACCTCAACCAAAATGTCAGCTCCGAG
TACAGTCGTTTCAACTTCAAATTCTGTGAATCCTCCTAGAATGGATATGGAAATGTTGGA
TCCTGTAAGCCTGTTGGCATCAGATCTGGAAGGTCAATTGGAAGCTCTTGTGAGCACATT
CGTAGCTCAAGACAAGGTGCGTTTGGCTGCCAGAAAGAAATCAGAAACAACTGGTGGAAA
ATTCAAATCTTCACCATCAGTTACGAAATCGGTTTCTCCTATCAAAAAGTATGATAAAAA
GATTAAAGATGACAGATCATCAGGGGATGAATCTGCTTCTTCCCTGTCTAGTGAGACATC
ACAAACATCTAAATCTAATGGATTTACTAAAGGGAAATCTGGTCCCAAAGCAACTAACGT
CATTTCTGATCCTGTAAACAAAGATTCGAAGATACTTTCACATGATACTCATACAGAAAG
AAATAACTTCCAATTTGACAACATCAAGCCACTCAATAGCTTTGGTGCACATTATGAAGA
ACATATGTTTGAAAGATCACCGTCTCCATCATTTAAATCATCAATACTTCCTTCTTTGAA
ACCTTCCCCTGAATATCAGCAAACTGGTGTCAAAGCTCAAATAACAAAATTTGCTTCGAA
AGAAAAAGATGCCTTACAAAATTCACCTACTAACTCTCTTGAAAGACGACAGGCTTTGAA
AAATAAGCCTGGCATTCAAGAACCTTATTCTCTACAACCGCGAAGTGGACCTCTAACACT
TGATGCTTTGCAAGAAATGCTTCTAAATTCTAGCGCAGAACTTGTGAATCAACCAATTCA
AACAACAGTATTTCAGAGCAGTAGGATTCCGAATGTAGCGTTTGGTGAATCGACAGTGCA
TGATGTTCCTCATACATCACAGACAGACAACAAATTTGTCGAAGAAAACTATGTGCCTTT
CTATGTAAATGAAGCTTGTAAAGAAAGTGATGAACTTACAGCATCTATGAAACCTAGTAC
TAGCCAAGGTTTGGGATACCATTCCCCAAATTTTGGCAAATCTGGTCAGGATTATGTCCA
GTCTGCAGTAGATTATGCTAAAAATCGCATTCAAAATGTTCAGCAAGGACTGAGGGATGA
AACAAAGCCAAAAACTATTAAAAATGGACATCTAGTCAGTGATGCGAAAACAAAATGGGA
AAATATCCCGAATTGGAATGACCACCATCTAGTCACGGACATGGACAATTCTCTGCCAGA
ACCACTCCAAAGAGGTGGACATAAAAGAACTTTGTCAATGGAGGGATTGCTGGATGTTCC
AAGTCCATCCATCCCACATCCAAAACTCACGACTGCTCAAAAACAACACATCAAAGAACG
ATCACTATCTCCAACTGATCGTCATTCTCATGTACCAATCAGACCCTTTTTGACAAAAGG
ATCAGTGGCTGAACGAGTTTTGCTCTTCGAATGCTGTCCAGACAGGGCTCTGGAGAGAGC
ATCTGCAGGAAATAAGAACAAGCAGAATCTTATCAGCACTTGGAGACCTGGAAGTAGTGA
TGTTCAAAACAAAACACATTCTCACCACGGTCTCTCTGAGAAAGACAAAAACAGCGTCGC
ACCCACTTCTCCCCGCACGAGTTCCTTGCGTCGGGCTATCAAGTCTGGCAAACGGGACAA
CATCCCCAGGTTCTACTATAAGGACGGAAAACCACAGTCGCCTCAAGACATAGAAGCGCA
CCTGAAGAAAGTGGCCGCCGTTTTCGCTGGACTTAACGACGGTAAAGCTTCCAGAGAAGA
ATTCGGCATCATCACCAAGGCGTGTGGCCTGCCACTGTATTGGAAGCTTCCATTGTTCCT
GGCTGCCCGGGGAGACAAGAAGTTATCCGTCAGTTGCGATGCATTCCTGGAATACTGGAG
AAGGGTCGTTAATACCTGTCATGATGAGGCATCCAAATTTATATATATATTATCAAGAGG
CAAAAGAAATTACCTAGTCAGTGACGACTTTTTCCCAATGATGCAAGATGTGATAGATTC
TCATGCGGGCTTAACGTTTCTTAAAGAAGCTACTGAATTCCATTCAAGATATATTCACAC
TGTGATAGCAAGAATATATTATTGCGTGAATCGATCTTGGAGTGGAAAACTGACAGCACC
TGAACTGAGAAAAAGTAATTTCTTACAAGTGTTGGCCACCCTAGAAGAGGAAGAAGACAT
AAATCAAGTGACTGATTACTTCTCTTATGAACATTTTTACGTGATCTATTGTAAGTTCTG
GGAACTAGACAAAGATCATGACTTGTACATCGACCAAAATGATCTCAAACTTCACGGGGA
AGGAGCTTTATCAACACGAATTATACAAAGAATTTTCTCGGGTGCTGTAACAAGAGGGCC
GAAACAGAAAGAAGGAAAGATGAGTTACACTGAATTTGTCTGGTTTCTAATCTCTGAAGA
AGACAAACGCCATCCCAGAAGCATCGAATATTGGTTCCGATGTATGGACTTAGATGGAGA
TGGTTTGCTTTCTATGTATGAGCTAGAATATTTCTATCAGGAGCAACTTCAGAGGCTAGA
TGCTCTGGGAATAGAAACATTGCCCTTTAACGATTGCCTTTGTCAGATGCTGGACATCAT
TAAACCAAAGGTTCCTGGCAAAATATCCCTAGCGGACTTAAAGAAGTGCAAAATGACGCC
TATTTTCTTCGACACATTCTTCAATCTCGAAAAATATCTCGATCATGAGCAGAGAGATCC
GTTCGCTTCGCAACGGGAGCACGATGGGGAAGGACCAGAAATGAGTGACTGGGATCGCTA
TGCAGCAGATGAATACGAGCAATTAGTTGCTGAGGAAGGTGCAAATGAACCACAGGAAGA
ATTACCTATGGAAACTGAAGATGACTACGATTATGCTGAATCAGATGATTATCATTACTG
AGGAAACACAAGTATATATTTGATAATCGGAATTGTATTCAGAGAAGACATCCGAAGCTT
TAATTAGTCTTTAATATCCTTCTTGAAGTTTTCCAAAGAAGGAAGGAACTTTGAATTTGA
AGATGAAATTAGCTAGCGAACTGAAATATGTGTTACATTGTTCGTGTAAATAATTTATTG
GAGAGCACTGGACATAAAACACATATTAATTTGATGCTTATTATTTATATTACTGTAACT
GTATTTATAATATTTCTCACGTTTGAAAATGTTTATG
>Locus_11900
CAGTGATACAATGAGCTTCGAGGAGTTGCTCCGCGTTCCAGATCTAACTGCGACCATGTG
GACGATTACTCTTTCAGCTGTTGTCGTAGTTCTGTGGTTGTTATACCGGAAACGATGTTT
TTCAGTTTTGAAGAATATGGGAGTACCCGGACCAGAGCCCAATCTTTTGTTTGGAAACAT
GTTAGAATTTATAAAAGAGTCCCCAATAAAAAGTATTGACGAGTGGCTTAAGAAATATGG
AAAAATTATAGGATATTATGTGGGAACCAAGCCAGTTGTTCTAGTAGCTGATGTAGATTT
GTTGAAAAGAATTCAAGTTTCAGACTTTCATAAATTTATTAACAGAGCAATTCTGTTCCG
TGGTGGTCCCGAAAAAAATACTGGTAAACAGAAAAGAGTTGAAGGTTTCAGCCAGCATTT
GATTGCTCTCAGAGACAAAAGATGGAAAGAAATCCGTTCAATCATTACTCCTTCTTTCAC
AGCATCAAAAATGAAACAGATGGCTCCCATTATGAACAGTGCTATCGATTCCTTGTTGGA
AAACGTGGAGAAAAAAAGCGCTACAGGAGATTCCTTTGACATTTATCCCTTATTCCAAGG
ACTTACAATGGATGTGATTGGAAGAACTGCTTTTGGAATTCAAACTGATGCCCAGAACAA
TCCTAATGACCCCATGCTACGATCCAGTAAAATTCTCTTAGCAAACGACATTCGGAACCC
AATAAGTCTTCTTGCACTTAGTTTCCGCTCCTTAGAAAAATTATGGTCATGGTTAGGCCG
ATTGAGATTAATAGTGAAGAACAAAGGCACAAATCCTTTGAATGAACTAATCGAATCGGT
GAAGAAGATCATTTCAATGCGAAGGGCCAAAAAAGAGAACAGACGACCGGATCTTCTACA
GTTAATGATAGATGCAGAAATCGATGATTTAAAGAATGTCACAACAGAAGATCTTACCGC
AACAGGAGACACTGAAAACAGCGAAAGCCAATCGAAGATCACATCCTCAAGTAAACTGAT
CCGCAGAATGACAGATGCTGATATATTGGATAATTCCGTTCTTTTCTTCATAGCAGCGTA
TGAAACCACGAGTACGGCGTTGGCTTTTACAACACATTTACTCATTCATTATCCGGAAGC
ACAAGAGAAAATACGAGCAGAAGTTCAGAACCTTCTAGATACTGAGGGGGAGCTTGATTA
TTATTCTGTGAATAAATTGCAATATCTTGATCAAGTCCTGCATGAATCTCTCAGGATATA
CCCACCTGTTTATTTATTTATAAGTCGGGAATGTGCAGAAGACGTTGATTTGGGGGAAAT
CAAATTGAAAAAAGGTACAGCAATACAAGTACCTGCATATCACATACAAAGAGATCCAGA
ACTTTGGGGTCCAGATGCTGATGAATTCAAACCAGAAAGGTTTTCTCCAGAAAATAAGGG
CAAAATACATCCAATGGCATTCCAAGCTTTCGGAGCAGGACCACGAAATTGTGTGGGTAT
GAGGTTTGCCCTCATGGAAGCTAAATTGGCTTTGGCTAAATTGTTGTCCAAATACAAATT
CCAGGCTTGTTCACGAACGGATAATAAAAACATTTCACTATACATAAAAGCTGCCGGACT
TAATCCAAAGAAAGGTGTTTGGACAACAGCCATACCTGTGTGAAAACGAAGTTTTTTAAA
AAAAGACTCTTAATTAATTTAAAACTACAGCTGTTGCTGATGAATGTGATATTATTTATA
CAGGATGAACAAGAACGTTTATACTACCAAGAACTGGTTTTACAAATG
>Locus_11902
TACTTCCGTTGTTCTCCGAACTATGGCCTGTTCTCGCCTGCACATAAAGTTACCCGAATA
ACAGGGAGCCTGGACCGGCATCGAAGAACTCACAATACGGGATTTCGTGCATGAAGTGGA
ATCCATGTGTCTTAATCCCAAGTGTCCAGCGTAACCTATTGACCACCGGCCAGCTTCTGC
ACCCTTCTCATGTTGCATGTTAAAATGGCGCTAACTCTCATTTCGTGTACTACCCCCGCC
TGACATATAGTTTATGATGAAGAAATATTGATGGAAATAAAAACGACATGGAAATAATTG
CAGAAGAAGATGCAATACTCACTGAGAATACGGACGACTTTATCATTGGAGACCGAGTCT
GGGTCAACGGGACGAAACCCGGTTACATCCAGTACTTAGGAGAGACCCGATTTTCTCCTG
GCGACTGGGCAGGAGTCGTGCTGGACGACTACTCCGGAAAAAATGACGGATCCGTGGCCG
GAGTCCGGTACTTTCAATGCGAAGCTAAACGAGGAGTATTCGCCCGCCTTCACAAATTAA
CACGATATCCCCTGCTGCACGCTACACCTCCTCCCACCAAGTTGGGTGACGCACCTACAC
CCCCTCCGATCCAACGTTGCCTGACCCCCACCAGAACCCCATCTCCTGGGGCCCGCAATC
TCCGAGAAGGGGATCGAGTCACCGTGACAAGCGCATCTGGACCACCAAAGACGGGGGTGT
TGCGATATCTGGGACAGACTGACTTTGCAGTTGGGGAATGGGCTGGTATTGAACTTGATG
AGCCGCTTGGCAAGAATGACGGGACTGTGGCTGGTAAAAGGTACTTCCGTTGTTCTCCGA
ACTATGGCCTGTTCTCGCCTGCACATAAAGTTACCCGAATAACAGGGAGCCTGGACCGGC
ATCGAAGAACTCACAATACGGATTTAGAAAAGGAAAATAACCAGCATGGTTCAACACAAA
GTCTTCATGATGAACACAAAAAGTATGCAGAGGAGAGCGAGAAGCGAGCCCAAAGACTGC
GACAGCTTCTGGAATCTGCCGAAGCTGAGAGAAGAAAACTGGCTGCGCAACTCGAGGACG
AGCGCAGAAAAGTCGAAGAATTAGAATTTCGAATTGAAGAAGAATGCATAGGAAAAGATG
ATTTAGAGATGGAAAGAGAAAAAGAGCGTCAGAAGATACAAGATTTGGAGAGGAGGTTAG
AACAGGAAAAGCGTAAAAATGAAATGATTTCCAGAGGAGCCTCTCCTGATAGCATATTAA
AAGACGAATCTAAGAGGTTAAATGAAGAAATAAAAACAGTAAGAGACAAATTGAAGGAAT
CTGAAACCAAGTTAAAAGAATTACAAGCTCAAAAACAAGCCCCACCTCCAGTCTCATCTT
TAACTAATACTTCGTCTTTAAAATCGGATGAGCTGAGGAAAAAAGAGGAAGCTCTTTTGC
AAGCTCAACTAAGTCTCGAGAACAAGAAGAGAGAAATACAGAATCTGCTGGACAGAATAG
CTGAATTAGAAAAAGAACTTCAAAAAAGCAAATCTAGGCAGTCAAAACAGCTGGATACAA
TCGACGATTTGAATGTGAAACTTCAGAAATTTGAATCTAGGTGTTCAAATCTCGAAGAAG
AACTGCATTCGTCTAAAGAAAAAACGCAAGAAATCGAACGTCGGTTGCGTGCTTCCACGG
AGCAGGTGTCTCATCTGGAGGCGGAGAAGAAACGTCTGGAGGAGCAACTCGTGTCCCCTG
AATCCACCTCCAAGGAGCAGGCACTTCTTGCTCGTCTATCAGACAGAGAAAGGGACGTGT
CAAAATGGCGTAAAGAAGCTGAAACTGCGAGATCCGAGGCGGATAAATTCCGTGAGGAGA
AAGAAAAGATGCGGAAAGAGATGGAGGAGAAGATGCGGAAGCTCAATGATGAGCACCGGG
AGGAATGTCGACGGGAGAAGAAGAAAGCGTTGGAAAGTGAAGATAACAAAACTTCTAAAA
TCCGAGAGCTTGAAAATCTGCTCTCCCATGTCCGAGTCGAGTTGGAATCGGCCCGAGTGG
AGGCAGAAACTCGACTCAGTCGACAGGAAGCACGTCTCCAGGAGGCAGAGCTTCGGTCAG
ACAACATTGAACGAATGAGGGAGCAGATAAGTCGTCTTCAAGCCGAGAAAGAACTCTTGA
GGGTGGAGAAAGAGGAGTCGTGGAAACGTCTACAGATTTCTGAGCAATCCCGCACCCGAT
GGGAGTCCGAAGCGAACAGGGCCTCCGCGGAAGTGAACCTCTTGAAAACTCAGGTGCAGC
ACCTACGCAACGAGTTCACCACCCACCGAGAAGACCTGATTAAAAAACTGGCCGAAACCA
AATTCGATGCAGAAGCCGTTCAGGAATTACACACGCAGATTGAGGAGCAGCGTCGTGTTC
TGGAGGAGATGCAACATCGTCTTAAACATACTGAAGGAGAAAGGGATCAACTACAAACAG
CACTTTCAACAAGTCAACACAGTCAAACACAGGTGGAAAATGGACTTCGCCAAGATGTAG
AGACGCTGAAGCGGAGGTAGAAAACAGCCATTAAAAAAATCCTCACTTTTTCTACTTTTT
AACAAACTGGGCAATTTCTTCCACGAAATCTCTAATCTTTGCAATAAATACAACAACAAA
AACACTACTCCTAAATAAAGACTATTTCTTTATTATTATTTTTTTACTATTATTTTTGCA
AACAGCAAAATTCTTTGTGCAAATTCTCTTCTTGAATAGCTTCTTTTGCTATTTTTCATT
GTATTTTTACCTCATTTATAAAATTACTTTTGCATGGATTAGTCTTTCAAAAATATATAT
AAATAATATAAATATACTTTTCAAATATAAGTTATATTCATTTGAAGAAAAGATGCAAAT
TGTTTCTCTGTTATTATAGCTTACATTATAGGCTATGAGAAACTGCAACAATATAAGAAT
AAATTATTCCTAGAAATTACCTCCTAAAGAAATCCCAGATTGTATACTTTAAAACACACA
TCATAATAGCTAAGGCATTAATTCTTAATATTTAATAATCCGAATAAAAATGTGAATTAA
TTCGAATTTTAGTCGAAACAAAACCGTAAAAGAGATCGCTTGCAACAAGAGCTTTTTCTC
TATGAATTTCATAGAAACGGTACTAGCTTTGTAAATAGAATTGGTACTTAATTTATGCAA
CAATATCAATTATTTGAATATACTGTTGGAATTAGTTTCAAACATGAAAAATAGTTATAA
TTTTAGAATTTTTTTAAACAAATTTATGAGATAAATTAGTTTATATTGTTTAGGTAAAAT
AGTGGAAGAAACTTTGTAACAGCTTTTTTATGTCGATCAAATTTGTCACTAACTTATTGT
ATAATGTTGGGAATAAAGGATTTTTC
>Locus_11904
TTTTTCTTTATTGAAATTACTCACAAAAGAGGGTTTTTTTCAAACGTAAGGTTATAGCTA
ATATTGTCTTCTTACGCTTGATATATCTATATATTTTTCTTTTCTCATTCGTCTATACAT
TGAGGCAAATCTTCCTGAGACCAGCCAGAATTGAAACACAACAAACGGACTACTTCGTCG
CTAAGAACTTGACCTGGGGGGCAAGACAGCGTGATAAGTTCTCCAAGTCTGTAAAAATCT
TTATTCGGTTCAATGATCAGGTCAGAATCCTGCGATCTTAAGGGATAAGAGCAACCAGGA
ATACACTGAACTTTCGAAACTTCCCATACTCCATTTAGGCCACATTTGGCCTTATCGGGT
CCATAAAGTCTGAAACCGTCCTCACATTTCAGAGTTATAGTAGAGTTAAAAGGCACATAT
TCTGAAGAAACGGTTTCTATATCAGGTACCACATTTTGGGGAACTACTCTGAAAAGCCAG
TCTACAAGACATGTTGGCAACGCGCATGTGGGCACAGGATCTTTCCATTCTCCATTTTGT
TTACAAGTTGTACGAGACACCCCGGATCTCACACGGGGTGAAAAACAGTGGAAGGCTGCT
ATACTGCCTATGCTTAAACCTGCAGTGTACGATATTGTTATACCTTCCTCTTCCTGGATC
TCTTGACATTGCTTTTCACATCGTGGCTTAACACCAGACCACCGTCCATCGGGCAAACAG
GTTAGTACTCTCGATCCAACCACGTTATGGTTCGGTCGTATGCATGAAAAGACAGCGCTG
CTATTGACAAACTGTCCTTTATCATACTCTATGAGAAGATCATCATCCTCTAATTTAGGA
CACTTTGGCTCGGGAGGTATTACTTGTATAAATATGTCAGCAGGCTTGTATTGAGGATTG
AAACATTGGTACTTTCCACTGTGTTGCTCTTCTGAATTCAAAATGATCAGCTTAGTATAA
TATTGAGAAGTATGATAATCTATGCCCTCTGAAATACTGACGCGTGCTATTCCTTTTGGA
CCACTCCATTTTGGATATCCATTAATACCGTTTGAATAGCACATGATATTCAGGGACTGT
CCTTTTTCAATTGCAATTATTCTTCCAGGAAGACGCTTGAAAGGGCTAATAAACTGATAA
ATAGTTTCACCTATTTCAGGTGATACACATTTAGGAAACTCAAAAGGTTGCCATTGACAA
TTTCGGCATTGGATTTCGGCTGGACCATTTAATCGGGTGTATCCCAAGTGGTGGCAATGG
AATTTGACAGTGCAATTGTTTTTTACTTTACTTCCATATTGCAAAAGTTCTGTACCCGCA
TAAGCCACCAGTTCTTCAGCCAGATTTGTATAGGTACAAAAACAAGAAGGGTCAGACGTG
ACAGTAATAATTAATTCCGGTTTTAAATCGTTTTTAAGAACAGTTTGCGAAGGTACAGGA
ATCGAAAGTGGCCGGACTGTCACCACAGCTGCAGCTTTTGTTGTATTCAAAAATTTAGTT
CTCCCAACTATTTGCTCATCGGAAGTTGATTCAGGTTCTTTGTTGTTAGGAGTTCCAGTT
ATCAGACACACTGGTTCCCTAACCCATTCGCCCGATGAACATTTGACTGAAACATCATTC
CAGCCATTTCCTTGAAAAGAATACCCTTCGTCACAAGTAACATGGACAGTGGAACCTGGA
CTTATTGTTATACCCAGGCCTATCTTTTCATATTCAGTCCATCTATCATAACCTAAGAGT
TTCCATTTTTTCTTCTCCACTGCTTCAGTAAAGGCACCATTAATTATTTCATATATAATA
CAATTGTTTTCTTTGCAAAGTTTTCCCGGTATTGTCCACTCTCCTCTTGAGCACTGGGCC
AGATATCCATTTGGAGAGAATCCCTTTTTACACGTCACTTGCACTGACATTCCACTAAAA
ACAACTCCTTTGTTATCGGTTTCCATGCCTTCTTGTTGAAATAGGTTTTCTAAATCACAT
GGAGCCGGCGTGCATGGTGGAAAATGTCCAATCCAAGTTCCTTTCTCACAGATAAGGGTA
TTGTTCTCCATCGTCTGGTAGTAGCCTTTTTGGCACGAAGGTTTTAATTTCTCACCAGAT
CCATAAAAATATTTTTTCGGCAGTATGAATCCCTGAAATGACAGAGCCTCTCTAGTGCAA
CGAGAGTCTTTACATACCGGCGTAACTCCTTTCCAAGTACCAAAATCACAGAACACATTT
CCAAATTTCTCTTTGATAAAATGTGTTTTGCACAGGTACACAACTCCACCCCCATGTGTT
CTGTTCATACTGCCTATATTGGCGTTTGCAGTAGCTGGAGGAGACTGTCTGCATTGGGCT
GGTTGGCACTGAGGAATCGCTGACCATTCCCCTCCATTACAATATATTTTCTCTTCCTTT
TTTGGTGTTCCCTCAATTTCATATTTATTTTCACAAAGAAGATACAACTCTTCATTTTCT
TTGACTTTATTACCAGCATAAATCTGTTGAAATCGTTTGCCATAATTCACATACTTTCCA
ATTTTTCCGTGATCGACCTCAGGAACAGAGCATGGGTCTAAGCATTTCGGAGTGGGAAAT
GTCCATTCACCAATTTCCAAGCACTTGGACGTCGCAGATCCTTTCAAAATGCGACCCGCG
TCGCAAGTATAAATAACTCTGGAGCCAACACTCGTCTTACCTCCAATAACTTGAACAGAA
CCAAATTCTGGAGGTACTGGTGGGTCACACTGAGTGTCTTGGCAAACAGGCTCTTCTCCG
CTCCAAGTTCCATCGCCAATGCATGATCTTCCTTGGAAGTTTCTCAAAATGTAACCAGTA
TCACATTCGTATTGCAGTTCAGATTCAAAACCGAGGGAAAAGTATATTACTCTGCCATTA
ACTGGATCGGATGGAGGATCACAAAATATACGTTCACAGGTTGGAGGAAAGCCACTCCAT
CTACCACTAGCATGGCAATAGCGACTTCCGTATCCCTTCATTTTATAGCCTTCATCACAC
TCGTATGATACTTTATTTGAAAATGTAAAAACAGATCCTATTCTTTGTGCATTAACAACA
AATCCAGGATCACCACAGGATCTGGGAACGCAAGAAAGTTCTGGTTTTGTCCAGTAAGTG
ACTTCCGTGGTCTCAGACCGAATGCAATGAGAAGATGGCACAGCACCATCTGTTATGTAT
CCAAACTCACATTTGTACGACACTTTCGCACCAACTTCGTACCGAGATAGCATTTCGCTC
GTGATGACTGCATTGTCAATGAATGGTGGCTTCTCACATTCATTTGGCCCTAACGATGGA
TAATTTTCCTTTGCGGTTCGAGTAGTATTTTCTGAAACAAAATGTGCTGTAGTATTTTCT
GAAACAAAATGTGCTGTAGTATTTTCTGCAACAACCACCGTATCCTTTATTAAAGAATCA
CTTCCTGCCAGGTCCGATTCCTCAGTAACAGTGGAATTAAATTCGGCATTTTCATTTTCA
TCGGGATTGTCGCCTCCGAAATCATCTTCTTTAGCATCACTTTGAGCTATAATCCCTTGA
AATATTATTGAAAGTGTGACAGTTAATAAAAGCAGCTTCATTTCGTTTCACACACAATGG
AGGATGGCACTAAAATTCCGGAACTAAAGTTGATTGTTTATTTTTGCCTTTTTTAAACAA
CATCATTTCCACTCGACGCAAGCACGATGTCTTCTTTCTGCGAAGCTGTGATTACGTCAG
GGACACGACCTTA
>Locus_11906
AATTTTATTAGTTAACAAACCTTTTCATACATGACATGGTTAAAATAGTTGGCACTTAGT
TTCATAAACAATTTCAAATATAATAGCATTAAACATTCAATAGAACGCCAAAACAGCTAT
ACAGAGATTAATCAAGAAAAACACTCATGAAGAGAAACCATGCGACAAGCACTCGACAGA
ATTAGAAAGTACCGAGATCAATTTTACTTTAGAAATAAATGTAAAAATGTCTACAAAAAT
TTGAATTCATGCAATACATTAACCTTCCAAGCAGATATTCAGTTTTAAAAACTGCGAACA
TAGTTCTTGAAACTTTTAGAGAATCCAACTAAAGAGAGATACAATTATAATCTTACGCAT
TTAATTGTAAACAGTTTGTTTCTAGGTGGAGCGAAATCGAATGAATGTCTTTAGAATGCG
TACATATTCATCGGCATTTGATAAACAGTTTCCAATAATTCCAAAATAATAGATCAGTGT
AAAATATACTTCGAAAAATGAAGTCATTGTATGCATCTTAGAATATTCTTAGACATCGCA
TTTGATTTGCATCCCTGTAAGCAGGAAGTTTTTACCTCCTTATTTTGAAGAGGAATCACC
GTTCTTGTGCAACAAGAAAAATGAAATGGCAACAGTTTTGAATATTTAAAATCTACCGCT
TTTTTAATTATATCGGTATCGCGGTTCGAAGTTTTACAACAATAATCTGTTGATTCATTC
TAGGATTGCGATTTCTACGAAAACATTAGTGAATGAGCTATTAATGGTAATTTTAATTTG
GTTGTACTTCATTTATCCTATCACGCATGGTTCTTTCAGAATGGAGTTGCAACCATCCAT
ATGTACTATTCAAGCGACTTATAACGTATTCCTTGTGTGTTTCAGGACAAATACGCCACA
AATCGTCAAACAATTCGTAACCGAAAAAATGCATGTCTATACATTCCATTTTAAATATTT
TATGTAGCAGGTTATAAATGTTTTCCCTCGTAAGTCTACTTATCATGATATTTGCATATT
TACTAAACAAACCAAAAAAGGGATACAATAAAAAATTATACAAGATGTGATAATGATATT
TATGCAAGAGTCTACTTCGTACATCTTCATTAACTTCCGATAGTAAGAGATATAAAGCGT
CACTAAAATGTTCTCGGGGACGTATTGGGATCCAGGGTACAGAAGTCTCGAGTGAAGGTC
TTAGTAAAAGTCCAACCAAGTGTTCCTCCAACACATATTCACATAGTTCTGTCTCTAAAT
GTGTCAGAAAATATTTCACTCCCGATTTGCTTCCATTCCACAGAGTAAATTTGAATGCTA
ATTCTTGAACAGAATATATATGATGTAGATTGATATAGAAATTCCTTTCATCATTTGTAA
GGTAGTGACGTCTTCCGAACATTTCACGAAGCTCTGTTACTAAATTAATGAAAGAATCAA
AACCTGTTATGGTATGCGTCCAATAACTAATCATTTCTGCACCCCTGCTCATTCTCCGAA
AGGAAATTTTTTGTGCATCTGATAACAAAGGGAAAAGTTCTCGAACGATATCTTCGAAGC
AGTCAGTACAAGCCAAACAATATCTGAAGCCAATATCCCATCTGTCATCTAGCGTCAGTA
TTTTATCAAATCGCTCTGTATCCACGGTACCATAAGAAGTCCAAAGATTCACTGGAAATT
CCAAATTCGACAACCTGAAACTAGAAGGATAACTGTCACGTTTCCAAATAAGTCTTGAAA
GAGCTTGACAAAAAAACGATTCATGAAAGTCAGTGTAGTGGAAGGCAAAATGAGGAGAAA
AAGTCATAAATGTTCTCATTGCTCTTATATGAAATCCTATTGGAATGATTAAAGCTTCCA
TGTCTTCCAGTAAAAGACGAGGGATTTCGTTAATTCTGCGAACAATTGCTTTTATTCGAT
TCTGTATTCTAACCCACATTGGTTCAACTTGAGATTCAGACGTATTTTCTAAGAACTGGT
TAATGGACCGTACTATGTCACTACGATTCCAAATCCGTATAATGACTTGAGAGCTACAAA
TCAAACCAAGAGTTGGTATGTCATTGAAGTCTGCTATCAACTTCATTTTTATACCGATAT
TAAGTATTCAAAAGCCACTTTTTTCCTTGATATTCCAATAAGCTTATTTATGAACAATTA
CTTCGAAGTAACGTTGAACAAAGCGCTTTCTATGGATATTTTTATCATGAAAACTTGAGG
ATGTGCATAAATTGTATT
>Locus_11908
TCAGAATTTTATTACAAATGAATGATACACATAACTGAAAAAGTAAAATTCCAGAAACCA
TTTGTAATTTTTAAAAAGTCATTAGTGCTCGTATCCACGGGCTTCACATATTCTCCATTG
GACTCGGACCATGGGATGGTATATTTTCAAAAAGACGTATGCTGCATGTCTTCCACAACC
CTCTCTAACTTTTTTGTACAAACAATCTTCCACTTTTTTCAATTGCTTGCACGAGGCTTC
GTCTTTTGTCATATCTTTCATTTCTACTCCGATTTCATTATAGCAATTTGAATCAGTTGT
AGCCTTGTTGACGCAGTCAGTATGTTCTTTGATCTCTCTGTTCAATCTAGTTCCATCCTT
GCAAGCATCCACGTTCACTTCGTACCATTCTTTAGCTTCCTTTACAAATGTAGTTTGACA
CTTTGAAGTACCATCACTGATGCACTTGATAAAGGGAAGTTGGTCTCTGCAATAATCATC
CATTGATGTAGATACTTCTTTTGCCAACTCTTTTATACACCTGTCCGACTCTGTGTCGAA
ACAAGTCATGTCACATGACACGATTCCGACGACAACTCCTAAAAGAACTGCACTTAGCCA
CTGCATTTTGCTCTTGAACCCTTTGGTTTACAGATCGAAAAACAATAAGCATAAACTGAC
AATGAGCCTACAACCACCACCACGGAAGAACCTTCAACCACCACTACACGACTTTTTTGT
ACAAACAATCTTCTACTTTTTTCAATTGCTTGCACGAGGCTTCGTCTTTTGTCATATCTT
TCATTTCTACTCCGATTTCATTATAGCAATTTGAATCAGTTGTAGCCTTGT
>Locus_11909
CCAATACATAGATTTCAGAAAAATTACGACACCAGACGGTAGACAATAGTGTAACATCAA
TACGTAGAAAAAGTACAGAATTTTGAAAAAAGATCATCTTATCTTTCTTCGCATTTTGGT
TCATGTACTGCTAATATTTAACAGGTGTTTAGATTATTTTACGTTCCAGATATCGCAGAT
GAATGCAGTCGACACAATATCTCCTGAATAAGGCTATCCCGATGGCTAATTTTTCAATAC
TTTTTTTCGGCTTATTTTCCTTGTTAGCGGTAGGGTTCTGTCAGCAGTCGGAGTGTCCTA
AACCAGAAGACATTTCCCCTTGCAAATGTAAGATAATATCGGTTGGTCTACATATTGTGT
GCGATAAATTCAATTCTAGTGCCTCTTTAACAAAAGCTTTCAATTCTTTGAAGCACTATC
GAGTCTATCAAGTACTTCTTCATGCCTTGTATATAACAGACACGCTGCCTGATGATATAT
TCGATAATGTACACGTAAGGGAGATTGTTGTTGAAGAAAGCAGACTAGCATTTTCTGAGC
CAGCCTTCAGTGGTCTGGAATCATCTCTCTATTTACTAAATGTGGCGCAAAATACAAGGA
TCCGGAGTGAAGAAAGATTTTCACTGGCGAAACTTCCGAAGCTGAATGAATTGCGCATCT
TGTCCAATGGCTTACAAAGAGTGAGGGACGACTGGTTGAATGAAAAGATACCAAACGTCC
ACACAGTTGTATTAGATTCGAATGAGATATCTGTACTAGAAGATAATGCCTTTTCCAACT
TGGCTTCACTGAAAGTAATTTCCTTGTCTGAAAATCGAATCAAGACCGTAAAGAGGTCAA
TGTTTCCAAACCCAGCTGCACAGTTAACTAGAATGGATTTAAGTTACAATCAAATCGAAA
GTCTACCAGGAAATTTTTTTACTGAAATGCCTTCATTAAAAGAAGTAGTTCTTTCCGGAA
ACGAGATAAGATATCTTGAAGAAGGAACGTGGTCTGAAGTTTGGAGGGCATTAAAAAAAG
TGTTGTTGTTTGACAACCGATTGGAATGTGGCGAAAATCTAAAATGGATGAAAAATTATC
CCCAGCCTTATGATTTGGACGGAAAATGCGTGACACCAAAAAATATGCTGGGAAAATCCA
TTAAAAAAAGTGTTGTTGTTTGACAACCGATTGGAATGTGGCGAAAATCTAAAATGGATG
AAAAATTATCCCCAGCCTTATGATTTGGACGGAAAATGCGTGACACCAAAAAATATGCTG
GGAAAATCCAT
>Locus_11910
TTGGAATTAATAGCTCCTGCAAGCCAAAATTTTAGTGAAATCATGCTTAGGATGGGAAAT
GATGTACTTCTTTGTATGATCTGTAATCTTAAAGATTAATATTAATTTAAATATTAAGTT
AAAAGAAAAAGAAGACAGAGTAGTAAAGTAGAGTACATTCAACGTTTAAAGAATAAAGTG
AACTTTATTTATTTTGCTATAGTTTAACAACATAATATTGCTGATTATCTAAAGAAGTCG
CCAGCAGCAATGGACAAAGAATATGATTCACTTCTTGAAGCAGTAACAATCAATGATTTG
AACAAAGTCAAGCAATTATTGACAGCAGGAGCTGATGTTAATAAAATGGGATTTGTAGAT
GATGACATTTGTGCCTACACTGAATATCCCCCACTCGTGTTAGCAGCGAAGAAAGGTTAT
CTGGACATGGTTAAGATGTTATTGAAAATACCGAATATTGATGTGAATCAAAAAGATGAT
TGTGGTTATAATGCGCTTCACAACGCATCTTCTGAAGGACATTTCCAAATAGTGAAAGAG
TTACTAACCGTAAAAGGAATAGATGTCGATGAAGGAAGTTGTAAATTTGGCTCAACAGCT
CTTCACATAGCTACACGCCGAGGTCACATAGAAACAGTCCGAGCTTTACTGGAGAGTGAT
GAAATTTCAATAAATAAAAAAGATGGTGGAGGTCAAACCGCACTTCATCTTGCTGCAATA
GCTGGGAATGTAGAGGTAGTTAAAATTTTATTAGAAGCTCCGGGAATTTTGGTAAATGAA
AAAGATGGTTTCAACAATCATACTGCGCTCCATTTAGCTGTAGATCTTGATCAACCGGAA
GTTGCCTTTATTCTGATGAATTATTCCAGTATTGATGTAAATGTGATGGATAAACACGGT
CAAACTCCTCTTCATACTTCAGCATACCATGGGTATTTGGAAATAGTCGAAAGATTACTA
GAAGCTGGTGTTAATGCAAATACTCAAACAGTTCAAGGACGCACCGCTGTTTACTGGGCA
GCAAAACAGGGCCATTCGAATGTTGTAAAAATGATCATTGATTATATGAAACACTCAAAA
GCATTGGGACCACGTCAGAGAACCAGAGGTACTTATATAAACGAAAAAATTCTAGCTGAA
GAAGTTTACCAAATAAGCAACGTGAATTCCAAGCTTCTTTCTGCCGCAAAGGAAGGAGAT
TTAAGTAAAATTAAAGACTTGTTAAAACAACCAGGGGTTGATGTGAATTCGGTGGATCTA
TATAAAAACACTCCCTTACATTTGGCAGCTGAGGAAGGTCATTTAGACATAGTCAAGACA
TTATTGGAGACAGCAGAAATCAATGTGAATGCCAAAAACAAAGATGACAGCAAAATGGCT
TATCCAATACATCCTGGGGATGACAGAAAACGTGGAAAGCTTAAAATTGGAGTGACTCCT
CTTTACCTGGCAGTGAAAGGTGGACATTTGGAGGTGGTAAAGAATTTAGTAAGCCACAAA
AATATTGATATAAATTCGAAAGATAAGTATGATAAATACTGTCTACATCTGGCGATAGAC
GACGGCAGAACAGAAATAGCAAAAATATTATTGAACCATCCAAATATTGATGTGAATGCA
ATATATACGTGTACTGATCATTTTGCTCCCCTTCATATGGCTATACGCAGAGGAACATTA
GAAATAGTTAAAATGTTGATAGATCATCCAAACATTAATATAAATTTGATAGAAAAATAC
GAAGAATACACTCCTTTGCATTATGCAATAGCACTAGATAATTTAGAAATAGTTGAAGCA
CTTCTGAAACACCCGGGAATTAATGTAAACTTAAGAGATAAGTTCCAACGCACTCCACTC
GCTTTAGCAAAAAAAATGAAAAGAGAATCGGTTATCAAAGCTTTTGAAAATATCCAGTAA
CATCAAAATGCTATTTAAACAAATTGACCTTTTCAATAAAAAAAATCACAACTAATTGCT
TTGAAAAAATATTTTGTAACGAGTATGCATCATTTTATTAATCGTTGTTGCTTATACTAT
TAAGTCATGTGTTCAAGTCCTGGTACCACTAAATATCTACCATGTAAAGAGGCTGATGCA
TGTTACATCTGTCAAATGCAGAGAAGATGATGTACCTTAAATCCATTGAGGCTCAAAGTC
CTCACAGATATGTTGAAGAATGAAAGTTTGGAGAATGGGGTGCCAGATCACAGATGTACT
GCTTGCATGTTATTGATGAATTGTATTCACTGAATAGTTTATATTTTTTAATTAATTTAG
CTTTTCATGCCATCTGTTGCCAAGAGTATAAATTTATTTTTAAAAATAAATAATAT
>Locus_11911
ACATATGTTAGTTTTAATAAGCAATTCATAAAAAATTAAAAGTTTTTACACACAAATAAA
AGTAGATTATTTATCTTTTGATTTTGTATATCCTAAAACAGAAAAACATCTTTCTCTTTT
TTAGAGCTTACATTTGAGAAGAGGCGAGTTTTTATTTTCTTCTTTAAACACTGATATCAC
ATATGTTAGTTTTAATAAGCAATTCATAAAAAATTAAAAGTTTTTACACACAAATAAAAG
TAGATTATTTATCTTTTGATTTTGTATATCCTAAAACAGAAAAACATCTTTCTCTTTTTT
AGAGCTTACATTTGAGAAGAGGCGAGTTTTTATTTTCTTCTTTAAACACTGATATCACAA
TTTAAACGAGCAAAAAATAGAGCAGAAAGTCTAATGAATTAATAATGAGACACGCAAAGT
ACATTTTTTTACATCAGCAATTTAAATCTTCTTCATTTAAGTCTTCTAGGTTTTTTTCAA
AAAGCTGCTTAGGATGAACGCATTTGCCAATTATCCTTTTTGGCCGAGACCCAGATGTAA
CAGTCCATAACATTCTATTATCACATTTCACTGGGTTTCCTCTTAAATCCAAGCGCAGAT
CAGATCTCCATAGTGATTCAAATACATCTTCAGAAAGGTTTGAAATTGTATTATTACTCA
GACTGACGAATTTCAGATTAGTTAAATTACCAAATACTCCCGCCGGCAAGGAATGTATCT
TATTAGAATCCAATCGTAGTTGTTCCATTTTTGAAGTTGGTGGCAAAACTTCTCTGCTAA
ATGTTCTTATATTATTATGCGAAATACGTAAAGATGTCAAGTTTTTAAAACTCGACAAGC
TATTTTCTTTCTATAGATGTGAGATTACTCTCCGCTACTGTAATGGATATAAGTCTTTTG
CTCAAATATCGATTGAAATTGGAATTAATGCTGTTTTCTACGGTGCTATTATACACAAAA
AGTACTTGCAAGTCCGTCAGATTCATAAAATGCTTCCATTTAGCTCTTTCATGGAACGTT
ACGTTCTCAAGAGACAAGTGATGCAAGTTAAATACACGTGGTTGGACTTCGGAAGAATTG
TGAAACTTTTGAAATGTACTGTTACCAACAATAAGCGTATGTATGGAACTGTTATACAAG
GCATTTAAGGGCAAAAAATCTAAATGCAACGAATCGAGTTCTAAAACCACTGCATTTACG
TCCAAGCTTTCAACAATCGCTTTAAATTCAGCCATTTCACTCACGGAGTTGCATTTTAAA
CTATAAAAAGGGCCTTTAAAGACGCAACGGCAATGAGCGTTAGTTACTGGACAACTTTCG
GGAGACGCTAGACTTGCTGCTAGACTTGCCCCGGGCAATAATAAAGCGATTATGAGAGAA
CCGTACCACAGCGATGAATTCCGACTTGCTGCCATTTCGCAGGATGCGTGCAATAAAAAA
AAAAAAAAAATTTTAAGTGTTGTAAAGGATAACATGAAAATATCAATATAAAATCAAAGA
TATAGTATAGGATCTTATGAGGTAGAAAAGAATTGAATAACACTGTTGTATGTTGATTTT
TTTTTTATTCTAGTCAAACTTTTTAGGTATTTGGTAATTGTTAATAATAAACAATAAATA
CTGAGAAATATATATTT
>Locus_11912
ATGTATTAATGCACAACTTCATTATTTAGATATTAAAAAAGTTCAATATAAATATTCCAA
TATTAGTCTACAACCTTAAATGTATATTACATCCAATTCTGATCACCACATAGTACCCAT
AAAAGTATTTTCACTAATCTTATGATTATGAGTCACTCTTCTAAACCTTGTATTTGATAT
TCATTTACAGTACAGAAATGAAACAGAAAAATAAGAATGTGTAGTTTTATTTGCTCTCAA
CAGTTATTAATCAAAGAGTCCAAAACCCATGTCATCATCGGATTCTTCAGGTTCTTCCTC
CTTTTTAGCTTCTACCTTGGCTTCACCAGCTGCAGGCACAGGAGCAGCAGCTGCTGCAGT
TGCAAATTTAGAAGGATCTTTCAGATATTCCTTGGCCATTTCAGCTTCTTTAAACGTTAT
ATCAGTCTCTACAGCAATAGCAATAAGATTTTTCAATCCATTAACAATTGAATGAGGAAC
AGATGCAATGGTTGGGTAACCAATTTCTAAACAAACAGCAGCAACATTCATGACACCCTC
CATGAACTTGGCTTGTAAATCCGTGTTGGTAATATCTAAGATTTCTGGAGAGAATACAGT
ACCAGAGTCATAGACTTGAAATATTTTTAACCCATATGTAAATGGAGAGATGTTTAACAT
GTTCAGAAGAGTGGCTTCGGACGCTCCAACTTTGTCATCTTTTTTAATCAAGTGAATTTC
ATTCAAAATTTCAATAGTTCCCTTCGAAATCTTTGTTGGGATTTGCAAGGCTTGAAAGAA
AGAAGTCTTTTCAGGACCTAAGCCAGTGTTTTGTGGAGGAAGGATTACATCACAAGGAGC
AGTAGCCCCAGCACGAGCCGGCGCCTTTACTTTGTTATCCACAATCTTGTCTCTGATATC
AACCAAATCTTCTTTGGTGAAAACAAAACCCACATTACCTTTGATATGAGGAAGGATCTT
CTCAAGGTTAGGATTATTTTCGATATGCCCTCGAATGGCTTTACGGATCATAGTGTTTTT
ACCCATAAGCAAGACTGCATAATTCCTGAGAGACAAACGGATGATTTGCATCTGCTTGGA
TCCGACATTGTCTACACCAACAATGAAGCATTTAGGATACTCTTCCAACAGTTGCACTAA
TTTAATGAAATAGTTGCTTTTCCAGGTAGCTCGGTCCTCCCTGCCCATCTTGGTAGTACA
AGGATCTGTTTTTCAAGTTTTAAGGACCGAAAAGTTACAATATTGGTAGCCTTACGCTAA
AGTTACGCTTTCATAAATTAATGATCATGCAATTCACTTCCCTTCCAACAGTTGCACTAA
TTTAATGAAATAGTTAATAAATATAATGGAAATTCTTCTTAATTATGCTGAAACGAGGAA
TATTTTAACATAAATTTAAACAAAAAGGATTAACTATGATTAAATGTATGATCAC
>Locus_11913
GAACATATTAAAACAAAAAAATTTATTTATATACAAAATATATTTTAATATTTTTGCAAA
TGTGAATCAAATTTATTTTAAAATAATATTTTTTGGCGCATCTTCAAATGCTAAATATTC
ATGTTCAATTTTTTCTCCTCCTAACTTAACTATTCGAAAACCAGATTTATCATCTCCAAG
TTGACATCCAATAGCTGAAGTTACAATTACTTCAAGATCTTTATAAAAACCTCCAGCATT
TCTATGATAATGACCACAGAATATTGCTTTTATATTAGCATCATAGAATTTTTGTAACAT
TTTTAACCTAAGTTCTGGCATTATAGTGAAATAATCCTTCTCCTCATCTGGACTCTTCAA
GAACCAAGGTATATGTTGAAAAATAATAACATGTTTATATTTGCCTGACTTTGCTTCTTT
CAGTTGTTCATCCAACCATTTATTTTGTTCCTCAGCTATATCTTCAACTAAAGAAGGATC
TTTATAATATTGAGAATTTAAAACGATAAACATGACACCATTACAAAAGAATGAAAAATA
TTCATCCCCAAATTTATCTTGATAATTCTTTATAGCTGCAGGAGTTGGTGTATCACCTAC
ATCATGATTACCACAAACACACACCAATGGAATATCTTTTCTCAATTCTTTAAACACTTC
AATAAAATCTTTCTCTTGAGCTTCACGGTCTATGTAACCAGGAAAAGCTTGAACTAAATC
TCCACAGATAATGAAAAACTTAGGTTTAGGTGTCATAGTATTGATCAATTCAATGGCTTT
CCTGGTCAATCGAATTTCTTCCTCCCACCCAGTCTTTTCTTTGGAAACATCTGTATCAAA
AGTAGCAATCATTCCAAACTGAGTGTCTGATCCTTGAATAAAGTAAAATGGGCCTTCCCA
TTCACCTCCATTTCCTTTCTCAAAGCCAGGATATGTCCTGTTTTGAGCTATCTTTGCCAA
TCTGTCAGTGCTCATCATTCGAGATTTCAGCACAAATTATTCAAAAATCTTAATGAACAA
ACATTTTAAAACGTTCCTCTGAATAACAGTAACGTAAAATCTGTTCTAGATATACATTTC
AAATGTAACATATTTTGTGGCAAGATAATGTTTATTTTCAGATATTCGTAGTGAACAATA
GATAATTAATTGATGAGTTTATGTAGAATATAGAGCAATAAAACGCTTTCATTTTTACAA
CAGACAATAAATGTTATCATATTCGTGGATGATATAAATACCGATTTGAAATTTGATAAC
CCATTAGATAAACCTTGAAATTGTTTAGAAAAGTGATTCAAAAGAAGATGAAAGACAACA
AAAATGGTGTTGAATCATTAAGCTATTATTTGTTGGTAATGATAATTATAGAGAAAAAAA
CAAACTGTATTTTTAAAAACAGCAAAATGATTTTTATAAGCGGCGTTTTAACGATAGGAT
TACGAAATCTAAAGGGGAAAATATAATTCATTCCAAACGTTTTCACAATTAATTTGAAGA
AGATAATATTGTAGAAATTTGAAATGATGCATGCTCAAAATTTTTACAATAATTTAACGA
TTTTATTTCCTCTCTCTCGCTGTCCCATTTCAAGGTTCTTTCAATCTCGCTTTCGA
>Locus_11915
CTTATATATATAAATATTAATTACTTCAGCACAAATATTTTTCTCCAAAAGTTTCGAAAT
GGTAGTTTGGTCTTAAAATAAACACATTGTCTGTTCTTGGGAATAGTATATTCATAGCAC
ATCAATTGAGTTCCCATTATTTTGTTTGAAAGCTGGTGGTACAAAATATACATGTAAATC
ATCACATTTCGATCTAGAAAAATCTAAGTCATTGCATTAAGTTTTGCATTTCCGTTTTTA
ACCAGAAAATACAAACATGGTATTTTGACAACAATCTCCCTCTTCAAAAATCCATCGATT
GAAAATAAATATGTTCTTCCACATAAGATGGTTGTTGCTTCTGGATCGCCAAAATACAAA
TAAGCAACAAACAGCTGACTTTGAAAAATGCATCCACAAAAATTTGAAAGCACACAAATA
CATATAGGAACCTTTGTATTTATAATTATTTCTTAAATATGAAAAGTTTTAACAATACTT
GTTGAGTATTTCTTCAGAGGAAAAACAAATTTGTTTCCCTAATAAGATGCAATCTCACTT
ATTTAGTAAATGGAATCATTCAACTGAAATTAAAACCCTTGATTATAAAATGAATTATTA
CATCTGCACATGAATTTTAATGAAAATATACTAAAAATCATCCCTGATTTTTTACAGCAA
GCCTTACAAAAAACATTTCTTGCTTCCAACAATCAGCGAGTAAATTTTTCTAAAAGCGGA
AAATATTAGGTTTATTAAAAGTGAGTCCTATACAATTTTAAAAACTATACGAATCATATC
CTTTGGCTTTCCTCATCCTAATACAAATAACAACACCATTCAAATCAAACAGCAAATTTT
ATAAAAAGTAACCATGTCATCTATCTATTTGATGATTTAAGTATATTCAGCATGCAGTTT
GTTGGTAGACTTCTTGTGCCTTAATTTCAGCTCGATTTGGTTTTTTCATGACTGGAGGGG
GCTTGCTTTTGATAGGTGGCTTGAAAGAAGAAACACCACCCCCAACAACTTCAACCTTAT
CAGCAATAACTTCGGTCTCTGGCTTGCTTTTAATGTCATTATTAGTCTTATCTGTCTTTC
CCCAACTGAGCTCGACTGTTTCAACCTTGATGCCTGATTTACCATTTGATTGGGAAAAAG
AGATTGTTTCAGACTGGGAGTCTCCAGACACAGTTTTATCTTTGGAATCAACAGTTAAAT
CTGGAGATGATGGGCCTAAGTTATCGCCTGTGCTTGCACTGCGTCTTACAGCATAGAAAG
TCTGAGTTTGTGCATCGAGGGATGGAGGTCCTGTCACATGACTTGCACTACGAGACATTG
TTCCCTTTTTCATGGTGCACTGATTCGATTTGGCGAATCTTTCGGCTGCAGTAAGTTCTG
GACTATCTGTGCTGCTTGCTGGACTCAGAAGCAAGCTGTCATCAGCAGGACTCTTCCCAT
TCTTTGCCCCGGATACTGGACTAGGTAAATTGATAGGAAGATCCAACACAAGATCAGGAG
CATCCTTGCAGGATTTCTTTGGTCGCCGATTGCTTTCATCATAGAACTGCGCCATCTGAG
TACTTTCAATTGATTTCTCAGGTTCTGTATTATCACTGGTAGTGCCAAGATCCAGAGGTT
GGGCACTTTCAAGTTCGGTGTGTTCAGGTTCAACAGTGATCAATTCACTCTTTGGTGGAA
ATGGAGGTTGAGTACCTTCCCACTCTGGTGTCTGAGGATGAAGACTATTAAGACTCCGCC
TATCCAATGAGGAGGTGGAACTACAATCCTCAGGTGCACCAGATGTGGATAAGGATTTAG
GGCTGTGACTGATGCCAGATAAGGAATCACTGCTACTACTTGTTCGACGCTTTTCACTGC
CATCTATACTACTCTTGTCTTTATCCTCATCTCTGATTTTTAAGAGGATGTACTTGTCTG
GTATGAGGCCATCTCTTCCAAGGAAGCTTCCTCGCCACCAGTCATTGGATACTTGGTTTT
GAAGGAGCAGTGTATCACCTTTCTTGAAGGAAAGCTCTCGCTGGGATCTGGCATTAAAAT
CAAACTGAGCAACAGCTTCTAATACTTCTGTTTTGCCAAACAAATTGATAGCTATCTCCT
GTTCAGGAAATACTGCATCATCTTCACTCTGTACTGTATCCACTTCTGAATCATCTGCTA
AATCTGATACAGGATCAGGAGGAGAATCACCAACATCATTTTCATCAGGAACATGAGTGC
TAATGTATTTTTCATACACAATTCCTCCATCATCAGGGAATATGTCTTCTTGATATATAA
TGATATTTTTAATTAGTTCATTCACTAAATTCTGATACTGGACTTGATCTTTGTCTTCAG
GAATGGGAAGAAGAGTAGGACCAAAGCATATAGCCAAATTATACGGATCCATCATATTTT
CATCGCTGAATTCAGATAAGTGATTAAGGAATGCAAACAAATATCTTAAAACAATTACAA
CAGTTCTAGGCAGATTGTTTACAACTTCTCTTACTCGGTAAATGAATTCCTTCTTGGAAT
CAACTTGAGAAATGTCAACAAGCTGATCAAAGTAAAATATTGGGAAGAGAGGTTCACGTA
ATTCTCTTAAATATAGTTTTAACACTCCACCAACAGAATTTATATCACTAGCATCTGACA
CATCAGCTAATGGATCTTCTCCTCTTTCAAATGCTTCTCTGAAGTTATTTATTTCTACTT
GTGAACCAGATACTCTAAATATACCCTGATGATGAAGTCCATATAAATTTATCACTCTAA
TACAGCTTCGTATTATCAAAGGAATTTCTTGATTTGTAGCTTCTAAATATTCCTCCAAAC
TGCCCCCAAAGAGTTTTGGCTGACCAACCAAAGGTGTGCGTCCAATACGTTTCTTCCGAA
GCCTTTGAGGTAAATTGTGCGGACGAGAAGCAATGTGCGGTGAGGCACCACCTGGCAACA
CAGGAGGTTGTTCCCCTTCAATACCAAGACCTCGAGATATCTGATCAGACTTGGCTTGCA
GACGGGCAATTAAATTGTTCGTCATTATATACTCAGAAAATTTGTTCAAGTAGAAATCTT
CAGTCTCTTGTTTATCAGCTCTTCGTTTTAAGGCAACTGTTTCAGGTTGTTTAAGACCAT
TTCGGTTGGCTCCATCTTCTTCAAATAAAACAGAACAGTCAAAATCCTTAGCACTGAGCA
TTTCTAATAATGTTTTCTCTGCAGTTTCTAGAGTTTTCCAAATCTCTTCACTTTCAGTTT
TTAAAGCAGTCAATCGATTGTTAACATGCTTGTGCCTTTGTTCCAACTCTTCTTGTATAG
GCTTCTCTACACTTATTTGAGAAACCTCATCTCCTTTGTGTGGTTGGAATTCAAACTTCT
TTGGCACCATGAAAGCAGAGTTATTGAATTCCAGGAAGCGCTGTTTGTCAACCCGGGAGT
CTAAGTTCGTAATACATTTATTCATCCCATCAATGCTAGCCTGTTGGGACTTTTTAAGGC
ACTCTTCAGCATTTATAGAAACCATGAGAGTATGAGCAATTGATGTATGGAATCCAAAAT
CCATGCAATCAATGATATCTGATAAATCATCAACAAAATACTTGTGGATAGCAGCATTAC
TTGCATCCATACAGAGCAAATAATCATTTCTTGCCTTTAGTGCTTTGAGCTTAGCATCAT
TGTACTTTAGTCGACGCTTTTGAATTTCCTTTTCAATTAAGCGAAATTTTTTAGATCTTT
GCAATTTTTCTTTCGGGATAGTTTGTTCTAATTTACTTTTCTGGGCTTCTACATAACTTA
ATTTACCCTCTGCTTGCTTTTCTTCATTATGATAAGTGTAATAAGTTTTCATAGTTGTAT
GCAATTCATGTAACACTTTAAGAAGTTCATCATGAATTTCTATACCAACATCTCTGCATC
TTCTGTATATCCTTTGGACATCTTCTATGATACAAGTCATTCGACTGATGATAGTATTGG
CATATATTTCACTGATTGCAGCATGGTCTCTACTTTGCCTTCGAGTGGTGGCTATCAAGT
GCTGCCAGCAGTTATAAGAGGAGAATAAATGCCATTGCTCTCGCTTTTGTCTTTCGGCTT
TGTGCCTGAGCAGCAGTCCCTTTGCGAGCTTCTCGAGATTTTTGGAATACTCCAACTCTA
CTTCTGCCCTCCGCCGGAAGAAGTCCTGTATCTCGGCGACGAGACTCACTTGCGTCTCCA
CCCGAACATCCAGGCATTTTAGCTGTTCATTTAATTGCTGGCGGATATCTTTGACTTGTG
CATCGAAGTGAAACAGATAGTCCTTTTCTTTCTTTAAAGCGAGAGCCATGAGCACTGTTT
TTTGACTGAAGCGGCGAAAACACAGCTATATCCCTCCTACGCACAGTTATAACTCCATTG
CTTTTACGCCAGCCG
>Locus_11919
CGCGCAGCTAGTTCAGCCGTGTCCATACTTACAATGTTTTCACTGTACTGAACTGAACTG
AACTTTGCTTAGCACGTTGCTCTAGGATGTGATCCTGGTTTTCTTGTTGATTCAAAATTG
GTTTTTCTATATAGTGATCTATTTAATATTTAAAATGAAAAGGGCAAATAAAAAATACAC
TAAAGGCCGAGGCCTGGTGTGGAAAAAAGGCCAAAGTTCCAGTTTTAATCCAGAATTCAA
CCAACACAGACAAGCCGCAAAAAAGAGATCCCTGTTTGGAAATCGAGGTGAAAACATTCT
TACTGAAACATTATTAATGCAACACAATAAAATAACTTCTGAAAGTCTGTGTGATGAAAA
TGAAGATTTAATGAGTGTAGGAGGTGAAACAGCATTAACAGCTTTCACTAATTGTTCACT
GTCTAATTTTAGCAGCCTGCAGAAAAATTGGAACCCTCAATCTTTTTTGCATAAAGAAAT
GATTGCTGTGCTTGCAGCTGTTGCAGACATCTTAAAAAATAAAGGAGAGGAAGAAACTGA
AGCAAATTATTTTGCAGCATTGATGACAACTCTTGATGTTGTTGATACTGATGAAAGTAT
TACAGCTGTAGTCTGTTTGCTGGCAATGATTGTGAAAAGTATGAATGAATTGATATTGAA
GTCTCAAAATAAAACAGTTATTGAGCCAATCGTAAAATTACTAATCAAGTACATGAATTC
AGATAATTGTGCTTTATTAAAAAATCTCTTGAAAATAGTGTATAATTTTATAATAGTAAA
AACTCAATGGTCTGAGACATCTGATGAATTGAAAATTGTTTTGGAATTCACTACTCACCA
TAAACCAAAAGTTCGTAGTGTGGCTCAACATATGATAAGGTCTCTTTTGATTCACCACAA
ACCAGAGTCATCATCTACTCATCCATGTGCTAATTTTGTTGCTAAATTTTGTATAGAAAA
ACTTGAAAGTGCTACAGACTTAGGAAAATCAAAGTCTAAAGATATTTTCTACATGCTGCA
GTTAGTTCAGGAAATCATAAGTGTTTTTCCAACTTCTAGTATCAAGAAATGCTGTGAAAC
AATCTTTAAAATCATGACATTATCTAATTCTGTTGTGACATCTTGTGGTTTCAAATCTCT
GCATGGTCTTTTTCATTCAAACAGTATAAATCTGCCCTCTGATTTGAATGGACGAATAAT
TACAGCTTTATATGATTATCAGCCAAATCTTAAAGATTCGGAGTGTTTGATACTTTGGAT
TCAGCTAATGGGAAACGCTTTGATGAATCTCTTCAATTTGGATGAAAAACTTTGCATTTC
TCATCTGCCACAATTTTTTTCTGTTGCCGTAAAATGTTTATTAAATGATACAGAAAATGT
TATGCTAGCTGTCTCATTAATTTTAAAATTTCTTTTACAAAATTGTTTTAAAACAATTAA
TGAAGAATCATTTGAGGATCACAAAAAAACTGCTGTGCACAAAATGTTTCATTCTGTGGA
AGAAGCCCTTGGTTATCAATACCATAAAGCATGTAGTCATGTGCTTTCTATTCTTGGCGG
ATTTTTTGAGGTTCTTGGGAAATATTGTAAGGATATAATGAAGAAGTGTCTCCAATCTCT
TGGTGACTTACATGATAGCTATAATTTTCCACATATTTCTGCTTTGGAAAAAACCTTAGG
AATTGCCATAGAACACATGGGTCCTCGTATTGTGTTAGAAGCTATTCCTTTGAAGCTTGA
TGGTGAAAAACCAGATTTTCCCAGGTCATGGATGCTGCCTTTGCTTAGAGATCATGTGAA
AAGAACTGAACTAAAATTTTTCTTTGATTATTTCTTGAAATTTGCTATCAAAATTAGAAG
CAAAGTTTTAGTTTTAGAACAAGAAAAAAGGTCAGTGGAAAGTAAACTTTTTGAAGTTGT
TTGCTCACAGATTTGGTCTTTGTTGCCTGGATTTTGTACATATCCTACAGATTTTGTGAA
TTGTTTTAAAGACTATGCTCGCACCTTAGGAGAAGTACTCAAAACCGATCCCTCTTTACG
ACTAATTGTCCTGAGCTCTCTTCGGCTGCTGATTAAAAATGAGGAAAATAAGGAAGAACT
AGCCAAGTATGCAAAGAATTACTTGCCCATACTTTTCAACTTGTATCTTACAGAACCTAA
GGATAAAGCAGAAGATAAAGTTCGTCTTGCTATCTTTGAAACTTGTAAATTGTACCTCTC
TATTACTGATAAACAGCTGATCTCCATATTTTTTGAGAAAGCATTTGACAAAGTTCGCTC
TGCAGAATCTGGAAATTTTATACAACATGCATCAATAGATTTGTGTAAAGCTATGGTTTC
GTGTATTCGTGAAGAACAACTACAAGAGTTGTATAAAATTTGCAAATCATTATTGCAGGA
TCCTAACCGTACAACTAAAAAGAAAGTATATAGTGTTATCAAGGAAATCTGTAATTCTGA
ATCTGAAGCCTGTAAAGATTTTGCTCAAGAAAATTTGGAAGATTTAAGGTTATTGCTTAG
TGAAACTGTCTATAGTTTAGCCCCAGCTACAAGAGCTTTACGATTAAATTGTCTTGAACA
TATTGTATCTCATTCAAGTGAAAATTCGAAGTCTACAGTCTTGAATATTATCCCAGAGGC
TGTTTTATGTACTAAAGAAGATTCAATGAAAGCACGAAAAGCAGCATATGATTTGTTGGT
GGCAATTGGCCATGCTATGCTAAGATTTTCATCGAATTCAAAAGAAGGTGTGGAAGAATA
TATTACTTGTCTACTTGCTGGTTTAGTTGGAAGCTCACATTTTATCAGTGCATCTATTTT
ATCTATTGGAAGAGTAATGTACGAATTCAAAGATCAAATGAACCCTGATACTATTAACAA
ATTAATAAATATTATGTGTGAGTTTGTCAAAGCTGAATCTCGAGAAATTGCAAAATCTGC
TTTAACCTTCTTTAAGATTTTATTTCGTGCCATGGATACAAATATTTTAGCTCAGCATGT
GCAACCAATGATCATAAGTTTAACAAGTGTGGCTAAAGACAATCAACGATCATTCCGATT
TCAATCTAAAGAAATTATCATTAAACTAGTTAGAAAATTTGGATATGAAATGATTTCTAA
AATGATGCCAGAAAATTATCAGAAACAGTTAACCAATATAAGAAAAACAGAAGCTCGGAA
GAAACGAAAAAGAAATATGAGATACGAGGACAGTGACTCAGAAACATATATTTCTGAAAA
GAAAACTAATGACATCAGTGAGCTTTTAGCTGACTCTGATGATGAAGCTCCTGAAAAAAT
AGAGAAATCACGTCGCAAAAAAATTCAGGCTCCATGTCTTGAAGAAAATGCTGAAGATGA
CATTGTTGATTTCTTAGACCCTGCTGTTAACAAAAAATTAATAACTGTTAAAGCAGAAAA
TACATCTCAACCAAAGAAACCAAATCATGATTTCTTAATATCTGAAGATGGCAAGCTTAT
CATTAAAGATGAAGAAAAAAAAGACGAAAAAAGGGATGTTCTTTCTGAATTGGGAGCATC
TGTTAAGAGAAATAAAAGAAAATTTGAAGATTCAGATGAGGAGGATAATAATAATAAAGC
TGAAACAGATTCTGTTTCCCTTGTGCATACGGGTATTCATCGAACCCTAGAACCCAAAGC
CAAAAGAAGACTACCTGGTGAAGAATTTAAAGCAAAGAAAGCAGGTGGTGATGTAAAGAA
AGGAAAGTTTGAACCATATGCTTATGTACCTTTTAATAAACAAGCTTTAAATAGAAGGAA
GCAAGTTAAATTTAAAGGACAATTTAAAAGATTTGTGAACGCTGCTCGGAGAGGGGCTGC
TACTGGTATGAAACGAAAAGCACGGAAAGCAAAAAGGAAGAAAAATCCTGAAAATATCTT
TGTGTGAAGTGTCTTTAATTATTGGATATGAACTGTGTGATATTTATTATGCATGTTTGT
ACAAAAAACATCAAGAGATTCTACTTTTATCAAAACATAGAGAATAAAATTATGAGTGAA
AACATTGTTATTTTCTTTAAAGGAAAAAACGTACTAGAAGAAATTTTCTGGTGTAAAAGT
GTTGAGTTAGTCACCCTTATCCAAGATGTTCT
>Locus_11920
CTTGTCTTATAAATTATATTAAATTGAAGAAAGGAAACTTTCACGCAAGCTTTCAAAATC
TCTTCTTTCTGATCTCTAAAGTACCATCAAATTTTCTCTGAAAATTCCAGTTCAAATTAT
TTTTGTCACGTGTCGGACAAAGCTAGAATCATCTATATTTTTCAGGAAATAATCTTAAAA
AAAATCATCATGTCAGCTCACCGTTTTCGATATAAAAACATAGGCCTAGATGCCACCGAA
TTAAGAAGGCGACGAGAAGAGGAAGGTGTACAGTTGCGAAAACAAAAGCGAGAAAGTGAA
CTTTATAAAAGACGAAATCTCAGCAGTCCGGATGAAAATGGTCAAGATGGGGAAATTTCT
AGTTCAATGATGCAAGATGATGGTCCAACTTCTACAACTCAAATTGGAATAACACCTGAT
ATTGTACAAGCATTATATACAGAGGATGTTCAGCAACAATTATTTGCTACACAAAAATTT
AGAAAATTGCTTTCTCGAGAACCCAATCCCCCTATTGATGAAGTGATTCAAACTGGAATT
GTTCCAAAGTTCGTGGAATTTTTACAGCGGGATGACAATTCAACCCTTCAGTTTGAGGCA
GCTTGGGCATTAACTAATATAGCATCCGGTACATCACTACAAACAAAAATTGTCATTGAA
GCTGATGCAGTGCCAATTTTTATTCGATTGCTGGATTCTGAATACGAAGATGTCCAAGAA
CAGGCTGTTTGGGCTTTGGGAAATATAGCAGGAGACAGCCCTGAATGCAGAGACTATGTT
TTACAACAAGGCATTTTACTACCTCTTTTGCAATTGTTAAGCAAAGCTACAAGAATGTCA
ATGACTAGGAATGCTGTTTGGGCTTTATCCAATTTATGCCGTGGTAAGAATCCTCCTCCA
AAGTTTGAACAGATATCGCCATGCCTACCGGTTCTTGCCCGCTTACTTTTCCATTGTGAT
GCGGATGTCCTTGCTGATGCTTGTTGGGCTTTGTCCTACATTTCAGATGGACCAAACGAT
AAAATTCAAGCTGTGATCGATGCAGGTGTTTGCCGACGCTTAGTTGAACTGTTAATGCAC
AACAGTCAAAGTGTAGTGTCGGCAGCTCTGAGGGCTGTAGGTAATATTGTTACTGGAGAT
GATGTCCAGACTCAAGTAATTTTAAATTGCAATGCTTTGCCCTGCTTGTTACAATTACTA
TCTTCAGCTAAAGAAAATATTAGGAAAGAAGCTTGTTGGACAATATCAAATATCACAGCT
GGAAATAGGCAACAAATACAAGCAATTATTGATGCAAACATTTTCCCTGTGCTTATTGAA
ATCTTGAGTAAAGCAGAGTTTAAAACTAGAAAAGAAGCAGCCTGGGCTATAGCAAATGCA
ACATCTGGTGGGTCTCCAGAACAAGTAAGATATTTAGTGGATCAGCAATGTATACCACCT
TTATGTGAATTACTTACTGTTCTTGATACTAAAATAATTCAAGTAGCTCTTAATGGACTA
GAAAATATTCTCAGACTTGGAGAGCAGGATGCAAAGGCACAAGGTGCTGTAAATCCTTAT
GCAGTAATGGTTGAAGGATGCTATGGTTTGGATAAAATCGAATATTTACAGTCTCATGAA
AACATGGATATTTATCAAAAGGCTTTTGACATAATTGAGCACTACTTTGGCTTAGATGAA
GAAGACCCTCAATTGGCTCCCCCAGTTGATCCTGCAAATCAACAATTTCAGTTCAGTGCC
CCAGATCAAAATATGCCTATGGGAGGATATAGTTTCTAAAGAAATGGAAAATCTTGGAAG
TGCTGTAGCAAATTCTTTATAAAAAAATAATTAAAAAAGGAAAAAAGATGTAACAATAAT
TGCAGAATTTGTCTTTATATGCTCCTCTAGAAAGTTAAGTGCATTTGAGCTGGAAAATAA
TTATTTAATTTTCTTGATTATTTTCCCACACACTCGATGACAAATTGGAGATCTTGCTTT
TACTTTGGCTGAATTATTTTCAATGCCAAGGAACTTATGGAATTGAAAAATGATTGAAGC
AAAAAAAAAAAAAAGCCTTTTTTTTCTCCGTAGCAAAAAAATCTGTATATTTCTTATGGT
GGCTGCATTCCGCAATTACCCTATCTTGAAAGGGTTGTAATGTTTTAAAAACTTCTAGCA
AAATAAAGAGCATTACAAGTACTTTTTATTAATTTATTTCTTGTTTCTCTAACTTTGGTG
GACA
>Locus_11921
TTTTTTTTGACACTTATTATAAATTTTATTTTTGCTCCCAATCAATAATTTCAAGGAAAA
GTTATTCAGATCCTTGTGAAGACACTTAAATAACACTGTTCATATATGCTTTGTAACTTC
TATGTCTATAAACCTGCGCTGTTTCAACAATGTGTAATGAATTGCATATTCCTCGACCAA
CAATTACAACATCAGCACCATTAGAAATAGCTTTCTCAGGTGAATTATATTGTTGATCCA
ATGAATCAGAAGATTGACTAATATGCACACCTGGAAACACATGAATATATTCTTGATTTT
TTGTAACCCTGTGTTGACTTATAAATCCAATAACAAAATCTTTATGATTCTCTGCAATCT
TCAAAATATTACTTCTGTAATTATCATCTGTTAAAGCTCCTTTAGAACTCATTTCAGCAA
TCAACAAACATGATCTTTCTTTATCATTTGTCATACATTTCAAAGATTCAACTATACCAT
TGCCTGGAATACCATGTACTGTAACAGTATCAGCCCAGTCACATATTTTAAATACACCAT
CTTTATATTGATTCACTACTGTATTGCCAATGTCAGCAAACTTTCGGTCCTCAAGTATCA
AAAAGTTGAAAGTTTTTGCAAGATTCATTAAAAGTGGAATAACATTAAAAGTAAAATCAG
AAAGGATATCTATGTGCGTTTTGAGCATACAAATATAGGGACCTAATTTGGACACAATTT
CTATGAGTTGTACACAGTCTGTTACATCTACTGCCAGACAAAGATTCGATTTCTTCTCAG
CAATAATATTGAAAAGCTTCTTTGCTACAGGTTGCTTACAGATTTTAGCTCTCTCTTCAA
AGGACAATCTTTTAAAAACCACATCCTTTTTAATATTTATATGAGAATTATCTGCTAAGA
AATGTTTAACATTTGTTAATATATTTTCAGGAACTTGATGTAGACTACAATAGCGAGTAA
AAATGTCATCCATATTGAACAATGAATGCAACTTTATTCCTGCAGTGTCTAGATTTTTTT
CCCCTCCTTGCAACCTGTCAAGAATAACAACACAGTCGGTTACAATCAATCCTTCTTGTC
TGAGGACTTCGGCAGTTTCGTTGACGCTGGAGCCACTAGTGACGATATCTTCGATTATAA
GACATTTGACACCTTTCTGAGTTATTCCTTCGACCATTTTCTTTGTTCCATAATCTTTAG
CTTCTTTACGTTTCATCACCATAGGAACTTCGTACAAAACAGAAAAAACGGAAGCAATTG
GAAGAGCTGTATATGGGACTCCGCAAATAACATCCATTGATATGCCGGCTTCTTTCAATT
TGGAATGAACATTTTCCGCTAAAAGCTTCACGATATTTGGATAGGATATTATACGCCTCA
AATCTATATAAATAGGAGACATCACACCACTTTTTAGAGCAAACTGCCCAAGTTGTAATA
CATTAATTCCAATAAGTTGACAAAGTAAATCTTCACGGTTTGACATTGTAATGCAAATAA
GAAATCACAAAGTACTTAAACTGATTCAAACGAAAAATACCGAGCCAACCAGTTACCGAA
TCTGAGGGAAG
>Locus_11922
CTCCACTCCTCGTCACACCAATACATCTTGCGGACTCTCTTGACGTCACTGGCACTGAGT
CCCGGTTTGTCGTAGGTCTCGTAGAGGCGCACGCCCGTCTTGGCTTCCATCGTGTTGGAC
TTGTTGTCCTTGGAGAAGGCTGTGTTGCCATACAACATCACTGAATTGTAGTCGAACGTG
TCCAACAAAGTATTCTGATGACGTTCTAGTTTAGTAAACTGGTTCTCCAGGCCTTTTCGA
ATGTTGTCCCAATAGATAACGAGATAGTCGTCTCTGTCCGATCTGTTCTGTTCATGGAAG
AACCCAATGGCATGTCCCAACTCGTGGACGATGGTACCTTTGAAGATACATCCGGGTCCC
AGAGACACGGGTTGCTGACCACCGATCATACCGACGTTTGAATAGCATCCTTGTCCGGAG
AATATTCTAATATAATCTCTTTCAAGAGTTCTCTTTTTAAAAACAACACATGTCTTGTCT
TGGTAATCTTTCATGGCCTCCAGGATTTTAGCCGTGTGTTGTTGTAGAGAAGAATCTATT
TCATAGGCCACCACTCCTCCGGGCCACCTGAGCTGAAAACCAGGAATGACATTCTTGTCG
TTAGGGTCTATTCCCAGCATGTCGCCACCGAACAGATCAGGGTTCTGCATTGGATCGAAT
CCATTGCTTAAAGGTAAGGCCGCTGAAGAACTGATAAGCGCTAGGAGCAGCAACAACATT
GCTTCCGCCATTTACAATCGTTCGTAAACACCATATACATCTGATTGTTCATGATTTCTG
CTTCTTTCTCCACTCCTCGTCACACCAATACATCTTGCGGACTCTCTTGACGTCACTGGC
ACTGAGTCCCGGTTTGTCGTAGGTCTCGTAGAGGCGCACGCCCGTCTTGGCTTCCATCGT
GTTGGACTTGTTGTCCTTGGAGAAGGCTGTGTTGCCATACAACATCACTGAATTGTAGTC
GAACGTGTCCATTAGAATGTTTCTGTGTGGCTGCAATTTCGTGAACTGATCTTCCAGACC
TTTGCGAATATTGTCCCAATAAATAATCAGGAAATCATCCCTGTCAGATCTGTTCTGTTC
GTGGAAAAAACCCAGAGCGTGTCCCAACTCGTGGACGATGGTTCCTTTGAATATGCATCC
GGGTCCCAGAGACACTGGCTGCTGACCTCCGATCATACCGACGTGTGAATAGCACCCTTG
TCCGGAGAATATTCTAATGTAATCTCTTTGGTAAGTTCTCTTCTTAAAGATGACGCATGT
CTTTTCCTCGTAGTCTTTCATGGCCTCCAGGATTTTAGCCGTGTGTTGTTCTAGGGAAGA
ATCTATTTCGTAAGCCACTTCTCCACCGGTCCATCGGAGCTGGAAACCAGGGATGACATT
TTTGTCTTTAGGATCGATCCCCAACATATCACCTCCGAATAGATCAGGATTCTGCATAGG
ATCCAAGCCATTATTTAAAGGTATTGCCGCTGCAGAACCGATTAGCGCTAGTAGCAGCAA
CATAGCTTCCGCCATTTTGCAATCGTCGGTACGTTGTGGCATAAATCCTTTCTTTTATGT
GAGAGTTGAACCACTTGGTAAGTTCTCTTCTTAAAGATGACGCA
>Locus_11923
GGTGAAGTAACACTTTTTTTTTATCGAAGAAAAGAAAATTTAGATGTTTTGATCAATAAA
ATAAAATAAAACTTTTTGCTGTGATAGGAAGAACCTCTTAGCCATGAGTTGATAAGTCAA
AATGACACATCCAATGGCGAGTAGTCATGTTAGGGTAGAGGGCGGTGGCCTTACTATGAA
TGGCTCTGGATTAGCGCTAACTACGGTTTGATCCCATTCCCTCTTCTCCGAATTACTCAC
GAGTGGTGGAAGCAGTGGTCAACTCTTCACCGGCCGGTTTCATCAAAACAAATAATTGTT
TTCAATTCGCGGTACTTCCCAATTTCGTTTGTGCAATTTTTTATATTTTTTAATGCTTAA
ACAGAAATTCCTGTTCTAAGTTAAAATGAATACTGAAACTAATGTGAAAGATATGGATCA
TATCTCTATCATTGAAGACTTTCCTCCTGGTCCATTAGATAATTATCGAAAACGAGCTTC
TTTTGACTTTAAGCAAATGAAGTTATTACTTCTTGGCAGAGATTTGATTGAATTTCAGAC
CAGGGTATGGAAAACCTTAGAGGCTGATCCACTCTTCCACCAACTTCCTACCACAGAACT
TACTCGTCAAGAAGCTCGTAAACTTTGCTTCCAAAGAATGAAACGAATCAAAGAATACAA
GTTCTTCACTGATGATGAATTCAGGGAAAATCCACTCATAGCTTTGAATTTATACATATG
TGTTGGAATGATTGATTGGTCCTTGGCATTAAAACTATTGTTAGGTATAGAATATTTCAT
TATGGTCTTACGTTTGTCTGGTACAAAACGTCATGTTGAACTGATGAATAAAGTTCGAGA
TTTTAAAGCCATTGGTTGCTTCGCATTAACAGAAATGGCTCATGGCACAAATACTCGATC
AGTAAAGACAACAGCCACTTATGACCCTCTGTCACAGGAGTTTGTTTTGAACACTTCCAG
ATTGGAAGCAACAAAAATGTGGATTGGAAACCTAGGTCAAAGTGCTTCACATGCAGCCCT
GTATGCTCAGTTATATACACCTGATGGTCAATGTCATGGTCTTCATGCATTCTTAGTACC
CATACGTGATCCCAAAACACACCTGCCATATCCTGGTATTACTGTTGGAGACATGGGTCC
TAAATTAGGTCTTCAAGGATTGGATAATGGCTTTATGTCATTTCAAAGCTACAGAATTCC
TAGAGAGTCTCTTCTGAGTAGGACTGGAGATGTTACTCCTGATGGGCAATATGTTACTCC
TTTTAAAGATCCCAATAAGAGATTTGGAGCATCTATGGGTTCATTGTCTCTAGGTAGAAT
GGGAATTTTAAGTATTGGAGTGGCGAATCTACATATGTGTTTACCCATAGCTATTCGTTA
CTCTGCTATAAGGAGGCAGTTTGGACCACAAGGGCAAGAAGAAGTGCCCATTCTTGAATA
TCAGCTCCATCAATACCGTCTACTTCCTTACCTTGCAGCTGCTTACACACTGTACCACTT
CATTTCTCGTTATAACTGCGATTTGATTAATATTCAGATGAAAATCATCTTTGGCGAGAA
ATCTTCTGAACTGTCTGATCAAGTAGGTGAGTTACATGCTTTATGTTCTGCAGCAAAGCC
AGTTATTACATGGACTGCAAGAGATGCTATTCAAGAATGTCGAGAAGCTTGTGGTGGACA
TGGTTACTTACAAGCCAGTGGATTTGGTCATCTACGAAATGATAATGATGCTAATTGCAC
TTATGAAGGAGACAACAATGTTCTTTTGCAACAAACAAGCAATTATCTGCTTGGTCTGTT
AAAGAAAAAAAATGAGGGATACGAATTCATTCATTTAGAAAGTGTTAATTTTCTTGATAA
GATGGACCAAATACTGGGTGAAAAGTTCCGTGCATCAGTTGTGGAGGATTGCTTGGATAT
GCAAGTTATATTAGCCTCCTTCCGTTGGTTGGTTTGTTATATGATGATACAAAGCTCAGA
AAAATTTGATGAATTGAAATCTGAAACAAGTGATGTTTTCTTTGCAAAATCGAACAGTCA
AGTTTTCTGTTGTCGAGATTTATCCATAATTTTCTTTGAAAATGCTGTTCTCCAAAAGTT
TTATGCCTTTATTGTTGAAGAGGCCTCAGATCCTCGACTTTCTAATGTATTGCACAAACT
TGGATGTTTGTATGGGTTATGGTGTTTGCAAAAGCATTTTGCAATTCTCCATGAAGGTGG
TTATTGTGATAAGAAAAATCACAGCACTCTGATAAAACAAGCCATTTTGAAACTGTGTTC
AGAATTAAAAGATGAAGCTGTGTCTTTGGTTGACGTTATTGCTCCACCCGATTTCGTACT
TAATTCAGCTATTGGCAGATCTGATGGAGAGGTTTACAAGAACTTGTACGATGCCATCAT
TCAAACTCAAGGAGCATTTGATCGTCCTCCATGGTGGAAAGAGTTCTTGCAGAAACCTAG
AGTTCATTCACTGCAAGCCAAACTTTAATTTAGGATGACCAACTATATCTGAATATTTTA
ATCAAAAGTATTTTTGACGTGAGAAAGTATGAATCAGTGCTATTATAGGATGCTTTTATC
ATGCTGTAATGTTTTTAGATGCATTTATTATTTAAAAAGTTCATCAATTATTTTTGTTAT
AAGAAGTCTGGTACAAGATTTGTGAGATTTCATTAGATTAAGCTAAGCATTCCGTCCTTT
GGGAATATTGCTTTGCTTCAAAGTTTTACATGAAATTAAATGCTGAATTGTATTACACAA
ATTTCTTCAGGGAAAAAAAGAATTATACATTTTCATACATTTTATATAAAAAGCTTCTAC
AAATTATTTTGCCAAGTGAATGTTGTTCTAAGAAAGATCTCTTAGATTAAATATCAGAAG
ATAGAGAAATTGAATATGACAAAGAAAATTTTAAAGAAAAGTATTTAATACATTAGCAGC
ATTGTTTTTAAATGTATTATACAAATTAGCACGAGTTTGTAATTTTTAAAAAATTCTATA
TGCACATATTTTAATTCATACTTCTCATACTGATATTGTTTATTTTTTCAAAGTTTAGTT
CTTGGGAAAACAATTGAAGAAATTTGTTTATCTGTTATTGTGTTTCAAAGTATTAAAATT
GTTTATATAAGGAAAATTTTATTTAAATACCATTCACTTTGTGTAGTTATTTTCGTAATG
ATTAAAACATATTCAGGCACTTAAGTTTTAACCCCATGCTATAGGTGAATTTCAACAAGT
TTAGCAACTGTCCCTAGGATAGTTTCAAATGAAATTTTCATAACTCGTAAAATATTTTAG
AATAAATCACTGGAATACGGTTAATACGCAAGTACCCATTTTTTATTGTTGCAAAATCTA
AATTACCATGCTGTGAAGAACTTTTAAAAGTTGTTAGCTGTTTGTCATATATTATTGTGC
CCATTTAAAAAAGGAAGAGGATGTTATTTTGATGTACATTCAACTGTGATAATGACCCAG
TTTTATTGTAAACATTCCAATATCGAAGTATTATAAATTTTTTAAATTAATATGCTACCT
GTTAGTTTTGTTAAACATTTGAATTTACAAAATGAAATGTGCA
>Locus_11925
TGTTCTTTCTGTTTGCGGGTTTCTTCAGCTCTTAATCGTTTTTCTTCTCTAGCAGCCATT
AAGGCTTGTTCTCTTTGAGCCTGTTTCAGCAACTTGGATTCTTGAGCTTCTCGTGACCGT
GCTTGTTGTTCCAAGTGATGCTGCATCTGCTTTTGTTCCCATATCCTTTGTTGCTCTTCT
TCATCATTCGATCTATGCTGTGATAATTTTCGATTCTGTACACCCAAGCGACCTTTACGA
GCACGTACTTCTTCTATTCTAGCCACAACTTCATTTTCACTCAACAATACATAATCCTGT
CCTGAACCAGATGATGTGCTTTCAAGAAAATCTCCAACATTTACTTTTGTACTGAAGGTA
AAATTGTCTCTTGAAATATCAGTAATTCCATTTTTAATCAAATACCTAACAACTTCTGGA
TAACTTCGAAGCTTTTTACCACAAGGAGTATAATAAGATACTTCTCCTCTAACCCCAGAT
CTGCTGAAACACCTAATTCGAGTCTCCCTTCTCCAACCATGTTCTAAAGGAATTTGAACT
TCTCTTTCATCAGGAACAACTCTCCTCTTTTTATTTCTATAATCTTCACTATCTTCATCA
TAGGAATGCTTTCGTTTACGGCCTGATGGAGTTGAAGTCCCATCCGTAATACTTTCAGAA
TGTGAATGCTCAGTATCATCACTATCTGAATTTTCATCATCAGGATCAGAATCTGATGGC
GACGATGTTTCTGGACGTAATGGAGATTCACTCTTGATCCTCAAGCATCTGTTGAGCACG
AATTTCTCTTTCAATTCTTAATTGTTCCATTCTTTCATATTTCTCTTGCTGTTTCATTAT
ACGCTGTTGTTCTTTCTGTTTGCGGGTTTCTTCAGCTTGTTGTTCCAAGTGATGCTGCAT
CTGCTTTTGTTCCCATATCCTTTGTTGCTCTTCTTCATCATTCGATCTATGCTGTGATAA
TTTTCGATTCTGTACACCCAAGCGACCTTTACGAGCACGTACTTCTTCTATTCTAGCCAC
AACTTCATTTTCACTCAACAATACATAATCCTGTCCTGAACCAGATGATGTGCTTTCAAG
AAAATCTCCAACATTTACTTTTGTACTGAAGGTAAAATTGTCTCTTGAAATATCAGTAAT
TCCATTTTTAATCAAATACCTAACAACTTCTGGATAACTTCGAAGCTTTTTACCACAAGG
AGTATAATAAGATACTTCTCCTCTAACCCCAGATCTGCTGAAACACCTAATTCGAGTCTC
CCTTCTCCAACCATGTTCTAAAGGAATTTGAACTTCTCTTTCATCAGGAACAACTCTCCT
CTTTTTATTTCTATAATCTTCACTATCTTCATCATAGGAATGCTTTCGTTTACGGCCTGA
TGGAGTTGAAGTCCCATCCGTAATACTTTCAGAATGTGAATGCTCAGTATCATCACTATC
TGAATTTTCATCATCAGGATCAGAATCTGATGGC
>Locus_11926
CACACACGACATCATAACGACCAAAATTGTTGGTAAATAAAACATATCAATACCCAGTAT
ATAAATGCATGATGTATCCGATAGCATACATTTGTAAAAACAACCAAAATGGTGTAACAT
GGCACATGACAAGGCAAACATGAGACATTAATTGTTGCATAAGATCATGAAAGACAATAC
TGCAGCTGTAGCATGACACAGTATGAATCAAGCTTATAAGGAGGATGGGACAGACAACTG
AACATCATCTTTTTTTTTTTTTTTTTATCAGAAATTATAAAGATAATCTATCTGTAAAGA
TAATCTACCGAGAAAAGATAATCTATCTAGATTTAGTTTTTGATCAAGCTATAATAACAA
CAGAATCCAACTGAGGCAGATTTCGTCAAAGCCTTCAGCATTCAACAAACCACAGTCAAA
AGCATAAGGCTTCACCAAAAAGTTGGGTCATTGGTTCTACATCAGACTATCTAAGACCAG
TAAATCATTACCTTGTTTTCTTGCTCAATACAAAAATGAGCCATTCTTAAAACAGATTGT
GAAAAGAGATTAGAAGCATGTTATATACTGTTATGTAAAGTGTTGAAGAGTCACAGCATC
AACCTTCTGAATTATTTGTATCATTGAAATCTGAATTTCATCCCAAGGTTTTGTTGATTG
TATGGTACATAGAATAATTCAATGAGAAATATTGCAGCCAAAGCAAATTATTAATACCAA
CTTCTACTGCTTTCAGTTAGACTGTGATACACACTGTTTGTGAAAAGGCTCAGCAGCACA
ATGGGACCTTATTTTATACCCCAACGTGATAATATTAAATTCAATAAAGTTATCACTCAT
CAAAAAATGATGCAGGATAGGTTGGAAGGTAAAACGGCACATTTGATATCCTCCTGACTT
GGTGTTTACTCGTACCTATTTCGTGCATTGATCAAAATCTTTGATCTTGATAGAAAACTG
TGTCTTAAACTTTTTTAAAAAAAATTGTAATCTAATAAATCTTAGGACTTTTTATCAATG
CGGAAACTCGTCTCTTAGTACAGATATGGCAAGAAGTCATAGATAGTGATGGTAAATGTG
CACAGTCTTAGATTGTACATATTTTATGTTCTCTGCACTTCTTTATCATATAAAAACAGG
TAGCACTTATGAACTTAACTAACAATTTTTAAAATTTTAAACCAAACACAAAGCATATAA
TTGATAAAATTACTTACTCTGCTTGAAAGCATGATAAACATTCAGCAAGGTCAAGTGATC
ACCATCAATGTGTGCAAACCTCATCTTGGCATCGTCAGCCGCTTTCTTGGCTTCATTGGG
TCTCACAAAGCACTGTGGAACTGATAACATGGCAGTAATTGAAAGTATTTCATTGGAGCA
ATTGTAGTCGCAGGATGATATGAGCATTTTTGCAAGCTGAGGATCAAGGGGAAATTCTGC
CATCACAGCTCCAAGATCTGTTATGTCACCCTCATCATTTAAGCTTTGTAAATAGTTCAA
TAATTCCAATGCTCTCATCAGTGTTTCTGGAGCTGGTGGGTCCATAAAATCAAAATGCAC
TAAATCATCTATTCCTAGTTTCTTCAATTGCAACACGACAGTACCCAAATTTGATCGCAA
AATTTCAGGATAAGTCTGGTCTTGCATTTCTGTTTTGTATGCTTTCTCGGTATACAATCG
GAAACATTTCCCTGGTCTTGTTCTGCCAGCTCTACCAGCTCTCTGTTGAGCACTAGCTTT
ACTAATGGGGGACACCAACAATGATTCTACTCTAATTCTAGGATTGTAGACCTTTTGTTT
AGCAAATCCAGGATCTATGACAAAGACAACACCATCAATGGTCAAGGATGTTTCTGCAAT
ATTAGTAGACACTACAACTTTGCGTCCAATAGCACCATTTGGTTTGTTAGGGGGAGGAGA
TTCAAAAATTTTTTGCTGAAGATTTGGAGGTAGGGTAGAATATAAAGGAATGCATTTTAA
TTCACCCACTTCAGGACCCAAAGAATCAAGTTCTCTCTTTATCCTTTTACAAGCTTCTTC
TATTTCTTCTTGTCCTGTAAGGAACAGAAGAATATCGCCTTCTGTTTCTTCACACATGTG
GATTTGGATGACAGTTCGAATGGCGGCTTCCAAATAGTCCCGTTCTGGTTCTGGAGTATA
AAATATTTCAACAGGATGTGTTCTACCAGGTACTGTCATTAGAGGAGCATTATCAAAATA
ATGTTGAAATTTCCCGGCATCTAAAGTAGCACTCATAACAACAATCTTCATGTCTTCGCG
TTTTGAGACCACCTGCTTCAAGACACCCATTAATATATCTGTAGCTAAAGTACGCTCGTG
GGCTTCATCAAGAAGCACTACTCCATAGGTCTCCAAAAGAGGATCACTCATGGCTTCTCT
CAATAACATACCATCTGTCATGTACTTGAGTATTGTTTTCATGGAAGAGCAATCTTCAAA
TCGAATACTGTAACCAACTTCTTGCCCCAACATGACATCCATTTCCTCCGCCACACGAGC
TGCAACACTCATAGCTGCCACTCTCCGAGGTTGAGTACAGGCAACACCTCGTCTTACTCC
TTGTTCTCGTAACCACTCTACACACCATTGAGGAATCTGTGTTGTTTTACCAGATCCAGT
TTCACCAACAAGAACCATGATCTGATTTTTCTTCAGCGTTTCAAAGAATTTCGGTTTGTA
CTCCCAAACAGGTAATGTTATCCTCTTTTTAAAAAGTTCATAATAGTGGGCAGTATGTGG
TAATCCATTAAACTGATTAATTGATTTTATAGTTGTACCAGTTGTTTGTGCAGGTTCTAA
AAATATTGGATTATTAGCATTTTCTTTAATTTTTCTATCGATATCTTCACCATTATTTTC
AACTTTAATTTTTTTCGGAGATAAGTCATCATTCTCCTTGGTTTTTCTTTTAAAATCATC
CACATCAATACGACTTTTCTTTTCAGGGACATCATATTCTGCCTTCACTTGTTCATGCCA
CTCCTTAGATTTTCTTTTCAGATCATCTATATCATTGCGGTTCTTATCAGATGCGTCATA
CTCTTTCCTAACCACATGAGTATCCACAAGATCAATTCTTGGTTTCTTGCGCGACATCTT
TTTTTATCTGTTTTTTAAAAAAATGAAGAGTATACAATTTGAATACAAATTCAAAACACT
ACAAATCAAACTCCGTCCCAGTAACTGTAGAATAACAAACACTGAATTTAGTTAAAAAGC
CGATCAAGCAAAGAAAACTTTCAGGCAATTTCAGTCAAA
>Locus_11927
AAAAAAGTAAAAAGAACAAACATTCCGAATCGACGAATTTTTTCGTCTTCTTTTTAATTC
ACACGCCGCATCGTGTTCACGACTCAATATAAACAATCAAACGCCAGGTTCTTTTACTAC
TGCCTGAATCATGCTTTTGGCGGGAAGCGTATTCTTTGTGGCTTTAGTCACTTTATTATT
TGCAGCGATGAAAGATCAAGCAGTGGATTATCTGTTCGCTTCTCTTGGTTTCACCGTTGT
GGTCGTGTATACGGCCAATATTATCACAAGATGGATTTTGTCGATTTTACCTAAAGAAGT
GGTTTCTTCGGAAGGAAAAGCTGTTCTTATTACAGGATGCGACACAGGCTTTGGACTTGA
ATTGGTTAAACGACTTAGTGGGAAAGGATTCACCGTTTATGCTTGTTGTCTGTCTTTAGA
TAGTGAAGGTGCTCTAGAACTGGCTAAAGGACAGTTCGGTCCTGGTGAAATCAAAGTCTT
GCAGCTAGATGTTACAAAGCATGATCAAGTTCAAGCTATTGTTAAGAAGGTTGAAGCCGA
TCTTGGTGATAAAGAATTGTGGAGTCTAGTGAACAATGCGGGTGTGGCCATTTTCTCCGA
ATTGGAATGGTGCAGCATGTCTATCATCGAGCACATGTTCAATGTCAATGTCTTGGGTGC
TGTCCGAGTTACTAAAGCTTTCCTTCCTCTCTTGAGGGGTGTCAAAGGCCGAGTCGTGGT
TGTCGCAAGTGTGGCAGGTCACGTGACATATCCCGGATTTTTGTCATATTCCATGACAAA
GCACTCTTTGGTAGCATTTGCTGATGGATTAAGACGAGAAATGTTGAAATGGGGAGTAAC
AGTTGCGAGCATAGAGCCTTCCATGTACAAGACTAGAATAGCCAGGAGTGATGTCTTGAC
CGGAGCCCTGGATAACTCATGGGAAAGAACACCAGATGCCATCAAGGAAGCATATGGTTT
TCCTTACTATGAAGATTTCAAAGGTCGCATGCAGAAAATGGCTATGCATGCCAGACCTTA
CTTGGATGAAGTTGTTGAGTGTATGGAACAGGCTGTGACAGAAGCCGGAGCCCTGGATAA
CTCATGGGAAAGAACACCAGATGCCATCAAGGAAGCATATGGTTTTCCTTACTATGAAGA
TTTCAAAGGTCGCATGCAGAAAATGGCTATGCATGCCAGACCTTACTTGGATCCGACCCA
AGCTTGTCTATCGATGCTCCGGACCAGCGGATAAGGTTCGGCTGTGGGTTATGTCTCTAC
TGCCCACACAGTTGCTGGACATACTTATTTGTCATGTAATACAACCTAGCCATCGGCAGT
TGTCTGGCGGTGTTCGCAGCGCTAAGTCTTCAACATCGTCTTCGTCATCATGATGAATGT
GTCTGGATTTGTGTAGTTAGTGTGTTTTTGTACATGGATTTGTGAAATAAAAG
>Locus_11928
CTTTTCTCTGCTTTCTACGTAAAGCTACCGATTTCACCGTTGTGCTTATAAGGAGACAGT
TGTTGTATTACCGGAATGTCATTCACTAACCGTTCCATCTATGCAACTCTTCCTCGCACT
CAGCGGGGAATGCCCCTGGTGCTTGGAGGTGACCCGAAAGGGAAAAATTTTCTATACACC
AATGGTCATAGTGTCATTATTCGTGATATTGAAAATCCTTTAATTGCTGAAGTATACACT
GAACATTGCACTCAGACCACATGTGCTAAGTATTCTCCTAGTGGCTATTATATAGCATCT
GCTGATCAATATGGGAAAGTAAGAATTTGGGACACAACTCAAAAAGAACATATCTTGAAA
AATGAATTTCAGCCATTTGTAGGGGTGATAAAGGATCTTTCTTGGAGTCCAGATAATCAA
CGAATCTGTGTTGTAGGTGAAGGTCGTGAACGATTTGGTCATGTTTTTATGGCAGATACT
GGAACTAGTGTAGGCGAAATTGCTGGTCATTCCAATTTAATAAATTCTTGTGACTTTCGT
CCAAAACGACCTTTTCGCATAGTAACTGCAAGTGAAGATAACTCAGTAGGAATTTATTGT
GGTCCACCATTTAAATCCGAAACTTATCTCACAGATCATACTCGTTTTGTTCAGTGTGTG
AGGTTTTCACCTGATGGCGATCTATTTGCAAGTGGTGGCTTTGAAGGAAAGATGTTTTTA
TACAAAATTGAGGATTATAGCAAAGTTGGAGAATTTGGCAATCCAGCTCATGGAGGAGGT
GTTTATGCGGTATCTTGGAGCCCAGATGGGGAAAAACTTCTATCAGCATCTGGTGACAAA
TCATGTAAAGTTTGGGATGTCTCAAGAATGGAAATTATATCGCAATTTCAATTAGGAAAT
GACATCATGGACCAGCAAGTTAGCTGTCTTTGGCAAGGCCAGCACTTGCTTTCTGTTTCA
TTATCTGGTTTCATCAATTACCTTGATCTTAACGATCCATCTAAACCACTAAGAATTATA
AAGGGTCATAACAAATCCATTACAGCATTGGCAATCAGTCCGGATAAAAATCAAGTTTTT
ACTGCAAGTCATGATAGTGCAGTGATGTATTGGGATTTAGAAAATTGTGGCATTCATGAT
AGAATCAAAGGAATTGGTCATAATAATCAAGTGCAAAATATGACTTCCAATAGTGAATAC
ATTTATACTTGCAGCCTTGATGATACAATGAAGTTCATTCATAGACAAAATCATCAATAT
TTACCAGAAACAATCAAATTTGATTCTCAGCCTCGAAGCATTGCATGTGGAAAAAATGGT
GCTGTTTTGGTTGCCTGTTTGAATGAGATTTGTATTGTTGAGGCATATGCAAAAACTACT
AGCTTTCCGATTGATTATGAAGGTACCAGTATTTCGGTTCATCCTACAGAATCTGATGTT
GCTGTTGGTGGTGCAAAAGATATGAAAGTACACATTTATCTCTTAAATGGCTCTACTTTT
AGCCTTAAAACTACAATGGAACATCGTGGTGCAATCACAGATTTAGCATATTCGCCAAAC
GGTGTTTATTTAGCAGCCAGTGATTCCAACAGAAAAATCATGTTGTACAATGACAAATAT
GAGCTTGCACATACACATGAATGGGGTTTTCATACTGCTAAAGTTAATTGTGTTGCATGG
AGCCCAAATTCGTTATTCTTGGCAAGTGGGAGCCTTGATACTAATATTATAATATGGAGT
ACACAAAATCCTACTAAGCACCTAACAATAAAAAATGCTCATCCTCAAAGTCAAATTACA
AAAATAGGATTCTTGGATAACAATGTAGTAATTTCAACTGGTCAAGATAGCAACATTAAA
ATTTGGGACATAGTTTTCTAGGGATAACAATTTTTGCTATATGCGTTCCACATTATTTGA
TATATTCGAGCATAATATGTTCTAAATTGCATTGATGTGAACTTCAGTTTATATAAAAAT
TTATTAAGATGTGTGTGTGTGTGCATATTGCTCTCTTTGGTTTGTATGAATGCTCATCTT
GTAATGATCCATATTTGAAAAGATATGCTGATGGAAAGTATTATATAAATTTATTAATCT
TTGGTACTTTATTAAAATTAAATAACATACTCTGAATATAATTTCTGTAGTAAGATTTAC
AATATTTGTTCCATGAAATAATTGTGTGGATGATTTTTCAAATGTACATACTGCTCAATG
TCTTATCTTTTTTCTTATTGAATTGGTAGTTTTTCTGCATATGTTGGAAAAGTTTTGACT
GATAGTTTTTGTGGCAGATGTGTAAGCTACAAATGTTTAAAATTAATATTTTTAGTGTTC
TCATTCAGTTCTGATGCTTTTACATTTTTAGCTATGTTGTGCTTTTTCAAATAATTTTCT
ATCAAATTGTTTTGTTTATTTATAAGTGTGTATATTTTAATTTATTTACATTTTCACTTT
TTTATAATAAATTTGTAAGTTTTGGGTATAATGTGCTTTTACCAAAGATATTTATAGGGA
AGTAATAGTAAGTTTTTAAAAAGTATTTGTAGTTTTTGGATATTGAAATAAACCTTTCTA
CTATATGTTATTCTCTATTCCTAAAGTTAATAAATTTTCTAATTGGGTTTAATATGTCTT
CAGCGAAGACCTTGTATGTTGTTATATAAAGAGAGTTTAAGATTATTCTATTGAAAGATT
TTTTTCTTCTTGTCAATGTATAATTGTCCTTTACTTGAGGAATTGGATCATTTTCTCTTT
ATACTGTGATTCTATTGAAGTTTCTTTTGTCACTAATAAATTTTTACTGTCTTGGTATTT
GCATAGGGTAAATTCAATTTTGTTTGTTCTTTGTTCTGAAAGTTTGCCATGGCATAAAAA
TATTTGTAGCATATATTGATTACTTATTTCCTCAATTTATAAAATATTTATATGTGTAAT
GATTACAATGTCTATTTTAATACTAATAACTGTTCATAAAATAAATGTGTGTGGTGCATT
TTTTAATCATATTACTTAAAATGATATGCTGGTGTAAGAAGCTGCAATAAAAACTGTAAA
TCAAATATTCAATTCAAGGTTTTGATAAGATATTTAATAAAATCCTATTTTTGTATGTGT
AGAAATATCTTAGTTACCACTTTATAAAAAGTTGTTTGTTTGAATCTCTTAAAGTAT
>Locus_11929
CTAGTTTTTGTTGATTGTCGCGAGCAGTAAAGGCAGACGATATTTTTTTACTTTTTAAAC
GATTTACCTCCCCCATAATCAAAGATGCGAAGAGTTTCTGCACTATCTTTAAAATACTTA
CGACATGTGAGATTTAATTCTGCTTCCTCCTTTATATAATTTTATTGAAAAGTATGAAAA
TTTGTAATATTGTGTAATTAGAAATGAAATAGAAAGATTATGGATTTGATAAGAACCCCT
AAGATTGAGAAAGTGCGAATGCTTGATCGTTTCAATAGCAAGAAACCTAATATTGGAACA
CTTCACCTCACAGCTACCCATTTGATATTTATAGATCCCGAAGGCAAGAAAGAAGCTTGG
ATATTACATACTCATATTGCTGCAGTTACCAAATTACCTATATCAACATCTGGGTCACCA
ATACAAATACGATGCAAAAATTTCCTATGTGTAACATTTGTTATACCAAAAGAAAGAGAT
AGTCATGATATATATACTTCATTATTGAAGCTTTCTCAACCAATTAACATACAAGAATTA
TATTGTTTTCATTACACTGCATCCAATGAAGATCTTCCTAAGAGATCAGGTTGGAATAAG
TTTGATTTGCAAGCTGAATATTCTAGAATGGGTGTCCCCAATCGTCATTGGGTATTGACA
TCAATCAATAAAGATTATGAAATTTGTGATACTTATCCAAAGTTTTTGTATGTACCTGCA
TCTGCTTCTTCCACCATTTTGGTGGGAAGTAGTCGTTTCCGCAGCCGTAGTAGACTTCCT
GTTTTGTCTTACTTGCATAAAAATATGGCTGCAATATGTCGGTGTAGTCAGCCACTTTCT
GGTTTTAGTGCCCGTTGTGTAGAAGATGAACAGCTTTTAAATTGCATCTTAAAGTCCAGT
CCAAATTCAGATTTTATGTATGTGGTAGACACAAGACCAAAGATTAATGCTATGGCAAAT
AAAGCTGCTGGTAAAGGTTATGAAAATGAAGATTTCTATAAAAATATAAAATTTCAGTTT
TTTGGAATAGAGAACATTCATGTAATGAGAAATAGTCTTCAGAAACTTGTTGATACATGT
GAACTTAAAGTTCCTTCTATGAATGCTTTCATCAGTGGCTTAGAGAGTAGTGGTTGGTTA
CGTCATGTGAAGACTGTTCTTGAAGCTGCTGCTTTTATTGCTGATGCATTAGAAAAAGGT
ACAACTATTCTTGTTCATTGCTCTGATGGCTGGGATAGAACTGCTCAAACATGTTCCCTT
GCTGCTCTTTTGCAAGATCCTTATTATCGTACTATTACTGGCTTTCAAGCTTTAATTGAA
AAAGAATGGTTGGCTTTTGGTCACAAATTTACTGACCGCTGTGGCCTTATTCAAGGAGAT
CCCAAAGAAGTAGCTCCTGTTTTCACACAATTCATAGATGCTGTATGGCAACTTACTCAA
CAATTCCCTTCTTCTTTCCAATTTAATGAAAGATTTTTGTTAACCATCCATGACCATGTA
TATTCATGTCAGTTTGGTACTTTCATTGGAAACTGTGAGAAAGACAGAGTTGATCTTAGG
CTTAGTGAACGAACTTATTCATTATGGGGTTACCTCATGAATCATTTGTCAGAATTTCTG
AATCCATTGTATAGGAGAGAAGTGGATGATATTCTGCATCCAAGTCCAGTTCCTCAGGCT
ATGAAATTTTGGAGAGGCATGTACAATCGATTTGAAAACGGAGTCCATCCTAGAGAGCCT
TTAGGGGATATGCTTGTTGCTGCTAAAGACCATATATCCAGCTTAGAAGATCATGTTTTA
CTAATTCAAAAGAGAATTAATCAAGTCAAAGCAACATTAGGTCATGCTGAAACTCCTAGC
AAAGATGTAGACTGTTCCATGGTAGATAGTGGACTGGCTGAAGATTTGAAAAAAAATCTT
AATACTGCAAAAATGTTTAGTGCTGGTGATGTCGCTGACTCAGGGTTTGAAAATGGAAAC
GTTAATAATGAAAATGACTCTCCTGATGGCAGCATTGGAAATTCAGGGTTTTCTCAACTT
TTGGAAGAATTAGATTCTGTTGCTTTGGAATGGAAAACATTAAGAAATGTTCGAGAATGC
ATTTGTTCAACTCCATTTGATCATTTTAGCAGAAAGTTTCATTGTTGGAGCTGTGGTGAT
GTCTTTTGTATTCGCTGCATTGATAAAAGGATACCACTTAAAGGTCACTATCACCAAAGA
CCAGTTCCTGTGTGTCGTCATTGTTATAAAGAACTAATGAGGACTAATTCGATAGATTCT
TAAATATAATTTCAGGTTTAAGATATATTTGTATATATGAAAGCAAAACATTATTTAGGT
TAATATGTAATTTTCATTCAGCTGATTAAAACATTTTTGTTTTCAAGTACAAAAAAGAAT
GCAGTACTTAAAATGTTAAAAAGAAGTTTATCTTTTTAATGGTCACAATATTGTCATTAA
ATATGGTATTTATTAATTGGAAAATATTTTCCAAATCCCAGATAAATATATTGGTTTATG
TTGATATTTACCTACTTTTGCATATAGTCTGTTTATCTGGCAAATATGGTTTTCTTAATT
TGTGATACTTATATAAGGTCAGAATTTTAATTTATGTCAAATTAGGTGCTGGACACCAAA
TTTGATTTTAAAATTTGCTTTGTTGAAAAATATGGTTTTCTTAATTTGTGATACTTATAT
AAGGTCAGAATTTTAATTTATGTCAAATTAGGTGCTGGACACCAAATTTGATTTTAAAAT
TTGCTTTGTTGAAAAATAT
>Locus_11930
GCAACAAAACATTGACAACTAAAACTGAATTAACGAAAAATAAGTCTGACAAAAAAACAA
CATTTGAATTAAAATTTATGAATGATATTCTCAGATAAAAAATACTCAATTCAGAATTAT
ACATACTTAAGATTAAGCTAACTTGATTTTAATGAATTTAAAAGAAATTTTTGTTTCTTC
TTTTCAACATAATAATTGCATTAATTCTTAGCAACAAAACATATATTCTGTAAATATATT
ACTGGCACAAATACTTGGCATGAAAATCAAAGTGATCTCCAAGGAAAGTTGAAACAAAGA
AAAAACTATGATCATAACCCTCCTGCATACGGGCTTCCAGTTTAACCTTGGTATTCTTGC
AAGCAGAGATGAAATTTTGAACCAAAAGCTCTTTTTCTAAATAAGTATCTTCTGTACCCT
GGTCAATAAGAATGGTCAATTCTCTTCCACTGTAAGATTTCACCAGTAAAGTAGCATCAT
AATCAGCCCAAGTTGAGCGATCAGGTCCTAAATATCCTTTCAATGCTTTTTGTCCCCAAA
TGCCTTCAGATGGATTACTTATGGGAGAAAATGCAGAAATACTGACATATTTTTCAGGAT
TTTTCAGAGCAATAGTAAGAGCACCATGACCTCCCATACTATGACCGGTAATTCCACATT
TACCATTATTTGGGAACTCTGAATTGATAATACTTGGAAGCTCTTTGGTAACATAAGAAT
ACATTCTGTAATTAGTTTTCCATTTTTCTTCTGTAGCATCAACATAAAATCCTGCCCCGA
CACCAAAATCCCAATGATCTTTTTCACCTTCTATATTGCAGTTGCGAGGACTGGTATCAG
GGCCAACAACAATAATACCATGCTTTGCAGCATGGCGCTGAAATCCAGATTTTATAATGA
AATTTTCTTCTGTGCAAGTCAAACCTGATAGCCAATATAACACAGGACATTTTCTATCAG
CAACTTGAGATGGCAAATATATTGAAAATTTCATTTCACATTTCACTTCTTCACTATCAT
GACAATATACTTTTTGAAAGCCTCCAAAACATTTGACTGAGGAAACTAAAGATATTTTGC
CCATATTTGCATACAATGAATATCCTCTTAATCAACTATTTTTTAAGACGCCGGCTATGT
ATAAATTGGTTTTTTAGGATTATTATTCGCAACACAAAAGAAATGAGAAACAGCGAAAAT
TTAGAAATTCAAAGGATGACGTTGCTTTAAAAAAATACAACTGTATTTACAAAGAATTTT
CATATATATTGTAACAAATCTTAACAGCTTATAAAAAATGAAAATAAATTAATCATGACA
TATCACGAACCATGGTCAAGTGACGAGGACGACACCCTGAGCTGGTCACTCCATTCTCCT
AACGCCCACACCACGATCAACAGGAGGACTTTGAGCCATGACGGATTTTTTTTTTTTTTT
TTTTTTTTTTTTC
>Locus_11931
AGAATATCAAAATATCTACTGCAATAAATACAGTTATTTATATTATGTGAAGAAAAAAAA
AACAATGACATTGACAGTTTAGAATTAGGAGCGCTAATCATTTCAAAATGACTTTTATTG
ACAAAGAATGTGTTATATACATAACCAAAAACACTTCTATTTATTTAAAAATGAGCTCTC
TTTTTCTTTATCCGATGAATTAATGAACGTATAAGAATTTCATGTGATTTTTTAAATTGA
CGTAGGTTTAATTTACTTCGCGACATGAGACAGTTTTGACCTCCTGTGATTTAATTTATA
AACTTTATACAAAGATTAGAATTTTAACAAACATTTCTACAATGTTATTTCTTCATATAA
ATGTGAAAAATAAAGCACATTGAAATGAGATGATGTCACTGCTAATTTATCGAATTCGTG
AAAAAAAAAACATTCTTGCAAAAAGTTCAAGCCAGAGTTTTTTTTAAAAAAAATTCTTTT
CTAACTTCATGTTGGTTGAAGACTTCTTCCTTCATTGATATTTTTAAAGTACTTTTAGAG
ATAACATATCAATTGGATTCTAAAATTATCTTTTCTACCTCTGTAAAAAGGAGTAACTTT
ATAAGTAGCAAATATAGTTGCCGAGTGGATTTGTCCAGCAAATCTTCATGTTCATTTCAT
ATTAACAAAATTTGCTACACTTCTAAGTTTCAGCGACTACTTCTTGTAACCAGTCTAGGT
AATCGGTTACCCTTGTATAAACGCCAGGATATTCTGCCCGGGCACATTGAAATCCAAAAG
AGACGACGCCCACTAAAATCCACGCGGAGTTTTCTAGGAGCATTAACGGACCGCCAGAAT
CACGCTGGCATGCATCTTTTCCACCTTCAGGAACACCGGCGCAAATAAATTGACGAGTAA
TTCCTCGTGGAAGGGAAGCTCCTCTCACTTCTTCATAAGACTTATCACAAGACGAGACAT
TAATAACTCGGACATTCACTTCTCTCAGAATAGATGCACGTTTTCCACCAAAATCTTGGT
CTCCCCATCCAGTGACCGTGACCTCTCTGCCCAGTAGTCTCTTCCGTCGTATCTCCGGGG
CAGTGGGCAAGCATATCGGTTGTACATTGTTCTCGAAGTTGATGGGGTCTTTGAGTCGGA
TGACAGCGATGTCATTATAATGCTGCCTTGGGATGTATTGAGGGTGGATGATGATGGCGT
CGATGAGATGTTGGGTGCCCTCAAGCACTTTGATACTGCCCACTCGGACACTATATCGGG
TGGGAAGGATTCGAGCGTTTCCTCTACTTGCAAAGCAATGTGCTGCAGTAACCAAATGTT
TGTTGTCGATAATGGCTGCTCCACATAAAAAGTTTTCGATGCCAAAATTCCTTGTATAGA
TTCCTGCCATCCAAGGCCAGGCACCAACTTGAGATACTTCCCCTCCTGCGATGGATGGTC
TCATGTTGCTTTTAATAATCGGAGGTTCAAGGCCAGGAATCATTCCGATTCGTGCAACTT
GCCTCTCCACTCTTCTCAATCCACGAATTGTTCTTATTCCACAGCCATTTAATTCAAATT
TTCTAGGGAGTGTTGGATTAGGGCAACAGACAACGGGCATATCATTCCTCCACCGGCAAA
TAGCTGGCATCTGGGTTCTTATAGTATCCATAACAACCCGGCATTCTGGAAGAGGTCTGC
ATGTACCCGCAGACTTATCATTCGTTTGACATTGTTGTTGATTTGATCCTTCATCCGTGA
ATATTACACCAGCTCGTGCTTGTCTCAGTTTGGTAATGTATTCTTTCAGCTGCTCATTGG
TCTCATTCTTTTCCCCGGAGTTTTCTTCATTGCCATTTTCTTCAGCCACTGGTAGAATAG
GAAGAAGAGATCTTCCGCCAGATCTCCTGGTGACATTAGTTACTGATGGCAAAGGATTTT
CGGAATATCCCTCCGAATCGGAGCTTCGTCCTTGGATATCACTGGGTGAAAAGTATGCTT
CCATTGAAGAATTAGAATCGTTTGATCCATTACGAGAATCAATCAAATCTTGTGATGTAC
TTTCCATCGAAGAAAACTCAATATCGTCATCATGATCTTCGAAATCTTCTGAAAAAGACC
GACTTCTGAACAAAATAGGGCTAGGTGCATTGTCAAAAGATTTTGATATATTTCTTTGAT
GAAACTGATGTGAATTGTTCTGAAATGAAGTATCAGTAAGTTCTGCTACATTTGAGTTGT
TTTCCTCAGAATAATCTGGATATATTCTGGACGAATCATTATGTAATTTAACTTCTAGAA
AACGCTTTCCTATCGAATTTTTATTTGCAGCTCGCAATTCATTCTTTTTGTGGAAATCTT
TCTGATTTGGTTTTGGAATTCTATTAATGGATGGGAATTCGTTTTCAGAAGGCTTAGTTA
TTTTCTCCGAACAACGTCCAACACACGAGTTGCCATCTTTGTTCGCAAACACATTGTTCT
CATTGTTCGCAGAACTCGCTAAAATGTTATTATTTTTAGGTGTATAGCTTTTGACGAATA
GATGCACGCTAGTATTGTCCTGACGAGTGTTACTTCTAGAAGCATAATAGAATGCTCCAC
GCTCAAGGTTGTAGTTTTTATCAACATTTTGATTCTTTTGTTCTTTTAATTGCACAGTAG
AGCTTTCGGTGGAATCCTGAAAGGTTTCATTCGTGGTGAAATCACTTTTGTCGTTGGTCT
TTTTCGTTTCGAGTGAAAATGGTACAGATCTGTAATAATTTTTTGCTGTTTCATTGTCAT
TCGCCCGTATTTCGAAATGTATTGGTTCTGAAGATGCCCGAAATATCGGGATAGTCAAAT
ATAAAATGATGCAGAAAGCATGGACAAAACTATTAAACTTAAGTAAGCTGCATTCCATAC
TGTAAAAGGTACCTGATTAGCTATATTCCTGTAAAAATCAAAGCATTCTACTCAGACAGT
TCTTCCGAAACTTTGATGTCTTACATCGAAACAAACGAAACGGAACTGTCCAGAGAAACT
AAACATCTATCTCAGAAGAGCCTACAACCACCACTACACAAGAGCCTACAACAACCAC
>Locus_11933
TTTCTATCCAATCCAACATTGATTCAAAATAAATAAAAGTTAGGACTAAAGCTGGTTGTA
ACCGAAAATTCTTTTAATCGAATTTAATAATAATTTTGATATTGTGTAATAGAATTAGAC
AATGTTTTGAAAATAATTAGTAGCAGTATACTTGTGGAAAGAATAAAAGATGGAAGAAGT
TCCCCTTATTTGTCCATTTGGAATTTGTTAATGTAATGTTAATCCTGTGGAAATTCTCAT
TTTCTCCTCAATCTTAGACTGGTGCATTGATTTGATCACAATAAAGTGCATTTCAAAGAG
CAAAAAATTGCTTTCTCTGGAATTATAACCCCCCATATTTGAAAATATTTTTTAAGGCTG
TTTTCACCAAATGTACAAGAGTCTAATTGGAATGCCAAACACACTTTCAGACAGAAAAAT
GTCTCAATTTTCATGCAATGTTGTAACATCTGTTTATAATATAGCATTTTTAAAATTTCA
TAATTAATTTTTCTCTTTAATGTGTCAAGTGAAAACTCATTTAACATTATGGGAAAGGAG
AAAAAATACTAAACACTTTACATTAGGAAAAAACAGATCAATTCAGATAAAAAAAAATGT
TAAAATATGCTACTCTCTATAGCAGTGTTTTCCAACTGGTGGGGCCCCCCCTAGGGGAGC
GCAAGAGTTTTGCTGGGGGGGAGAGTTTTGCAAGGGGGGCGCCATGAAATCAATTCGGTG
TTGTAACATTTTTTTTGTTAGACTCTTAACTTCCCAGCTCAAATTTGAGCTTGAGAAAAC
AGCACAAAACTTCATTAACCTTTATCTCTCTTTTTTTAAACCCAATTTTTCCTACAGCCG
AATTTAGTATGATTCATAAGGTATAATTTACATTTCATCATGATGCATAAGGATAAAAAA
AAAAAAAAAAAAAAAAAAAAAAAAAAAGCAAAAAAAAAAAAAAAAAAAAAAAAAAAATGG
GTCTCGGGACTTATTGATCCATGTGTTATGATTCGTTCCATTA
>Locus_11934
AAAATTTTAAAATTTATTTCTAGATTAACTCTCCATGCTTATGTCTTATTTTCACATGCG
TCAAAAGTCAACAAATACACTCGAGATTTTTGAAAAATCAATTTAAAAAATAATACAATA
CAAATATTTACACTAACCGGCAATGATTTTAAATCATAAGCTGGTTACAGAAATTTTTAA
ATTCAATACATACAAACAAATATATTTTACAATTTTTGTCAATGTATTTTCCATATATAG
TCAAATGCTTTTGAAACTATGCCTGCGGATTTTACAGGAGTTACTTGTGCTTGAATGTTA
GGACTCTGATATGCCTGAGTCAGAGGTCTTATATTTTTCAGATTTGGTTTCGTGGGTTCT
AAGGGATCTGTAGTAGGAGTATTTGATGCTGAAATCAAACTGGTTTCTCTAACTGAATTT
TCCTTACATGATTCCATAACATCCATTTCTATGCATGGCTTGACACCAATCATTATATTA
CCACTGAAAACCTTTCCATTTTTACTTAAAGCCTTTTTTGCCTGGAGTTTCGATTGATAT
CTTAAATGCATCCAATTCCCAGAAGGAGAAAGCTTATGTTCCACAATATTTCCATACTGA
GAAAACTGTTGCAAGATGTAATTAGCTGAAGCTGAAGGAAATCCAAATACAGTTATCCAT
GACTCGTCTAACTGATCACCATTCTTCAAAGCTTCACCTTGAGTATAAAATGGGTCTATT
TGGGCTGGAGATAAAAAGGATGTATTTGTAACGCATAAGGATTTATTAGGGGTCATCATG
TTATTAAAACTGTGACCATTGGATACTAATTTGTCTGTCACAGTTGGTGTGCCATTTAAT
TGAGAAGTATTAAAGGAAACATTTTGATTTGGAGTACTATACAGAAGACCTTGTATAGGA
GGTCCTCCACTTTTAACAGGATTAGGTGTGGCTATAATTGAACTTGTTGATGGAGATTGA
TAAGAAATATTTTGTTCCTTAAATTGTGAAACTGGGTGCATAATGCTTGATGGTGATTGA
AAAGTAACGATGTTGGATTGTTTAGGAGAGTTCCATGATGGAGATGCAATTGGTGAAGCT
GCAGCTTCTCCAAATAGGTATGGAGGCAAATAATTTTGATTTGAAGATGCTTTATTTTTA
GGACTTGATACAGGAGAGCCTAATGACATGGGTTCAATATTTCCACTAGGACTAATGGCA
TCTTTATATCTGTGATCCGTCTGTGAGAATGGAGAAAACATTACGTCTTTCTAAAAGATT
CAACAGTCACACAAGTCAATAAATATACTAATTTTGAAAATTTTGGCACTTACTATTGAA
A
>Locus_11936
TTTCTTAACAGAGTTTCACTCTCTAAATTTACGTTTTTTTGAATTCGGAAAGTGACGCTT
GTACTGGATATTTAGCGTCTGCGTGTATTAAACTCAAAATGGGTAAAGTGTTGTGTGAAG
TTTGCAAAAAGAAATGCAGTGGGAATGCTCTTAGAGTACAAGACAGATATTTTCATTTAG
ATTGTTTCAAATGTGCAGAATGCTCATCATCTCTAGCTCAGGGTGGTTTTTTTGTGAATG
GTGGCCTTTATTATTGTTCCAAAGATTATCAAAAACTTTTTGGGACTAGGTGTGCTGAGT
GTGGGGACTATGTAGAAGGGGAAGTAGTCACAGCACTTGGTAATACATATCATCAAAAGT
GCTTTGTTTGTGCTAGTTGTAGGCAGCCTTTTCCATCTGGAGAAAAAGTAACCTACACTG
GTAAAGATGTTCTCTGTACCAAATGTATTCAAATTCCTATAGTGTCTTCTGAGTCTCCTG
TTCAAGAATCTCAAGTTAAAAATGGTCCAGTTCATAAAATTTGTGCAGGATGCAATGAAG
AACTAAAAGAGGGCCAAGCCCTCATAGCCTTAGAAAAGGAATGGCATATTTGGTGTTTCA
AATGTACAGCTTGTGAAGCAGTACTTCATGGAGAATACATGGATAAAGATGGAATTCCTT
ACTGTGAAAAAGACTATCAGAAACAATTTGGTGTCAAATGCAATCATTGTGAACGTTATA
TTATTGGAAAAGTATTAAGAGCTGGTGACAATCATCATTTTCACCCAACTTGTGCTCGGT
GCTCTAAATGTGGTGATCCTTTCGGTGATGGAGAAGAAATGTATTTGCAAGGAGGTGCTA
TATGGCATCCACGATGTGGACCCTCTCCTGATGGTAAAATAGATGATGATTATTTGGATG
ACCACAAAACTAATGGTATAATGGATGGCCATTACCTGCCCTATTCCCCTAGTCTTTCGA
GCTCTCGTTCCACCAGCCCATATAGCTCGCTCACTCGACAGTTTCTTAACAGAGTTTCAC
TCTCTAAATTTACGTTTTTTTGAATTCGGAAAGTGACGCTTGTACTGGATATTTAGCGTC
TGCGTGTATTAAACTCAAAATGGGTAAAGTGTTGTGTGAAGTTTGCAAAAAGAAATGCAG
TGGGAATGCTCTTAGAGTACAAGACAGATATTTTCATTTAGATTGTTTCAAATGTGCAGA
ATGCTCATCATCTCTAGCTCAGGGTGGTTTTTTTGTGAATGGTGGCCTTTATTATTGTTC
CAAAGATTATCAAAAACTTTTTGGGACTAGGTGTGCTGAGTGTGGGGACTATGTAGAAGG
GGAAGTAGTCACAGCACTTGGTAATACATATCATCAAAAGTGCTTTGTTTGTGCTAGTTG
TAGGCAGCCTTTTCCATCTGGAGAAAAAGTAACCTACACTGGTAAAGATGTTCTCTGTAC
CAAATGTATTCAAATTCCTATAGTGTCTTCTGAGTCTCCTGTTCAAGAATCTCAAGTTAA
AAATGGTCCAGTTCATAAAATTTGTGCAGGATGCAATGAAGAACTAAAAGAGGGCCAAGC
CCTCATAGCCTTAGAAAAGGAATGGCATATTTGGTGTTTCAAATGTACAGCTTGTGAAGC
AGTACTTCATGGAGAATACATGGATAAAGATGGAATTCCTTACTGTGAAAAAGACTATCA
GAAACAATTTGGTGTCAAATGCAATCATTGTGAACGTTATATTATTGGAAAAGTATTAAG
AGCTGGTGACAATCATCATTTTCACCCAACTTGTGCTCGGTGCTCTAAATGTGGTGATCC
TTTCGGTGATGGAGAAGAAATGTATTTGCAAGGAGGTGCTATATGGCATCCACGATGTGG
ACCCTCTCCTGATGGTAAAATAGATGATGATTATTTGGATGACCACAAAACTAATGGTAT
AATGGATGGCCATTATGGAAGAACAAGCCCAGGAATGTTCCTTGATAAAGATCCTCTGAT
AACTGATCTCAGCCGTGTATATACACTGAGCTATCTGACTGCTGAACCCACTCAGGGATA
TCTACGGCGTCCAATTCATCCACATCCTCCTAAATCTCCTCAGTTTCACCGACCACCTGA
TGGTAGTAGCAGGAGAAGGGTACCCATTTCTAGACCATCTTCTAAACAAGGAATGCAAGC
CTTAGTGGATACAATTCAGTCAACGACTCCACGCCCTCGTTCCCCTCACATGAACAATGA
AGAGCCCATAAATCTAGCCCATTATCCGGATGCTACCAAGCCTCCTCCCAACTCTGTGCC
TCCAATAGAGAGAGACGATTTCCCAGCACCCCCTTTTCCTTACACTGATCCAGAGAGAAG
GCGTCGCTGGAGTGGAAGCTCAAAAGACTTTGAAGTTGATGATGATGAAGAAAAACAGGA
AGATCCTCAATTAAAGAAAGAGGAAGAGGAATTGTCAAAGATTGCTACAGGAATTGGAAA
AGTGTTCTTGAAAAATGTGCAAGAAAGAGAAAAGCTCAAGGCTTGGAAACGAGCCAATTT
GGATCCTAGGAATGCATCTCGAACGCCATCAGCAAATAAAGAGCCTCCTTCTCGATTGCG
TTATTATAGCTCAATTCATGCATCTCCATCTAGGGATATTGATAGACCTAGACCTTGGGA
AGATGATGATTTTGATCGCAGCTCTGGATATCGTTCCTCTCTTCGTTCAACAGGCAATAC
TCCCTGTTATAATGTTGTGTCTTCACTTCGGCCTATTCCTAAACCTGGTTATGGCTTTTC
TACAAAATCTGCCACACTTCCAGCTGCTGGAAGAGAAGGGGGGATGGGATATATGACTAG
TGATTTAGCTTTTGTGAAAATTAATCCAACTCAAAGCTCTGAGTTTGGTAGTGGAAAATC
TGATTTATCGCCCACACCTGAACAAGGAAAAGATGTAGTGAACCACAGTACTAGTACGAC
TTTCAGATCAACTCCTTACTCGGAAGGCTTCACTTTTCGTCATGCATCTTACAGTCCTCA
TCTGAGGCGCTCTATGCCAAATGTTAATCTTCATATGTCCAGAGAACCTCCTAAGCTTTA
TCCTTATCATTTATTAGTGACTGGTAATTATCGCTTGCCACCGGATATTGATCGATGTCA
TCTAGAACGCCATCTATCAAATGAAGAATTTCAAGCAATATTTCATGTGTCTCGTCTAGA
ATTCTATCGCTTACCTGAATGGAGACGGAATGACCTTAAGAAAAGAGCTAAGCTATTTTA
GTGCAAGTTTTTTAAAATTTAGGGATGTTGGGAAGAATGATAAAGCTGTACATTTAGAGT
TTACAATTGGAGATGATTTTATCATCCTCCTTTCTGACATATACTTATCCACTTTTTGCA
TTGCAGAACTTTTACTACAGTACATCCTATATATGGAAAGAAATTGCTATACATATATTT
TTTAAATTCGTCTTTAGTATATGTTTGCTTTGTTAGTGCTCTTAATGGCTTTGTAGTTGA
AATCTTGAGAAGAAATAAGGGGAAAAAATTATGAAAAAAAATTGCTTGTCTTGAACACTA
GTTATTCCATTCTGGAGTCAAAAAAATTTGTATGCATACTTTGTCAGATTATAAGTAATT
GGATTTTAGAAAAAAAATTGATTTAGTTTTTATTTGTAATTTTATTGTATATATAAAGAA
CATGCTGTGCTTTTTTTTTCTTGTGAATTATTATATAGTTTATTACTTATTTCATGTGAA
GTGTTTATTTTGTTTAAATCATTTGAATTATTTTATTTTTAACTGTAGGAAATTTAAGTA
CGATTTTTTTAAAAAAATCTTTAAAGA
>Locus_11938
TTCCATCACATTAATTAATATAATGCCTTTTTTTGTAGAAAAAAATTTCGAAAATGAGGT
AAAAATAATTTAAATACATATTTTTAAAATCAAATTATAAAGAGAACAAATTGATACATA
AAGCTTGAATATTAATTATGCCAAAAACTTCCATACAATGCATTTTCATGTAGTTCACTT
AAAATGAGTCTTGTAATTAAAGTCTCTGGATGATTGAGTCCATTGTAGAACTTTTTAATT
ACATCAGGAATGTCAGACTTCACTACCGCCCATTTGAGGAATACTGATTATGCCAATAAC
AGCTTCTGCTTCCAACTGTAATTGTTCAAAAGAAACATCCAAGAAAAGCTCTTGTAGGAA
ACGCCGAGCATTCAGTCGAAAATTATAGTTAGCCATATAATAACTGATTTCAGAGTAAAG
ACATATATCTTGAAATGAGCTTGGGAATTTCTGCTTTAAGTTTAAAAGACCTTGTTCAGA
TGCTTTAACTGCGATAGAACTGCATAAATTAGTTACATAATGCATGGCTTCCTTTCGAAT
TAAATATTGGCTATTCAGAGAATCATCTCTGTATTTTAAAAGACCTTTCACAGAATTGGA
TCTTTCCAATAGCAAAACTTTTTTACATAGAGTGTCTTCATTACACTTTACAGTCAAAGA
AGACTGTTCCTCTGATTCTTCATCAATAGTGGTTCTCTGTAAACTTCTTTTATCAGCAAA
GGAATGATTGGAAATACAGTTTTCTTCAGAGTGAAATTCAAAAGCTGAGTCTGGATCTTT
AGAATTTGTTGCAGCATCTGATTCTGGAGGAACAAATTCGATTTCAGATTCAGGTTCATC
AGAGTGTTTTGGCACATGCAGAATAAAGTCTAAATTAGAAGGAAGACATAAACCAATAAA
ACGACTTTCCATTGTGTCAGTGTCTTGACTAAAGTTTTTTGATTTTATGGAATCTTCTTC
ATTTTCCGAGAAAAGCAGATCATTTGTAACATTGAATACTTTGGCAGAATCTGCATCCAG
ACTTTGTGATTTGAGATATCGCAGAGAAACATCTACTTGAGTCGAAGATGCATCATGGAA
GCTCAAAGAATTAACACGTCGTCTTTGTATGTCTTTTAGGGTAGCATAGCCAAGGGCATC
TCGGGCACTAGTTAATAACAATGGTGATGGTTTATCAGGTGACACTGGACTATGAAGATG
TAAACTATGTCCACGAGAAAGTTGTTTTAACAATGAAGGTCGCTCTACACAACCCTCTGA
TGATTTTGATGAGTTAATTGATGATTCACTGGCAACAGGATG
>Locus_11939
CGTGTGTGTGTCAAAAAGAAAAATAATATATATATTAAAGTTTCATTAACTTTCACATGC
ATTATACCCATATGATGGATATCCTAGTTCAGTTATGCAGTTTTCATTGGTAACTATTTA
CATCCAAACTTTACATTATGGTCTTTAGGGGGGGGGAAGTACCCAAAAGCTGTTTTATAT
ACTGTGCTATTAAAAACTAAGCATTTAGAAAAAATTAAACACATTTTGTAAATAACCATA
TACATAAAAAAGAGTTATGTAAATCAGGGATTAAGAATTAAAATTGAAAGAATACACAAG
TTTACTTATAATCTCATAGGGCTTCATTTTATAAATTTCAATTGGATACATTTAGAAATT
TTACGGTTCCTTGCTGTTATATACAGTATTTAAGAATTAATTGAATCCAATTTAACTAAA
AACAATGAAATACAAATTTACTGATTACTGATTTTTTTTCTTTTAAAAAACCATATTTAA
TGGTTTTAGGGAGATTTCCTATTCCTGGTATAAATTAATCCATGGAAAATTAACCTAAGC
AGAAATCAATATTAGAAAGATCTAAATCATAAATGTTATTTTCAGGCACAAAAAAATTTA
TACATTAAGATTAGCATTGAAATTGTCATCATTCTGTCAGTTTTATATTTTAAAATATTC
TTAAATAAATGAGTATTTGTACATTTTTTATTGAATATTAAAATTCACCTCATGACTATT
TACAAAAAATAAAAGAACTCATTTTTTTTTCTACTAATCTAATGAGAGAAATTATTATAA
GTAGATTTGTTGCATAGTAACTATGAAGTTGTCCCCTCCCATTTTACATGCCCAGGAGCA
AAACTCTTTAGTTTAGTCATAAATTGGTTCAAATTCTTGGTCTGTCAGATTTTCCAAATT
TTTTTCATTAGTCCTTTCTTCCTCATTATTCACTGTACTTTCTGTTTCAACAGCTGGTTG
TTCAATATCTATATCGGGTAATATTTGTGATTCACTATTTTCTAAAGGTCCAATGTTCTC
TTTATCACTAGGGAAATTATCTTTTCTATACCATTCCTCAACTTCTAATAACTGCTTCTC
CATTTTTTCTTTGTGTTCCTTGATGGACTCTAAAATTTTTGCTTTGGATTCTTTTAAGCG
CTTCTCAGATTCTGAAGTTTGTACAGCAGGTAAATAGAATATATGAGGTTTAGCTGTAGT
TCTGATGAAATTTTGCAAACATGTCTGACTTTTCTCCCAAGATTCATGCAATTCCGCTAT
TTCGATTTTTTTCTCAAGGCATCTTAGTTGGATTTGCTTTTCTTTCCTGGTTAGAAATAA
CTGCTCCTTTTCCTTTTTTATTCTCTCCTTTTCTTCAGCTGCAGCAGCTTCAACTTTCTG
TTCTATTTCAGCTCTTTTTAAATCCTGTTCTTTTCTCTTCTTTGCTTCATGTTGAAATTT
TTGTAATGTTCCCAGAATCATTCCTAACATCCTTCGATTTCTAGCTTTCACCTTAGAATT
AGCATTTTGTTCCTGGATAGTATCTTTTCTGCTTTTTATATCCTTTGGTGTTGCTACAAC
AGTAGACTGTAATGAAGGCTTTTTAGAGGGAATTTCATCTTCATCAGCACTTTCTTCTTC
TGGCTGAACTGCTTCTTCTTCATTTTCTTTAGCTTTTCCAATAGGAAATAGTGGTCTTTT
TCTTCCTGGAAATGGTCTACTAGGAACTGATCCTTGTTGGTTCTTCCATTTATTTAATCC
ACCGGGTCCATTAGGAAAAACAACAGGATCACGACCGGTTATTCGTTTGATAGTTTCTTC
AGCTTCGCCCAATTCCTTTTTTGTCAGTTCGAACTTTTCCAATAATGATTGATATGACAC
ACTTGGCTGTACTTCACTCATTTTCAAAATAATTCAAAACTCAACTTTCTTTGGAAATGA
AAATCTTATGATGCATTCAAAACTGAAATATCATCATGTCCAATGATGTGAAGTAAAGTA
AAATTTTATACAAAAATTACAAATTTTATGAATGAATAAATAATAATCGATTTAATTCTT
TATTAAGCATGCAAAG
>Locus_11941
TAATTTTCTTTTTTTTAAATATTGCCTAATCTGTTTGTTTTATTTATATCACATTATAAG
TGATTAATATTGCATAGGAAGTTTAACTGTACAGTACAACAGGTGGGAAAAAAATTTTTT
TTTTTCCCCGAAATATTTGCATAGTCAAAAACTCGGTAGTGTACATAAGGCAAGGTTGTT
CTAGGTCTTGTTTAGAACAAGTTTTGGTTTCTTAAGAGTCCAAAACATTACATATATATT
TTTTGAGATCCAAAATATTCAACATCATAATGAGCACAAAAAATAAAATAACATAGAATG
AATAACACGAGTTTTATAAATCCACCAAGAACGATGTAAAACAAAATATATAATAGAACG
ATTTCAAAGAATTTCACATGTAAATAATATGTCACTTTTTTGTCAGAAGTACACGATAAC
AAGGTGCAAAATTAATTGCACTTAATACAAGCTAATAATTTTTTTTTCTTTTTCACACTG
CCGGAACACAGCAGCTACTAAATATATATTCAATAATCATTTGATGATTCGTAATAAAAT
ATCTATACACACAATGAGAAAAATATAAATTAATTTATGACAGCATAGTCTTGTGTCTTG
TAAACAGTATCTACTTTAAATAATAATAATAAAGATCCAAACCCACAATACCCAAATAGA
AGATAAAATCCAACAGACAAGAGAAAAAAAAATATGTAAAAATCGACAAATGGTGTCTTA
AGTTTATGAGTATTCACCTATAAGTATAGATTGTATTCTTTTTTTTCTTTCTTCTTTCTT
CTTCTTCTCTTCCCCTGCGATGTTCTCGAGCTCGTCAATCACATTTAAATTTGCATAGAT
TGTACTAAAAACGTTGAGTGAGTGTTTTTTTTCTTTCATATATATATTTACTTCCCTCTT
CTTCTCCCTTTGGGAATACTTCATTCCAATTCGTGAGAATAAACTCAAACGCAAAAAGTT
TTGTTTTTTTAAATTTTTCTCTCTCTAATGAAGGCCTATCGAAAAAGAGGAAACATCCAA
GAAGTATTAGCGGTAACCGTCGGTTTTCTGGAGCCAAGAAAGGCGTTCAATCGACGAATC
GGGTGCAGGCTTTCTTCCATTTGCACTGGGTGCACCACATGTCCCGGTTCTCCATCCCAT
AGACTTTGCGGCATTTTCGGCTCTCCGAGCGTGTTCTTCTGTGGAGGGGGGAAGAAGTCT
TGTTGGGGGAGGATGTAGACTTGATGCTAAGGCGCATGCACTTTTGGGGGGATCCCATGT
TGCTGGGTGCGCTAGCAGCGTAGCCATGAAGGTTCCATGCTGCGGATTTTTGCAGCTGCG
GAATTGAGATTGGAGAGGCCTGAGTGAAAGTAGGTCCATTCATCTGTGTCTGCTTCCTGT
ATTCGGGGTCTTCATGGGCGGGGCGCGCCATATCCAAGTGACTCAGGGTGGGCACCGAAG
AAGAATAGATAGATCCCTGCATAAAGGGGCTTGGGGTGCTCTCCACCTCCATCTCCGTGT
AGTAAAACTCTTCCTCGTGGTCACTTCCTTCAGAATCCAGTGCATCTCCCGCTCGTTTGA
GATGTTGCGTCCTGACATGTCTCTCAACTTGCTCGCATTCGTGATATTGCTGACCACATC
CAGGCCACGTACACTTAAAGACCACTTTGGTGCGGCAAGGACTCTTCCTTTTTGGAGCTG
GGAAAGAGTCGTCGGCAGTGAATGAAGATGATGCGTCTGAATCGATCCCTTCGTCTGTCT
GACCCGAGTCCATCATGGGGGGTGAAGGGGTGGCCCGTGTGGACCCTCCCCCACCCGAGC
AATAGCTAGATGCTCCCGAGCTGCTGGCAATAGCAGGAGGAGACCAACCCGTGATGGGTA
GGCATGGTGACTTGGGACTGCAAGAAAGACTCATAAGCACCATGGCGGCCATACAGTCGT
CCATGACTCCGTCATCCGCACTCGACCGCCTCTTGCGACCGCTCTGACCATAAGGTACGT
CAATGCTGAGGGAGGATGCCCTTCTCCTGGGTTCAGGTTGACCATCGGCCAGTCTTGAAT
AATCCGTATCCAGGTCCAGCAGCCTCGCTGATTTTCTGCTCTCGATTAATCGTATTTCTT
CCAGCCTCTTCTTTAGTACAAGTCCGGCAGAGGGAAGACTCAGTTCGATTTCATCAGTGT
CCGGTCGGTGGTCACATACGATTCCTTTAACCTCACGACCGTTGTGGGTGACAAACACCC
GTTGACCCCTCTGCAGGATTACATCCATCACGCTCTTGAAGCCGGGCCCCACCAGTTCGG
CCTGGCCATATTCGGCGACCGTCTTGTCATCCAAACTCACGGTGTAAACACTGCGGTGGT
CATCTGTCCGGGTGGCTTGGATCACTCCCGGCACGAACACCCCCTGAGCATTCGGGGCAC
ACACCCTTGTGCCCAGAATGGAACGCTTCGCTAGTCTTTTACCCGTCGACATGGTTCATA
TGAAGTCCGGATGCATCTCGATTTGGCAAACAAGAGAAAAAAGTGAAAAATAACAATTTA
AAAACTCCAATAACCAAAGCAGGTATGCCGATTGGTTGTAGAGACAACTAATTCCCAACC
GTTGATGAGGAGAGGCAAATTATTCCGCGAGTTATTTTTTTGTCAAATTACTTCGCATGA
AGTTTTAAACACAGCTATTCG
>Locus_11944
AATTTCAAAAATAATGGTATCGCACATTTTTAAAACATTTTTTTTTTCAATCACATAAAA
TGTTCTTTTCCACAACTTTCATCATTATGAGTGGGAAATCATAAAATTAGGCTAAATTAA
GCTTTTTCATGTTTTCCCAATAAATGTTTACATCTACATTCTCCCAGTGGGTTTTAGTAA
GATTCTTGAAATATTTTTCGATTATCTCTAGTTTAACTTGTTCTTCATGAGGAGATAAGC
CTCCATGCAGTGATATTAAATTTGCTTCCAATAACCTTTCATTTTGCATTCCAATTAGAT
GTGTACCAATATCAGGTTGAGAAAAAGAATAACAAGCAGCAAGTTTTGAAATGTTCACAT
TTTGCTCTTTGCAATACTGTGCAGCCAGCATACAAGCCTTCTTAATTTCTGGTCCAGTTG
GATGCCAGTCTGGAGGTCCATTATGTGTTAACAAGCCCATACCTAATATAGCAGCATTTA
TAATCGCTAAATTTTTCTCTTTGAAAAATGGAATGTAATCTTTCAAGGAATTGTCAAACA
GAGTACATCGGCAATAAGATAGAACAATATCGACATGTACAGCAGTCCTTTCAAGAACTT
CTTTTAATCTAGCTAAAGTGTAGCCTGTTATTCCTATAAATTTTACTTTGCCCATGTCTT
TTAATTTCTGGAGAGCAGGAAGAGTTTCATTAACAACAATATCTGCATCTTTAGCATATT
CAACATCATGAACTTGTATAATGTCAACGTAATCAACTCCCAGTCTTTGTAAACTCTCGT
CAAAGCTTTTCAAAGCAAATGAGCCAGAAAAATCAAACATATTTTGAGGTTCAGCCCCAT
ACCTTGAAACTTTTGTAGCAAGATAATAAGTGTTTCGTGGTATTTGCTTCAAGGCTTTTC
CTAGAACTATTTCTGCTTTTCCTTGGCCATAGTAAGGTGCTGTATCTATATAGTTTATTC
CACTCTTAATGGCATTAACAACTGTTTGAATTCCATTTTCTTCTTCAGGGGTATTATAAA
CAAGAGCTAATTCAGAAGTACCAAGTCCAAGCAAAGAAACTTCCAATCCAGTTTTTCCAA
AAGAAGAGTAAACCATTGATTTGCAAAGTGACTCATTATGAAATCCTTCTTGATAAGTAG
GAAGTTGTTTATATGATTTATGGCTAGACATCTCTTTTTTTACAACATAAAACTTCTACC
ATAAATTGATATCAAGTTATGGAAGAGATAAACAACGACACTTCTGTCCGAACATTACAA
GTTACATCAAATGAATATCAAAGAGAATAAAATTCAACACAA
>Locus_11945
TTATTATTAACTCATTTTAACTAGAATAAGGCATGGTTTATCAATCTATAATTTGCATTA
AATATTTTTAACTTTAATAAGGCACACATTAAGGAATATTCTTTTGTCTAAATTTCTTTA
CATATTTACAAAATACAAAAAAGATCCCTTAACATATAGTAACAAATTTCCTAGATGTAG
AACTTGTATAAGATTAGAAAAAATGCAATTTAATGTAAAGGAGGTTCATTTACAGAAGTA
TTCCCCTCTTTTATTTGCAAAAGTTTTTCGTAACGACCCTTATCAAGCTGATCAAGAAAT
TTACATCTCCTTTCGTCCATTTCATTTCTAAGTCTGAGTATTTCTGATTCAAAATTGGCA
TTATCTGAATTAGATTTATTATTTTCATACATAGCAACAGCAGCTGCAATATCTAGTTCT
TCTTCTTCATGCAAAGTCTTTAAATTATGGTTTTTGTTTATTTCTTTTAATTTTTCGTAA
TTATGTTGAAACAAAAGTACAGCAAGGAATAGATGCCAAATCCTAAAATCAGGCCACAAT
ACTTTCAAAAAAGATAAAACTGAATAACTGCCCTGCCATAATAGAAAATCACTCAAACGT
ATTTCTCCTGATGTCCTTACTATTATATCAGGTGTAGTACTTTTACATGAATACAAACTT
TGATCCAAAATCCTTTCAGAAATGTCACATTCCTTCAAATTGCCCTTCACAACTTCTGTT
ACAATATCTTTTACAGCACTGGTAATTTCTTCACGAGAAGTGTAGGCCAAACATACATTT
AAATATGTTTTTGTATTGTTATATGTATGTAAAACTGCTTCAGCTACAAGCATTTGTAGA
TCCATTGGCAATAGGGTAATATCCCCAAATATTCTAATACAAACTCCATACTTTTCAAGC
TTGTCCTTTTCTTTCAACAATTCTCGGAATTTTTCCCTAGCTAAGTTCATTAAACAATTA
ACTTCTTCTTTTGGCCTTTTAAAATTTTCTATGCTGAACGTATATACTGTAACTTCTGTA
ATTCCAAGATCCAGACACCACTCCAAAGTCTCAGACAATTTATTAAAACCAAATGAATGA
CCTTCAAGTTTCTCCATGCCTTTTTTAACAGCAAATCTCCTATTTCCATCCATAATAAAA
GCAACATGCTTTGGTATAGGACCGCTTTTCAGAACATTGATGCAAAATTTTTCTAGCCAT
GTTCGTTTACTTTCATGAATCCAAGACATTTTTACTTGTTTGAAAATGTTCCGATTAGAC
TACAAAACCCTCTTTACCCTAAAGTGAAATTCTTC
>Locus_11946
ATTGTATATATATATATATATATATATATATATATATACAATGGTGAGTAAAAGTTGAGG
AGGTAGCAGAGAAATTAGTATTTTAGCGGAATGAGCCGGCGGGACGAACCGAAATTCCAA
TATCTAGGAGATTGATTAAGGTCAGATACGGGAAGGCGTGCTTATGCATGCAGTATGGCG
TACTGCGAGGATATCGGAAGTGTATAAAGCACACTTGTGGTGCTTGCTCATCATTTCTGC
GAAATCAGTTGTGTCCAACAGGCAATCCTGTGGACAACATCTAGATGACCTTGAGCAAGA
TCGAATCATTAGGAAGATTGTAGTATGACTATGGAGCTTAAGATTCCTCATAGCCTCATT
TCACGAGTTTGGAGATCGTTTCAAGTTACATGAATAAGGTTTATTAGCAAGGGGTTAGCA
TTTAGGGTTTATTAGCAAACCACGTCGGCAGACGACTGATAGGCGAGAAAGAGCAGACGA
CAAGCCGCGGGAGAAACTGCAAGGTACATGCAAAATTCTAACTACTAGACGATCCATGTC
AGGTTTTATCGTGTCCAAGAAGCTCAACAATGGTGGTCTACTTGCACGATGACCAGAGTG
GTATGTGCATTGACGCTTACATATCAAAGGCAGTATTTTCTGTAGTGCCGGAAGTAAAAG
AACCGAATAGTGCAACAATGGGTTCAAGTACACTTCCTGGATTTAGTCTGACTAAATGAT
TTAGCTATTCTGGATGCATTCACATCTGGAAAGAATGGAGAACATGGAACCCTTAATAAG
AACATAATATTGGAACCCTTCCAACATTAACGAAATGGACAGTTTGTACAACCTTCACGT
CTTCCAAGCAGTTTCAATCACTAGTCTGCCGAGATTCTCCTTCCGCTTTGTGTCTTTTTA
GTGGTGCTTTGATTACTTTCTTTTTCATGGACGTTACACTTCCTCGAACAATAGCTTTCA
AAGAGCTCTTTTAGAATGAAGATGTTCAAAACATGATTTGGCCGGCAAAATTCCTGGATC
AAACTCCAATAGAACACGTGTGGTACACTCTTGAAAGGCATTTGGCTGCACTTCCTCAGC
AATCAGCGACGATTCCGGAACTGCGACTGGAGCTACAATAGGAGTGGGTAGCAATGTCCC
AATAGCTCTTTTGGAAACATTTTACACATCATGCACAGTCGATGAAAATCCTTCTCAACT
GTCAGGTGTAACCTTATCTTCTAGTAAAAATTGGAATTTTCGGATCAGAATATATATGAC
ATTTTTACTTTGGAGAATATTATTGAAATGTTTTTATTTACTGTGAAAACGAGTGGATGA
TCTCTGAAATTATTGATTGATTACTTATAACTTAAACATGCCACTATTGGAACTAATAAA
GATTTAAATATTTAAAATAAGAACAGAAAACATTTCTTAATTTTACACCTGTGTGTTTTT
GAAATATGTTATGAAACACACAAGGCACAATTTTCATTGCATTCTAAGGCAAAAACCATG
TCCTTTAAATTTTCCTTAATTTGCATTCTAATCTACTCCAACTGAGTTCTATAAGAATCT
AAGAGCTTTTTAATGATAAGTTAGTTAATTGTTGTCAATTTGAGTAAACTAAATATTTTT
TCTTTATGAAAACTTTATTGCTAATTAAAGAATTTAGAATTTATTCAGTACTGTGTGTGT
TGTGTTAGAAAAATTAATAGTACGAGTATGTATTGTTTTATTATGAAAATTAGGAAGTTT
CGAGGAAATAGAAACGAGATGCAAAAAGATTTGAATTTGCTTTTTCTAAAAGTAAATTAA
TTTATTGCTTACAGAGAAAGAGCTTTAAGGATTTTCAAACTAAACTACATCCATGGCTCC
CTCTGTTGAATAGAATAGAAAATATTTACTCAACTCAATTAAAATTACCATAAATTAAAT
CAATTGAAAATATTAAAAAAACACATTAAAACAAAAAAACCAGAATTATCCATTCATTAA
GATTTAATAACGATAAATTTATTTAAATTTTTTTTGAAACGTTTTTTAAATAAACTAAGT
AAAATCCACATTAATAAAATTTAATTCCTTTTAAAGTTTTTAAAATATATTTCCTTAGTT
AATTTTTATTTTTCATTCTTTGCTCTAAAATTTTTCAACCAAAAGGTATCAAGGTATAAT
CAACAGCAATCAAACCAAAGATACCAACCAAAAGGTATAAAGATTGAATTTGTTTAGTTT
ATTTAGAAACAAGGGCTCCAAAACAAGATGTTTTTTAAGAACTTTACTAAGATTAACAAT
CAAATATGATAATTGTAAGTCACAGTAAAGTTGATGTCTCTATGAAATTAAGAAAAATAA
TTTCTAAATATCGTAATGAAATAATTAAATAAAATAGTTTTGTTTCAATTTTAGGACCTC
ATTTAAAGAAAATTAACAATGTTGATCTAAATATTTAATGGATGATTGTATTTGGCATTT
TTGAATCCAATATTTAATAGTTAATCATCTTTTTTAATTTTTCAGGAATACAATGTTTT
>Locus_11947
TTTTAAGATTTTCGCGGTTGCGTAGGGCTTTGAACAAACGATAATACTGAAAACGTTTTT
TATGTAAACGTTATATTTTCAGATGTACTTCTTCATAGATTGTACTTTTATTTCAACCTA
AATTTTTAGACCTAAACTATTGCATTTGTAAAGGTGTGTCATAACATGGCATTAACAGAA
GATTCAAGACCTTTCATCATATTAAGGGAAAGAGCTGAAAGTTTTCAATCTTTATTTGAT
GAAGATGTTAAAACTTGCCTTACAAATCTGGACTCACAAATTTCGACCCTTTTACGTGAT
CCAGATTCCTTCAGTGCCTCATTTGGTAGAGCCAAAGCTCTAAATGCTCATATGGAATTT
TCAAAGGCAAAATATGAGATTTTTGTCAATATGCAAACACTTTTTGATCAAATGGAAGCC
AATTGGGTTGAATGTATATCTGAAATGAAATCTACTTTTCTAGAAAATGTGGAAATTTTC
TTGGCTGGGACCAAGCTGGAAGTGAAATTACCATCAACCGAAACATTGTCTGCAATAGCA
AATAAAAGATCACCTTTGAAAAAGACTGGTGGAAAACCAAGTTCAGCTTCTTCATCACCC
TCCTCATCCTTATATCCAAAGATTCTCAGTTCTGCCAAAAAACAAATTTCTTTGCTAAGT
TCATTGTTACCAGGCATTGAAGATAAAGATACAAGTGATGATAGTGACGATAAACAGCAG
TCTGTTGCTACTCCTGTCAGGCTGAATGGAAGATCACCAAAAAGGGTTACTATTGTTACT
CCTGAAGAGATGGAAACTGTCGAAAACTCTGAAGAGAATGGAGAATCGGAAAGTGATGAA
GAAGAACAACCTGTACACATCCCAGTTAGAAAAGGAAGCGGGTTTTCAAAGAAATCAACA
CCCAGCACACCTGCATCAATGCAATTCCCAGCCAAATCTTCTCTTCGAAAACCTATGACT
CCTGCTCAACAGGACACCAGTGATAGCAGTAGCGATGATAAATCAGATACTGAAATTCCT
GTTACTCCAAATAGAGGTAGAAAAAGTGCTAGGCAGTTATTAACTCAAACAGTTGTAACT
CCAAGCTCTACACCAGGAAGAAAGACAAGAACTCCTCGTAAGAAAACAAATGCCTCAGAA
ATACAATTACAGAATATTCTTGAAAATAAGATGGAGTGTGAAGAAACCAGTAGTTATGTC
TCAAAAAATGTTTCTCCCAAGACACCAAAGAATGTGCAATTTTCTGTTGTGGATCATAAT
TTAGTTGCTGGAAAACCTTCAGAAGAAGTGCTGTTTTCTGTTGGAATGGATATTAATGAA
GACTTGGATGTATACTCTCCTGAAATAAAGCTTTCAAGAGCTACTCCTCGCAGAAAAACA
GTAGTAACTCCTAAATTGATGGAAAATTTTAATGATGTTGATCTGACTCCTAGTTCTGCT
AAAGGAAAGTCAAAAAGAAAAACTATTGCTTGCTCTGTTTTAGAGGATTCGGTTGCTCCA
TCACCCAAAAGATTAAAAAGGGGAGGCAGGAGCAGTATGGCTTGTTCTTTTTTGGCTGAA
GAATCAGCAGAAGCTAATCTTTTGGAAGGTGATGGAGTGTCTGAACAAGGCCTTTACACT
CCTTGGGTTCCTCTTGCTGACATCAGTGGCAATGTTCCTTGCCAACCTGGAATTTATGAA
TTGAAAGTATCAGCAGCGAAGAAGCCTGCTTACATTGGTGGCTGTGAAAATTTGCGTCAA
AAACTCACTTTGCACAAACTTAAGCAGAATTCTGGCCATAAACATCTGGATAAATTCATT
GATAGAAATTTGGCCAATATTTTGGTACGTTATGAACAGTTATCTTCTGCCAGTGAAGCT
AAAGCAGAAGAAAAAACCCGAGTGAAAGCATTTGTTGCTTCTTACAAAAATGCACCTGCA
TACAATTGATTATGTATTTACAATATTTTTATACTCATTTTAAGAATTTATATTATAATT
GTGTGTTGAACTTTTAACAATTGGACATAACATCAACCGTGTCATATTGTCTATGCATTC
TTAATCTTTAATTTTAAAAAGTAAATGTAATAAAAATAAATTAGAATGATTTGTATTCTA
TACACACTATGTGCTATATGCTTG
>Locus_11948
ACCAATATCTTTTATGCATATTAGATGTTAAAAATATGCTTAGCTTTCAAAATGGAAAGA
AATTACAAAGGAACTGTATTTTATAAAAGACTAATAAAAGTCGAATAAATAACTAGTATT
TAAAGCTATCACACTTTGAGTCATACATAATAAATTGATAAATAAAATCACTTCAGTCAT
CAAATTAAGACAATCAAAAAAATTACCTTAGCTTATAATTCACATCAAAGATATTAAAGG
ACAATTAACAAATAATTATTCTAAACATGTTACCTACCTAGGGCATTATTATACAGAAAA
ACACACATACGAACAATACATCTTGGGTTTGCACAATCTACACATTTAAAATGAATATAA
TATCAAAAACAGGTCAACAAATTTTCAAATATAAGACCAAAATATCAACTACTCCTTACA
TTATTTCATTACAAATAACGTATCCTACTTGTAGTAAATTAAGTCACCGTTTTAAATAAA
TACAAAGTTTGGTTCCCATATATAATATTGTCTAAGAGTGGAAACATCAAACAATACATC
AGTTTTTCTTATCAATACCTTTGTGCTCTTTTACATGTTGATAGCGACATTGGTCACCAT
GAACACATCCTTTTGTGCGCCAAAAATAACATTCATTACCATTCACAGGTCCCAATAACT
TTTCTTGAGAAACAACAGGCTTTTTTTTAACAGGTGTTTCTCCAGGTAAATTAGGAAATC
GTATAACAAGTTTGGCACCGCTTAATTCATAATTCTGATATGCTTTCATTGCTTTCCCAG
GTGAAGATTTGAGTTTATAGTTTACAAATGCACAGAACTTCTCAGGCATCAATTTAACAT
TTATCAATTCACCAAATTTTCCAAACATTGCAGTCAGTTTTCTTTCTGTTACATCTGATT
GAACATTTCCAATCCATAAGGAATTGTGGCCTTCTGGATTGTTTGAATCCATTTTTATGT
CATAAGGTTGTACTGGTGTTTTTGGTTTCTGAATGCATTTCCAAGATATATCAGTGTCCT
CATCCGATAAAAAAACATTCACATCTTTTACAGAAACTCGTGGAGTTCTGTTTGTTATTA
AGCTACCTAAAGCTTCTGCCACTGTACTATAATTTGAAATGGCAGCTTCAGCATGCTCTT
TAGAATACCCTTTATCCATTATTTGTAAAATTTTGGCTTTACGCAATTCAGTTATGGCAT
CAACACAGTCATTATCACGTTTCATTACTTCAACAAAGCATTGTTCAGCATCAGCATATT
TTTGTAAACCTAATAAAGCTCTTCCTCTTCTAAAATAGCCTTTTGGCCATACTGGAGATA
ATGCAATAGCTTTGTCTGCATCTTTCAAAGCTTTTTCAAACAAGAGTAGACGATCAAAGC
AGTATGACCGATTGCCATAAAACCTATGATCAGAAGGATCTAGCTTAATAGCCTCAGAAA
ATAGCTCTGCTGCTTCAGAATAATAACCCAAGTTTGCCATTTCATTACCACGTAATGCAA
GCTGCCTACTGCGTAAAACCACTGATTGATGATCTTCCTTAGGAAGTGATGAGCATGCAA
AATGATCATTAATTTCTATATCAGGAACTTTTCTGTGTTTTCTAGCAATCACTGATACAA
AGGCACTAGAAGTATCAAGATCCTCTTCTGACTCTGATGATATAGTTTCTTGATCTTTCT
GCTTATTGGCTTTTGTAGGTGTTGCTGTAGTATTAGATGCTGCAGTAGATGTTGTATTAG
ATTCTGTTGTAGATGTTGATGTAGATACAGTCAATGTTTCAGTAGATGTGTTAGATGATG
TGTCCACCTTTTCAGCTCCCATTTCCTTCTCTAGCTTTTCAAATTTCTTTTCTAATTTTT
TTTTTCTTTTTTCTGCTCTGGTCTTTTCACGTTCTTCTTCTAATACTAATTCACACATTT
TCTCAACTGCCTGTAATTCCTGCTTTTCACGTTCAGAATCTTCAACTACACCAGAAGCTT
CACTTGTTTCATCACTTTCATTATCATTCTCTTCATCTTTGGCTTTTGCTCCAAAAAACA
TGTATTGAAAAAATTCATACATTTTGGGCAAACTTAAATTTTGATGCAAGCTTTGCTCAG
GAAAAATGAGTCTCACTGCTGCTTCACTGATGTTCCTGAATTCTTGTAAAGCAAATTCTG
GATTAAAATGGTTTTCAGGAAACCACATCAAAGCTAGACATCTATATCGTAGTACTATGT
CATTCACCGAAGCAAATGTTGGCAATCCTAATATATCTAAAGCATCTTCTCTCGTAAGAT
GCATAACTAATTAAAAACTCTTTGTCAAAAACGTCGCATTGTAAACCATAAAAATAGTTT
ATAATAAATATGAATCCTAAACCTTTGACGCGTGTATGACAGCTTGCTACGAAAAAAAAA
TTGAAACTACCCTTTGCTCAGGAAAAATGAGTCTCAC
>Locus_11950
CGAAATTAGAATGGGTTTTACAGCTAAGTTTTTCGTACGTTATGATTTCTTCTGTAGTTT
GTGGATTCTGTGTTTGCATAATGAAACCTTTAAGCCTTTTAAAGACTCTATTTAACAAGA
GAGCTAGCAACTTACTTTCGAATCGCAAGAATATTTTCAGTCTAAATACACATCAATTTG
TAAGAGGAACCGGAAATCTCGGTAAACCAGCCCTGCAGGATAGCTCCAATGACTTTAAAG
AAAATGTTGATCCTTTAGATGTGTTTGTTAATAATGAATTGAAGTTGGCTGAAATAGATG
TATATGGCTTTGATTATGATTATACATTAGCAATATATAAAGAATCATTACTAAGGTTAA
TTTATCAACTAGGAAAAGAGAAACTAGTTGATAAACTTAAATATCCTTCTGGAATTAAAG
AATTACCATACAAGCCAGGATTTGCAATTCGTGGTTTGCATTATGATATGCAAAAGGGAA
TTTTAATGAAACTTGATGCATTTCATCAGATTCAACTTACAAGTGTATATAGGGGATTGA
CTCCTTTAACTGAAGCGGAAGTTATTGATATATATCAAGGTTCGCATATATCTCAGGAAC
TGATAAGAGGAAGTAGTAGACAAGGTGCTAGAATGAGACAGTTAAATGACTTATTTTCTG
TCCCTGAGATTTGTCTTTTATCCAGTGTTGCTGAATATTTTAAAAGAAATAATATTCCAC
ATCACCCAGAAATCTTATCTCATGATATAAAAGGGGCAGTACGCAGAATTCATCCTACTA
TGCATGCAATGTTAGAAAAAGCAACGGATATTGGTTTGTACCTTGAAGACCATAAAGAAT
TGGCTAAATTTTTGCAAGATTTACAAAAGGCTGAGAAGAAAACATTTTTAATAACAAACA
GTCCCTTCAGATTTGTTGATTGTGGCATGACCTTCATGTTGGGTTCTAACTGGAGAAATT
ACTTTGATATAGTAATTATTGAAGCCAAGAAACCAATGTTCTTTGCTAATCAAGGCTGGC
CTTTTAGAATTTATGATGTAAAAACTAAATGTACATTATGGGAAGAAGTAAAATCACTGG
AGAAAGGACGTGTTTATATAGAGGGTAATCTGAATGACTTGCAGCGCATGACAAAATGGC
GTAGTAAAAGTGTATTGTATTTTGGTGATCAAATTTATTCCGATCTTGCTGATCTAACAT
TGCATCATGGATGGAGAACTGGTGCGATAATATACGAGCTTTCTCATGAGATCAAAATTT
TGAATAAACCTGAATATAAAACGGCTGTTGATCGGCTTAAAGAATTGCAGTCTATTTCGC
AAGAATCGGATGTATTGGGTAGTGAAGTGAGAGAGAATAGATGTGAATATGACTATATTC
GTGACTGGACAAAAATTACATTTAACAAGCAGTTTGGAAGCATTTTCCGTACTCACAACA
ACCCAACGTATTTTTCTCGAAGGTTATTTAGGTACTCCGATATCTATACATCTCAAATTA
CTAATCTATCGAAGTATCAATTGAAGCATATTTTTTACCCAAAAAGATTCGTATTGCCTC
ATGACAACTGAATTTCACCTGAAATTTAAGAACTGATGTTAAATGAACTACAAAGAAACA
GTTTTACGAATATAAAAATCAGACTGAAGTATTTCCTTGTAGAATAATGGAATTGCGATT
TTTATCTCTGGTTAATGTGTTTTAAACTATTTTAAAATTTGTATTTTTCATAGTATAATT
GTTTCAATAATTTTAAAAATCGATACCTGCTCACATACAATTTATTTCGTGCAATAAGTA
CCACTAATTTAAGAATATTTTCTATGAATGAAACTGTGATATATAGAAAATGCAAATAAG
ACTAAATTTAGTTGCTTGTTTTACTTTTAGATATTTGCAAGTCACTTTGAATTTTTTATT
AATAAGACATGCAAGTATATTTGTAAAATTGTAAATAG
>Locus_11952
TTCTAATACATTTGATTTTCGTTTAAGACTTCTTGATCCTTCTTCCATGACTTAAAAGAA
ATTAACTTTCAATGCCTCAGTAGTAGTATTGGAAGTGATGTAAATTTTATTACAAGCTGA
GACATTGAAAGTTAATTTCTTTTAAGTCATGGAAGAAGGATCAAGAAGTCTTAAACGAAA
ATCAAATGTATTAGAAACAACTAAGATTTTGAAAATAGAAACGCAACAAGGTAAGATTGT
TAACAATCTAATTACTTCAAGTGAATCTTCTGGAACATTCGACAAATTGCGTCCATTCCT
GTTTGATTACAAAAACGAAAAACGAAATGCTCATGACATATTGAAATGTGGAAAAATTGT
ATCTCGGTTAAGTTTAAATCAACATAGAATTCAACTTCAGTCGCTATTGAAAACAATGGT
ATCAAATTATCAGCATTTCTTAGAATTAAAAACCTGCTTCGACAACCAGAGTCCAAGCTA
TAATATTCTTCAAAACGAATCTGTAGAAGAAATGAAATTGAAAAATGCTGAACTTAAAGT
AATAGGAAGTTCTGTTGCGAAGATTCTCAGAAACATTTTAGAAACTGATCAAATTCTTGA
AAAGTTCATGTATTTTGTTGATGAAAATGAAGATATTAACACTGGTTTGTGCGAATATGT
TGCAAAACTCTTCTTGAATGATATTACGGAATGATGAACTATTATAAAAATGATTTATAT
ACGTAGTTTCTAACAATATTATGTTACTATGAAATTTACGATACTTTTTATGAAATTCTA
TGTAATCTTATTGCATTTTACCTGTTCAATAAAGTATCATACGTTTTTCATGTGATGCAC
TGTAATGAGGAAGTTCTGTTGCAATATTTCTCAGAAATATTTTAGAAACTGAACAAATTC
TTGAACAGTTCATGTATTTTGTTGATGAAAATGAAGATATTAACACTGGTTTGTGCGAAT
ATGTTGCAAAACTCTTCTTGAATGATATTACGGAATGATGAACTATTATAAAAATGATTT
AT
>Locus_11953
AAATGCAATAAATATTCCTTTTGCAAATAACATACTTATTAAGTAGCCTTTCTAATTTAG
TAATACGAATTTTTTTTATTACTGAATAGACAGTTAGCAGAAGTAGAGTTTGCGTATACA
TATTATTCAATTGCTGACAACAGACCTTCAAAATGAAACCTTCAGTTTTGACTTATTTTT
TGGAGCAGTTTTCCTTCTTGCTCTTTTTGTTCCAAGCAACAGTAATCCCTGCAATGATTA
TATCGATGAAATTCTGAGAGATCTTAAAGAGGACAAGGAATACTTCCAAGATCCTTACGT
TATTCCAGAAAAATCAGTTGAAGTTCATAAGAAGGTCATATTTATAAATTACACCGGTGA
AGCTAGTATATATGATGGCTACATATTTGGAATGTCTTCTTTACATCGGGATGGTGACGT
TATTGTCGACAAAAAGAAAAATACCCATCTAAAAATTTATCTTGGAGCTGGAGAACTCAA
GATGCAATGTAGTGGCAAAGTTAAACTCATGGGTCATGGACCAGAAGTGAAAATTGAAGC
TAAAGTGTCCTATGTAAATATGAAGCTTGACATCATTCCAACTTCCAATGGAACGAATCC
TAAAATTTCAAATTTCAAGATAGAAGACGTTAAAGGTTCTGAAGTCAAAGTATCAAAGCT
AGGACCACTGAACTTTTTCTTAAATCAGTATGTAAAGGTTATTGCTCATGCTTTCCGAGG
GTTAATCAAACATGGATTTGAAAGCAGACTGAAAACTTTCATGGATAAAAAGCTCAAGAA
GTATGTTATTCCGGAAGAATGTCTAAATGAGGGAATGAAAAGAGCCTTGGGTTTTTAAGA
TATAGCTTCAAAGCTATGTATTAAAACTTTTTTAATATTTAAGATGACACAAAACTTGAA
TAAAATTGGTATCATATCTCTCCTAAGTTTCAATTGATGAAACTTTGAATGTGGATGATA
TACAGCACATTGTACATGAAAATTCGATTAATATACCTGATTGTAAATTAATAAATAAAT
AAAAAAATTTCTAAAAAAAAAGTGTTGCAAAATTACTAAGAAACATTCTCACGATATTTA
ATTGTTATCTTACTTATATCCTTAGTAGCTGTTACAGCTGCATGTGTAGATACCCTATCA
ATGAGAAGTAAACAGATGGCTTAAAAGAATCTTTAAACAAAATTTCACTATTTTAAAAGT
CACAGTTTCCTTGATCCTGTGTTGTGTGTCAAAACATAGTTGCTGACAACAGACCTTCAA
AATGAAACC
>Locus_11954
GTAAATAAAATGCCTTGTAATACACCACCTCCACCAACACTAGATGTACCACAGGAAATG
GATTTGGAAAATGATCCTGAGTTGGTATATGAAGATGACGATGAAGTAATTGAAATCTTA
GATAATGATGATTCAGATATTTCTTTTGAATTGCATACTGATGCTGTGTTTTGTTGCAAC
TTCAATAACACTGGAGAACTTGCTGCTTGTGGAGGACAAGATGAAAAAGCACATGTTTGG
TCTACAACCACTGGTGAAGTTAAGTTTTCGTGTACAGGTCATACTGATTCAGTGATTAAT
GCCTGCTTTAATCATGATTCTACTTATGTTGCTACTGCTGGCATGGATGGAATAGTCCAA
GTTTGGAATGTTGAAACTGGAACTAAGGAATGGAATTTTGAAACTACAGAAATTACATGG
ATGCAGTGGCATCCCAGCTCAAATCTCATATTTGCTGGAACAAGTGATGGTAATTGTTGG
AAATGGAGTGTTCCTGATGGTGCTGTCTGTAATGTGTTTGCTACTCATGGAGTTGGGGCT
TCATGTGGCCACATTTTTGCTAATGGAACAAAATGTGCAGTTGGTTACATGGATGGTACT
TTGAAGATCTGGGATATAAATACTTCATCTGTTGCTGGATATCTGAAAGATCATGGGGAA
AATATTGTCTGTATAGCATCCAGCCCTGATGGAAATTTGCTTGTTACTGGTTCCGAAGAT
GGATCTGCTAAATTAATTAAGTCCTCAAATTTAAAGGTTTTGCATACATGGAAATTTCCA
GATTCTGAGGAGAAAGAAACCGTTGAAACTATTGGATTTCTCAAAAGTCATCCTTTTATT
GCTGTAGGAACAAGTGGGGGAATATTAACTATTTTTGATTCTTCAACTTATTTGCAAAGA
GTAACACTTAATGTTGAAGTCCCAATAGTTAAATTGATATGTTCTGAGACATCTCCTACA
GTGTATATTGCTAGTGGAGCTGAAATTCAAGCAGTTGATGCTCGATCTGGTGTAATTGAA
AAGAAGTGGAATGGTCATCACCTTTCAATTTTAGATTTAACAATATCTCCAAACCAAGAA
AAAATTATGTCTGCTTCTGATGATTTTACTTGTAAAATTTTCACGACGTGATAATTAGTT
TTGTCAGAAACTTCATATTGTATAATAAAATTTTGTTTATATTGCACTGTTTTATATATG
CATACAAT
>Locus_11955
TGAATGCGCAAGCGCAGTAGAACTGCTGTAATGTTTGTCGTCGATGTAATTTAAAAATCT
AATTAATCCTATGAAATTAATCACCATGATAAAATTGACGTAAAATAATTTCACATTTGA
AAACCAATAAAAACTAAATAACAGCTTCTTTTTGTAATCTCTAATGCTGCTGTTACAGGA
AAAGATAGCGGAAGCTGACAATCTTTCATTGTTGTCGTACAGCAGCACATCCAATTCCAA
GATGGCGAATATTTCCACCCTGGATTTTGAGTGAAGAAAATTTTAAGCTCAGTGTTTGTG
CACTACAGTCTCAGTTCCTTAAAATTTTCATTGCTAATCGGCAGATATGGAATTGAGAGT
GGGAAATAAGTACCGTCTTGGGCGCAAGATAGGAAGTGGATCGTTTGGTGACATATATTT
GGGTACTAACATTACTACAGGTGAAGAAGTTGCAATAAAACTGGAATGTATTAAAACCAA
GCATCCCCAGCTACATATAGAAAGTAAATTCTACAAAATGATGCAAGGTGGTGTTGGTAT
ACCTGCAATTAAGTGGTGTGGATCAGAAGGAGATTATAATGTGATGGTTATGGAGCTTTT
GGGACCAAGTTTGGAAGATCTGTTCAATTTTTGCAATCGAAAGTTTAGTTTAAAGACTGT
TTTATTATTAGCTGATCAATTAATCAGTAGGATAGAATATATTCATACCAAGAACTTTAT
ACATAGAGATATAAAACCTGACAATTTTTTAATGGGACTTGGTAAGAAAGGTAATTTAGT
GTATATAATAGACTTCGGACTTGCAAAAAAGTACCGTGATTCTCGTACGCACCTACATAT
TCCATATAGAGAAAATAAAAATCTTACTGGCACAGCTAGGTATGCGAGCATAAATACTCA
TTTAGGAATTGAGCAAAGTCGGAGAGATGATTTAGAATCATTAGGCTATGTATTAATGTA
CTTCAATAGAGGCAGCTTACCATGGCAAGGCTTGAGAGCCGCTACAAAACGACAAAAGTA
TGAAAGGATTAGTGAGAAAAAAATGTCCACTCCTATTGAAGAGCTATGTCGAACATTTGC
ATCTGAATTTGCCACTTACCTAAATTATTGTAGATCTCTACGGTTTGATGAAAAGCCAGA
CTATGCATATTTACGGCAGCTTTTAAGGAATTTATTCCATAGACAAGGATTTACATATGA
TTATGTTTTTGATTGGAATATGCTTAAATTTGGTGGAAATCGTAATCAACAAGAGATGCA
AGAGGATAGGGATAGGCGTGACAGACATCACCAACACACGAGTACTACCTCTCGCGGAGC
CCTTCCTGCTCCCACTACAGCCAGCAGCAGCCGCTTGAGGGGAGCCCCTGACTCTGCAAG
TCCAGCTACAGGCCGTTCTTTGCCTCATCACCTAGCTGCTTCTGCTAACATGACACAGGC
CATCTCTTCAACACCCAGTGGACTTGCTCCCGCCGCCTCAGCAGCAGCTGCAATGGTGGC
TGCCTCTCATGCAGCCACTCCTTTGCCGTCCGCTATGCCCTGCATGCGATCACGGACTCG
ATCAACCCCCCGAGCGGGGATAGCAGGCCACGAGCCCAACTCTCAGAGATGACCGGTGCT
AACTGTTGATCATTGAATCAGGAATAAAAAAATGTTTAACAAGATATGAGAAAATTATCC
TAAAAAATTTTTTGTACAAATTTATGTCCTTTTTGAAGGCAACTGAGGACTTGGTTCCAG
CACACAGAAAAGGAAAAAGGGCAATAGTATGGTTGTTGGAAGTGCACTGTTAGAGAAATC
TTATGCGAAGAAGGACAAGTCAGGAATTTACATATGCTTTGCTGTGGTGCCCACTTGAAG
TTTTTATATTAACAAAATAAAAAAGGAAAGAAATTGTTTTTGTATTGACTGCTTCCTTTC
TATCAAAATGTTCAGTTTCCTTGCTGTATGTATTATTTTAAATTTTGAGTTATATTCCGA
GTTTCTTTTTTTAAATTATGTAAAATTTGACAAGCTGTTGATGGTTTTTGCAAAGTTTAA
AATTTGTGGAACCTCAAGCTATAAGCAATCCTTCATATATCAAAAAGGTTTCCCAGAAAG
TTAAATTTATCTTTGCTCCCATTGAGCAATACTTTGAAAAAATTGTACTATAATTATATT
TTTCTTGTTCATACTGTTTTAGCTTCCCTTTTCCCATAACTAGATGAATAATGTGCTCAT
TTTCTTAAAATTTAATTTATTCATTACCCGTTTTGATATATTTGTAAAAATTTGTATAGA
TAATCATTTTGTGTGTCGGCGATGGACCCTGGCATTTTTTTACAAAATTGAATTCTACTT
CAGGGGATACAAATAAGTTTTGTTTGTGTCAGATTTGTTAGCTGCAGAGCAAATAGTGCA
AAGTATTTTTGTATGTTTTGCAGAATATTTTATGATAACAATTTCAAAGAATGGACTTAA
TGTAAATAGATTTTCATTTTATGTTACCAACTAGTGTTTAATCTCACTCGATGGTGTAGT
TTGTTTTCATTTTTTATTTCCTTAAATTGTAAATTCACAAATATTTGTTTATGTATCAAA
GTGAAAATTTCTTGCTATAAGTGTCAATTAAAAGTGCATACTCTGTCAATAAGACAATTT
TTTGAAATGTGCTGTTTGATGTTTGTGTTAAAATTTTCATTTGCCATACTCTTTAAACAA
AATTGAGTATTTCCATTAAAGCATTCACACACACTTAAAAAGTAATCATGTGGTTAGGTT
TCATTTATAGAATTATAAATTAATTTTTTTACTGAAGTTTGGGG
>Locus_11956
CTTCTGTTGAAACCATTTCATGGCTTCTTCTTTTGTAAGCCTGTGTTTGGTACCTACAGT
GCCCTTCTTATGGTCAGGAGTCTATTTACTTGCCGCTTTTTCCGGGAAGAATGACACCAT
CATACTTCTGTTGAAACCATTTCATGGCTTCTTCTTTTGTAAGCCTGTGTTTGGTACCTA
CAGTGCCCTTCTTCCGTCGTCTATAAGCAACATTGTAGCCAGGTCGACCCAAAACAATGT
AAAAGTCCAGACCATAAATACCAATAGTAGGATCATACTTAATGCCTAAATCAATGTGTT
CTTGGATTCCAAAACCAAAGTTTCCAGTGTGAGAGAAGTTCTCTCTTTTCAATTCATATT
CAAGAACCTTAAGTCCCTTTTCTAAAATTTCTTCTGCCTTTGGACCCCTAACTGTGCAAT
GTACTGCAATTTTTTCATTTCTACGGATACCAAAAGATCTAACAGTATATTTAGCCTTTG
AGAAGACTGGCTGTTGACCCGTTAACTGCTCCAACACCTTTGCAGCACGAGTTAGCCTAT
CACCCGATTCACCAACACAAATGTTTAAACACAATTTACGAATTCTCACTTCTCGCATGC
AGTTTTGTTCTCTTTCTTTTTTACCATGTTTATTTAAGGTTTTATCCTTCTTGAATAATA
ATTTTCTAGTACCTGCCTTCACCATCTTTAACTGTAGACAAACATAAGTACTCGTGTGGG
GAGGATGCCGCAATTTTTAACAAAGTTTGTATTTTAAATTTCACAATGTTCATTCCGTAA
ACGAGATGAAATCAGATTGTTTACTCACATCCTTCTTGAATAATAATTTTCTAGTACC
>Locus_11957
GTAAGTTAAGCAAATAGAAATAAATTTTCAGACCGAAAGTGTTTGTGTTATTATTTTATA
TTATATATGTCAAAATAATTCCTCCATGAAACTGCCAAAATTTATTTCTATTTGTAAGTT
AAGCAATTAGAAAAATGAGTAGACGATTACTTCAAAGGGGTCGCTACCCAAAGGCCCCTG
CCGTTGAAACAGTTTCTAATACAAATTCTCAGTTTCCCCAGAATCCTTCTGTGCAACCCC
CACAGATGTCATTTTATGATCCAAATACTCAATCACAGCCTCAGTGGAATGAGCCGTGGC
CCTATAACAAACCTGAAAATGTTTCAGACAATACAAGCTATGCAAATTACCAACAACCTC
CACCCATGCCACCTGCTACTGAACAGTGGCAGCAGCAACAACAAGTTCCTTATTCACAAG
TTGATAATCAAAATTACCCACAGCAACAAGTAACAACTTTCCACCAAGCAGGTCAACAAG
AGTTTCAACATCCTGTACAATATCAAACTACTAACAATAACTCTCAAGCTGTTTCATCAA
ATAATGCTTTACCTTCTTGGGAAAATGGAAGTTTAGAAGTTTCACAACCAGAACATTTAT
CTTGGACAACGGTCAAAATTCATGGGCACAACCTTCATACCCAAACCCAAATACTTACCA
ACCCAACCAAGTAACACATCAACCTGCTTACCCAACTCCAACCACTTATCAACAAAACCA
AGCTCCTCTCCAACCGGTGCCTGATTCCGCTGGCTATTGGTCAGGGGGACAGATGCATCC
TGTATCTTCCCAGCCTCAGTGGAATGAGCCGTGGCCCTATAACAAACCTGAAAATGTTTC
AGACAATACAAGCTATGCAAATTACCAACAACCTCCACCCATGCCACCTGCTACTGAACA
GTGGCAGCAGCAACAACAAGTTCCTTATTCACAAGTTGATAATCAAAATTACCCACAGCA
ACAAGTAACAACTTTCCACCAAGCAGGTCAACAAGAGTTTCAACATCCTGTACAATATCA
AACTACTAACAATAACTCTCAAGCTGTTTCATCAAATAATGCTTTACCTTCTTGGGAAAA
TGGAAGTTTAGAAGTTTCACAACCAGAACATTTATCTTGGACA
>Locus_11960
TTTCAATTTCTTTCCCAATTCAGTCTTGATGTTCATCATCATCAGCAAGAAGCTCCGTAG
CAGATCGCTTTTCGGGGTTGAGTTGCAAAACGTGCTTTCTTTAGGAAATTTTGACATATT
CTTAAATATAATTTTTGAAAAATGGCTCCAAGCAATACAAGTGTAAAAAGTTCAGGTGGT
AGAAGTAATTCTGGTGGTCAATCATACAAAGAAAAAGAAAAACCTAAGCAGATCAGAGAC
AGTAACATAACAGCAGCTAAAGCTGTATGTGATGCAATCCGTACTAGTTTGGGTCCAAGA
GGTATGGACAAAATGATCCAGGCTGGAAATGGTGATGTTACAATAACAAATGATGGAGCT
ACAATCTTAAAGCAAATGCAAGTTTTACATCCAGCAGCTAAATTGCTTGTAGATTTATCT
AAAGCTCAAGATATTGAAGCTGGTGATGGTACGACAACTGTTGTAGTGATGACTGGTAGT
ATGCTGGATTCTGCTTCAAAACTTTTAGATAAAGGTATTCATCCAACTATTATATCTGAA
TCATTTCAAAATGCTACACAAAAGGCAGTAGAAATTTTAAGTGATATGGCAATTCCTGTT
GAACTAAGTGATAGAGAAAGTCTTTTGAAAAGTGCTACTACTGCTTTAAGTTCAAAGGTT
GTTTCACAACATTCTATGCTTTTGGCACCATTGGCAGTTGATGCTGTTTTAAAAGTTATT
GACCCTGCTGTTGATACAAATGTCAACTTAAAAGACATCAAAGTCATGAAACAATTAGGT
GGCACAGTAGATGATATTGAGTTAGTTGATGGTCTACTTTTCAAGCAAAGAAGTGCTGGC
CTTGGAGGTGTGACCAAGGTTGAAAAGGCAAAGATAGGATTAATTCAATTTTGTGTTTCT
CCACCTAAAACTAATATGGATAACAGAATTATAGTATCTGATTATACTCAGATGGATAGA
GTTCTAAAGGAAGAGCGTGCATACCTTCTTAATATAGTGAAACAGGTGAAGAAAGCTGGA
TGCAATGTTCTATTAATTCAAAAATCCATATTGAGGGACGCTGTTACTGATTTGGCTCTT
CATTTCTTTGCAAAAATGAAAATCATGGTTATTAAAGATATTGAAAGGGAAGACATTGAG
TTTGTTTGTAAAACTCTTGGCTGTAGACCAATTGCTAGTTTGGATCATTTTGTTCCAGAA
GCTCTGGGGTCTGCTGAACTTGTCCAAGAATTTGATGCAGGAGGAGTAAAATATGTGAAA
GTAACTGGAGTTGCTAATCCGGGAAAAACTGTTACTCTATTCCTGAGAGGATCTAACAAT
TTAGTGTTGGAAGAAGCTGATCGCTCTCTTCATGATGCATTGTGTGTCATTCGTTGCTTA
GTGAAGAAAAGGGCTTTGATAGCTGGAGGTGGAGCTCCTGAAATTGAACTTTCTTTACGT
TTGGCTGAATACTCAAGAACTTTGTTGGGTATGGAAGCTTATTGTGTTAGGGCATATGCT
GATTCTTTTGAAATTATTCCTTACACTTTAGCTGAAAATGCTGGCTTGAATGCTATTGCT
ACCGTGACTGAGCTTAGGAACAAACATGCTAGTGGTGAGAAAAATGCTGGCATAAATGTT
AGGAAAGGTGCTGTAACAAACATTTTGGAAGAAAATGTAGTTCAACCTCTTCTTGTTAGT
GTTAGTGCTGTGACCTTAGCATCAGAAACAGTCCAAACTCTGATGAAAATTGATGATATT
GTGAATGTTATGCGATAATAATTCAGAAGATTCCGTGTTTGTTCTAAACTGTGTTTAATG
TGTATCATTTTGTAAGCTGGACTTTAAAGAACAACTTCTTTTCTTCTGCATAAGAAATCA
CTTTTGTTACTGACATCTCATGCTTTGAAATAACCTTATTTTCTTTATCTCACTAATAAC
AATAAAGGAATTGCATTGAATAGTTTGTCTAAAGTTATTATCACAAATCAAAAGTGTTTT
TGTTTATTGTTTTTAATATTATGCAAG
>Locus_11963
TTTTATAGTTTCATTGATATTATCAATGCATAAAAATATGGATATAAAGAAAAAATATAT
TTGATAACATAATGGATTTCATTACAAAGAAGCATGCATCTAATATTAAGCTCTTTAGTA
ACAAGCATTTGAAAATATAATTATATATTTTTCTATAAAAATTTCTTGCAATAAGCTCAT
AAGTGTTAAAAGTTTTTCTATAATATACTTTGATTTAATTTTTTAATTTAATTAACACCA
ATAATATTATTGGAAGACAGTGAAATTTGATTTCAGTAACTTTCCTTTTCCAAGATGGAC
ACTAGAAATATTCTTAATGCGAAAAGAATTCCGAAACTATCCTAGAATATAAAAGGAATT
GGATTGGATAAGAGTGATTTTGATTGTTAAAGACTATGTTTTTTATATAATTCAATAACT
TCTTTCACATCCTCTGGGGAGCCAAGGAATATTGGTGACCTCTGGTGAATACTTTCAGGA
ACAATATCCAAGATTGGTATTTTGCCAGTAGTAGCAATGCCTCCTGCTTTCTCAATCAAA
TAAGCCATTGGATTACATTCATACATCAAACGTAGCTTGCCTTTTGGCGATTCTTTCGTT
GCTGGATACATAAAAATTCCACCATACTTTAGGGTACGATGAACATCAGCAACCATTGAT
CCTATGTAACGTGCACCATAAGGTTTTCCTGAAGCAGGATATTTCTTGCTTTTTATATAT
TCCAGTACTGCTTTATCCCATAGCCCTTCATATCCTTCATTTGTACTGTATATTTTACCT
CGTGTTTTGATTTTTATATTAGGATCTGTGAGTACAAATTCTCCTATTGATGGATCAAGC
ATAAAACCATTAACTAGACCTCCAAGAGACAATACCAGCATTGTTGCACTACCATACAAA
CCATAACCAGCCGCAACAATGTTTCGACCACTTTGCAATGCATCTTTTGGAGATGGTGGA
TCTTTTGAGTCTCGACGGTAAATAGCAAAAATTGATCCAATTGAAACTAAGCAATCAATA
TTTGATGATCCATCTAATGGATCAAAGCAGACGATGTATTTGCCTTGCTGATCTGTTTCA
ACTTCAATAACACTTTCATTTTCCTCGGAAACGAGCAAACATGTTCCATAAGAAGATTTC
ATCATGTTTATAAACAATTCATTGGCCAAAACATCCAATTTTTTTACTTCTTCACCTTGA
ATGTTTGTCTCGCCTGCCATACCATAGAGCTTAGCAATACCTGCTTTTCTTACAGCAGAT
GAAATAGCTTTTACAGCCGTCATGATGTTATTAAGCAGCTGAGTAAGATCACCAGTTGCA
TGTGGCACTTTTCGTTGTTCAGCCAAAACATATCTAGTAAGCGTCATGCAGTCAGTATCA
AAACCCTGGTTAGTGCTCGTCATGTTTTACAAATGCTGATAATGAAAATGGCTTTGGAAA
AATGGATGCCCTCGTATGTGCTGTTGGTGTTGATGATGATATTGTTTACAGTAAATCAAC
AGCAATCCAAACCTGGTTATTTGCTTATGAACTTACTGATACTATTATGGTATTTTGTGA
AACCTGTATGTTTTTCTTGGCAAGTAAAAAGAAAGTTGAATTTCTAAAACAATTTGAATC
TGGAAAAGAAAATGAGAATGAAGTCCCTCCTCTAACTTTACTTACACGTGATAAAGTTGA
CAAAGACAAAGCAAATTTTGAAAAACTTATTAATGCTATTAAAAATAGTAAAAAGGGTAC
TACAATAGGGGAATTTGTGAAAGATAAATTCCCTGGTGATTTTTTAGATTCTTGGCGAGC
TGCTCTTTCAAAAGAAAATTTTGATACTGTTGATGTTAGTGCAACTGTTGCTTATCTTAT
GGCTCCTAAAGAGGATAATGAAATTTCTATAATTAAAAAGGCCTGCCAGGTTACTGTCGA
AGTATATTCTAAATATTTAAAAGATCAAATTATGGAAATTATTGATTCTGATAAAAAAGT
GAAACATTCTAAGCTTACAGAAGGTGTTGAACAAGCTTTAAGTGATAAAAAATATGTTAC
GGGTGTGGATCTATCTCAGGTTGATTTGTGTTATCCTTGTATAATTCAATCAGGAGGCAA
TTATAATTTAAAATTTAGTGTGTCAAGTGACAAAAATAATTTAAGTTTTGGAACAATAAC
ATGCTCTCTTGGAGTACGTTACAAATCATATTGTTCAAATATTGTTCGAACATTAATGGT
AAATCCAACTAAAGAACAAGAGGAGCTTTATAATTTTACATTGTCTCTACAAGAAGAAGT
AATGCAGAAACTTCAACATGGTGTGAAGCTTTGTGATGTATTTAGTGGAGCTGTTGCATT
TGTGGAAAAGAGTCACAAAGAACTACTTGATAAAATGGTGAAGAACTTAGGATTTGGTAT
GGGAATTGAATTTCGTGAAGGTACTCTAGCAATTACATCTAAATCAACTGCTGTCGCAAA
GAAAGGCATGATATTCAGTATAAATATTGGCTTTTCTGGTCTTCAGAAAAAGACAGCTGA
TGATAAACCATCTGAAGTATATGCTTTGTTTGTTGGAGACACAGTGTTAGTGAATGAGGG
TGCACCATGTTCTTTAATGACCAACAGTAAAAAGAAGTTAAAGAATATTGCTATAGTTTT
AAAGGATGATGATGATGAAGATGAGGAGGATGAAGTAGAACCACTAGTACCTCAAGAAGA
AACTTTAGGTAGAGGAGGAAGGCGAACAGCAATTATGGATTCTAAACTAAGGACTGAACA
GTCAGCAGAAGAAAAAAGGAAAGCTCATCAAAAAGAATTAGCTGAACAGCTAAATAAGGA
AGCTAGAGCTAGATTAGCAGAACAAACTGGTGTCGAAAAGGAAGAAAAGGTTCGCAAATC
TAATGTATCGTATAAGTCTGTGGGACAACTTCCTAAGGAACCAGAGCTGAAAGAGTTAAA
ATTGTATGTAGACAAGAAATATGAAACCTTAATTCTTCCTATCCTTGGTGTGAATGTACC
TTATCACATTTCAACCATAAAGAACATCAGTCAGTCTGTGGAAGGTACTTATACTTACCT
TCGACTTAATTTCTATCATCCTGGAGCAGCTCTTGGACGAAATGAGGGCAATATTTTTCC
AAATCCTGATGCGACATTTTTAAAAGAAATCACGTATCGAAGCACAAATCAGAAAGAACC
AGGAGAATGTTCACCTCCCTCTTCAAACTTAAGCACAGCATTTAGATTGATTAAAGAAGT
TCAGAAGAAATATAAAACAAGAGAAGCTGAAGAAAGAGAAAAGGAAGGAATTGTTAAGCA
AGATACATTGGTTTTGAGTGCCAATAAAGGAAATCCAAAACTTAAGGACTTGTATATTAG
ACCAAATATTTACTCCAAAAGAATATCTGGGACTTTGGAGGCTCATAGTAATGGCTTTAG
GTTTACTTCAGTTAGAGGTGATAAAGTGGATATCCTTTATAATAACATTAAGCATGCATT
TTTTCAACCTTGTGATGGAGAAATGATTATTTTATTACATTTCACTCTAAAGAATGCTTT
AATGTTTGGAAAAAAGCGAAACAATGATGTCCAATTCTATACAGAAGTTGGTGAAATAAC
TACAGATTTAGGCAAGCACCAGCATATGCATGATCGAGATGATCTTGCTGCTGAGCAGGC
TGAAAGGGATCTACGTCAGAAATTAAAAAGTGCTTTCAAAAGTTTTTGTGATAAGGTAGA
ACAAATGACAAAACAAGAAGTAGAATTTGATACTCCTTTCAGAGAGTTGGGATTCCCTGG
TGTACCCTACAGAAGCACTGTGCAACTTCAGCCTACTTCTGGATGTTTAGTAAATCTAAC
TGATTGGCCTCCATTTGTGATTACTCTTGAAGAAATTGAATTAGTACATTTTGAAAGAGT
ACAGTTCCACTTAAAGAACTTTGATATGGTGTTTGTTTTCAAAGATTATCACAGAAAAGT
TGCAATGGTAAATGCAATTCCTATGAATATGCTGGATCATGTAAAGGAATGGTTAAACTC
TTGTGACATACGTTATACAGAAGGAATACAAAGTTTGAATTGGACCAAAATCATGAAAAC
TATAACTGATGATCCTGAAGGCTTTTTTGAGAGTGGTGGTTGGTCATTTTTGGATCCAGA
AAGTGAAGGTGAAGAGGGAGATGAAGATGATGACTCAGCTGAAGATGACCAATATCAACC
AAGTGGTTCGGAAGATGAAGAAGAAAGTAGCGATGAAGAGGATTATAGTGGTTCAGATTT
TTCTGAGGAAGAAGACAGCTCAGAAGCTGATTTGGGATCTAGTGAAGAAAGTGGCAAAGA
TTGGTCTGAATTAGAAGAAGAAGCAGCTATGGCTGACAGAGAAAGAGATGATTTTCAAGA
TGAATATTCAAAGAAAGGAAAAACATCATCATCATCATCTCACAAATCTTCATCTCATAA
ATCCTCATCTCATAAGTCTTCATCCAAGAGTAGTAAAAAGAGCCCTGTTAAAAATGGAAA
GTCAAGTGATGGCAAACGAAAACGTGAATCAAATGATAAGCATGGCAAATCTTCAAATAA
AAAGCATAAGAAATGAATAGAATTTGGAGCTCCCCGGCAGTTCTTCTGAATTAATGCAGA
AATTGAGGATATGTTTTCTTCAGGATCATTCCTGTGTATCTGCAACACTAATACAGGAAA
AATATTGGTGCATCCATTTTTCATTGCATATTCTGTGGCCCATGTGAAAACTGCTGATCT
GTACAAATATTGTAATATATAATTAGATATTCATCCATCATGAACTGGTTTTAACTGTTT
TGGATGAATTAAAATTCAGATAAATGCGGGAACATTTTTACACTGTTTGTCTTTATGTTT
ATTTTAATTTCTGCATCATGCAAATTCACATCATTTGTTGAACATCTGTAAATCCCTCCA
GTTGGATATGTCAGTTGAAATACACTTCATTATAAATAAAACTTTGGCTTTTTTAATAAA
ATAACAAAAA
>Locus_11965
ATATGAGTATAGATAAAAAATTGTTTTACTATTTAAAATGCAGTATTCAGAATAATTTTT
AATCTAGATTTGATATAAAATATTGTGTACTTGTAGTATATTCTAGCAACCATGTTGATA
GAAATTGCTAAAGTTAAAAAATGTGCCCAATTTTGGATTCCAATGTCATTCCTTCATGGC
AGCCAAACGGTGAATTCCAGTTGTGTTTCTACATGAATGTTTGGCGCAGTTTAGCCAGAA
TTGGCTGTTGTTTCATAAACTTTCACAATCACAGTTATCACTCCAGTTGTGTTTCAAAAA
ACTGTGTCACCATTGTCATTCATATTTGTTTTCTAACTTTTATTCTAAATTTCTGAGAGT
GAAATTATGTGATTTTTGCCATCAACAACAGTAACAAAATGTGATTATATTGCTTTAAAA
GTACTTAACTCAGGTGTGTAAATTTTCATGTAATGTCATATTTTATAATAAAAT
>Locus_11967
CTGTTTTTTCATTAAGAAATAAAATTGCACAAAAAGTGTTTTAAATTATAAAATCATTTT
CATATATTCATAAAAGAAGAAACCATTTAAAACAAGCGTTGTAACGATTTCAGTGGTTGA
AATTCAGTATAAAATTAATTCGTGGATTTATTTGACAATTACATCATTTGCAATTTGAAC
AATTTAAGGAAGTATTTCTCTGTGCTGTCACATGACTCTTACTTGAATCCATGAAAAGTT
TTTTAAACGAATATTGAATGCGATTTTGTTATAATGACACTCAAAATCTCCAAAGAACTA
CCATTTGATTGTAGAGAATACTCAATCCAGGAAACCCTAACCATTAACACATAAGTAAAA
AACGTAACGAGGTATTATATACTATGTTATTAAACTAAAAAAAAATGTTTTGAAAGCATT
GACAAAAATGTTCCAAATTGTATCATCTTGCGGCTGCGTACCTTTGTTATAAATTGCGCA
GCTGAATAATATTCATTTCTTGCTAGTAAATATAAGGATTATAGACGTGTGTGAATATAG
AATATGCATTTATATTTTTAAAGAGACCTTCACACTTGCAGAGGCATCTGATTTTTAAGT
AGCATCTCTGTGTTGAAGCTTGAAGTGGGTGTGTCCAAAGTGTAGTGATTGGTGCAGAAC
TCCTTGATTCGTTCGCATGCTTCTATCATCAACGGTTCTGGCACAGTCAAGACAATTCGG
AAATAGTTTGGATAATCAAAGCACCGGCCAGGAAGACAGAAAACAGATTGTTCTGACATC
AAACATTCTACGAAATCCATGTCATGTTTGAACTTTGCGAAAGAAGATTTTTGGATACCA
ACCATCATGTACATGGCGCCTTTGGGCATGATTGGGCAGAGTCCAGGAACATCATTTAGA
ATGGAATGCGCCAAGACTGCATTCCTTTGTACAGTTTCGATGTTGTCTTCGAAAAAAGTT
TCCGGGGTATCCTGAAGAATAGAAGGGAGAGCTCCCTGCACGATGGTGTTGCTGCCGATA
ATGCGCTGGCTGAGAGCTTGGAGGCCAGAGCGTACCTCTTTGCCGAAAATGCCTTGACGA
TCGTGGATGACTATCCAGCCCATTCTCCATCCGGGAACCAAGAATTTTTTAGTCAGACCT
CCACAAGACAATATAGGAACATGAGTCGATAGAGTAGCAATGGGATGAAATTCCTCACCT
CGAAACACAAAGTCTTCGTATATCTCGTCCGCTATGATGGGAACGCAGTTTCGGTTGGCG
AGTTCCACGATGGCCTTGAGGTGTCGTTTGGAGAACACCGATCCGCATGGGTTGGAAGGG
TTGTTGATGACGATAGCTGCAGTTTGATTGTCAATCTGAGACTCCAGATGAGCCAGATCC
ACTTGCCACCCCAAGTTAGGCAACAGGTCGTAGGATTTAGTCTCAATTTCCATGGATTGA
GCAATCGTCTTGTAGATGGAGAATCCAGGACGTGGAATCAAAATGTTCTGCCCTGGATTG
GCCAGTCCCAGAATGCACATCTCCAGAGCATGGGAACAACCACTTGTCAAAATAACATCC
TACAAGAGGAAGAGACTCTGGTTCCAAAGGCGCTTCTGGTCTAGAGGCATAATCTGCTAC
CGCTTCTCTTGACTTTCTGTAACCGGTGGATGGAGCATATCCATTGTATTCCGTAGAGGT
GACGCTTTCAACGATAGCAGAAGTGATTTCTGGACAAGGTTGGAGATTCCCAAAAGTAGT
CGGATCACCTATGGAGAGGGATATGACCGACTTAGCGGCATTGGGATTGATGTGAAGGTT
GTCAACGATGGATCGGATGGGATTGACGGTGTTGGAGGCGAATTTGGATGGCTTCACGTT
CCAGGAGCGCTTGGTTTTCATGCTCACAAAACCCGAAAGGAGACAAACCGATTCGATGAA
AAGATGCAAATTCGAGAAGATAATTTGAAATAGTTTTTATTTTCTTTTTAAAATAGTTAT
TTAATAACTTTAAACTATGCTGAAACACTTTGAAAAAACAGCAAAATATGTTTTGCAAGT
AATGTAAAACTACTCTCTAAGTTTAAAAATAAACCCGGTAAACCTAATAGTCGCCGTTTC
GCTAGATATGTTCGACAACGCCGATATTCAGAGAAGAGAAT
>Locus_11969
TACAAATATAAAATTCACTATCAAAACATTACCATATCATTTTCAGCATTTATATTAAGT
AATCAATGTGTGAAAATCAATTCACTGCTTAAATTTTTTAAATAAAGAAAGCACTTATTT
AACAAAATATTTATTTAACTATTTTTATACCCATTCTAAAAAATTTTTTTTTAAGTCAAG
GCCACAATGAGACAGATAAATAACAGCTAAACTGTTAAATAAGGAGGAGTACAAATATCT
ATACATTGAACAGATGTGATATTGCCCTCATTAGCGAGTTTTTTCGGTTGGCAACCAAAA
GAGGTCACCAAGATTCCAATTACACAACTTTTTATTCTTTTTCTCAGATTCATTAAAATA
CTATTAGCTTATCAGGAATAAAATTTAAATTCCACTGAAATTTTCTCCAACTATTTCCAC
AAATTTACTAAAATATTAATTAAACATGATTTTCTTAAAGAAAAAAAAATGAAATAATCC
TCCCATGAGCCTAATTTTATTCCTAAAGTAGGCCTACTGTTAGAACATTCAAAACCATTA
TTTGCCACAAACATTTATGTCAAAGTTCTGATATTTCTCAAAACCTATAAGTACAGAAAA
GCATTTCAAAAGACTTAAGTCAAAATTTAATAAAAACTATCCAATAATGATAACCTTTTA
GAGTGAATTATTTATCACTAGACAGAAAACACAAATGTAATTTAACAATGCAAACCACAG
AAATCAAAATGACACAAACTCTTATGATGACTTAGTGAAAATGGGAAAAGTCATTTTTTG
ACAATTTCAGAGAAAATAAGTGATATGTAAAATGATAATTATCATGGCCCCTGTATGGAT
GATTGGAAAAGGATACACAATTGCCACTAAATCATCTAAAAGTGGTTATCACTTGTTAAA
CAATGGCTCTGAAGGTTTTTCAAAGAGGAGCTCCTAAATTCAATTAACTGCATCCCCCCC
TAAAAATAAGCAATCAGCTATCTGATTAAGAACTTATTTATCTACTGGACATATTCATTG
AGAAAACAACCTAGCCTTAATACGAATTATACATGGAAAAAAATAGTGTGAACAAATTTA
CTATTTCAATTATAAAATAAGACTTTTTAGACAAGTTTCATATTTCTCAGATGCAATTCT
TTTTGCGTTTTGTTAGTCTTTCAGTCTTTTAACATTGATAACTGCATATAGAAATATTTC
AATTATATAACAGCTGGAATTTCAATTTCCCCCTAATTTAATTCCCAAGTATATTTAATT
TATTCTTTTTATTCCATGGAAAAGTTTTTAAAACTGAGAACTGATACTAAAATGCATCAG
CAAATTAAGACACTTGTAAAAGTATACTTATCATTCATGTTTTATTTTTCTAAAAATTTT
GTTGCCAATATACAATTTAAGACTTGTTACGCAAGTTATCTTCACCTAGTAAGACTTTTA
TTGCATCAATAAATTTAACAATATCACAACTTTTTATTACAACAATGATATAATGGATAA
GTATCCCCTCCAATAAAATTTTATTTGCCCCCTTCCAAAAGGGGGAATTGCCACTTTTTA
TAGAATACTGGCATTTTGTTAGATCTGAATGTCAGAATAATGGCCCTATTCATACTCGAA
TTTCTTTATATAAAATAACATATTCAACATGTGACTAATAAAATATCCAGGAAATACATT
AAATTTGAGTTATCGGCTTTGGGATACATTGTAGAGAAGCAGATTTAGTTGATATAACCA
ATGTACAAAGATTTCTAGAAAAGCACATACATCCCAATTAAAACTTGTCAAACTAAAATG
AGTTGCAAATGGGGACATTATCACATCTATGCCATTTACATTACAAAACTTGCAGAAAAA
AAGTATGAACAGTATTTCCAATTCATTCAAAAAATATTTAATTTTGGCAATTCATAACAC
ACAATTTTACATATTTCTAACAGACAATATAAGGGTATTCAGACTTACAAAAAAGCACCC
ATGACAAATTTCTTTAAAAAAAAGTTTATCTTGAAACATAAGGGGGGGAATAAAATTACA
TGCAACTACTCAGCTATGAAGTTCATGTGAAAAGATTTCTCTCATATACTTATGTTTCTT
TTACTTGAAAGTAACCTTTACTCAAAGAAACCCTTCATAAGAAATTGAGTACATAATGAG
GAAACTTAAAAACAGCTGAAAATTTCTAATATTATATTTTTAAAAAGAAATATTTACTTG
CACCACAACAGGAAAATAAAAGTAAATGCAAAATCGTCATAACATTATATTTAAATCGAT
TTTTCAGTGCCTATCAAGATCTGAAAAAAGTTCTTAATTTGCTATCAATAATATGGAAAA
TTAAATGGACTGCATTTTTTGGTACAATCACACCCTACAAAGTGTGCAATACCAGTTTCA
TACTTACAGTAAAATTTTCACAGCTAAAATACACATTTTACACACTTGTCAAAGAAACTT
ATGAACAAGACATAAAATAATATTTCAATGCCTTCCCACCCCACGATGACAACCTTATGA
ATTAATTCCACAAAACAGTCCTTCTTACATAAATATTTTTTAACTAAAAATGCAAACAGA
AACCAGTGGATTTGCATACAATAAAAAATGCATTATCCATCTACTGCTGGATCTGAATGC
ATTAGATCAAGCCCAAGTAAAACTTTTCATTCTGCTCTCCAAATATACACGTGACAACAC
ACTTGAATTCAAAGACATCAGCGGAAAAAGGCTTACAATTCAAAACTAGATCACCAAGAA
GAGTATACTCCTTGCTCTCAAAATGTATGAACCAATTCTTCATCAATACCAGAGGCTGCA
ACGTGGGCAGAAGGGAGGCTTATGCCTTCATTTCGCATTCACGAGCAATATGGCCAACCT
CACCACATGAATAACATTTATTTGGTCGGCTCATATGGCAGTTACGAGCAATATGCCCTC
TTTCATTGCACCTGTAACAAACAGTATCATCAACTTCTGCTGAATTTCCATTATCAGGAC
AGTCACGACTTAAATGACCAATATCGCCACAAGTAAAGCACTTGCGATCATCTCTGTCAC
CAGGACAATCACGAGACACATGACCAGATTTTCCACACTGATAACATGTGATTTTACGCT
CATCAAGGTCACAATCCCTACTAATATGACCTGACTTTCCACAAGAATAACAGGTCTTAT
CAGATTCATGACACTCTCTTGCAAAATGTCCGTTCCGTCCACAATTGTAGCAAGAAGCTC
GAGAGGATGACCTTGAATCTCCACGTCCACCACGGTACCCTCCACCACCACGTCCACCAC
GATAGCCCCCACCTCGGACATCATTTGAAGGACAATCTCGAGCAAAGTGGCCACTTTTAT
GGCATTTGTAACATTCATTTGAACTCATTTCCACTTCTCTTTCGTTCCAAAACTTTTAAC
AACCAAAACTAGGAACCACAAGAGTGTAACGTATATAACAATATAAAATATACAGGCAGT
TACGTTCGTCGGGACACCACACCGTACGTCCAATCCACCGCACCACACGTGAG
>Locus_11970
GCTTCCTTCTGTGCTTGTACAGGGGCAGTTGCTTCGCCCAGCGCTGCTTTTTCTCGTGCT
CTAACCGATTCCAACACAAAATGTGCGCCTGAAAATTCAGAGGGGAAAGAGAACCATGAA
AAGGCTGAAAGGGGTCCTCGATGGACTGAGACCCGGGTCATCCGGTTACCAGTCACAGAA
GGATAAATCGGACCATCACACGACGCTGGACACTGCGCCAGACGCACCGACCGCCACTGA
CATCGACACTGTACAGGAGCAATTGCGACCGGAACATTTCAAACTTGCTAAGACTGTTAG
GCATGGGTTCCCCTTTCATCCAACTGCTGTTGCCTTTGATCCCATACAAAGGCTTCTTGC
CATTGGTACTCATTCAGGTACCCTTCGAGTATTTGGTAGACCTGGAGTGGAATATTTTAT
GGAACATAGTGATTTTCCAATTCTCCAACTTTTGTTCTTAATCAATGAGGGGGCTTTGGT
TACTGTAACCGGTGATGATTATTTACATATGTGCAACTTAAGACAAAAGAAGCCTGAAAT
TGCACAATCCCTAAAATTTCAGAAAGAAAGGTTAACACATTGTCACTTACCATTCCAAAG
TAAGTGGCTTTATTGTGGAACAGATAAAGGTAATGTTCATTTAGTCAATGTCGAATCTTT
CACACTCTCAGGATATATCATTTATTGGAATAAATCTATAGAACTCTCATGCAAAACTCA
TCCTGGTTCTGTAGTTCATCTAAGTGAAAATCCTCTAGACTCAAACAAGCTCCTTATTGG
TTTTGACAAAGGACTTGTAGTTCTATGGGATCTCAGAAACAAAGCAGCTGATGCAAGATT
TAATAGTAATGAGTCTTCAAATTTAAAATCTGTTGCCTGGCAATTAGAAGGTAGGCAGTT
TATATGTAGTCAGGGAGAAGGTAGCCTTATAACATGGAATGTTAAAGTTCCAAACAAACC
TTTGTCTGTTGTTTATCCTCATGCCAAATCTCTTATTGATGGCAAACCAGAACCTTGTAA
TGGAATTTATAAAGTTGAATGTAAAGTTAATAGAGCTGGGGACACTATCACTGTTTTTTC
TGGTGGTTTACCATATGAAGAACGAGGAAAAACATCGAGCCTAACAATTCAACAAGGACG
ATCAACAACAGTTTTAGAAATGGATTACAGCATTGTTAATTTTGAAATACTGTGTGAAGC
TCCTTGGCACACAGAATACCAAGAACCTTATGCTATAGTTGTTCTTCTGGAGCGAGATCT
TGTTGTAGTTGATCTTACCAGTCCTGGTTTTCCTTGCTTCCAAAATCCATATCCTATGGA
CTTCCACAAATCACCCGTCACCTATTGTGCCTACTTTGCAGATTGTCCCAATGATCTCGT
ACCAGCCTTCTATTCTGTCGGGTCCATGGGCACCAAACAATGTGGCTGTTCTGATAAGGA
TTGGCCTATTGATGGTGGTGAGTGGGGTACCGCAACTCTTAGCTATCCTGAAATTGTGAT
AACTGGTCATGCTGATGGTTCTCTGCAGTTTTGGGATGCTTCATCAGTTTCCTTTCAAGT
ATTGTACAAATTAAAAACGACCAAGGTGTTTGAGAGGCCTAAGCCAAAAAGCATAGATGA
GCTTGATGAAGATCCTTTTGCCATTGATAATGTGGCATTTTGTTTGAACACTAGGCTTTT
GGCAGTAGCTGGATCAAGTGGTCATGTAATAGTGTATAGTTTTAAGAAAAATGATGCAAC
GGTTGATCTCAGTGTCTTAGAAATATCAATAAAAAGTGAACCTGAAGATAACCCAGGAAT
ATCTGAAGGAAATGACTCCCAAAATCGATCTTTCTCTTTTCAAAGTTCTGGAAGATCTAA
TTCTGAAGACAGTGGAAAACAATCTTCTCAAACAGAAAACTACTTTCCACTCAGAGTTCG
TGCAGGACCAGTTCGGATGACAGCTGGATTTCATGCTGACCTAGTTTGCCTCACTACACG
TTTAGAAGGAGAATCACAACCACGTATCACATCGCTTGCCCTACAGGCTGGATATGGGCT
TATGGCATATGGTAATGAGAATGGACTTGCTATAGTTGACATTGTTCAAAAAACATGTCT
ACTAAATATGGCAACTGCTGATCTTTATGGATCAGCTGATCCTTACCATAGACCTCCAAA
ATCTCCTAGAAGGACAAGTAGCTGTGCTAATTCAAGTTGTGACCAAGATCAGGGACATTC
TCCTTGTGAAGAGCAGTCAGAAGGTACATCTTTAAGTCCAACTAGTCGATCTCATCCCCA
CAGAAGATCTATGCATGCAGAGATGCGGCATGCTCGATCTCAAGAAAAATTTGAAAATAC
ATTTTCACGATCTCGGAGTTCTAGCACTTCAAGCATCAAGGATATCAATACTGAAGAAGC
AGCTAGTTCAGAATGTGTTGTTTTCTTACGGTTTTGTGAATCATATGGTGGAAAAACTGA
TTCATGTCCAAGTCCAAGCTTGTGGGTAGGCACAAGCATGGGATCTGTTCTCGTCTTCCT
GCTTATTCTACCTCCCCCAGGAGAATCTCGTCTTGTGCAGCCAGTTATTATATCACCTAG
TGGTACAATTTATCGTCTCAAAGGGGGAATTCTCAATGTTTCTTTTCTTGATTCTGCTGG
AAATGTGATACCTGATTCTTTTGACTCTGCAAAAGAGAAAGATAAAGAAGAAAAGAAAAG
ATTGACAAGTCGACCTTCTTCGTCTTCCCTAGACCGCAGAGAAAAGCAGTTTGCTGTCTT
AACCTCAGAACGACGATCTCATGTTGTACTCTTGCCTTCTCAAACTGGACTGTACAGAAA
TATTATTTCAGATACATCTTATGCTGTAAAAGCAGATGTATCATCTCTTAAAGATCCAGG
ATCAAGTTTAGTATGTTACATTGCCACTGGTCATGTGAATATCTATAGTTTACCAAGTCT
AAGGCAGTTACATTATGTAGATTTTTTACCTGTAATTAATGTGAGGAACTTTTCCAGAAT
GGCTCGAACATTTTGTATTAGTGCAAACGGCCATGGTTTATATCTTTGTTCTCCATCCGA
GGTGCAAAAATTTAGTATTTCTGCAGCCTTTGGAAATCTGCTTCAAGATATGATGGGTAC
CTTGTTTCTTACTAAAGAAATGCCAGAACCTCCAAAACAAGGATTTTTCAAAGGACTTTT
TGGTGGAGGACCAAGTATTTTGGACAAGGAAGAACTATTTGGTGAGGCAAGTGGTAAAAG
CTCAAAAAATGTTGCACGTCATTTCCCAGGAGGCACCGTGGAACAAGTTAAGGCTCAAAG
CTCTTCACTGGGTAGTGATTTATTAAGAGCAAGACAGGCACTCAATGAAAGAGGAGAGAA
TTTGAGCAGGCTTGAAGATACTACTGTTAATATGATGACGGAAGCTGAACTACTCTCGGA
TAAGTCACATCAATTGTTGCTCAAATACAGAGATAAAAAATGGTACCAACTTTGACTTGT
AAATTCAGACTACTGCGCTGGATGGGAGCTTGTTGTTTCACTTGAGCTCGGGAACATTGG
GGCTGTAAAATAAATATTCGTTTTAGACGAAATATGGCCCTCTTTTTTGTCGACATGTCG
AAAGGAAAAATAACATTTGTTGTGTACATTTCTCCAAGATGTTTTTAAAATGCTGCTGCA
ATATTAGCTGTGACAGTACATGGAGAGTGAGTTTACTTCTGTGCTATGGTGAAGATATAT
CATGCACTTAAAATTAATGTTGACAAAATATGTTCTCTAAATAGAAAAAGATGTGACTCT
GTTTGAAACTGTATGTTAAAACAGATGTTTCGGTAAACTTGTTGTCTTTCATATTTTCCT
AGTCTGATTAAAAATCAAATCATAAGACAGAAAAAAAGAGAAATCAAAAATATATTTGAA
ATCAGCATCCATTACGCACTTGTTATATCATTAACACACATATATCTATTTTCTTTATTT
GTGAAAAACTGCACCTACTGTGAGCACCTCTAGTGTTTTACTCATTTAATCTTATCCTGT
CAGTTACAGATTAAAATACAAAATTTTACAAGGTGCTTGAGAATTGTTGTATAGAGCTGG
TTATTTCTAAAATTATTATTTATCCATTTTTATTTATCAGAGACTAACATGGATATCTAT
CTATCTATATATATATATATGTATAAATATGTGTATAATTTGTAAATGTTGATTGTTTTA
CTCAATGTTAGTGTTGTTGTTTAGCTAACTTCAATTAGCTGTTTATATGTCTATAATTTG
TTGCATCAGAAGAAGTTTCATTTCTATAAAGATGTAAAAATGTAAGCAGTCCTTTCAAGA
GAGGATCATTATCATGACATTGCACTAACAAACTTATTCATGTAAAAGTGATGAAAAAAT
TACTTGAAGGAAGAAAAACATTCCCAGATATTTTTTAATTTCCAGGTATTATTACTTTTT
CCCTCTTCAAGACAAAGTTTAAAAATTATATTTAAAAATAAGTGATTCTTTATAATCGCT
TCAGAGTTGAACAAAACTCATATGGGAAAAATGACACTGTAGAAGAGCTGTCTGTTATTG
ATGTTTTTATTGATG
>Locus_11971
TTTTGGTTGATAAACAGAACCTAGAAATATATTCACATGATTGCTCACTTCAAAAAATAA
AGAAAATTACGTCTGTTGTAACGTTTGTTTCTAGTAATCCAAACCTCTCCAAGAGCCAAA
GGAAATACATTGATCAAATAGTGAAATGATACTCTTGTTTTTATTGTATGTTTCTCCCTC
TTAAAATAATTTTAGTACAATAAATTCCTTTTACAAAAATTATGTCAATACCTAATTCTA
TTTTTATGTTCAGTTTTTATATCAAGAAAAGAATTAGTTTACTTCAATATGGCTAAGAAA
CTGGAATCTCGTACTTCTCTAACAGAGTTTGCTCCTCTTAGTCCTGAATCAAAATCCCAG
ACATTCTCTATCCGCAATATATTTTTTAGAAATAAAGATAAATCCACATCATCTGAAATT
AAAACTCCTGAGATACAACGTGAAAAATCTGAAGATACTATCATCTCGGATGATTTGTAT
ATATCCAGTGATTCTCCTTATGCTGTAGAGAAAAGAATGGCTCTATCTGGTGCAGAACGT
CGTGGCATGTCTGGAATTTTGGGGAAAATTATGGATAATATTGTTGACAAAAAGAAAAAG
GGTTTGCAAAACTACAAAGACAGTGATTTCAAACAGTATTGGATGCCTGACAGTAATTGC
AAAGAATGTTATGATTGTGGTGATAAATTTACAACTTTTAGACGTCGTCATCATTGTAGG
GTTTGTGGACAAATATTTTGCTGGCGCTGCTGCAATCAAGAGATTCCTGGAGATCTTATT
GGTTACACTGATGATCTTCGTGTTTGCTCTTTCTGCTGCAAAATGGTTCTATCTTGTGTA
CAATCTCTGGATTCTTCACAACAAACAGAAGATGATTCTCAGTCTTTTCGTGAAAGCCAA
CAAAAGAAATTCAGATTTGATTCTCAATCAGAATCATTGCCAAGTCCTAAACAGAGTATC
ACTTCTCCTGCTAGAAGAAAAAGTTCTGTTATTGGTTTTAGAGAAGAAGATTTTGCTAAG
GCAAAACCTTTCAAATCAGCTCTTGAAAGTTTAACCTGCAGAGAGCGAACACAGAAAATT
GATGGACCCATTCAAGATAGAGCACATCTTAAGCAGTTAATGCATCAACTTTTAAATTCA
GTCCAAAGTGTGTCTCTGTGGAAACAGGAGTACAAGGACCATCATACAAAAGTTATTCTG
GGATGTGATATTGTAGATTGGCTTGTTGAACACGATGCCGCTTTGTCTCGATCTGATGCT
GTTAATATTCTTTCATTGATGCTCAACTTTTTGAATGCATAATGCCACAACAGAAATTTA
TTGATGGCAATGTGTTCTATAAGCCATTAGAGCAACCTCACATAGATAATCCAGATGAGA
ATTCTAATGAAATTCAAGAAAGTATGGAGCCCCTATGGGTAAAGGAAATACAGCCTAGTA
ATTCTTACATTTTTAAAGACAACAGCAAAGATAGTTCGAATACTTTGTCACCTAATACTC
CAAGATTCAGTGGAAGTATGTCTAGGCTTTCATCCTCTAGTTCAATGTTTTACTTGGATC
TGGATGTTAAGGAATCTAAAGTGAGCGTATTCAAATCTCAGCATGAATCAGAAACAAGTA
CTTCCTCAAAACTAGATGCTTTAACTACATCAGGTGCAAATGATTCTACTGCAGACCCAG
ATCAGGAAAATGTTGTTTTCTTCAACACTAAAGTTCTTGGAGGATTTGTGCATGATGCTG
ATGGTACTGCTATGACAGATGATTTGGATAATTCAATTATGAAATCTATAATTTCATCCA
GAACATGGCACCATTCTCATCTAAGGGAAGATAATGGAGAAAAATCAGCTTTTGAAAATT
TGAATGCTGCATATAAGACACATGAAACTACACTTCTTAACCAGCTTCTAAGTAATGAAG
GATTATCTTTGTCGTGGTCTGAAATTATTCTACCCATTATCCACCATGTTGTTGATTCTG
TTCGTCCTGATGTGAAAAATGATTCTGATGACATGGATATCAGACAATATGTGCAGTTTA
AAAAGATTCCTGGGGGCAGTAAAACAGAATGTAGTATTGTAAGTGGAGTTGTATTTACAA
AAAGTGTTGCTCATAAAAAGATGCGGCAAAGAATTCAAAATCCAACTGTGCTACTTCTAA
CTTCAGCTATATCTTATCAAAGAGTGGAAAATAAATTGTGTTCTTTGGATCCAATTATTA
TGCAGGAATTCGAATATTTAAAGAATACAATTGGAAAATTAACAGTTTTTAAACCAGATA
TATTACTGGTAGAGAAAACTGTTTCTCGTCTTGCTCAAGAAATGTTGCTGGATTTAGGCA
TAACTGTTGCTCTCAATGTTAAAATGTCAGTTATGGAGCGTGTTGCAAGGTGTACACAAG
CTGCCATAGTATCAACAGTTGATGCTCACCTGGGAAGGCCACAGCTTGGAACATGTAAAA
AATACAAAGTTAAAACTTACTCAATTGGAGGGAAACCAAAAACTTTGATGTTTTTTGAGG
GATGCCCAGAAAATCTTGGCTGCACAATTCTATTGCGTGGTGGATCAGCAAATGAGTTAA
AAAAAGTGAAACAAGTTGTTCAATTCATGATATATGGTGCTTATAATTGGAATCTAGAAC
GATCTTTTTTGATGGATGAATTTGCTTATTTACAATCCCAAGTAAGTGAACCAATGGAAT
ATGAAGACTCGCAAGATGATGAAGGTAAATCAGCCGAACAAATATGTATTGATTCAAGTG
TACCACACAGTATTCCTACAGAATCAAACAAGATTGGAGATTCTAGTTCAAATCTTCCCA
AAAAGAGCAAATCAAGAGTGGATGAACTTGGCAGAAAATTGGAAACAGAATCCATCAGTG
ACTTCAGTGATCCTCTGCACTCATATTTACAGCTGGAAAATGATGTATTTCAGTCCGATA
ATTGTGATTTCAAAGTAGATGATTTACCAGCAGCTAATACCTTCAGTAAGCTACTAGATG
ACATCATTTTATGTTCCTCACTTAATGTCAAACCATCTCTTCCTTTTTTGGAAACTGAGG
CTGGTAAAAAATGTGAGCTTAGAAAATTCTTCCCCCCTGAAATCTACTGGTCACGTCATT
TTGATAAAGAAAATGAAGCTCCAGTTCTCCATCCTATTGAAACTCAGACAGATTTGGAAG
ATGAAAGTGTTTCTTTAAAGGGCTTAATTAACAGTAAGAATGTGGAAATTTTACCTAGTC
ATCCTTTGACAAACTTCAAAATAACAGATATATTGAATTCTTCTCAAGAAATGCAGGCCT
TGCTGTCTGATTTTAGAGCTCGAGGAGGAACTATAAAATATCTATGTCCTCATGAAAAAG
CAGTCAAAGAAAAAGAAAAAAAGCTAACTACTATGCATCAGACTAAAGAGCATACAAGGC
CTGAGGTGAATACTAATACTGGACTCTGTTGGGAAAAAAAGACTGATGCACTTGACCCAT
ATAACCATCAGACTTTGGCTGTACTTTTTTCTAGTTATTCATGTGCATCAGATAATGCAC
CTAATTATTGTGTTAATCCATGGGTTGTCAAAATGGAATTTTATGGTTCAAATGACATAA
CACTTGGTGGATTTTTGGATAGGTATTGTTTCAGGTCTTCATATATCTGTCCTAGTGCTA
CGTGTATCACACCAATGACTGAACATGTTAGAAAATTTGTTCATGGGTCAGGCTGTGTTC
ATATTCTTTTACATGAATTAAATTCTGGTGTTCCCATGTCTGAAAATAACATCCTAATGT
GGAGTTGGTGTCATATTTGCACTAAAGCCACTCCTGTGGTTTCAATGTCTCAAGATACTT
GGTCATTCTCTTTTGCTAAGTATTTAGAACTGAGGTTTTATGCTGATGGTTATAAGAGAA
GGGGGAACGATGAAGTGTGTCAACATTCTTTACATCATGATCATTATCAATATTTTGCTC
AAAACAATCTTGTGGCTATTTTTAAATATACACCAGTTCTGATTTGGGAAGTAGTTTTTC
CAGCTTTTATAATTTCTGTCACAGATAGAGCTATTCCTGTCACTGCTCTTGTGGAACAAA
TCAAAACTATTGCTATGAAAGGTCATGGAATTCATAGTGATTTGCTCACAACTCTCTTTG
CTTTAAGAGATGAATATTGTGAAACAACTTCTGAAGATTTCATAGAAGATATGATTGATA
TGCTAAAGTTGGAAACACTTCCATTCCGTGAAAAAATTGAAGGTATTCAGCTACATCTGA
CATCACCTACTTTAGAAACTTTACAAATTAAATCAGCTGATAACTTAGAATATAATAAAG
ATATTTGTAACTATATGTGGAAAATTGAGGATCAAGTTATTTTGCTTAAATTCCACATAG
CCAATGTTGTTCAAATATGGAATAGTAGAATTCAGGAATTCATTTTGGCTAGAAAAAAAG
AACAAAAACTTCAGACAAAGCTAACTTCTCAATCTAGCCGAGTCTCAGAGGGTTCTTATA
ATTTACAAGAAGAATCTACTGCCAAACCTAGCAGTGTCTCTCCTGAAGATCAATTGCTCA
ATTCTCTAACTGTAAGTGCTGCAGATTCTAGAAGTTCTGAACCTAAAAGAACTTCCCTTA
CTTCAAAAATGTGTCCAAAAGTTAAGTCAGAAAATACTAAAAAATATGTGGAATCATTTT
GCAAAGAAAAATGCCGTCGATTTTCTTCTCCAGCTCGTTCTTTATCATTTGGAAGTATAA
ATAACCTATCAAAATATGATTTTGGACTTCCAAAATTTAAACGAACCAAGAGTGAACCTG
ATTACTTAGTTTGCCACTCAGATGAGTTCAACAATGTATTTTTTCAAAGAGAAGGTAGTA
TTTCGAGCAGTGATTCTTGTTATGCTTATGGTGTAACACCTGGAATTTGTGCTGCTTTGA
AAGTATCTGAAGTTGAAGATTATGATTCATATGTTGTTTGTCATAAAGATAGTGTTGATG
AGTCAGCTGTATCTCCAGTTTCAAGAAAGCACCACGAGCGTTCTAAATCTGAAACTGAAG
CTGTTATGAGTCACAGCAGTCATAGTTCCAAGCATACACCTGAAAAGCAAGCTTCAATGG
ATGGAAAAACTGAGAAAAGGAGTGTTAAGAATCTTTTAAATCAGCTTAAACCTGCTTCTA
CCTTTACTCCTTTAGATAACCCATTTTCGAATTTGGAACATTTATTGTTACCCATTCCAC
AAAAAGTTCCTGTCATTGTGAATGAAGGAGAGCCAAGCTCTATCATTGCATATGCTTTAG
CTACTGATGATTATGAGCAAAAATTGCAAGAGTTAAAGCTAAATTTGAATACTATGAACA
TTTCCCAAAAAGACAGTCAAACTTCTAGTCCACTATTGAAACACAGATCTAATATAAAGT
TACAAAGTGAAAGTACCAGTAGGTCAGATGTCCATTTTTCTAGTGATGATACTTATGATT
TTTCTTTAGATTCTTCTGATAAAACACACCTGAAACCTACCAGCAAGGCAACTTCTAATT
TGCATCTAGAAGTTCAGTTCACAGATAATTCAACCAAATTTTATTGTAGAGTGTATTATG
CAGAACAATTTCGTAAACTACGTAGTTTAATCTTTGCAGAAGGAGAGGAACGTTTTATTC
GCTCATTATCTCATTGTATACAATGGGTAGCTAGAGGAGGAAAATCTGGGTCCTTATTTT
GCAAAACTCATGATGATAGATTCATTTTGAAACAAATGCCCAGATTAGAACTCCAGTCTT
TCATGGATTTAGCCCCAGCATATTTTCAGTATTTGAATAAGTCTTATTTGGAACAGAAAC
CAACTTTGCTGGCCAAAATTGTTGGAATATTCCGAATAGGTTTTAAGAATACAACTACAA
ATACAGCAATGAAAATGGATTTGCTTGTAATGGAAAATCTTTTTTATAATCGAAATATTA
CAAGGAAGTATGATTTGAAAGGAAGTATAAGAAACAGACTTGTTAACACGAATGGTGATC
AAGAAGATGATATTGTTCTTCTGGATGAAAATCTTTTAAAAATTACCTGTGATAACCCAT
TCTATGTGCGACCACATTCCAAAACAGTGCTAACTTTGGCTATCAGCAATGATACTCAGT
TCCTAGTTGACCAGTCAGTCATGGATTATTCTTTATTAGTAGGATTAGAGGAAGAGAAAG
GACAGTTGGTTGTTGGCATCATAGATTACATTCGCACATTTACATGGGACAAAAAAGTAG
AAATGCTCATAAAATCTTCTGGTATTCTTGGAGGCCATGGTAAATTGCCTACAGTGGTAT
CACCTGAGCTTTACCGAATGCGCTTTTGTGAGGCAATGGACAGTTACTTCCTGTGGATTC
CAGATCGCTGGACCGGTCTGGGAAAAGGTGTTGATGGATAAATTCTAGTTCATTTTATT
>Locus_11973
GTTTTGAAGTTGTTGACAAAACTTTCAATAGGCAGTGCGTTGCCGTCATCCGAACGAGCA
ATTTCCTGTCTTGATAGTGTCTTGTATGTCATTGTTTACATTTAATATCTCATGATTTTA
TTTTACATATCATTTTCACACCATGGGTCTACTGCCATTAGAATATACAGACTGTTTGAC
AGATACTCCTCATTACCGAGAGAATCTTCGTGCTCATGAAAAAGAATTAGAACGAACAAG
TCAAGCCATCAAAGGTTTAATCAAGGAGGTCAAAGATCTTTTGGCAGCCGCAAAAACATT
GTCAAAAGTACAAAGAAGTTTAGCGTCTACATTGATGAATTTTCAGCTGGATTGTATAGG
ATCTAGCCAAACTGATGATGAAATTATTATAGCTGGTTCATTAAAGGAGTTTGGAAGACT
ACTTTGTGTAATTGAAGATGAAAGAGACAGAATGCTGGATAGAGCAGAGGAAACTTTAAT
TGTGCCTATAGAAAATTTTAGAAAGGAAAATATTGGAGCTGCCAAGGAAGGTAAAAAGAA
ATTTGAAAAAGAAACTACAAAGTTCTGTCAATCCCTAGAGCGGCATTTAAATCTGTCCAT
GAAAAAAAGTGAAAACCATCTTTTAGAAGCAGATGCATCTCTTGAAATGGAGCAACGTCA
CTTTTTTCAAGCATCTTTAGAATATGCATCTTTATTAACAAAAATTCAAGAAAAAAAGAA
ATTTGAATTTGTTGAAACTATACTAAGTTTTATGGTTGGACTAATGACATTTTATCATCA
AGGCTACGAAGTTGCAAATGAATTTAAACCGTTTATGACAGATTTACAGAGAAGGTTGCA
AAGGACTAGAGAGAATTTTACTGCCACAGACAATGAAGCTGAGCAGCTAAAGAAGAAAAC
ATTAGAGAAAGCTCAAGATCCAGGTGTTTTAAATAAAATGTATACCAGACAGGGCTACCT
TTTTTTAATGGAAAAGAAAGCTTTAGGGACAACGTGGACAAAGCATTTTTGTCAGTATCA
AAAATACCAAAAAAAATTTTCTTTGATGCCATATTCTCAAACAGTTGGGAAAATTATGAA
TGGAGAAACTGTTACAGTTAAAGAATGCATTGGGCGTCAATATGACTCCATCGATAAACG
TTTCTGCTTTGATGTTATACCAGAGGATAAGACAACATCATACACATTTCAAGCATTGTC
TGATGAAGATAGACGATTATGGTTAGATGCAATGGATGGCAAAGAACCGACTCACAGTCT
GTCTGGAAAGAATATGAAGCCAGATGGTTTTGCCTTAGATGAGGGTGGTTTTACATTTGT
TCAATGGTGTATAAATTTCATTGAATCCAAAGGCCTTTTAGACCAAGGTTTATACAGACT
TGTAGGGGTTAATTCAAAAGTTGCTAAACTAACACAAGTTGCTTTAGAAAACAAAGGAGT
TAATCTGTTGTCTTTGGATGAAGATGAATATGAATTGAAAACAGTTACTAGTGCCCTGAA
GAATTTTTTTAGGAATCTTCCAGAACCTCTTCTTACATTTCGATTACATGGAGCATTCAT
TGCTGCGGCAAAACAAGAAAATAAAATTTTACGAATAAATAACATTCATGTTTTGGTGCA
TTCGTTGCCTAAAGCAAATTTCCGCATGCTAGAAGTGCTTATCAGTCATTTGTGCAAGAT
AGCAAAGTTATCTAATAAAAATTTAATGACAGTATCTAATCTGGGAATCTGTTTTGGACC
TACTTTGCTACGCCCTGAAGAAGAAACTGTTGCTGCAATAATGGAAATAAAATTTGGGAA
TGTTGTCGTTGAAATTCTTATAGAAAACTTTGAAAAGATCTTCAAGAGTATTCCTGAGAC
AGATTCTATTCGTCGTCAACCACCTCCATATGTACCTCCACCTCAACCTTTACGTAAGGA
TGGTCATCAATCCCCACCTCTTAGTCATTTGTCATCAAATAGATCTTCATCTATTGAAGT
TTATGGAGGAAGGAACAATCTTCAAAATATTAGTAATTTTCCATCAATATCTACCTCTCC
GGATTATTCTGTACCTTATTCAAATTCATCTTCTGATCAAAAGCCAAGAGCTGGACTTGT
GTTGTATAACCCTATCTGGAATAATGGTTTACCTCTCAGTAGTAGTACTGAATCCTTAAC
CACTAGGTCAGGAGCACCTCCAAGGCCACCTCTTCCAGAGCCAAAGAATTACATGTATCC
TAGTTCTTGGAATAGTGAGTCAGATTCTCATCGTGGATCTAGTATTAATTCATCAAATTT
AGGTTCTCAGGAGTTTTTTGCTAATGAAGAAATCCTTTCGAATTCCTTATGTACATCTCC
TAATGTTCTTGTGAATTCTGGAAGGAAAGTAAGGACATTATATGCTTGCAGAGGAGAGAA
TGAAATGGAATTGTCATTTGAACCAAATGAAGTCATTTATAATGTAACTCCATCCCAAGA
ACCAGGGTGGATACGAGGAACACTAAAAGGCAAAACTGGTCTGGTTCCAGAAAATTATGT
TGAATATTTTACATGATGTTTTGAAGTATTTTTGAAAATTCTGCCCCCTTAGTGGATGTA
GCTTTGGGTTGGTATATGTGAACAATAACTTAGTGATAAACTAGTTTTATATCTAATTTA
ATATTTAAAACCAGTCAAATACCTGGAAACAACATTCATTGCATTCCAACTTCACTGATC
GAATGATTGTTGTATTTTTTAAAGTATTATTTAAAAATGAATTTATACACATTTAAGTTG
TTTTGAAATAATATATGCAAATTGATGTCATCTGATGTATTATATATAACACCCCTTCAG
AAGAAACAGATGTTCATAATAAAGTATTTTTTAATAATTAATTGCAATATATGTGTGCAT
GTATTGTTTAGAAAACATTTTAAAGGACAAC
>Locus_11974
CACATTCAAAGAATACAAATTCATTTAAATATTAAAGTAAATCTCTTAAATTTTGTTTTG
ATACATTTTTACACAAAAACTACAAAATAATTCATTTAAGTATAAACAATAAGAATCAGA
TTTTTAAAATGATGTTTTTCTAGTAAAATAGTGAAATTCCTTTCAAAAAACTGGAATGAA
AAACTTTGTACTACTTTGGCAACACATTTACTGATTGATATTCCGCATTTTCATGGTATA
CTGTTCACTAAAATCAAATTAGAACAGTTGCCTTACTTTACAATGCAGCTACATATCTAT
TTGGTCTTAAAGACGATAGTTTCACCATGACAAAAGCTGTTGATCTTCTCCCCAATAACA
TACATAAAGAATTGTACCATGATACTCAGCACAAAGAAAACAACTTTTTGTGGCCAGTTT
AAAATTCGAAGGAGTGGATACACCCATATATTCATAGCAATAGCCAGGTACAATATCCAT
ATCATATAAACAAGTCCAAAAGCTGCAGCATATTTCAGTCCTTCTTGACGACGTGGATGA
CGATGTTTTACGATATACGTTTCCATTAAGAGTACAGGCAATATCACAGTATGTGAAACA
TGATTTAACCAGACAGGAAATATGTTTTCTAAAACTCTTGGAAAGATCAGTTCTCTATCT
ATAGTATATAATCCCCAGAACATAAACACAACAAAAATGCCATAAGGCAAGACAATTCCA
GCATATATTTTATCTCTTATTCTTGTAAATCTGTAATAACTTCCAGTTGAAGTCTTCATT
AAATCAATAACACAAGAGGCTGCGAAGAACAAAAATTGCACAATCAAATTCCAAAATGTC
AAATACTTGAAACGCCCTGCATAATGTTCATGACTTCTAACATGTGGCATTGGAGGTAAA
TATTCATATCGAACCAAAGCACAGAAATACATCACAGCAGCAAATGCGTGAAATGATAGT
CGAATCATCATTTTGGAATTCATTATGATATTTTTTTTTATTCACACTTCAAGTGAAAAG
AATTGATAGAGTTCCAAAGATTAAAGGAAAATACGGTGAATGTATCGCGTGTTTAATTTG
TCATCTTTGACGAACACTTCCTCTAAAGAAGACAGTAAGTTCCGCCACTAATTAATGTCA
TACCACCTAAGATAAAAGAAGTCTTATCTGTTTTGATCAACACCTTTAAGTACTCAAACT
CAAATTTCTGACGTAAATTCATCAACTAACGCCTCTAGGATGAATTGTTTATGTTTATAC
GTCAAATTACGGTTAAATCACGGTTAACACAGAAGTTCTGAAGATTAAAACAACTTATTG
ATTCGTTATAAAAATTGATTCAATGAATTCTTCCAAAAAACGTAAAAAACGGGATTTC
>Locus_11976
TTTTTTTTTAAAGATGCTAAGCATTATATACACTTTATTTTGTTTTGTCTAAAATAATAA
CTAATTTACAACATATGAACAAATTTCTGAAAGCAAATCTTGATCATCCATTTTTAAAGC
AGCTACTGGATCTGTAATGGGGATTTTCCTTAACCATGAAGATATATCAATGCCAGTCTC
TAAAGAACTCAATGTTTCTTCCAAACTAGGTACTGTTATTAGGATTGTACCAGAAATTGT
GATATTGTTCCTCAACCATGTCCAAATCTGTTTTTGAGTTTCTTTTGGCATGAAACATTC
AAATACATTATTGAGGATAATTACATTTGCAGCACGGACAATATCTGGCAAATTGCAAAT
GTTATCACAGATTACTTGTATTCTATCGTTTAGATCATATTTATCTATGATATGATTCTG
TAGTGCACATAACTCTTTGTTAATTTCGATCCCAATTATTTTTCTTGCTGCACTGCAGTA
ATATGCCCCATAAAGTACTGCTCCTAATCTAGATCCAACATCAAGAAGCACTTTATCACT
TAAATCTGGCAGCATGTATTGAAAAATAAATTCTATTCTTTGCACTGATGCTGAATGAGA
GATAAAGGTTATAGGTTTAACATTAACAGATCCACAATTCTTGCAGTAATTTCTACTCAG
TTTTCCTTCCTCTACTAATGCATCAATCTGATCATCTTCGAATAGGAAACTGTCCACATG
GATAATAGGTTCATTGCCAGTATTGGCAAGATTTGAATGATTGATCTGTTCAGAAGGGAG
TATTGCTTCAGTAGGAACTAAGGTTTTTATATCTTCAGCAATTGTTCTGAGATCAAAATA
TGTTTTGCTGTTAGATGAATCGTTTAAAAGGTGTTCTCTGCACCATGTTAAAAATTCAGG
CTTGTCTTGAAGTTCCAACGAATGAACTAGACTTACAAATGCCTTTTGAGCAGAAGCAAG
ATCCATAATAAATATCGAATATTTTTTTTTGTATTATAGAATAAAAATAGTTAACGTCTA
TCTTCTAAAAAATCACAACATTGAATCCACATGCGGCGATTTG
>Locus_11977
CTTTAAAATTAGCTTTTCTATAACAGTCACAAACCTTTTAAAATTTCGAAATTATTCTGG
ATACAATCACAAAATGGCAATTCAAGAATAGCACATAAACAAAAATATATTAATCATGTT
CCCATAGAATTAAAAATTCACTTTTTGGAATATTTATACCTCAGAATTTAAAGAAACTAA
AATCACAGGAAATTCAGTCACTTTCAAAAATGCTATTCTTAAATATCAGAAAGTTTCCTA
AAATTAGGTCTTTCTTGCTATAGCACTATATTCTTCGATGTCTGATTCACTTCCATCATC
GCCATCTGCATCACTCTCTTCTAAGGAGACTCGATCAAACCCTTTGTGGGGATTAAGAAG
ACTTCCCAAGTTGAATTTATCCTGGGGATGAGGTGTTTTGTAGCCACCCCACCAACCTTT
TAGGTTCCCAAAATATGACTGTTGAAATTTACCTCTTCTTTTAAGTCTTAGAACAACAGT
TATCAAAACAAGACATAAAATAGGAATTGCTAAGAGGCACATAATAATAATTGAAGTCTG
GAATCTGGAAGAATCTTCCTCAGCTGTTGTTTTGCTATCCTCTGAATTGTCTTGGGTTGT
GGGAAAAGCATGAGCTTTTATAATTTTCTTAGGTGAATTTACTTCATGGGTTTTGATTTC
AGGAACATCCAAAACTTTTTTTGTGGATTTGTGATACACTCTCAAAAATCTCCATACAAC
ATTAGGCCCTATTTCACAAACATATGCTTCATCTGCATTTGGTACAACAGCAATATCATG
AGGTCTAGTAAATGTCCCAGAATTAGAACTTGGAGCAAAAACATTTAATAATCGTTGATC
TGTTACATTAAACACAAATGCTCGAACCATATGTCTTTTATCAAGTGATTCACCACAAAC
AGCAAAAAGAAGGCCTTTATCTGGAGAATAAGCAATAGAATATAATGTTCCACCAAATTC
TTCTCTTTGAATCTGAAAGCGGAATCGTCCAGACTCTAAAGTAAAACACTGAATTCTTCC
ATTTTCTCGATCTGCAACACAGGTTAAATCCCGATCTTCTAACAGTACAACTTTATGGGG
AATCCTGAAACTGCCAACTGGTGGATTTCGTTCAAACATATTATCTTGTTTTCCCCATTG
ATTCAGGAATTTACCATCAGAAGAAAATCTTATAATTCTGGAGTTGCAATACCCATCAGC
AATATAAATATCTCCAGTCTTGCTCACAGCTACACTTGTTGGTTTGCAAAAATGTCCATT
ATCATTACCAGGGATTAATTTTTCACCAAGAGTCAGAGCTGGTTTTTTCAAATCATTTGC
AGTAAAATGGAACACCTGATGAAGAGCTACATCTGTCACCCAAAAACTACCATCTGTGTA
TATAAATAGACCATGAGGCATATAGAACAAATCACTACCCCATTGATGTAGAAGCATGCC
AGTTGATGCTTCCAGAGTCATTACTGTTGGAATTTTGATGGGTCCTTCTTTGGCAAGAAG
ATAATTATGGTAATTATCAAAAGTTAATTCATTCCAAATATGATCACCTCGATGAAAGAT
CACTACATTGTCATCATGATCTACAGTCACAGCAGCAACTTGACCAAGTTTCAGATTTTT
GGAAGGCCAATCATGAGATTCCTGATACATATATTCATTATTTAACACTCCAGGAATATC
AGGTCTTGATCCAAAAGGCAAAACAACATTGGTGGAACTATAACCAGGATTAAACTGGGA
TTGTGGATCATTCTCCAAGTTGTTGTAAGAAATAGGAGAAGGGTGATGATGAGAATTGCC
ATATGCCTGTTGTTCCATTTCTGGATTAGAGGGTAGAGGTACATCATTTCCAATAGGTAA
AGTATCCACAAGTTTGCCAAATTGTGTTCCAATACAAGGAGGAGATTGGCCAGCTTCGGC
ATTGCGATATTCTGTGTAGTACATTACATATAAGTTGCACATCTCATCATTGGAAGAGGA
TCCAATTTTGACAGCATAGTCCATATCAGAAGAATTATAAGTACAACGAGCAGCTAAAAT
ATCTCCATTAGTAATTGTATGCTTCCTTTGCATTGGATAAAAAGCTTGAGGCCATTGAGG
GTTTCCTTTAGCTAACATAGTCCAACTGTTATTCAGAGGATGCAAGTAATATCCAGTTAC
AACAACACCAAGTTTATGAGTATGGACACGATAAGCAAATGGGTGGATGTCATAACTTTC
TTCAAACTTACAATTCACATCTACATGATATTTGGGTATTCTGGGAGGTATTCTAGCTGT
ATCAGCTAATAGCAAACGAATCCCTGTAATGTATCTTTGCCTTTGAGTGGTTAGATGCAA
TTTCAAACCACTATTATCAGTAACTCCCTCTGGTAATGGATTAGCATAGTGAATTTGAAG
AACTACATAATGAATAGAACTGTTGCCACCAATCAAAAATCCAACATCTTTAGGTAATTC
CATTGGTGGTGCATTTTTAGCCCATCCATACATAATGGTCATACGACTGCAAAGATCTCC
ATGCGCACAATCCCAGTAAGTTGGATATAAATGGTTCTGGTTTATAATATCTTTGCAACC
AAATAGAAGCATGTGATGAGCAGTTTTCACACTTATATCAGGATCGTATTTTACAATATA
AGCTTCATGAGGATCTAATTTTCTAGCTGTACATAAGTAAGCATCAGGCATAGTTGGCTT
AACATCAGGCATATTGATGTTCATGCTGTATTGACTGTCTTCTGGAAAGGGAGATGCATC
TAAATGTTGCAAGGTAGCTCCAGACACAAAGAACAAGAGAACAATCATTGCAAGTTTCAT
CATTTTCATGCCTTAATATTTTCAGTTTCACCGATTAATTAAATAGTGGACACTAAACAC
AAAAGAGGTGAGTTAAATAGCTACATATATCATGTTGATGCACAGTAATTCATTGAGGAA
TCCTTGGCAGATAAAATATTAAATCGAGACAATGTTTATTTTGCCAATAGTACTCCAATG
AATTTTTGGTTTCATGACATCACAG
>Locus_11979
CAATTTTCTATTTTTGAATATTTTGTTATTGGGAGGCTGTTAAGTTTAGATAGAAAATCG
TGATGCTGATATTTCACAGTTTTTTAAAATTTCTTGAGATTTGATATTTAAGACTCAATC
CCTTCATGAAACATATTTATACATATCTATGTGTGATGTTTGATGTTTATACAAGCCTTG
CTGTGTCATTGTTGTAATGCAGATATTACCCCACCTTTTGCCATAGAAGTTTGTTGTAAC
ACTCAGAAAATTACATACAATTAAAGGGTATGATAATGTAAATTTTCCAAGCGTAAGTTA
TAGAAATATATGTATATTAATTGTGAGTTTTTGAAAACCTAAAAAAAAAGAAAAAACAGA
ACTGTGATCTTTACCTATTACTGTGTAATTATTCTTTCTTGCATGCTTGTATCTCAATTT
TTACAGTGGTGCTCCAACAAAGCGTCCAACATCATTCTGAAAAAGTATCATGGAACCAAG
AAGTCAATTTAGTGTGTTCTATATCGAACTTACCTGACGAGCTTGTTTATGGATACTTTT
AAGGTTTTAATATGTGCTGTTTTGGGAAATTTAATCTAAAAGGTTTTTGTTCCTTTCTTA
CAATAGTTACCTCTACTAAAACATTCTTTTTTAACTGTATTTAATTGTAAAGGAAAAAAA
AAAGAAATTTAATCGAGTCTTAGTGTAGGTGACACTACTTTTTAGACTTGTACAAGCACT
GAATCTCTAGTCAGATATGTGCATACCCACAGCGAGTTTGTGTTAATATTTGCACCTGTG
GATGTATCGTACACATTCTAGTCCCTTGAAAAATGTTTTAAAACATGTACAAAATTATTT
CTAGTCTATGGTGTCACCACACTTTTCATGTTTATCCAGTATCGTGACTCATGGATATTG
CAAGGTGCTCTGAATTCTCTAGTCCGGCCGTTTTAAACTGTGACTAGTGCTCAATTTTTT
ATGTAGTAAGAATTAAAATTCTCTAAATGGAATGGATATTATTTACAAACATGTATAAAA
TCCATTATATGAAGAAATTATAAACAAAGGTTCCCAAGGAAGGTAGTTCACACTGCATTT
ATATTAATTTATGTTTGCATATCACAGTAACTTTAAAATTCCTAATGTGTGTGATTTTAA
ATACATCCAAAATCGGGAAAATCATTAACATATCTTTTTTTCTCCATACTAACACTTTTA
GAGTATTTAATGTCGTGAAGCATAACTCGTATAGAAATGTAGTAATCTTGGATTGTATTA
GTGGGTTTCCTTCCTCAAAATTTGTGTTCCCCTGAATGTTTATTTAAAAATAATATATAA
AGTGTTGTATTCCTTAGCTTGTGTCCATAAGTGTAAATTTTTGTAATATGTGCAAATGTG
CAATTGCCATTTTAAAATTTATTGCTTATTGTATTTCCTTGCATTGTGTAGTAAAAAGCT
GATGTGTATGCAAGGGACTGTGATATATTCCTTGATGTATAGAAATAGCATTTGTTAGTT
TGCCATTGTGTTTTATGGTTAAGGGTTCTTGAATATTTTAAGTTTAATCAGGAACTCTTG
AAATTTTATTTTCTGTCCATTCAGCTTGCAAAGTCAATATCTGTGTGTTTTACATGTCAT
TATTATAAGGAAATTTCGTAATGCTGTGCCAATAAATAACTTCATTTTCATTTTTGGAGT
GTTCTTTTCACTGTTTATCTTAAAATGATACCCTTTGTACAATCTTATTTTTTTAGCTGT
ACAAAATCTTTTTAATTTTTATCTAGTCTGCTGCTCAAACTTGTTTTGTTTTATTAGAAT
AGTTTACTTCCACTAATCATGTTTATTGTACTCAACTTGCCTGTTCAAAAAAAGGCATAA
AAGAACAGCAAAATATTTTTAATGCTCATGTGTACAATTCAGACTGTAAAATTAAATCCA
GGAATTGGTTTCCTTGACTGTGTTGCAAGAACTTGATTCCTCAATTCATTTGCATTTTTT
CTGTCGCTAGTTTTTGTACTAGGCTCAGATGCATTTTCAGTCAAGGAAGATAAAATGCAT
TTCATGTATGTATTTTACTTGATATTTAATTTACATTAATAGACTGTGTTTAATATAAAT
TGG
>Locus_11980
CTTCGTTTTAGGTCCAGTCATAGAATCTGAAGAGAATGCGCAGTAAAATTGTACCAAATC
CACCTCCTAAACCTGAAACAGCGTATTTGGCTGATGACAACCTCTTGATGGGTATCAGAA
TATCTTCTATTTATAAGCAGACTGTAGTCGAGCGAACAGGTAAGCTCGACGTTGGAGAAT
TTGAACTCCAGCTCTTTGATTCACGCTACATGCTAAAGGGGGAAACTGAAGAGAAGAAAT
GCAAAGGATGGCTAAAGCCCTCTTGCATTCCTATCACTATTATTCTTGCTCTTATCATTC
TTGTTGTTCTTCTACCTCTAATTGGCCAGGATGAAGCCAAATCAGTGGAAGTCATCACTC
TAGGAGATTATGATGCTCAGTTTAAGAACTGTTCCAGTCCTTGTGTTATAACATTAGTAG
AGAGTATACCTGAAAACTTGACATTTGCTGAAGGAGAACCAACACACACATCAGTATTTG
AGAGTTGGTCACAATTGATATCTTTAGCAGAGAGGTCCATTGATATAGCAACATTTTATT
CTACATTAAAAGGGCAAGATATACAACCTGATGATCCAGATCCATCCTCATGGCAAGGTG
ATAAAATATTTAATGATCTCATGAAAGCTGGTACTGACAGAGGAATACGAATTAGAATTA
TACAAAGTGAACCGACAGGCTCAATGCCTGATTTTGATACAAAAGAATTGGAAGTGAAAG
GTGCTGCTAAAGTCAGAAGTTTAGATTTTAAAAAAATGTTGGGAAATGGTGTGCTTCACA
CAAAAATGTTTCTTATTGACAAAAAGCACTTTTATATTGGTAGTGCAAACATGGATTGGC
GATCCTTAACACAAGTAAAAGAACTTGGTATAGTTATTTACAACTGTTCATGCTTAGCTC
TGGATGTAAATAAAATCTTTGAAGTTTACTGGAAGTTAGGTGTACCTAATCCTTATATAC
CCCCAGAATGGCCAGCTGATTTGCAAACTTCAATAAATAAAGATAATCCTGTCACTGTCA
TTATGAATAACAGCCAGATTTTGACATATATTTCAAGTTCACCGCCACCGCTGTGCCCTA
AAGGACGTACAACAGATTTGGATAGTATACTTGATTGTATTAACAGAGCCCATACATTTG
TTTACATAGCTGTAATGGATTATTTCCCAACATCTCTCTACATGGATAAAAACCATTATT
GGCCTGCAATTGATGATGCTCTTCGTCGAGTAACTGTTGTTAAACGACTTCAAGTGAGAA
TTTTAGCAAGTTATTGGAATCATACTAAGCCAACCATGATGTCATTTTTGAGATCACTTC
ATGCTCTTAACAGTGATGTGTTTGATATTGAAGTAAAAATATTTGTTGTACCTACGTATA
CAGAAGCTCAAGCAAAAATACCATTTTCTAGAGTGAATCATAATAAATATATGGTGACAG
ACAATGCTGCTTATATTGGTACTTCTAATTGGTCTGAAGACTATTTTGTGAACACTGGAG
GGGTAGGCATTGTCATTCGTAATTCTGTCATCAATAACACAGAAGCCATCAATCCTATAA
GAGACCAAGTGGAAGAAGTATTCAAGCGAGATTGGGCTTCGGAATATGCACACCCTTTAT
CACAATTCCAAGACATCACGTAATATACTAAAACAAAAATTCTTTAACCAAGAACTTTTA
CTTACACTTGCTATTTTAAATAACAATCCCCAAAATGGTGCATTTTTTTCTTCTTTTTGC
TTTTGTGAACACAGATTTTCACCATAAATACTTTGATGTATATATTCCGACTCATTCTCT
CTGTCACTCTACAAATTTTACTTTTGTTATTGACTGACTTAATGTGTAGTGGCTATTTAA
ATTCTCTTTCACTGTCACCCATTTTAATATTACTTCTTGCTCTGGATGTTGTTTTCAATT
TATCCAAGTTGTAATATGTTTTTCATTATTTCTGATCCTAATTTGGTATTGGTGAAGTAG
TTCAAATAGGACTGTTATGCAATTGTTCTTGGTATTTATTAATATATATTATGTCATATT
TTATTGATGGCATTGATTTTTAAGGGACTGTTTTGATTGACAACTCTGGTGTTACAAAAA
AAATCCATTTTATTCTTGTTTTATTCGTCATACAAAAATGATGCCAAATCTTGCACAGGA
GCTTATTAAATAATGACATAAGGAAATCAGTTAAATATCTTTTTAATATTGACAAGTCAC
TTAAATTTTTCTTTCTTACTGATAACAGCATGTGAAAGTGTTGCTTGATAGAATATGAAA
GAAAAATGATCAGAATGTATTAATTCCCTATCGAAATGCTAAATTCTTGACTTTGAAATT
TTCACTTTATTTTTCATAAAATCCAATCTCTTATATTGATTATTAAAA
>Locus_11982
CTGATGCAATATTTTCTGTGCCATCTTTGAATATTGGCCGTTACTGATGCAATATTTTCT
GTGCCATCTTTGAATATTGGCCGTTACTGATGCAATATTTTCTGTGCCATCTTTGACTTT
TTCGGGTGTCAGTACTTCTGTCTGATGTCTTAGTGTCTGTAACTCAAATTCACAATTAGC
AAGAGCAAGCTTCAACTCATACAGGAGAACCATATCACTGCGCAACTCATTGAAATGCAG
ACATATATCTTCGGTAGGGATAGGGTTTGGTTCAATCTCAAGTTCTTTCAATAGTTGTTC
AATAGCTTTGGCTTTTTTCTGTCCGACTGATGCAGGTAATTTCATCCTTTGACTTCTCAG
AGTCACACCACTTCCTTTAAAGTCTGCAAATTTAATGCCAGCTGAATCTACACTTGTATT
TTCAGCTTTGATATTTTTTTGCTGTACAACTTTCTTTTTTGGTCCTTTCTTTTCAAGTCG
TTTGGTTTCACCCTGACTGCTATCAGCAGCTGTGATTAGTTTCTGCAGATCTTGAGTTTT
CTTTTCCCGTTCTTTTTTTCGTAATTCGATTCTTCTCAATTCATTTAATAAATGTTGCTC
TTCTTCAACCTGTTCTGGAGTTCTATCATACAGTTTTATAAGTTGTTCTTTCCGTCTTCT
TTCATGATCAGCATCATAAGCAATCAATTTTGGTTCAATACTACCTACAGCACGCACCTT
AGCTAGAGTATTGCAAATATTATAATAGCGTTCCTTTAAATCTTCAATACTTCTATTAGG
AAACCTTGATCTATCCCAACGATCTTGAATAACAATGAAACGAAGATCAAATTGCTGACA
TAGATCAAAAAGATGATCAGTTTCTTGCCGTGTCCAGCCTTCACACTGCAAGTGCTGGAT
ATATTCATCATCTGTATATTCGGGAATTTGAACAGACTTGTTAAATTTAGCAAATGGATA
TTCTTCACCTTCATCTTCTACACGTCTCCAGTGATGGAAAATAGCTCCATCCTTTCTTGC
TGGATTACTAAATGGCATCCATTTCCAAGGTCGAACTCGTTTCAAACCTAGTTTAGCTTT
ATTTTGTTTATAACCTTGATCACTATCTGTTATAAACATAGGAGGCTTATCTTTGTTATC
AGAGTACAGCAAAGCATAGAGTTCCCTATGCATTCCTTCAGGTCTTTTAAAAGTAGCTTC
ATTAAGTTTTTTCTTTTTTTTCCTGCCATCCATAATACTTTCCTTACTAATTTCTGGAGT
TTGGGGTCTTTCGACATCCAAAATATCAAGAACATCACTCATCTTGCGATATCAAAAAGT
AAAATAATTCTCAAAAAGTTCTTTTTTTCAAAACCTCTAACTTATGAATTAATTGCTTGA
AGGGGTTACATATGATCTTGGAAGGCAATTATTTCCCTGAAAATTTTTTTTGCATAAAGT
AAACATTAAAATTTATTTTGTGAAATTCACGGCAGAGAAAATTTATATGTAAATATTTTG
AATTAAACTTTAA
>Locus_11983
GTCAGAAGCAGTTGCAGTAGTAATTTTGTTGTGTTTGGATCGAGTGAGCTCTTCTGAATG
TTAGATGTCATTACTTTCGGGATTTTTTTTCTGTGTGCGTATAAAATCTGAAAGTTTGAT
TGTGCAAACATGAAATTTTTATATTTTTTTGTCATAAATGTATTTTAGTTGTGTGAAAAT
AGTTGGTGCGTTCATTAAAGGATAATCTACCATGCATTCTCTAAGGAAATGGTTTTACAG
ACCTAAGAAAGAAGATAGTTCCAAACTAGCTCTTTTTTATTGGGCTGATGAAGAACTCAC
GATGGTTGCCAGCGAGTTGGACAGCTTTGACGGTCGTACTGATCCCGATCGATGTTCCAT
ATTAGTGAGCCAGTTACGAATATGTCAAGATAAAGTTTTAAGCATTTGCAATGATATTAT
GGACGAAGCAATACCCAAAATGAGAGCCAATCGAGATTTCAGAGCTAAATTTCCAGATGA
TGTGCTTCATGAAAATCTTGCAGGGCAGCTTTGGTTTGGAGCAGAGTGTCTTGCTGCTGG
CTCTAATATTATCAATAGAGAACTGGAAAGTGCAAGTATGAGACCATTAGCTAAAGCTTT
GACTCGTGCATTAGAAAATGTCCGATGTCTTCTAAGAGAACAAGCTTTGAAGAATTGTCT
CGGTTATTCTGATAAGGTTCGAGAAGCATTAAGGATATTTGATATGCTCTTTGCTGAATT
TGAAATATGTTATGTAAGTGCAATGGTTCCTATCAAGAGTGCCAAAGAATTCCACTTACA
ACAAGAAATAGTGGTTCTGTTCTCTGAGACTCTTATTAGGGCTTTAAAAATAGGACTAGT
TACACAAGAAATGGTGGATGATTTTGATCCATCTCTTATGTTTACCATTCCTCGACTTGC
TATTGTTTGGGGTTTGTTATTATATCCAGATGGACCTTTTAATGTTGAGAAGGATTCTGC
TGATCTGTCTGAATTATTCCGGCCATTTTGTAATTTACTTTTCAAAATAAGAGATTTGTT
ATGGACTTTGACAGAATCTGAGCTGCGCACTCTTGAAAAAATGCTGTGCAGTTTAGAGGA
ACCCAAAATCGATGACAAATCTAATGTTAGTGATGAAATATCCTTAAAAACTTCTGAAGA
TTCTGTTCCTCATTTTTATCAAAACCAGTTGAATTGCAAACAATTCATTCATGATTTTTA
TGCCTATAATTTTGGGATTCATATTCCTGAAAATGGCATTCCAGAAAATTCTGATGATAT
TTTAATACATGAAAAACTTTCTGTTGATGTCAAAAAGTCCGATAAACGACAGAACAATAA
CATTGAATTTGAAGTTGAGTTTCAGCACACACCTGGAGCTTACACACCTAGAATATCACC
AGAAATTCCAGAAAGTGACATGGAGACGTTAGTTTCCAGTGATTTTGGTATTTCTGATTA
TGATGAAGTTTTTTGTAATTCACAAAACAGAGATAAACTTCAATTTTGTTCTAGTACTGG
AATGAGTGAAAGCAGTCAGCGTCATTTACAAAAAAAAGAATCAGAGGACTCTTTGTATGA
TGATGAATTAAGGACTAGTAGATTGAGGGTTGAAAGTACTAACACAGATGGCACTTTCCT
AAATTCCTGCAGGGAAGTGCCAAAAATTATTACTGAAAATTGTGCTTACTGTGCTACGAA
CAATAATGATCTTTCTTTTCAACACTCTACTGCTTCTCTTGAAAATCGCCTGAGTAGGTT
GCATGAAGACTGCACCTGTGGTTTGAACCGTTCATCGCGAGAACATTTAACCCCCTCAAG
AGAAATAATGAGGCAAGTTATGAGGAGAGTAGAAATTGTTCCTCCTGGGCAGCGAATTGC
AGGCTACAGTTCTTCAGTAGAAAATAGTCCTCGTGCATATCATCATGGCTTGTTAAGTCA
TTCCTTTCCTACTGTTCCTGTTCATGCATCACACTGCCCCCATCCAGAATTGTCTGGGCG
TCGCAAAATGAAGCGAGTATCCCGCCGTCGCAGTATGAAAAATTCTTCTGCACCTTGTGA
TAGTGAGATTGCTTCTCCTAAGCACTGTAATGTAAATCACCCTAACAACACTCATTCAGC
ACCATCGTGGACATCTAATCCCACGTACAGTTCTCCACTCACGATTCCACGTGTACAGCA
TCTGCGGCAAGAGGAAGATAATGCCACCAACAGCGAAGCAACGTATTCATCATGTTCAAG
CTGTCAGAGTATTTCAAGTGTTTCTAGTCCAGAATGGGATTCAACTAGCCCTGATACAAG
TTCATATAATTCAGAATGCCAGGATGATGAAGAAATAGCTTTGGCACTTCAAGCAGCTGA
AATAGCTTCTCGAAATAAAGCTCGATCAAGGTTCAAGAGTAGTCGAGATCTCTTGCATAA
ATTATTTGTTTGTGTGTCTGGTGTTGCTGATCAGCTACAAACCAATTATGCAAGTGATCT
GCGAAACATTCTGAAGTGTGTTTTTGATATGAACTGCAACAATGAAAATCCACAAGAGAC
ATGTGATAACTCCCAAACTGGTGAAAATCAGGGTGATGATCATGAACAAGCTTTGCTAAG
AGAATCTGCTTTTAGTGAAACAAATACTCACATTATATCAAGTGATGTGCCCAATTCAGT
GTTAAATAATAATCAAAGAGATGATGATGAGAGAGATCGTAGCTCTGTCGATAGTGCTGA
GGAAGTTGTTCCCGATAATTCCCCAACTCAATCTCTAGTCATACCAAGCTTAGGGCAAGA
AAATGATAATGTTGGAATTCTCAATGGTCCTCCAGAATGGATGCCAGATGAACTAAGTTC
CAATTGTATGGCATGCAAAGTACAATTTACTATTTTACGTCGAAGACACCATTGTAGAAA
TTGTGGGAAGATTTTTTGCTCTCGCTGCAGCTCCAATTCAATCCCTTTGCCTCAATTTGG
ACACTTAAAGCCTGTTCGTGTTTGCAACCATTGTTTCATGTATCAACTTACTAATCTTGT
CATGCAGAGACAGCTGTTCCAATGAGTTTAATGCAGAAATTTTCCATATTTTAAACTGGT
GCTATAATTCTGATGAAAAGAAAATATAAATGTGAAGCAGTGTCCAAGTTGATGGGGGAA
CGGTATTTCTGTTATTGTTATAACATTTGTACATGTGTCTTATTCTAGTTACAGTTATTG
AAAATATTACTTTATGTGTGTTGAAAGTATTGAACTTTAAATGCTTCTGTATTAAACATG
AAGGCCCAAATGTATTTTTTCCACAACAGTGTTTGGAGAGTTTTCCTTTAGCAATTTGAT
TTCGCAAGTGCAGTTGAAAGAACAATTTTTACTCTCTGTTAAAATTTTTCAATCAAGGCA
ATTGCCTTTTTTACTAGAGGACAACCCTATAGTTTTGAGGGCAAGTAATTTCACACCAAA
AGCATAAGACTCAATGACGTTCTGAGTGGCCAGATAGTGATTACATCTCCTGCACTTACT
TTTTCTGAAATGATGACTAAAAACATTTTTTTTCCCAAGAATTATTTTTTTGAAAAAAGG
AAGAAAAAAAGAAGTAAATTTTAGATAAGTTAATGAATTCTTAAAAAGGATCCACTTTCA
TAGTTTCTTTCTTTTATGTTTAGGAATTGTAATTGGAGAACATTTTAGTGTGATTGTGTT
TATGTATTGAAAGGTCTTTTAGAAGTCTAGATAGTGAAAAATTCTATTTAAGCTCTTATC
ATACATAACCAATTATTTTTTGAAAAAATAAAATCACTCTAAACCACAATTGTTTTTTTA
AAATTACATTTAAGTGGGAAAGATACTTCATCAAAGTAAGACCATTCAAATGTCCATAAT
TGTTTCTAGGTTGTTTTTTTTCTCTTCTTTTCTAACGTGTATACATAATGTGTTGTATGA
TATTTTGACAATATGATCTGTTTTCTGCATCAAAGAATAAATTCACATTCAAAAGGAGCT
TTAAAATTAGGTAATATGTGTTTTTTTTAAAAATATCACTACTGATTGCCTCATAGTTTT
TCTGTATGATACTATGAATTATGGTTGTTTATTGAACCAGTGAATTTTGTGTGTATATCT
TGTAAATTGAGTTCATTTTTGTGAGAAATTATGTGTATATTGACTATATTTCAAACTTAC
AGTGTAAATACTGTTTGATTGATAAATAAGCG
>Locus_11985
GTTAAATTTATCACATTAAGACCAGTACATAATGACTTAATTTTTTTAATCATGAGATAA
AAATTATTTTTTTAAACCGAGCAAAACTTAAAATGATTAACAAAAAAGATAACATTTTTA
TAAATATATAGGCTTTTAAATATCTGTTATATATAAATTATATTTACAATCTATCTTATA
AAAAAATAATCTATACATTTATAGCTGTCATAAATCTGCTTTGAACAATTTTTTATAAAC
TTTTGCTCTGTGTTCTTTTGAAAGGCAAGGAGATATAATTTTTTCCAGTTCATCAATTCT
TCTTTTGAAACGAAGTCTTTCAAGAGCGTACATTTCCCATTCTCCTTTTCTGTCATACAT
TTCAACAGGTAAAACTTCTACTAATTCATCATCTGGAGCAAATGAAACCTTTGTTGAACA
TTTCAATTTTCCCTTTAATTCCTTAGTAGCTTCATTCCATTCCCTATTAACTCTATGGAG
AACAGCATTTAAGCGAAGTATTTCTATGTCATCATCTTTATGACTTGACGGAATCGTGAG
AAGTACAGTGTTGGTTTTCGGTGCAGTTAAATTTATCACATTAAGACCAGTACATTCAAA
TTCCGAGATATCATCTAACCACTCACTATCACAACTTTCATCCCAATCAGAATCACCATC
AGTACTTTCAACCGAAATAAAAAATGATGATACATTTGGCAAAATTATCTGAACACTTTC
AGCTTTTTCTGTTTCATCTTTCACATCATGCAAAGCATCACAGTTTATGTTTTTATTCTT
TACTGCATTGCACATTTTAGAACTGTCGGACATAGTTTCAACTTGGTTGTTTAACTTTGA
TTTTGTATCACTTTTAAGGTTACATTCCATCTCTAAATTTGCCTTTTTGTTCTTTTTCTG
TCGACGTCTCCATTTCCTTGAACGTTTTTGTATTTCTTTATTTTTACGGTTAGTCAATTC
TTGATTCAAAGTTACATTACAAATAAGAACTGGTGTTTCCTTTTTTTGTGCAGAGGTTTT
TTTAACTGGTATTTCAACAATTATTTTTGGAATCATATCTACTGCATTAATTTTGGAATT
CTTTATATCTGGACAAGATAGATCTGAAACACAACAATTCAGTTTGGCAGAAAGTTTAGA
ACAATCAAAGTCAGTTGATTTCGGATTATCACAAGAATAATTAACAGAACACACAGCATT
AGTAAGTAATTGATTGGCAAGGTCAACTTTTTCTGAAGTATTGTTTTTGAGATGTATTTT
AGACAAACCTGACATATCAATCATATCTACTGCATTAGCTTTGGAATTCTTTACATCAGG
ACGAGATAGATCTGAAACACTACAATTTCGCTTGACAGAAAGTTTAGAACAATCCAAGTT
ATTTGATTTTGGATTATCACAAGAATAAATATCAGAACACACAGCATCAGTAAGTAATTG
GTTAGTTGGGTCAACTTCTTGCGATGTATTGTTTTTGGGATGTTTTTTGGACAAATCTGA
CATACCAATAGTCTGTTTGGTACACGCAGAATAATTTTCCGAAGTATTAACCATTTTATT
CAAATAAGAATCTGTAATATAACAGACAGTTTCAGCAATTCTTTCAAAAATCTGAGTAGA
ATTACTTATTTCGTATCCAGCGATTTCTCGGAAAATTTCCAAATCTGATTGACTATGACA
ATAGTTTCGGAAAAAAGATTTTGGTGGCGGAAACGATTTAGAGATATGGTTAACTAAACT
AAAATCAGAAGATGCAAAATAATTTGATGGATTCATACTTGCATTCAGTGGAGATCTTTT
AATTGGAACGTGGGCTGAGCGAATCTTCTCTACTTGAAAAGGAGTTTCTTGATATTGAGA
TGAAATAGACATATTATTTCCAAGCAAACTTTGCGATCCTATGCATTTCTTTAAAAAAGG
ACTTTCACAATCCCTAGAGGAAACTTTGTCCAATAACATTTCTATAAAATTCAGCGACAT
TGTTGCGACAAAATAGTTTCTTATTTATGATTAACACAATTCAAAAACTGGTCCATTTAG
GCTTCATATTCCAATCAAGTAATGGTCGATAAATAGAAATTTCAATTCGTGGTGCGATAT
GTTGCATTCTAAAAAGCGTATCACATAAACCAAACATGTTATCATAATTATTGGTACTGA
GGAGCATATTTCTCGTTATTTCACACATAATTGAACATATGAGAACTACAACAGGAAACA
TTGATACTCTTTAGTTGACAACAAATGTAAAATGGCGGATTTTCATGGGTTGCTGTCATA
AATGTAAG
>Locus_11986
CAAAATTCCACCCATAACGTTTAATGAGTGTTATAAGACAATTTCAGCTGTCGATTTTTT
ATTTTTGAAAGTTAGGTGTTATGCTGAGTTAAAGTCGAGTATATTTCTTCATTTTGTTAC
AAGTGTTCATATTTAACTTATTTATCGTTATGGGTGGAATTTTGAGCTACTTCAAAAATC
TTCTGGGAAGCAGAGAGATGCGCATCCTCATTCTAGGATTGGATGGTGCTGGGAAAACCA
CAATTTTGTATAGATTACAAGTCGGTGAAGTTGTTACTACTATACCGACAATTGGCTTTA
ATGTTGAACAAGTGATCTATAAGAACTTGAAGTTTCAAGTATGGGACCTAGGAGGCCAAA
CGAGTATTAGGCCTTATTGGCGCTGCTATTATTCGAACACTGAAGCTGTCATCTATGTTG
TTGATAGTGCTGATAGGGATAGAGTTGGAGTTTCAAAGCATGAACTTGTTTCTATGTTAA
AGGAGGAGGAGCTCAAGAAAGCTATTTTAGTAGTTCTAGCGAACAAGCAAGATGTTGAAG
GAGCTTTGACTGTTCCAGAAGTACACCAAGCTTTAGGATTAGATGCATTAAAAAATCGAA
CCTTTCAAATTTTTAAAACTTCTGCAATACATGGAGAAGGATTAGAAGAAGCAATGGAAT
GGTTGTCCAACATGCTCACAAATAGTAAATAAAATTGCCTAGAACAAATATATGGAAAAA
CTGTTAGAATTCCGAAGCACTTCATGTATTGTAAAAAAGAACTATATTTCATACTTTTCT
GACAGCTATGGAGCTATTGTATATTCATCCATGCTCTTCTGACTTTTTTTAAACTTTTTC
ATCTATAAATTCTCTTGTATAAAACTAAAAAACTTTCATGTAAATATCTAGTCATCCAAA
AATATCAAAGGATTTCATCTATTGACTTCTGTTTGCATTCCTCTGAAATAATTATGCTAA
ACTTGGAAATCATTGTTATTTTTATTTGCAAAATTATGGTGGAAAAAATAGGTTTTCAGG
GCTTTCTGGCATTTATTTAGATTTCTTGCCATTCTAATAATTGTTTATAGTTTATCATAT
TTATAGATTTAAAAATAACTTTACAACCATGTGTGCCTATTATTTTCCAGGGCATGCACT
GAATATTACCCAGATATTATAGTATTAATATATCACTATGTAAACTATTAAGTCTTAATA
TCTTTTTTAAGGAAACTTACATTTATTTTAATAACTTTTGAAGCCATTAAAATTTAATGT
TTTTGTTCTGCTTAAGATACTCACTGCCAAAAGTTAAAGTGTGAAAAAAAATTGACTACA
GCTCTTTGATACACAAAATGTGACAGGGAAGTAGCAAATATATTTATGCATGAAACAAGA
CAGTTAATCACATATAAAGAGGAAAACAATAGTGAATTTTCATAAGTTATAAGATGAAGT
CATTTTGTACTTTAACTAAATGTTCAAATCCGAAACAAGCATTACCAACATTAATGTAAC
TGACGGATGTAACAGAACCTCATACTCAAAGTGTGCAGTGTGTGATCATGTTTTCTGTTA
GGTGATCATTCACTGCAGAGTCAATTAATTGCCATTCCTCCTGTAGAGCAAATTTACAAC
TGTTACAGAAAGCCAGTATTCACTGCCATTTGTCTTCTGAAAGACAGACTCATCTTAAAA
ACTAATCAAGCTAAAGTTTATGCTAAATACTTTTTATCATTTGCATGCAATTTTTCTTAC
CCTTCATAATGTTGGCTTCTTATACAACTGCCTTTTTTCCCTTCTCCTTTGTATTTATTG
ACACCAAATCACGATTAACTGCTGCATAACACATTTGTATGCTTCCATCTACCTCTGCTA
CCAAATTGCTGTCTCAAACTCAGATTGGCTTCCAGAATTTAAAATTTTCCTTCCTTTCAA
CAGTGAGTGTATTTAAACTTTAAAATATTTGGAAAATAGTGTTTGTAAACAAATATTTTA
GTCATTAAAATTTTAATCTTAAGATTGTAACTGTAAATATTTCATGCCTGAAAAGAAGCT
TGTTTAATTTTCATCACATTTTCTCACATCTATACCATTTAAAATCAAAAGTAATAAAAT
TAAAGGTGCCTTTATCATGTAAATTTTGTCTCTTATTGCTCATTGTTTCAAAATGTTTTA
CTCAAAACTGCAATTTATATTCTAACCATTGTATTGGAGAAAGGTATATATCCTGTCACA
ATAATAGTAAAAGTTACGAACATTTTGATTTTGTTGTAATAACTTAAAGTGTGCACACGA
TTCTCAAATCTGTTAACATGTTCGGGAATAAAACAGTTGTCACCCCCTTATACTAGTGAA
TATATTGTAGGAAATGTTGCTTTATATATATAGCATTTTTACTCCATAATCTTTTTTCAA
CATGTTTGTTAAAAAGAGATTCTTTTGAATGATTTTTTACAACTAAAATAAAATGATTTG
AAACTTTTTATATTAAAAACCCTTTTTATGTATAATTATGCTTATAAGTCTTCACATCAA
AAATGTTTTTGAACAAAGCCCCATTTCTTAATTTAAAAAATCTGCCAGTAATTCACATGT
AAATTTTATTGTAATACAATATTTTTTTTATTTGAA
>Locus_11987
AGAAGTTCCAAGTTCATGTATTGAATTATACTGCAGATAAATTTCTTGCACATTATACAA
ATGGTGAAAAGATCTGCCTAGCTGGCATAATGAATTTCTTGCTAAATTCAACTTCCTTAA
ATTGAGAAGTCCATCCAATTCTCCTTCCAATGTTCTTAATCTGTTGTCATTTAAAAATAA
CCATTCCAAATTCACCAAGCGTCTAATTGATTTATTCAGTGATGACAGATAGTTGTTGGC
CAATGAGAGCGTCACCAAAATAATTGGAAACGATCCTCGTTCAACATGAGTTAATCTATT
TGCTGCTAAGGAAAGGTATTTCAATTTTCCGGCTCCTCTGAGATCCC
>Locus_11989
ACCAATAATTCTTTTATTCCAGCCCCCTGGTGGAAGACCATATACACCCATCTCCTCATA
TTTAAAAACAACAACACACGGCATTTCTGTACTTCTATGAACTACGGCGGGGCAATTTAA
ACGTCGTCTTTACTTGTGAAAAACAGAAGTTTTTAGGCCCAGACCAATAATTCTTTTATT
CCAGCCCCCTGGTGGAAGACCATATACACCCATCTCCTCATATTTAAAAACAACAACACA
CGGCATTTCTGTACTTCTATGAACTACGGCGGGGCAATTTAAACGTCGTCTTTACTTGTG
AAAAACAGAAGTTTTTAGGCCCACATCCGTCAAAATGTATCGAAAAAAGAGAAGATCGAA
CAACAATCGAAACGGCCAGGCTAAGATGTCTGTAGTGCAACCCTCTCCCGTGGTGCAATG
TCAACAGTATGTCACAGCTGAGGCTGCAGGGAGTAACGTCCAAGGGGTTGGATATTCGAT
ACCGTACGAAGCGATGTATTACGGCAATGTTCAACAGCAGAAAGAACTTCTGGGTGAAGA
GCTCTACTATTACGTCTACCAATGGTATCCAGAGAGAGCCGGCAAATTAACAGGCATGCT
GCTCGAATTGGATATTGAAACCCTCGTGCTTATGTTGAGAGATGGCAAGTTCTTGCGTGA
TATGGTTGAAAAGGCTCTCAAAGCGCTAAATGATCACTATGCTCAGCAGAAAAATGAAAT
GGACGAAAATTAAATCGGATTTGAATCCGGAAGAGATGGACTGCGTTACCTATATTATGT
TTTTATACTGCATTTTATGTATATTTATATTTACTTTTAAAAGCTTATCCTAGTGTAGTA
AGTAAAAATGACTGTACAGATATTCACATGTAATAAAGTTTTCTCATTATTTCTATCAAA
AAAAAA
>Locus_11991
TTCAAAACAAATAACGTCTACATTTACAGAAAGATCATTCATCTTCTACAGCATGATTCG
AGTCCAAAACTTTTGAATATTGATCAGAATTTTTGCAGTTAATTTCTAGTATACCAACTC
TTGAAAAAAGATCACCATAGCTCATATAATCTTGAACATCACATTTCTCCAAAATGGCAA
ATGAAAAGCATTTGTTTCGGTAAATACTTCTTACACAGGTTTCAAAGTCTTTATCATTTT
GAAAAGGTTCTGCTCCTTTACGCATTTTATGTTGTTCAAGAATTTTTTCAACTGCCATCT
TGCAGTATTCCGATTTGTCATACATTGCCTTTTTAGCACATTGAAGAGCTCTCATGTAAT
ATTGAATGGAGTGTTCCGTACATAGGTTCTTCATCAAATCCTGGGTAATTTGAAATCTAA
ACTCTTTTTCACATGGAAAATGAGGAAGTTGTACAGCTCTAAAGTAGCACCGGAAGTAGA
TATGCAGTAATTTGCAATATTCTGGTATGAGTGTTTCATTCACAGGGATAAGATATTCAT
TCAATTGGAAAGTGCATAGTTTGGAGGAATCAACAAAGCACTTTTCTTCTTCTGGAGACA
ATCCTTTTCTTTTCATTATTTTAGAGTTAGTGCTATATGTTGGTACTTCGGTTTCTTGCT
TGTATTTTCTGTTCCGGATGTGAGTTGTAAACATGATTAACAATATAAACATGGAATTTA
TTCAAGCTTTTAATCCTTTATATGCTGTCCCGATTGTAGCCGTGATCCTTTGTGCTTTTA
TTGTGTACGCTTTGGGTTTTAAATCCCCCGTACAACCTCCTAGCTTTGAAGGAATCGAGG
AAGAAAAAAAAATCCCCAAAAAGCGTCGGGGTAAAGAAACCCAGAAGAGTAATAAGTTAG
TGCAGAATGGAAAATTGAATGGTAGTACTGTGGCTAAGAGTAATGCAGTTGTAACAAAGA
AGAAAGAACCTGTTGAAAAAGCTGCTTCTGAAAAGAGTAGTAAGGCTGAGAAAGTCCCTG
CAATCGAGAAAAAGGCTAATAAGAAATCTCGAGCTCAGAATGAAAAGGTGTCGCCTCAAG
AAAAGAAAAAAGAAAGTTTTTCTCATGATGACTTAAGTGATGATGGTTGGGTACAGTTAG
TTTCTAAGAAAGGAAGGAAAAATCGAAAGAAGGATGATAATGAAATTCAATTAAGTGCTA
CTTTGTTAAATAAAACTTCAGAGGCTAATAAGTCTGATGACAGTTCTCCTATTGAGGAAT
CACCCAAAAAGAACACTCCAAAAGAGTCGCCGAAAAAGAATGCAGTGAAAGAGTCGCTGA
AAAAGAATGCAGCGAAGGAATCCTCGAAAAAGAATGTGACTCAAGAGGAAACCCTCAAAA
ATATTGATTCCTCCAATGAACAGAAACAGTTTGTACCAACCCCTGTGGAAGAAAAAGATG
TGAAGCAAAGCCCAAATCTGGAGGAGTCTAAAATGCAAAATGAAGTAGTGGAAGCTTCTA
AATCTGATAATGTAGAAAAGCAACTTTCAAAGGAACCAGTGGCTAAAGGAACTAAAATGA
TTGAAGAAAGCAGTAAGGCTAAAAAGAAGAAGAAAAAGAATGCTGAAGTTGTTCAGCAAG
AAAATGTACCAGTGGGGAAGATCTCTGATAACATTTCTGATTTAGCCAATGAGCAAGTTA
TTTCAGAAACTTTGGCTCCCAAAAATGCTGCTACCACTAATTTGGTTGCTGACTCATCTC
CAGTCAATAGCAAGGTTGAAGTGAATGAATCATCTGATATGAAAACTTCAAATGTAGCCT
TTGATGAGCTAGCAGGTCTTTATCCTGAAACTAAAGAGCAGAAAAAAAAGAAAAGAGTTC
GTCGTGATCATTAACATTCTGCATCTTTTGAGATGGTTTACATTATAAAAAAGGTCTTTC
ACTGTAAACTGAAACCCTGAATTCATCCTGCCACTTTTATGGAACTTGTCATTGTTTCTA
GGGAAATAATAATGTTAAGGGTATATCAAAATGTTCAAGTGGATTGTTACAAAAGGTAAC
AGTTATTTCTTGGTGGTGTTTGCTATACTTATTGAAATATAAGTATATTATAAAATATTT
CAATGTTTGTGATTATGTATATCTTAAGTGACAGATGAAACTGAACACGTCACTTAGCAT
TTGTAAATACAGGGTGAAATGCAAGACGGTACATCAATGTTACTAGGATTTTTTTTGTAT
GTATGTTCGTAGGGTTTGTTTGGTGAATTTAATGCTTTAATTTATATTGAAATGTTGACT
GCTTAATGTTTTTATTTAAATTACTGATGTGGAATTATTCTGAGTATAGATGCATATATT
TTGAATTAATACTGTTTCTCTGAAGCCAAATATAAAGGGAAAATGTACTTTTTGTGTCAC
ACCCTGTATGCAAAAAATCAGAGTGCCAAAATTACTTTCAAATATCTGAATGGATGTTAA
TAGATCCTTAGTTTTTAAAATATCTTTGTGAAGATTGGCACTTTTTAGAATATATATTCT
TACAAATATAGTACAAAATTATTTTGATTTTGCTGATGATCTCTTCGTAATATTTTTTTT
ATTTTCTTGTACACTGATATTATTCTTTTAAAATGATGCTATTACTGCA
>Locus_11992
AAAATCCCTTTTGATCACTAAATTTCTTTCCCTGTAATTATTTAAATATGACCGAAACCG
AACAAATTGTAGAAATGAACAATTGCTTGGGATTGGAAAAAGGTGATAAATATTTTCCGA
ATGATAAGTTGGAATTGTCAGAAATGTCAAAAGATGAAAAATCCCTTTTGATCACTAAAT
TTCTTTCCCTGTAATTATTTAAATATGACCGAAACCGAACAAATTGTAGAAATGAACAAT
TGCTTGGGATTGGAAAAAGGTGATAAATATTTTCCGAATGATAAGGATACGTCGAATGAT
AAGTTGGAATTGTCAGAAATGTCAAAAGATGATAATTGCCTAGAAAATTCTATCAATATT
CCCAATTCCTCAGAAACATTCCAGGATTCAAGTGAAACAGAAGCAGAAATTAAACCAAAC
GAGAACAGTGAATTTTCAAATGCATTAGATATTTCATCAGATACTCTTAAAGGCACAATT
AAAGAAGATGATTGGTTAGATTTAATGGGAAGTGAGAATGTCTTTAAAAAAAAAACTGAT
GAAATGGAAGCTGAAAAAAAACCAGAAATTGAAAATGTATCGTTAGATCCACTAGACATG
TCTTCAGATGCTTTAACAGACACAGTTGAAGATGAATGGCTAGATATATTGGGTAATGGA
AGTTTTAAGAAGAAGATTATTAAAAAAGGATTGGGCAGTGATACTCGTCCACTTCGAGGA
GACATAGTAACTGCAGATATTTCACTTTATGCAAAAGGTTTCTTAATTGAGGAAAATAAA
GATATAAAATTTATTGTTGGAGACTTGGATGTTCTTCAAGGTATTGATTTGGTCTCTCAT
TTGATGGAAAAAGAAGAAAAAGCAAAAGTTATAATTCCACCAAAATTAGCCTATGGAGAA
AAAGGACGTTCCCCATATGTGCTATCAAGTACTGATGTTGAATGTGATATAGAAATTAAG
GAAGTACAACATGTTGATATAAATAGTGTTCCTGTTTCAGAAAAATTAAAATATGGAAAT
GATAAGCGATTAAGAGGAAATTATTTTTATGAACATGGGGACTTTGTTGATGCTGTTCAT
TGTTATGAGAGGGCTATTGCATATTTAGATAGTATACATGATTGCTCAGGTATGTCTACA
GAAGAATCGCAAGGAATAGTAGATATGAGGATTAAAGTTCATAATAATTTGGCTGCTGCT
CATCTCAAGTTGAGTGCTTACAATGCTGCCCTGAATTCTGTAGAATTAGTATTAAAAGTT
CAACCAAGGAATGTAAAAGCTTTGTTTAGGAAAGCTATGATTCTAGGTGCTCAAGGTCTT
ACAGATGAAGCTATTGTTTCCTTAAGATTTGCTGCCAGTTTAGAACCGGATACAAAAATT
ATTCAAGTTGAACTCAATAAATTTGAAAACAAAAGGAAAAAGGAAGCACAATCTCAAAAG
GAAATGTATCAAAGAATGTTTCCTCAAGCACCTCCGAGGAAATCTTCTGTTTCAAAGGTT
TTAAAGTGGAGTTTGGTTACCGGAAGTGTGTTAGCAGTAGCTGTGGGTATGGCTGCTTAT
CGACAGTATCACAGCTGAGAATTGATTAAACTGTTAATGTTTTCCCCCCTCTTAAAGCAC
TCAATTCCATTGCTTAACATCCATAACTTTTTCTAAAAAGTAAAAATTCATCATGCCATA
TTCTGAGGGGAAAAAGTATGAATGGTCATATTTTTTAAAAATCTTAAATAATCAGATATA
TGCTTTTCAGATTTTTGATATGATAATCAGTTAACAATTTTTTATTAATGTAATAGGTTT
CATGTTCCTTATATTTTTTATAATTTTATTTTTCTCCTATCTTTATTTGTTTGTTTTTT
>Locus_11993
TGTCAGCTTTGCTAATTTCTTATAAAAAAACAATTATTTAGAAAAATAATTTTCGTATCT
AATAAAAAATTTCTCAAGCAAATTTTGGCAAAATTCTAGTTTAGTTCACACCTATTGTGA
AAAAGAAACCAAATTGCTCCAATACCTCATTTTCCTACATTGGATTTCTATCCAATTTGA
TGCCAATAATTCATAAACGTTGGTGAAAAATATAGGTGTGTGCACTAAAATAAGATCCAT
TCACAATTTAAGAAATGAAATATTTAGTGGAATGAGATGTAACATGTGAAAGAAATGTTA
AGTTGTGTGCAACTATTTTGTAAATCCCAAATGCAGCAGCTTTCTCACAAATTTAGGGCC
AGACCAATTACCCTTTAACATGAAGTTCCAATACAGAAAGGGCATAAAATCTTTTTTTAA
GTAGTAAAACAATTTGCGTTCTTTGCTTTGATCAACAGGTAAAGTTTCTTCTGGAAGCAT
TTCATAGTTAAATTCTGCTAAAATTCCTTTGTTGTAGCCAGTAACAAGAGGACAGGATGT
ATAACCATAGTATCCATGTGTAAGAATTTTTTTTCCTTTTAACAATATTTTGAGATTTTG
AGTAACAACGGCACTTTGACTAGCAAGAGCTGCCATTGTTTTGGAAGTTGGCACATTAAT
ACAATCTCCAAGACCAAAAACATTTTTAAAACGTGTTGACTGAAGGGTATTTTTGTTCAC
ATCCATGAAACCTGAAGGATCAGCAAAGGGGCTTTTTTTGATACAGGGTGGTGCTACCAT
AGGAGGTGTGATATGAAGTATTTCATACGGAAATATTTCAAAACCCAAAGAAGACCCTTG
TTTATCCAATTTTTCAAACAATTTGTCCCTAATTGTTAACCATGCTTTATTTGCATACAT
CAATGTATGCAATTTTTTATACTTTGCATTATGTCATTCTTCTGAAATTAATATATTTCA
GTCTTAAAGAGTTGTATGAAACAGATGAGTTATTGAATGATTATCAGAGGTAAAAATAAT
TCCTTGGATAGCTACATTTCTATGGAAGAAAATTAAAATTATGAATAAACTTGATTATCT
AGAGATAGTTCAT
>Locus_11994
AGTTAAGCTTATAATATGTATTGGATCTAATGATGCTGAATTTTTGTTACAGGTTGCTAA
TTTTTATTATGATTTAAATTTTTAATATACTTATGCCTAGTTCTTTCCTTTCTCATCTGG
AATATATGTTATTGACATTTGTACGTATGAGGACGTTGATGTGTCAATGATCAGCTTTCT
AAGAAACTTATAGTTTCCTAAGCTTATAAACTTTTACAACTGAACTAATTTCGACTTTTC
CATGATAAATTTTAAATGTATACTTCATGAAACTGGCATTTTATGATGTCTAATGTTGAG
CAAGTGGAAAAGTGGGATATGCCAAATTTTGAAATAGTACCTAAAACTGAAATACCAGAT
TCACCTGAACAACAAGAACATGAAAGTGGGGAAATATTGAATTCAGAATCGGAAGAAAGA
AAGCCTTTTGTTGGACTAGAAGGAGAACTGGACTTTGAAGATGAAGCTCTTTACCCAGTA
AAAGTAGAAAAAACTGAAGATCAAAATTCAGCTCCAAATGAGACTGACGTACAACACACT
GAAACATCAAAAACCATTGAAAACCATGAGAAAGAAGATGGAGAATGTGTTTCTGAAAAA
CTGAATGAAAAAGCTATTGAAGATGAAGATGACGGTGAATGTTCTGATGAGGATGACCTT
GAAGAAGGTGAATTAAAAGATCAGGATGAAACGCCTAAGGAAAAACAAAGGCAAGTTTGC
CGATTTTTCAACCGTGGGGTGTGCTTTTATGGACTTCAGTGTCGATTTTTACACTTAAAC
TCCGATCTCAAGGGTAACTACAACATGTTTGCACCAACATCCAGGACTTATGACCCAACA
ATTATTGGGAATGTTATTGTTCCTACTGGACAGCTTGGAATAATGCACAATCAACACAGA
TCTTCTCTACGATCAGGTCCAGATTTTTTGCCTGGTCCTCCAGTAATGCCTAGCAACCAT
CCTGAATTTCCTGAAGAAAGTGCATGGGAGAGAGGTCTTAAAGAAGCTAAAGAGTTGGTA
AAGAAAGCTAGCAAAAGAAAACTGGATCCTGACTTCGAGAATAAACGGCTGAATTTGGGC
CTCAATGCAAATGAAAAAAATATTGAAATAAATGATAAGGAAAATGATGGAAAATACCAA
AAAAAGAAAAAAGACGAGAAAAAGAGTGATTTGTTCAAATATGATCCCCCCTATTGTGAT
GTGCCATACGATAGAGACCCAAGAGGGCAATATGAAAGGCGTTTTGAAAATTTTGAAATA
CGCTATACGGATCGTGCAAGTGGAGAGAGATGCGGAAGAGGATTAGAAAAGAAAACCCGA
AGAAAATCTCCTGAGAGGATAGAGAGAGAAAAGACATCTAGGTTCGGTCAAAGAGACTGG
AGGAACGACCGTATTGAAGCAACAAAAGAAGGAAGAGGAGAAGCATATTTTGATCCTTGG
AGGAGGTCAAAGTCTCCAAAAAATCGAAGGTCGAGGGATCGATCTAGGTCGTTTGGCTCC
TATTCCTCAGTATCATCCTATTCATCTAGAAGCTCTTGCAGTTACTCTCGCAGTTCTTCT
CGAAGCTCTCGAGAATGTAGTTCTAGAAGAGACCGTTCCCCTGTTTATTCAAGATCTTCA
CGTTCATCCAGGAGTATAAGTATGGATAGTGTATCATCAGCATCAAGTAGTATTTCACAT
TCTACATCGGGAGAATCTTTAATTACCCCAGAGGAACAGAATGCCTTGCTCAGAGCACAA
GCCGAAAATCCCCCTGTGAAAATAGAGAGTATTCCAGGACATCCTCCAGGTGGTCTCTTT
TTTCAATCAAAAAAATTTGATAAGATTACTATTGGATTAAAGAATCCAGAGTATGATCCA
CTTGAAGAAAAATTTCAAAATTCGCTAGCGACACCAGAAGCTCCTTTTTTCCCAACAACA
GTACATAATCCTATCCCAGGTGCTGAAAAAGAGAGAGCAAAAGAATCCATCAAAAGTTTG
CATCCTCCAAAGCAACAGATAAAATTAACATTATTGAATAAAAATCCACAGTCTAAACTA
AGTAACTTACCAAAAAAAGATCTCGAGTTGAACAGAGTGGTGCAAACAGATGAAACGACA
AAATTGGGTGGTTTCAATGTTGGTGTTAATCGACCAGTAACTCCACCACCACCACCACCT
CCAGGAGTTCTCATGAAACCTGTACCGCCCCCAGCTGTTGTTCCAAAGAAGTCTGCCAGC
TCACGCCGAGATGAGCTACTTAAGCAACTTAAAGCAGTTGAAGATGCCATTGCCCGTAAA
AGAGCAAAATTTTGTTAAAAAAAAATAATTTTATATTCAAATATGTTTTTGCCACCTTCA
CCAGACTTATCTTTCTCATGTTCAATCTGAATACTTATAGTGTATATGGTGCTGTGCTAG
GCACCAGTGTATCTCTTCAGTCAACACTATGTTTCCCTGAACTTTTTAATGCATATCTCA
TCTAGTGAATGTTTCATGCATTATCTTACTACAGTAGACGGATTTATGTCATATAAGGGA
GAAAAATCATTCTTGTTTTTATTTTGTTAACATGTTAGTACATTTTGGAGATGGGCTTAT
TATCAGTAACATTATTACAAATTGTTTGAAGCTTGTTAAAAAATATATAAAATTGCCATT
TTTAAGAATATACTATTTGTTTTACACATTAAAATTCGAATGTATGCATTGTATATTGTT
GATTTTGCTGCAGAATTGGTTTTATTATTGGTGTACTATATTAGAGATATATTTAGTTAA
AGGAAATCACACATGAGAAAAAATCGAATGCTTTTGAGATATGCGTAGTTGATATGGGTT
TAAAAATAAATAATTTTATTTTTTTCTAT
>Locus_11996
GTCGGGAGGAAAAATAAATATTTATTCCAGCAACTATACATTTAAATTTTTTTAAATCAT
ACTGTATCAACATCAACTTTGTTTACAAAAAGCACATTTGTTACGAACATCTTTCACATT
CATTTCAAAATTATGTGATTGAAAATTAATGGATTGCAACAATTCTTATACAAATGAAAT
CAGAATCAAAAGATTTTCTGAAGGACATGGATAAAATTTATTTAAATGGCAGCTTGAGAT
CATCACAGGTTCAGGGTTTTACATACTGTAGGATAGTAGATCCCATTTGTGCAGGGGATT
TGGTAACAACTACTCCGGCTGACTGCAATGCTTCAATTTTTGCTTGTGCTCCTCCTTTAC
CACCAGAGATAATAGCACCAGCATGCCCCATTCTCCTTCCAGGAGGTGCAGTCAGTCCAG
CAATAAAAGAAACCACTGGTTTTGCATTTGCTCCAGTATTATGTTTTTTCAAATAATCAG
CTGCTTTTTCTTCTTCAACACCACCAATTTCACCAATTAAAATTATACCTTTTGTTTCAG
GATCATTCAAAAATATACTGAGGCAGTCGATGAAATTTGTTCCATTAAAAGGATCTCCAC
CAATTCCTACACATAAAGATTGACCAAGTCCAGTTATAGTAGTTTGATGAACAGCTTCAT
AGGTCAAGGTTCCAGATCTAGATACAATACCAATTTTTCCACTCTGATGAATATGACCTG
GCATAATTCCTATTTTACAAGCTTCAGGTTTTATAATACCAGGGCAGTTAGGTCCTACAA
GACGGGTTTTACTTTGAGATGTAAGTTTATTCCTTACTTTAACCATATCTTGTTGAGGTA
TACCTTCTGTGATGCATACAACAAGAGGAATTTCAGCATCAATGGCTTCCGAAATGGCTT
GCGCTGCTCCAGGAGCAGGAACATAAATTACTGAAGCAGTAGCACCAGTTTTATCCACAG
CTTCTTTAACTGACTTGAAAACTGGGAGGCCTAAGTGAGTTGAGCCAGCTTTATTTGGAG
AAACACCACCTACTAATTTGGTTCCATACTCTAAGGCTTGTTGACTATGAAAAGTACCCT
GTTTTCCAGTGAAACCTTGGCAAATAACTTTGGTATGTCCATCTATCTTCAAATTTATCG
CTGTTTTGGCATAGCAATTACGAACACTAAGACGTCTAGCAACGGGAACTTTAAGTAATG
CTCTTGACACGCAGGCAGCCATCTTCGAAGCGCTAGCACGTGACAGTTTTTGGTTTGGCA
GGGATGTGTATTTTTAGTTTTCACACCGATATCTTTTTGACCCTTGAGTAAACAAAATGT
TGTGTTTCACCTTCCAAAGGTCAATATAAGACTGCATTAAGAAAATATTCGAAGAAATAA
AGAAAAAAAAAATTCAAACGGTGTTTTTTTTGTGAAAACTTTTCTGATTTGATAGCTGTC
TAAATTTTA
>Locus_12001
CAATTTATTTTATCAACATACATATACATTCATAGCATATATTAATTGTTGTGAAAATAG
AGCATCTGTCAAACAAAAAAGAAGTCTAATCTACTTATTTTACAATAATACACCTTGTTA
ATATTAGATCAGCAATACCTATGTTACTGAGTAAAATAAAACCATTTGTGATTAATTACA
ACAATAAAATTACTTCTCTTATTGTGTGAAAAATCTCTTTAAAGGTAGAAATACTTTAAG
TGTCAATAATATAATTAAGCGCCTGGACAACTTCTAAGTATTGGATCCGGGAGCAGAAGG
TGTGTCGCAATTCAAATTCCACAGAATGAGAATCAGAACTCTCAAGCAGTCCCTCCAGAT
AAGTTTTTGAAGACACTGAGAACACCCATTCTAACACCTTGTTGGAGATCTTTTTACCTT
GACAACTAGATAATAAGTCTGCAGAAGCATGAAACAGAATCTGACACACTGTTGCAGCAA
AGCTTGGGCTTGGCCTCTGCTTTGGATCTTTGTGCAAAATATCTTTCACTAGCTTTTGAA
TTGCCAATGGGGCACCAACAGGCAAGGGAGGCAATTTATTTTCATTATATGATGTATTTT
TTAAACTGGAGCCTGGAGAATAGAAAGGGTTAGTCCCTCCAAAAATTTCATAAGCCATTG
TTCCAGCAGTCCACAAATCAGATCTAGAATAATCAATCTGGGAAAATGAACCAGCCTCTG
CATTCATAACCTCAGGTGCCATTAAAGCCATGTTACCACCTTTACTAATATCGTATGATG
GATAATTCAAGCTAAGACCTTCTAAACAGCAGCCAAAATCTGTTATTGCAAGCTTTGGTG
AAGACATACCCTGAGAAAGATCTAACAAAATGTTATCAGTTTTTAAATCTCTATGAGCCA
CACCATTTTGCAGAAGGTGCACTAAAGCTTCTAACAGTTGTGTGAATAGAAGGAGAGCAA
CTTTTGGAGGAGGTGTTCCCATCTTTAAAAAATCTTTCAAACTGCAATGATATCTTTTCA
TTACTAAAAAGAGAGTCATGTTTCTGCCACATCCATCATTGAGCAGACGAACAGGAAGAG
CTTGAGGGAAATTCTTGTAGGCACCAGGAAGCAGAGGAACTTGGTCAGCAAATGCAAAAT
ACATTTCCACAATATTGGGATGTGGTTTCAATCTCCTTTTCCTGAATTTATTGTTATCAG
TATCACCAAAGGAAAATTCTGCAATAGAGGGTAAAGTTTCTTTATACATTGCATTCCAGA
TAGCATAAGCATTTGATTCAGCACTATAGTTGAACATGACTTTAATAGCCAAGTTGTATG
GATCAAATTTTTGAAAGGGAGGTTTCAAATTAGTTTCAGTTGGTGCTTTTGATAATTCAA
CCATTCGCAAATTTTGTTCTCCTTCAGAATGTGATATAATCAATCGTGTATAGGATAATA
AATTATCGTTCTTTTCTTCAACTTTAATCGATTCCTTTCTATCAGTGCCATTTAATTTTT
GTTCATTCTCATTTAAGTTTGAAGAATTTGATGTGTTATCCAAATGCTCAGCTCCAGTTT
CAACATTGTCAGTAACATTAGACTCATTAGGATGTGGTTGTTGAAAGCAAGCACTGTATA
CAGCAGCATTACATCCTTTAGCAATCATTTCACCAATTTTTAAATCAGAGAGTGAAAACT
GCCTGTTCACTGCATAATTTTTATCGATGTTTAATCCAACATTTTGCCAAGGAATTGAAG
AAAATGAGTCTCGGATCAAATAAGAGACACCTTCACATTCTTCGTCTTCAGTTAAAAGCG
ATGGTTTCTTAGCGAGCACAAACCCCGCAAAGCACAGCATGGGTCCACCACCTCTTTGCA
[truncated: 31,808,852 more chars]
