# Supplementary material for: High throughput techniques to reveal the molecular physiology and evolution of digestion in spiders
Source: BMC Genomics. 2016 Sep 7;17(1):716. doi: 10.1186/s12864-016-3048-9 (PMC5013568; doi:10.1186/s12864-016-3048-9)
Supplement: Additional file 4: — Qualitative proteome data. (XLSX 131 kb) [file 12864_2016_3048_MOESM4_ESM.xlsx]

## Sheet: All identified proteins
	all identified proteins	Sequence Coverage (%)
Accession Number	Identified Proteins (1576)	DJ	fasting	Fed
13152Locus_448	1.2-dihydroxy-3-keto-5-methylthiopentene dioxygenase 3	6.44	54.5	69.8
13364Locus_635	10 kDa heat shock protein. mitochondrial	9.9	75.2	99
13358Locus_628	12 kDa FK506-binding protein	0	52.8	52.8
22781Locus_7276	14 kDa phosphohistidine phosphatase	0	20.7	20.7
16107Locus_24821	14-3-3 protein epsilon	22.6	60.5	60.8
24882contig_13984	14-3-3 protein zeta	35.3	63.1	54.7
22583Locus_6993	15-hydroxyprostaglandin dehydrogenase [NAD(+)]	0	26.2	41.6
00150Contig_1135	15-hydroxyprostaglandin dehydrogenase [NAD(+)]	0	9.35	6.8
02454Contig_2535	1-acyl-sn-glycerol-3-phosphate acyltransferase delta	0	7.82	0
31520contig_24988	2.3-bisphosphoglycerate-independent phosphoglycerate mutase	0	57.2	5.33
19823Locus_2681	2'.5'-phosphodiesterase 12	0	7.56	0
25383contig_14505-DECOY	25383contig_14505-DECOY FYVE. RhoGEF and PH domain-containing protein 6	0	0	0
25583contig_14725-DECOY	25583contig_14725-DECOY Regulator of nonsense transcripts 2	0	0	0
34777contig_1178	26S protease regulatory subunit 4	0	7.61	0
27999contig_18801	26S protease regulatory subunit 6A	3.73	9.79	4.2
18653Locus_1348	26S protease regulatory subunit 6B	0	19.3	6.75
02163Contig_2232	26S protease regulatory subunit 8	0	13.7	0
31304contig_24782	26S proteasome non-ATPase regulatory subunit 1	0	5.09	0
10731Locus_16106	26S proteasome non-ATPase regulatory subunit 12	0	12	0
03686Contig_3811	26S proteasome non-ATPase regulatory subunit 13	0	12.2	0
17631Locus_28117	26S proteasome non-ATPase regulatory subunit 14	0	22.8	0
18905Locus_1594	26S proteasome non-ATPase regulatory subunit 2	0	7.83	0
27980contig_18774	26S proteasome non-ATPase regulatory subunit 7	0	23.1	4.46
10987Locus_16511	2-acylglycerol O-acyltransferase 1	0	15.5	4.46
10490Locus_15549	2-amino-3-carboxymuconate-6-semialdehyde decarboxylase	0	13.6	3.21
12849Locus_210	2-hydroxyacyl-CoA lyase 1	1.77	9.36	2.12
02189Contig_2254	3'(2').5'-bisphosphate nucleotidase 1	0	57.7	35.8
29097contig_163	32 kDa beta-galactoside-binding lectin	36.4	34.6	13.7
19855Locus_2725	39S ribosomal protein L1. mitochondrial	5.43	0	2.57
00775Contig_281	39S ribosomal protein L2. mitochondrial	0	11.3	2.45
13063Locus_374	3-hydroxyacyl-CoA dehydrogenase type-2	0	50.4	0
04429Contig_4645	3-hydroxyanthranilate 3.4-dioxygenase	0	20.3	7.12
03285Contig_3390	3-hydroxyisobutyryl-CoA hydrolase. mitochondrial	0	16.7	0
14233Locus_21596	3-ketoacyl-CoA thiolase. mitochondrial	0	9.27	5.51
16768Locus_26617	3-oxoacyl-[acyl-carrier-protein] reductase FabG	0	30	15.8
10844Locus_16334	40S ribosomal protein S12	0	20.7	20.7
18037Locus_28854	40S ribosomal protein S13	0	10.8	7.08
18572Locus_1260	40S ribosomal protein S14	0	43	0
30066contig_949	40S ribosomal protein S16	0	24	24
21219Locus_4699	40S ribosomal protein S19	0	30.8	30.8
18741Locus_1420	40S ribosomal protein S20	0	5.58	9.77
39175contig_5877	40S ribosomal protein S23	0	4.51	0
13746Locus_960	40S ribosomal protein S24	0	12	11.3
21224Locus_4703	40S ribosomal protein S27	0	23.8	24.6
14337Locus_21707	40S ribosomal protein S28	0	71.9	71.9
29567contig_542	40S ribosomal protein S3a	0	30.4	3.56
29023contig_1020	40S ribosomal protein S7	0	35.8	35.8
38736contig_5234	40S ribosomal protein S9	4.69	4.69	0
18963Locus_1659	4-aminobutyrate aminotransferase. mitochondrial	0	10.6	3
12959Locus_300	4-hydroxyphenylpyruvate dioxygenase	0	67.2	67.4
31988contig_25675	5-formyltetrahydrofolate cyclo-ligase	0	52.9	46.6
09049Locus_13233	5-oxoprolinase	0	1.51	0
13080Locus_386	60 kDa heat shock protein. mitochondrial	7.19	66.1	26.3
07851Locus_11912	60S acidic ribosomal protein P0	0	20.1	0
13031Locus_350	60S acidic ribosomal protein P1	0	52.7	40.9
22586Locus_6995	60S acidic ribosomal protein P1	0	33	20.9
27840contig_18587	60S acidic ribosomal protein P2	6.99	57.3	57.3
07894Locus_11956	60S ribosomal protein L11	6.11	7.42	0
29313contig_327	60S ribosomal protein L12	0	35.2	35.2
21092Locus_4515	60S ribosomal protein L13	0	32.4	21.1
18527Locus_1212	60S ribosomal protein L14	0	32	7.33
25336contig_14461	60S ribosomal protein L17	0	14.5	5.91
29220contig_258	60S ribosomal protein L18	0	11.7	0
01711Contig_1745	60S ribosomal protein L23	0	8.96	15.9
00433Contig_1398	60S ribosomal protein L23a	0	4.55	10.3
33075contig_28065	60S ribosomal protein L26 (Fragment)	0	10.1	0
00129Contig_1113	60S ribosomal protein L27	0	40.7	0
29268contig_292	60S ribosomal protein L29	0	25.3	25.3
29037contig_116	60S ribosomal protein L31	0	16.1	16.8
33221contig_28543	60S ribosomal protein L35a	0	14.3	0
14260Locus_21621	60S ribosomal protein L4	0	7.9	0
29146contig_199	60S ribosomal protein L5	0	26.2	0
14312Locus_21675	60S ribosomal protein L6	0	13.9	7.14
13212Locus_501	60S ribosomal protein L7a	0	7.81	16
29296contig_310	60S ribosomal protein L9	0	21.1	12.6
18362Locus_1041	6-phosphogluconate dehydrogenase. decarboxylating	0	4.12	0
25245contig_14367	78 kDa glucose-regulated protein	20.2	49.4	28.2
38016contig_4035	Abhydrolase domain-containing protein 11	0	54.3	34.3
18040Locus_28859	Abhydrolase domain-containing protein 11	0	59.9	56.7
09532Locus_13827	Abhydrolase domain-containing protein 11	44.4	25.2	0
12841Locus_203	Abhydrolase domain-containing protein 11	0	52.4	46.6
08018Locus_12087	Abhydrolase domain-containing protein 11	0	0	11.5
32361contig_26340	Abhydrolase domain-containing protein 11	0	13.9	0
37261contig_2974	Acetoacetyl-CoA synthetase	0	9.05	0
29290contig_306	Acetoacetyl-CoA synthetase	0	4.07	3.32
21509Locus_5053	Acetoacetyl-CoA synthetase	0	21.4	0
16674Locus_26521	Acetoacetyl-CoA synthetase	0	13.6	2.71
11104Locus_16677	Acetyl-CoA acetyltransferase. mitochondrial	0	6.9	4.05
13064Locus_376	Acidic leucine-rich nuclear phosphoprotein 32 family member A	0	39.3	16
08822Locus_12971	Acidic leucine-rich nuclear phosphoprotein 32 family member A	0	39.1	25.9
00860Contig_37	Aconitate hydratase. mitochondrial	3.7	3.06	6.25
01015Contig_516	Actin. clone 403	60.6	80.6	87
12985Locus_32	Actin-1	34.7	35.9	43.3
13510Locus_764	Actin-related protein 2/3 complex subunit 1A	0	4.66	0
00011Contig_1007	Actin-related protein 2/3 complex subunit 3	0	19.4	0
14060Locus_21300	Actin-related protein 2/3 complex subunit 4	7.14	31.5	0
08119Locus_12195	Actin-related protein 2/3 complex subunit 5-like protein	0	31.8	7.79
11319Locus_17015	Acylamino-acid-releasing enzyme	0	12.1	3.09
02011Contig_2069	Acyl-CoA synthetase family member 2. mitochondrial	2	4.01	2
38069contig_4110	Acyl-CoA-binding protein homolog	40.4	100	100
37346contig_3091	Acyl-coenzyme A thioesterase 13	0	9.47	5.57
13033Locus_351	Acyloxyacyl hydrolase	0	3.48	19.3
11065Locus_16623	Acyl-protein thioesterase 2	0	17.4	5.93
17820Locus_28366	Adapter molecule Crk	0	12.1	12.1
35147contig_1524	Adenine phosphoribosyltransferase	0	20.8	20.8
29924contig_832	Adenosine deaminase	0	13.6	0
23541Locus_9169	Adenosine kinase 2	0	12.1	13.4
12760Locus_14	Adenosylhomocysteinase	17.6	57.7	36.3
13907Locus_20789	Adenylate kinase 2. mitochondrial	0	8.43	10
16486Locus_25745	Adenylate kinase isoenzyme 1	0	37.7	0
03915Contig_4064	Adenylosuccinate lyase	0	55.2	19.4
10867Locus_16361	Adenylyl cyclase-associated protein 2	0	37.9	28.1
12716Locus_11	Adhesive plaque matrix protein 2	0	17.7	0
13238Locus_524	Adipocyte plasma membrane-associated protein	0	74.6	6.8
35719contig_32451	Adipocyte plasma membrane-associated protein	0	13.2	0
12203Locus_18987	ADP.ATP carrier protein	38.3	24.2	0
33399contig_28955	ADP/ATP translocase 3	0	10.8	9.66
35988contig_32779	ADP-dependent glucokinase	0	7.04	0
27675contig_18218	ADP-ribose pyrophosphatase. mitochondrial	0	19.3	0
00718Contig_22	ADP-ribosylation factor 1	0	46.1	50
29625contig_59	ADP-ribosylation factor 1	26.6	58.7	29.4
03234Contig_3335	ADP-ribosylation factor 4	0	37	37
00172Contig_1156	ADP-ribosylation factor GTPase-activating protein 2	0	3.17	7.46
07921Locus_11986	ADP-ribosylation factor-like protein 1	0	11.2	0
29260contig_287	ADP-ribosylation factor-like protein 2	0	15.9	6.01
16471Locus_25719	ADP-ribosylation factor-like protein 3	0	0	12.8
39473contig_6443	ADP-ribosylation factor-like protein 6	0	10	4.57
08228Locus_12310	ADP-ribosylation factor-like protein 8B-A	0	30.1	0
34783contig_1184	ADP-sugar pyrophosphatase	0	23.2	23.2
02449Contig_2531	A-kinase anchor protein 13	4.61	0	0
16754Locus_26600	Alanine--tRNA ligase. cytoplasmic	0.928	5.15	1.44
19098Locus_1799	Alcohol dehydrogenase [NADP(+)]	20.6	80.1	21.6
22595Locus_7005	Alcohol dehydrogenase class-3	0	31.9	19.7
12743Locus_128	Alcohol dehydrogenase class-3 chain L	10.2	37.3	30.8
21960Locus_5829	Alcohol dehydrogenase class-3 chain L	2.67	23.5	11.2
01353Contig_822	Aldehyde dehydrogenase. mitochondrial	0	3.68	0
31442contig_24918	Aldose reductase	2.19	48.1	12.6
01930Contig_1968	Alpha/beta hydrolase domain-containing protein 11	0	32.7	69
03025Contig_3121	Alpha-1-inhibitor 3	19.9	6.21	0.916
04605Contig_4829	Alpha-1-macroglobulin	0.681	9.19	0
00485Contig_1446	Alpha-2-macroglobulin	1.88	26.2	0
30050contig_936	Alpha-2-macroglobulin	0	23.3	0
20411Locus_3494	Alpha-2-macroglobulin	0	20.5	0
18626Locus_1317	Alpha-2-macroglobulin receptor-associated protein	0	15.7	7.69
37098contig_2764	Alpha-2-macroglobulin-P	0	11.1	0
00652Contig_169	Alpha-actinin. sarcomeric	20.2	45.9	27.4
14167Locus_21534	Alpha-aminoadipic semialdehyde dehydrogenase	0	38.6	16.5
24396contig_12836	Alpha-aspartyl dipeptidase	0	41.2	23.9
12311Locus_19247	Alpha-galactosidase A	0	40.9	0
13505Locus_76	Alpha-L-fucosidase	0	44.5	27.5
08247Locus_12329	Alpha-methylacyl-CoA racemase	0	41.3	0
27115contig_16896	Alpha-N-acetylgalactosaminidase	7.3	31.4	0
00337Contig_1307	Alpha-N-acetylglucosaminidase	0	2.78	0
00431Contig_1397	Amidophosphoribosyltransferase	0	57.2	22.7
00432Contig_1397	Amidophosphoribosyltransferase	0	7.36	0
29309contig_322	Amine oxidase [flavin-containing] B	0	30	0
29327contig_338	Amine oxidase [flavin-containing] B	0	8.05	0
05249Contig_5628	Aminopeptidase N	0	2.94	0
25192contig_14307	AMP deaminase 2	0	6.38	0
07119Contig_9622	Amyloid beta A4 protein (Fragment)	0	60.3	0
30085contig_967	Ankyrin-2	1.57	1.74	0
29000contig_1000	Annexin-B12	0	30.7	0
18530Locus_1214	AP-1 complex subunit beta-1	0	11.8	0.75
01239Contig_715	AP-2 complex subunit alpha-2	0	3.68	0
22689Locus_7124	AP-2 complex subunit mu	0	5.2	0
12762Locus_141	Apolipophorins	0.725	2.94	1.2
24856contig_13955	Apolipoprotein B-100	0	0.422	3.29
03141Contig_3236	Apolipoprotein D	19.9	21.4	0
16277Locus_25218	Apolipoprotein D	41.8	33.3	33.9
07978Locus_12042	Apolipoprotein D	11	0	0
17435Locus_27608	Apoptosis-inducing factor 1. mitochondrial	0	4.4	0
25566contig_14705	Arginine kinase	19.1	58.7	63.5
07222Locus_10189	Arginine kinase	42.4	35.3	54.1
30737contig_22809	Arginine kinase	18.7	10.8	26.1
12712Locus_108	Arginine kinase	0	19.4	0
21557Locus_5132	Arginine--tRNA ligase. cytoplasmic	0	5.34	1.53
18953Locus_1642	Argininosuccinate lyase	0	24.6	5.26
01730Contig_1764	Arylsulfatase J	40.6	0	0
08334Locus_12420	Aspartate aminotransferase. cytoplasmic	8.85	32.9	6.63
02399Contig_2472	Aspartate aminotransferase. mitochondrial	7.69	0	0
20608Locus_3805	Aspartate--ammonia ligase	0	13.1	13.8
17654Locus_28150	Aspartate--tRNA ligase. cytoplasmic	0	6.62	0
00001Contig_1	Aspartic peptidase 3	0	61.8	51.6
contig_23777	Astacin-like metallopeptidase 10	65.4	23.7	0
FF_4884_631	Astacin-like metallopeptidase 11	65.9	60.2	21.3
Locus_15711	Astacin-like metallopeptidase 15	53.7	54.5	0
Locus_728	Astacin-like metallopeptidase 16b	40.4	21.3	0
FF_684_11922	Astacin-like metallopeptidase 17	40.3	47.2	0
FF_684b_11922	Astacin-like metallopeptidase 18	64.8	60.6	8.05
FF_28803_25653	Astacin-like metallopeptidase 19a	63.6	37.6	54.5
contig_3761	Astacin-like metallopeptidase 1b	69.8	86	54.5
FF_28835_170	Astacin-like metallopeptidase 2	46.3	69.6	53.4
Locus_469	Astacin-like metallopeptidase 21	74.4	58.9	3.65
Locus_7926	Astacin-like metallopeptidase 22	42.6	38.4	7.44
Locus_13605	Astacin-like metallopeptidase 23	61.6	71.7	0
Locus_17029	Astacin-like metallopeptidase 24	0	19	0
Locus_22131	Astacin-like metallopeptidase 25	15.9	0	0
Locus_24787	Astacin-like metallopeptidase 26	0	51.8	66.7
Locus_4334	Astacin-like metallopeptidase 3	17.4	91.9	91.9
Locus_12	Astacin-like metallopeptidase 30	48.5	57.8	10
FF_19005_12159	Astacin-like metallopeptidase 31	36.8	9.09	9.09
contig_14087	Astacin-like metallopeptidase 32	27.7	0	0
Locus_1424	Astacin-like metallopeptidase 36	0	23	5.23
FF_142_15819	Astacin-like metallopeptidase 43	48.2	35.6	10.8
FF_24733_26539	Astacin-like metallopeptidase 5	46.7	5.28	0
FF_1763_24564	Astacin-like metallopeptidase 6	39.6	0	0
Locus_21684	Astacin-like metallopeptidase 7a	19.5	38.1	0
Locus_1886	Astacin-like metallopeptidase 8a	79.9	45.2	15.6
Locus_21433	Astacin-like metallopeptidase 9	58.7	37.9	0
00119Contig_1103	Astacin-like metalloprotease 41	54	35.6	2.19
00195Contig_1175	ATP synthase subunit alpha. mitochondrial	15.1	23.6	30
10879Locus_16369	ATP synthase subunit beta. mitochondrial	44.7	5.76	52.6
21303Locus_4787	ATPase inhibitor mai-2. mitochondrial	0	0	28.1
02108Contig_2174	ATP-citrate synthase	3.11	2.65	2.56
10301Locus_15126	ATP-dependent (S)-NAD(P)H-hydrate dehydratase	0	16.9	10.1
13492Locus_748	ATP-dependent RNA helicase DDX1	0	4.88	1.9
35038contig_1422	ATP-dependent RNA helicase DDX3Y	0	13.7	0
19368Locus_2104	Autophagy-related protein 16	0	4.94	0
03288Contig_3393	Avidin-related protein 4/5	40.8	8.46	19.1
02865Contig_2942	Band 4.1-like protein 3	0	2.64	4.65
35064contig_1446	Basement membrane-specific heparan sulfate proteoglycan core protein	1.2	2.05	1.03
14328Locus_21694	Basic leucine zipper and W2 domain-containing protein 2	0	4.78	0
04261Contig_4458	BContigeldin A-inhibited guanine nucleotide-exchange protein 1	0	3.75	0
39274contig_6060	Beta.beta-carotene 9'.10'-oxygenase	0	31.3	0
13255Locus_54	Beta-galactosidase	4.78	12.3	0
01253Contig_726	Beta-hexosaminidase subunit alpha	6.84	45.3	5.55
29246contig_277	Beta-hexosaminidase subunit beta	27.5	39.1	7.79
12983Locus_317	Betaine--homocysteine S-methyltransferase 1	14.6	58.2	19.5
14168Locus_21535	Beta-parvin	0	9.52	0
09315Locus_13560	Beta-ureidopropionase	0	32.2	0
00639Contig_1592	Bifunctional 3'-phosphoadenosine 5'-phosphosulfate synthase	1.14	34.5	20.5
17806Locus_28349	Bifunctional glutamate/proline--tRNA ligase	0	2.24	0.499
38101contig_4156	Bifunctional purine biosynthesis protein PURH	2.83	66.4	62.2
05223Contig_5600	Biogenesis of lysosome-related organelles complex 1 subunit 1	0	52.5	69.7
01979Contig_2032	Biotinidase	0	11.4	0
29489contig_480	Bis(5'-nucleosyl)-tetraphosphatase. symmetrical	0	15.8	0
13183Locus_475	Bleomycin hydrolase	7.24	31.8	20.2
13216Locus_505	C-1-tetrahydrofolate synthase. cytoplasmic	0	29.2	8.72
25870contig_15072	C-1-tetrahydrofolate synthase. cytoplasmic	0	12.8	6.72
00221Contig_1198	C-1-tetrahydrofolate synthase. cytoplasmic	0	30.3	0
17575Locus_28060	CAAX prenyl protease 1 homolog	0	11.4	0
02620Contig_2707	Calcineurin B homologous protein 1	0	30.2	8.99
07852Locus_11913	Calcineurin-like phosphoesterase domain-containing protein 1	9.63	0	0
04403Contig_4614	Calcineurin-like phosphoesterase domain-containing protein 1	0	12.1	0
24706contig_13805	Calcium/calmodulin-dependent protein kinase type II alpha chain	2.58	14.3	0
29804contig_722	Calcium-activated chloride channel regulator 2	2.46	20.7	1.58
02156Contig_2224	Calcium-transporting ATPase sarcoplasmic/endoplasmic reticulum type	19	8.56	11.2
02253Contig_2314	Calcium-transporting ATPase sarcoplasmic/endoplasmic reticulum type	12.4	5.49	11.5
17020Locus_26949	Calcium-transporting ATPase type 2C member 1	1.09	1.09	4.91
09487Locus_13774	Calcyclin-binding protein	0	13.4	5.56
13612Locus_842	Calcyphosin-like protein	29.6	58.1	20.4
13269Locus_552	Calmodulin	22.1	79.9	79.9
08432Locus_12523	Calnexin	0	9.76	0
02070Contig_2135	Calponin-3	0	38.1	0
29801contig_72	Calreticulin	4.62	78	55.6
03408Contig_3516	Calreticulin	0	34.9	7.1
00412Contig_138	Calsequestrin-2	8.53	63.9	35.9
11721Locus_17732	Calumenin	0	45.5	32.8
29302contig_316	cAMP-dependent protein kinase regulatory subunit	0	10.3	8.85
09845Locus_14281	CAP-Gly domain-containing linker protein 1	0	3.58	0
03059Contig_3157	Carbonic anhydrase	23.9	31	7.46
29794contig_715	Carbonic anhydrase 2	51.9	27.3	13.7
16093Locus_24794	Carbonyl reductase [NADPH] 1	0	21.9	23.4
12719Locus_112	Carboxypeptidase B 1	63.7	65.1	14.7
12720Locus_112	Carboxypeptidase B 2	3.33	18	0
25824contig_15017	Carboxypeptidase B 3	40.1	34.2	0
28272contig_19203	Carboxypeptidase E	4.71	0	0
06744Contig_8200	Carboxypeptidase inhibitor SmCI	0	17.6	13
38316contig_4521	Carboxypeptidase inhibitor SmCI	0	35.1	29
29816contig_73	Carboxypeptidase inhibitor SmCI	0	60.8	0
07092Contig_9435	Carboxypeptidase inhibitor SmCI	0	10.8	8.86
16448Locus_25667	Carnitine O-acetyltransferase	0	7.08	0
29595contig_565	Carnitine O-palmitoyltransferase 1. liver isoform	0	23.1	0
00088Contig_1076	Casein kinase II subunit alpha	0	26.1	0
01485Contig_933	Catalase	6.55	67.6	62.9
29821contig_735	Catalase	0	27.4	10.3
Locus_82	Cathepsin B_1	22.2	37.3	19.5
40952contig_160	cathepsin L-like cysteine peptidase 1	0	43.2	50
40953FF_23_356	cathepsin L-like cysteine peptidase 2	21.5	44.4	55.3
40951FF_15993_23387	cathepsin L-like cysteine peptidase 3	0	14.1	14.1
40950FF_1733_1633	cathepsin L-like cysteine peptidase 4 _	0	11.9	0
40946Locus_332	cathepsin L-like cysteine peptidase 8	0	37.3	46.6
00535Contig_1499	Cation-independent mannose-6-phosphate receptor	0	12.3	0
25037contig_14140	CD109 antigen	5.87	0	0
28998contig_100	CD63 antigen	22.1	22.1	9.29
29276contig_298	Cdc42 homolog	0	17.3	0
22943Locus_7581	CDGSH iron-sulfur domain-containing protein 1	0	31	0
05866Contig_6491	Cell wall protein DAN4	0	3.38	0
01151Contig_636	Cellular nucleic acid-binding protein	0	25.8	3.83
13311Locus_59	C-factor	0	51	75.5
29762contig_693	C-factor	0	27.6	48.3
22628Locus_7049	C-factor	0	56.1	52.2
31535contig_25000	C-factor	0	3.23	17.3
12322Locus_19266	C-factor	0	34.1	61.6
21268Locus_4743	C-factor	0	26.4	11.2
00939Contig_44	cGMP-dependent protein kinase. isozyme 2 forms cD4/T1/T3A/T3B	0	12	0
21220Locus_4700	Charged multivesicular body protein 4b	0	17.4	11
40976contig_13671	Chitinase	89.6	81.1	11.8
03983Contig_4154	Chloride intracellular channel exc-4	0	54.9	52.5
02313Contig_2378	Chorion peroxidase	39	13.2	0
27788contig_18521	Chromobox protein homolog 1	0	33.6	0
09732Locus_14138	Chromodomain-helicase-DNA-binding protein 1	0	0	1.73
40882Locus_29059	Chymotrypsin inhibitor	13.1	60.7	36.9
01966Contig_2020	Cip1-interacting zinc finger protein	0	4.29	2.86
13476Locus_737	Clathrin heavy chain	0.785	30.1	13.2
02458Contig_2540	Clathrin interactor 1	0	6.75	0
18763Locus_1446	Clathrin light chain	0	24	5.39
00383Contig_1353	Cleavage and polyadenylation specificity factor subunit 5	0	16.8	0
31671contig_25143	Cleavage stimulation factor subunit 2	0	10.1	0
28003contig_18810	Coactosin-like protein	0	74.7	82.7
03274Contig_3376	Coactosin-like protein	0	22	22.7
18670Locus_1361	Coatomer subunit alpha	0	3.78	0
08747Locus_12881	Coatomer subunit beta	1.46	2.09	0
17176Locus_27146	Coatomer subunit delta	0	6.52	8.7
28162contig_19011	Coatomer subunit epsilon	0	34.9	0
01869Contig_1904	Coatomer subunit gamma-2	0	12	0
00833Contig_337	Cofilin/actin-depolymerizing factor homolog	15	83	98
09492Locus_13784	Collagen alpha-1(XXVI) chain	0	5.61	0
02438Contig_2521	Collagen alpha-2(IV) chain	1.65	0	0
17456Locus_27637	COMM domain-containing protein 7	0	21.2	0
17052Locus_26990	COMM domain-containing protein 9	0	24.6	0
25171contig_14283	Complement component 1 Q subcomponent-binding protein. mitochondrial	0	31.9	0
33878contig_30582	Connectin	27.3	0	0
01388Contig_850	Contactin-associated protein-like 5	0	1.19	0
20131Locus_3116	COP9 signalosome complex subunit 7b	0	7.14	7.14
01437Contig_892	Copper transport protein ATOX1	0	74.6	74.6
17754Locus_28274	Coronin-1C	0	13.3	0
25466contig_14591	Coronin-7	0	12.3	0
09485Locus_13773	Counting factor associated protein D	0	12.6	10.8
02009Contig_2065	Cryptochrome-1	0	4.87	0
FFR_7852_651_727	CUB and LDL domains-containing trypsin-like serine peptidase 1	41.8	23.6	7.66
FF_479_257	CUB and LDL domains-containing trypsin-like serine peptidase 2	68.4	28.7	0
41080FF_19454_21686	CUB and LDL domains-containing trypsin-like serine peptidase 3	37.7	2.54	0
41087contig_680	CUB and LDL domains-containing trypsin-like serine peptidase 4	21.9	0	0
41085Locus_698	CUB domain-containing trypsin-like serine peptidase 1	62	59	0
41089Locus_21790	CUB domain-containing trypsin-like serine peptidase 2	44.5	8.67	0
41088contig_8062	CUB domain-containing trypsin-like serine peptidase 3	36	6.47	0
40932contig_18696	CUB domain-containing trypsin-like serine peptidase 4	58	18.5	0
25971contig_15186	Cullin-associated NEDD8-dissociated protein 1	0	1.14	4.57
00243Contig_1217	Cyclic GMP-AMP synthase	0	11.7	0
35281contig_1658	Cystathionine beta-synthase	0	21.6	9.3
29435contig_432	Cystathionine gamma-lyase	0	66.2	49.9
08276Locus_12359	Cystathionine gamma-lyase	0	31.5	20.7
12267Locus_19171	Cystatin-A2	0	93.8	95.9
11872Locus_18090 (+1)	Cysteine-rich venom protein 6	0	50	20
37761contig_3671	Cytochrome b5	0	90.8	61.8
34224contig_31008	Cytochrome b5	0	57.9	11.1
00968Contig_467	Cytochrome b-c1 complex subunit 1. mitochondrial	0	10	0
01071Contig_564	Cytochrome c	0	11.1	27.8
27689contig_18251	Cytochrome c oxidase subunit 5A. mitochondrial	0	11.7	0
34753contig_1152	Cytochrome c oxidase subunit 6C	0	24.2	0
16020Locus_24600	Cytochrome P450 18a1	0	8.85	0
24496contig_13615	Cytochrome P450 2B11	1.39	43.1	0
01380Contig_846	Cytochrome P450 2B5	0	15.7	0
14415Locus_21783	Cytochrome P450 2C8	0	25.2	0
08790Locus_12935	Cytochrome P450 2G1	0	12.9	0
29110contig_174	Cytochrome P450 2J6	0	43.9	0
35461contig_1879	Cytochrome P450 2J6	0	21	0
02805Contig_2882	Cytochrome P450 2J6	0	19.6	0
26348contig_15638	Cytochrome P450 2J6	0	8.88	0
10939Locus_16450	Cytochrome P450 2U1	0	21.8	0
24909contig_14008	Cytochrome P450 2U1	0	27.8	0
13466Locus_729	Cytochrome P450 302a1. mitochondrial	0	20.2	26.4
00832Contig_336	Cytochrome P450 3A11	0	12.6	0
01072Contig_565	Cytochrome P450 3A11	0	7.75	0
08428Locus_12520	Cytochrome P450 3A2	0	15.2	0
29336contig_345	Cytochrome P450 3A21	2.06	17.2	2.06
29310contig_323	Cytochrome P450 3A21	0	15.5	0
00781Contig_286	Cytochrome P450 3A21	0	6.65	0
14197Locus_21567	Cytochrome P450 3A29	0	48.4	0
13696Locus_918	Cytochrome P450 3A31	0	10.5	0
00421Contig_1389	Cytochrome P450 3A4	0	52.3	0
13731Locus_948	Cytochrome P450 3A4	0	9.19	0
18400Locus_1081	Cytochrome P450 3A8	2.17	9.47	0
01084Contig_578	Cytochrome P450 3A8	0	6.94	0
00386Contig_1356	Cytochrome P450 4c3	0	36.7	0
29160contig_21	Cytochrome P450 CYP12A2	0	37.3	20.1
00906Contig_41	Cytoplasmic aconitate hydratase	1.9	12.5	7.93
09002Locus_13188	Cytoplasmic dynein 1 intermediate chain 2	3.27	0	0
02161Contig_2229	Cytosol aminopeptidase	0	67.5	21.2
00951Contig_451	Cytosolic non-specific dipeptidase	0	57.2	34.1
13453Locus_717	Cytosolic purine 5'-nucleotidase	0	22.1	0
00821Contig_325	D-3-phosphoglycerate dehydrogenase	2.68	62.3	24.6
07881Locus_11944	D-arabinose 1-dehydrogenase	0	24.9	0
34729contig_1128	D-aspartate oxidase	0	16.5	0
12896Locus_25	D-beta-hydroxybutyrate dehydrogenase. mitochondrial	0	15.3	0
10255Locus_15047	Death-associated protein 1	0	0	41.5
09177Locus_13398	Dehydrogenase/reductase SDR family member 11	0	58.4	45.4
34376contig_31270	Dehydrogenase/reductase SDR family member 11	0	39.7	14.4
33999contig_30721	Dehydrogenase/reductase SDR family member 11	0	12.2	0
18093Locus_29214	Delta and Notch-like epidermal growth factor-related receptor	29.6	35.2	0
24734contig_13835	Delta(3.5)-Delta(2.4)-dienoyl-CoA isomerase. mitochondrial	0	15.6	6.13
22911Locus_7526	Delta(3.5)-Delta(2.4)-dienoyl-CoA isomerase. mitochondrial	0	6.54	3.59
03536Contig_3648	Delta-1-pyrroline-5-carboxylate dehydrogenase. mitochondrial	2.65	60.8	33.9
21290Locus_4771	Deoxyribonuclease-1	12.8	0	0
31654contig_25125	Dihydrolipoyllysine-residue succinyltransferase component of 2-oxoglutarate dehydrogenase complex. mitochondrial	3.55	1.9	1.9
29324contig_335	Dihydropteridine reductase	0	35	35
03498Contig_3609	Dihydropyrimidinase	1.79	9.9	1.79
09630Locus_13973	Dihydropyrimidine dehydrogenase [NADP(+)]	0	3.87	0
18410Locus_1090	Dimethylaniline monooxygenase [N-oxide-forming] 5	0	4.54	0
08532Locus_12632	Dimethylaniline monooxygenase [N-oxide-forming] 5	0	8.97	0
00799Contig_303	Dipeptidyl peptidase 1	0	10.6	9.47
02879Contig_2954	Dipeptidyl peptidase 2	0	13.9	0
14326Locus_21692	Dipeptidyl peptidase 3	0	55.1	28.4
29480contig_473	Disks large 1 tumor suppressor protein	0	39.6	9.33
29479contig_473	Disks large 1 tumor suppressor protein	0	17.2	7.95
02289Contig_2350	Disks large 1 tumor suppressor protein	0	4.15	1.35
08771Locus_12911	DNA damage-binding protein 1	0	2.72	0
29118contig_179	DNA polymerase delta catalytic subunit	56.2	44.6	0
36873contig_2473	DNA-(apurinic or apyrimidinic site) lyase	0	5.07	0
17660Locus_28156	DNA-directed RNA polymerase I subunit RPA1	0.906	0	1.63
13693Locus_915	DnaJ homolog subfamily A member 2	0	7.12	0
02871Contig_2946	DnaJ homolog subfamily C member 13	0	1.81	0
08103Locus_12177	Dolichyl-diphosphooligosaccharide--protein glycosyltransferase 48 kDa subunit	2.52	23.1	0
33563contig_29377	Dolichyl-diphosphooligosaccharide--protein glycosyltransferase subunit 1	1.34	54.9	0
40078contig_7793	Dolichyl-diphosphooligosaccharide--protein glycosyltransferase subunit 2	1.61	15.7	2.02
08006Locus_12072	Dolichyl-diphosphooligosaccharide--protein glycosyltransferase subunit 2	0	27.8	0
16102Locus_24808	Dolichyl-diphosphooligosaccharide--protein glycosyltransferase subunit DAD1	0	14.2	0
01497Contig_943	Dolichyl-diphosphooligosaccharide--protein glycosyltransferase subunit STT3A	0	5.23	0
01754Contig_1789	Dolichyl-diphosphooligosaccharide--protein glycosyltransferase subunit STT3B	0	2.8	0
33902contig_30605	Dynactin subunit 1	0	8.41	0
18726Locus_1406	Dynactin subunit 2	0	4.19	7.64
13445Locus_710	Dynactin subunit 3	0	0	12.8
24852contig_13951	Dynamin	0	3.18	1.76
10378Locus_15290	Dynamin-1	0	7.41	1.23
05644Contig_6149	Dynein heavy chain 2. axonemal	1.26	0	1.63
16703Locus_26549	Dynein heavy chain. cytoplasmic	0	1.03	0
29465contig_462	Dynein light chain 1. cytoplasmic	29.8	65.8	45.6
14081Locus_21366	Dynein light chain roadblock-type 2	10.3	44.3	44.3
14846Locus_22359	Dystonin	1.82	2.15	1.71
28794contig_20191	Dystonin	0	0.607	0.294
19140Locus_1840	Dystonin	1.85	0	0
12824Locus_19	E3 ubiquitin-protein ligase UHRF1	32.7	32.7	23.9
02247Contig_2308	Early endosome antigen 1	0.93	6.51	0
18528Locus_1213	Ecto-NOX disulfide-thiol exchanger 2	30.2	86.4	51.2
00435Contig_1399	Ectonucleoside triphosphate diphosphohydrolase 3	0	7.25	0
35688contig_32416	Ectonucleotide pyrophosphatase/phosphodiesterase family member 1	2.14	11.9	0
40564contig_8788	Ectonucleotide pyrophosphatase/phosphodiesterase family member 6	0	8.06	0
01684Contig_1716	EH domain-containing protein 1	0	22.7	16.4
10970Locus_16486	EH domain-containing protein 1	0	18.6	14.3
25535contig_14672	ELAV-like protein 2	0	18.1	16.7
34744contig_1141	ELAV-like protein 4	0	19.5	3.21
13750Locus_964	Electron transfer flavoprotein subunit alpha. mitochondrial	0	15.1	24.9
35683contig_32412	Electron transfer flavoprotein subunit beta	0	27.8	17.5
29042contig_119	Elongation factor 1-alpha	11.7	32.6	38.4
29041contig_119	Elongation factor 1-alpha	0	18.8	12.7
28711contig_20015	Elongation factor 1-alpha 1	0	0	30.2
12733Locus_122	Elongation factor 1-alpha. somatic form	22.3	29.5	30.5
29593contig_563	Elongation factor 1-beta	0	44.6	32
01023Contig_522	Elongation factor 1-beta	0	29.1	30.9
29191contig_232	Elongation factor 1-gamma	0	27	23.4
16368Locus_25458	Endoplasmic reticulum aminopeptidase 2	0	13.1	0
08115Locus_12191	Endoplasmic reticulum resident protein 44	3.03	30.6	0
29601contig_569	Endoplasmin	1.28	46.1	28.1
18782Locus_1464	Endothelial differentiation-related factor 1 homolog	0	10.1	16.8
02005Contig_2060	Endothelin-converting enzyme 2	0	11.8	0
01276Contig_748	Enolase	10.9	89.1	56.6
05772Contig_6344	Enolase-phosphatase E1	0	23.2	27
22651Locus_7080	Enoyl-CoA delta isomerase 1. mitochondrial	0	44.8	36.1
13725Locus_944	Enoyl-CoA hydratase. mitochondrial	0	0	21.7
01122Contig_61	Epididymal secretory glutathione peroxidase	14.7	7.37	7.37
13458Locus_720	Epididymal secretory protein E1	9.33	49.3	47.3
01657Contig_1688	Epididymal secretory protein E1	14.1	30.1	30.8
29109contig_173	Epoxide hydrolase 1	0	35	5.73
18368Locus_1046	Epoxide hydrolase 1	0	41.9	0
29744contig_678	Erlin-2-A	0	44	0
16827Locus_26685	Ester hydrolase C11orf54 homolog	4.22	80.2	64.9
34876contig_1273	Estradiol 17-beta-dehydrogenase 2	0	24.9	1.79
16103Locus_24810	Estradiol 17-beta-dehydrogenase 8	0	18.1	0
04149Contig_4333	Estrogen sulfotransferase	0	8.67	0
00965Contig_464	Eukaryotic initiation factor 4A-II	2.29	17.2	8.47
00504Contig_1464	Eukaryotic initiation factor 4A-II	5.67	13.2	6.15
35552contig_1994	Eukaryotic peptide chain release factor subunit 1	2.27	7.27	2.95
08246Locus_12328	Eukaryotic translation initiation factor 2 subunit 1	0	8.86	0
13674Locus_895	Eukaryotic translation initiation factor 2 subunit 3. Y-linked	0	6.82	3.41
12754Locus_135	Eukaryotic translation initiation factor 2A	0	11.2	13
02460Contig_2543	Eukaryotic translation initiation factor 3 subunit A	0	6.91	0
14303Locus_21666	Eukaryotic translation initiation factor 3 subunit B	1.28	17.5	0
14407Locus_21777	Eukaryotic translation initiation factor 3 subunit C	0	7.85	0.773
09184Locus_13406	Eukaryotic translation initiation factor 3 subunit D	0	22.9	0
23517Locus_9103	Eukaryotic translation initiation factor 3 subunit G	0	11.5	13.9
08724Locus_12855	Eukaryotic translation initiation factor 3 subunit I	0	18.1	0
27383contig_17501	Eukaryotic translation initiation factor 3 subunit J	0	42.2	6.42
17681Locus_28181	Eukaryotic translation initiation factor 3 subunit L	0	4.1	0
00307Contig_1278	Eukaryotic translation initiation factor 4 gamma 3	0	7.4	2.8
24976contig_14071	Eukaryotic translation initiation factor 4B	0	9.97	5.88
19151Locus_1854	Eukaryotic translation initiation factor 4E	0	17.5	5.34
34001contig_30723	Eukaryotic translation initiation factor 4H	0	11.2	11.2
29859contig_773	Eukaryotic translation initiation factor 5	0	11.5	4.63
12899Locus_254	Eukaryotic translation initiation factor 5A	0	72.4	53.8
25448contig_14569	Eukaryotic translation initiation factor 6	0	27.3	27.3
23489Locus_9035	Extended synaptotagmin-2	0	2.12	0
27982contig_18778	Extracellular domains-containing protein CG31004	24.5	2.93	0
00437Contig_1402	Extracellular domains-containing protein CG31004	3.74	2.05	0
07899Locus_11963	FACT complex subunit SPT16	0	58.9	41.1
13486Locus_742	F-actin-capping protein subunit alpha	0	42.4	13.4
26165contig_15418	F-actin-capping protein subunit beta	0	42.2	13.3
31454contig_24932	Failed axon connections	0	15	0
34710contig_1111	Far upstream element-binding protein 1	0	5.08	3.81
17701Locus_28208	FAS-associated factor 1	0	3.78	5.6
37380contig_3146	FAS-associated factor 2	0	6.75	0
01255Contig_728	Fasciclin-2	0	12.6	0
25439contig_14557	Fasciclin-2	7.21	0	0
31280contig_24757	Fatty acid synthase	0	1.43	0
16087Locus_24786	Fatty acid-binding protein	0	59.5	64.1
31993contig_25681	Fatty acid-binding protein	0	23.7	25.2
02079Contig_2143	Fatty aldehyde dehydrogenase	0	21.8	0
29122contig_182	Fatty-acid amide hydrolase 2-A	0	18.4	0
29412contig_410	Fatty-acid amide hydrolase 2-A	0	25.5	0
29155contig_205	Fibrillin-1	5.3	44.3	11.1
01491Contig_938	Filamin-A	1.64	39.1	17.4
00339Contig_1309	FK506-binding protein 15	0	3.68	0
16807Locus_26658	Flavin reductase (NADPH)	0	45.6	54.4
04014Contig_4189	Flavin reductase (NADPH)	0	67.7	47.2
19599Locus_2406	Formimidoyltransferase-cyclodeaminase	0	33.3	3.14
01495Contig_940	Four and a half LIM domains protein 2	11	5.97	0
08729Locus_12859	Four and a half LIM domains protein 2	11.7	3.29	0
01256Contig_729	Fragile X mental retardation protein 1 homolog	0	1.5	4.49
12820Locus_187	Fructose-bisphosphate aldolase A	5.13	71.5	54.4
40565contig_8789	Fumarate hydratase. mitochondrial	6.15	12.3	7.88
14446Locus_21815	Fumarylacetoacetase	0	59.3	25.8
01086Contig_58	Fungal protease inhibitor-1	0	35.5	0
10851Locus_16345	Fungal protease inhibitor-1	0	35.9	0
25383contig_14505	FYVE. RhoGEF and PH domain-containing protein 6	0	0.947	1.84
12774Locus_153	Galectin-4	2.19	30.9	0
30115contig_989	Gamma-aminobutyric acid receptor-associated protein	0	36.9	52.5
00975Contig_474	Gamma-glutamyl hydrolase	9.32	0	0
22780Locus_7275	Gamma-glutamyltranspeptidase 1	4.82	0	0
38748contig_5244	Gamma-interferon-inducible lysosomal thiol reductase	4.98	18.7	13.7
11419Locus_17175	Ganglioside-induced differentiation-associated protein 1	0	10.8	0
34943contig_1341	Gastric intrinsic factor	8.25	0	0
25939contig_15146	Gelsolin. cytoplasmic	5.71	2.18	0
13617Locus_847	General vesicular transport factor p115	0	3.56	0
03465Contig_3575	Genome polyprotein	9.46	0	0
25281contig_14404	Glucosamine-6-phosphate isomerase 2	8.57	42.9	4.29
02421Contig_2498	Glucosamine-6-phosphate isomerase 2	15.1	35.8	11.1
00777Contig_282	Glucose dehydrogenase [acceptor]	54.8	54.5	0
02770Contig_2853	Glucose dehydrogenase [acceptor]	0	52.8	2.79
02113Contig_2179	Glucose dehydrogenase [acceptor]	0	55.9	0
08861Locus_13017	Glucose-6-phosphate isomerase	0	32.6	23.7
09056Locus_13242	Glucosidase 2 subunit beta	0	16.8	5.27
20753Locus_4026	Glutamate decarboxylase-like protein 1 (Fragment)	0	42	0
10912Locus_16410	Glutamate dehydrogenase. mitochondrial	0	11.2	15.7
18820Locus_1507	Glutamate synthase [NADH]. amyloplastic	1.36	1.12	0
00367Contig_1336	Glutamine synthetase 2 cytoplasmic	0	13.3	11.9
09483Locus_13771	Glutamine--tRNA ligase	0	7.56	0
39515contig_6512	Glutamyl aminopeptidase	0	16.9	0
19476Locus_2235	Glutamyl aminopeptidase	0	15.3	0
30589contig_22324	Glutamyl aminopeptidase	0	29.7	0
26428contig_15746	Glutaredoxin 3	0	17.7	15.8
33352contig_28810	Glutaredoxin-C4	0	38.1	50.3
00981Contig_483	Glutathione S-transferase 1. isoform C	5.49	32.4	32.4
03932Contig_4084	Glutathione S-transferase class-mu 26 kDa isozyme 51	12.5	70.8	58.9
23603contig_10005	Glutathione S-transferase kappa 1	0	17.2	28.2
20353Locus_3413	Glutathione S-transferase Mu 1	39.4	79.2	81.4
29418contig_415	Glutathione S-transferase Mu 1	15.5	92.7	80.9
13229Locus_517	Glutathione S-transferase Mu 1	16.1	94.2	83.4
00843Contig_352	Glutathione S-transferase Mu 1	18.6	70.9	54.1
01079Contig_571	Glutathione S-transferase Mu 1	0	80	70.9
10842Locus_16332	Glutathione S-transferase Mu 1	4.09	87.7	82.7
29378contig_382	Glutathione S-transferase Mu 1	22.3	70.5	61.8
04346Contig_4556	Glutathione S-transferase Mu 1	0	43.6	35.9
00982Contig_484	Glutathione S-transferase Mu 1	0	72.7	62.2
22631Locus_7052	Glutathione S-transferase Mu 1	0	34.7	34.2
12971Locus_31	Glutathione S-transferase Mu 1	0	54.7	64.1
11077Locus_16639	Glutathione S-transferase theta-1	0	11.6	6.67
12705Locus_102	Glyceraldehyde-3-phosphate dehydrogenase 2	6.03	71.6	65.2
00712Contig_215	Glycerol-3-phosphate acyltransferase 3	0	7.5	0
27833contig_18575	Glycerol-3-phosphate dehydrogenase [NAD(+)]. cytoplasmic	0	43.6	20.5
10821Locus_16304	Glycine cleavage system H protein. mitochondrial	0	29.9	21.6
13245Locus_530	Glycine--tRNA ligase	0	6.32	12.2
29969contig_876	Glycogen debranching enzyme	0	3.1	0
01066Contig_56	Glycogen phosphorylase	1.66	25.6	17.1
26675contig_16069	Glycogen phosphorylase	0	8.19	3.98
34826contig_1223	Glycogenin-1	0	24.4	5.31
01105Contig_595	Glycogenin-1	0	4.21	0
17219Locus_27218	Glycolipid transfer protein	0	19.7	36.5
13228Locus_516	Glyoxalase domain-containing protein 4	0	53	8.11
37235contig_2939	Glyoxylate reductase/hydroxypyruvate reductase	0	82.1	67.9
12919Locus_271	Glyoxylate reductase/hydroxypyruvate reductase	0	40.3	33.9
13739Locus_953	Glyoxylate reductase/hydroxypyruvate reductase	0	34.6	6.29
22506Locus_6829	Glyoxylate reductase/hydroxypyruvate reductase	0	37.7	14.1
14496Locus_21865	Glyoxylate reductase/hydroxypyruvate reductase	0	10.5	8.62
17091Locus_27038	GMP reductase 2	0	6.25	2.84
01428Contig_885	GMP synthase [glutamine-hydrolyzing]	1.71	35.2	6.13
01145Contig_630	Golgi reassembly-stacking protein 2	0	13.2	9.09
24534contig_13643	Golgi-associated plant pathogenesis-related protein 1	3.34	20.4	29.8
01703Contig_1734	Golgin subfamily A member 3	1.82	0	1.47
02702Contig_2784	Golgin subfamily A member 4	0	1.03	2.31
29323contig_334	Granulins	0	14.4	5.32
38244contig_4393	Granulins	0	12.4	4.42
01206Contig_686	Group XV phospholipase A2	0	18.5	0
14580Locus_21963	GTP cyclohydrolase 1 feedback regulatory protein	0	42	30.7
22889Locus_7473	GTP-binding nuclear protein Ran	14.3	34.4	29.5
18701Locus_1384	GTP-binding protein SAR1b	5.73	25.5	5.73
00924Contig_424	Guanine nucleotide-binding protein G(I)/G(S)/G(O) subunit gamma-12	0	60	18.5
01532Contig_972	Guanine nucleotide-binding protein G(I)/G(S)/G(T) subunit beta-1	2.94	15.6	0
19985Locus_2925	Guanine nucleotide-binding protein G(q) subunit alpha	3.12	11.6	0
13198Locus_489	Guanine nucleotide-binding protein subunit beta-2-like 1	0	11.7	4.42
04134Contig_4318	Guanine nucleotide-binding protein-like 1	1.33	0	4.66
11744Locus_17777	Guanosine-3'.5'-bis(diphosphate) 3'-pyrophosphohydrolase MESH1	0	54.1	38.8
02490Contig_2572	HCLS1-binding protein 3	0	5.05	0
00804Contig_307	Heat shock 70 kDa protein 4L	0	11.6	5.33
00663Contig_181	Heat shock cognate 71 kDa protein	20.9	42.1	41.4
00664Contig_181	Heat shock cognate 71 kDa protein	7.69	34.3	15.4
30047contig_932	Heat shock protein 70 B2	14.2	9.5	12.8
29103contig_169	Heat shock protein 83	17	44.1	31.7
13606Locus_84	Heat shock protein 83	25.7	61.4	42.8
17596Locus_28080	Heat shock protein beta-1	0	19.3	49.3
29492contig_482	Heat shock protein beta-1	0	0	12.4
36617contig_2144	Heme-binding protein 1	0	34.9	22.8
15646Locus_23774	Heme-binding protein 2	9.95	0	0
05324Contig_5721	Hemocyanin A chain	69	62.4	51.7
26975contig_16583	Hemocyanin A chain	71.3	72.7	70.6
27212contig_17116	Hemocyanin A chain	61.6	61.6	62.8
17751Locus_28268	Hemocyanin AA6 chain	84.3	79.8	81.4
15059Locus_22713	Hemocyanin B chain	73.6	46.7	43.3
13928Locus_20860	Hemocyanin B chain	70.1	67.8	59.3
15553Locus_23572	Hemocyanin C chain	80.5	76.2	53.9
09683Locus_14048	Hemocyanin D chain	80.8	69	65
19414Locus_2157	Hemocyanin F chain	86.3	80	74.6
40715contig_9144	Hemocyanin G chain	84	81.3	62.4
18559Locus_1247	Hepatocyte growth factor-regulated tyrosine kinase substrate	0	6.41	3.64
37375contig_3134	Hephaestin-like protein 1	17.3	0	0
02487Contig_2569	Heterogeneous nuclear ribonucleoprotein A1. A2/B1 homolog	0	18.5	12.9
02204Contig_2269	Heterogeneous nuclear ribonucleoprotein A1. A2/B1 homolog	0	15	15
00443Contig_1408	Heterogeneous nuclear ribonucleoprotein D0	0	24.7	22.5
16723Locus_26569	Heterogeneous nuclear ribonucleoprotein H	0	6.93	0
08229Locus_12311	Heterogeneous nuclear ribonucleoprotein L	0	5.54	0
13592Locus_83	Heterogeneous nuclear ribonucleoprotein R	1.47	40.2	1.43
02034Contig_2092	Heterogeneous nuclear ribonucleoprotein R	0	13.5	3.34
27314contig_17355	Heterogeneous nuclear ribonucleoprotein R	2.19	5.37	3.98
01325Contig_792	Hexokinase type 2	0	40.2	4.52
26934contig_16527	Hexokinase type 2	33.3	0	0
01432Contig_889	High mobility group protein DSP1	0	21.4	22.4
16784Locus_26633	Histidine triad nucleotide-binding protein 1	0	33.9	45.7
08710Locus_12840	Histone H1	0	14.1	15.3
01685Contig_1717	Histone H1-III	0	30.8	22.5
21338Locus_4833	Histone H2A	46.8	53.9	53.9
00716Contig_219	Histone H2B (Fragments)	31.6	49.1	57.9
22614Locus_7030	Histone H3.3	26.5	27.5	31.2
01472Contig_925	Histone H4	53.4	59.2	61.2
25067contig_14171	Homogentisate 1.2-dioxygenase	0	39.1	18.1
02252Contig_2313	Hsp90 co-chaperone Cdc37	0	10.2	4.71
14564Locus_21943	Hydroxyacid oxidase 1	0	0	11.8
18746Locus_1425	Hydroxyacyl-coenzyme A dehydrogenase. mitochondrial	7.85	29	17.4
03403Contig_3511	Hydroxyacylglutathione hydrolase. mitochondrial	0	62	21.3
01229Contig_706	Hypoxia up-regulated protein 1	0	31.1	8.17
21375Locus_4873	Immunoglobulin superfamily containing leucine-rich repeat protein	0	27.2	31.4
39403contig_6298	Immunoglobulin superfamily containing leucine-rich repeat protein	0	74.7	30
17591Locus_28075	Importin subunit beta-1	0	21.6	12
00327Contig_13	Importin-7	0	18.1	8.33
16109Locus_24822	Innexin inx2	0	8.06	0
14356Locus_21727	Inorganic pyrophosphatase	6.94	54.2	23.6
29314contig_328	Inosine-5'-monophosphate dehydrogenase 1b	4.13	18.7	3.94
29575contig_549	Inositol 2-dehydrogenase	0	11.4	0
10910Locus_16408	Inositol monophosphatase 1	0	41.5	31.2
08094Locus_12165	Inositol polyphosphate 5-phosphatase OCRL-1	0	2.54	0
01162Contig_648	Insulin-like growth factor 2 mRNA-binding protein 1	0	7.21	5.8
13370Locus_641	Insulin-like growth factor 2 mRNA-binding protein 3	0	10.8	10.8
04613Contig_4839	Integrin alpha-4	0	2.17	0
00568Contig_1529	Integrin beta-PS	0	15.1	0
19912Locus_2813	Ion transport peptide-like	24.8	23.5	24.2
13230Locus_518	Iron/zinc purple acid phosphatase-like protein	0	29.2	13.5
00922Contig_422	Isoaspartyl peptidase/L-asparaginase	0	30.1	30.1
18446Locus_1126	Isochorismatase domain-containing protein 2. mitochondrial	0	44.1	22.7
10958Locus_16473	Isocitrate dehydrogenase [NADP] cytoplasmic	13.5	59.3	33.7
01876Contig_1910	Isocitrate dehydrogenase [NADP]. mitochondrial	9.68	0	4.95
17651Locus_28145	Isopentenyl-diphosphate Delta-isomerase 1	0	32.2	0
29217contig_256	KH domain-containing. RNA-binding. signal transduction-associated protein 3	0	25.2	25.2
12797Locus_169	Kielin/chordin-like protein	0.857	2.8	2.73
08046Locus_12115	Kinesin heavy chain	0	9.01	0
15209Locus_22955	Kinesin-like protein KIF3A	4.14	4.59	4.59
14483Locus_21850	Kinesin-like protein unc-104	1.07	0	0
02058Contig_2122	Kunitz-type serine protease inhibitor A (Fragments)	0	52.7	0
28091contig_18920	Kynurenine formamidase	0	22.2	0
09280Locus_13520	Kynurenine formamidase	19.9	0	0
12999Locus_327	Kynurenine--oxoglutarate transaminase 3	5.03	20.1	4.6
35673contig_32399	Lambda-crystallin homolog	0	56.1	16.3
35708contig_32438	Lambda-crystallin homolog	0	68.7	27.2
36900contig_2508	Lamin Dm0	0	14.9	0
04914Contig_5207	Lamin-C	0	19.3	0
13415Locus_680	Laminin subunit alpha	0	2.61	0
02045Contig_2108	Laminin subunit beta-1	0.617	12.3	0
04954Contig_5258	Laminin subunit gamma-1	0	10.2	0
29790contig_712	Laminin-like protein epi-1	0	5.06	0
18801Locus_1484	LanC-like protein 2	0	9.78	0
07179Locus_10041	La-related protein	0	6.73	4.59
03102Contig_3198	La-related protein 7	0	11.7	0
05901Contig_6547	L-asparaginase	0	0	7.54
34554contig_31683	L-cystatin	70.8	70.8	0
40940Locus_225	legumain 1a	0	20.6	30.8
12831Locus_195	Lethal(2) giant larvae protein homolog 1	0	5.52	5.52
18614Locus_1303	Leucine-rich repeat and fibronectin type-III domain-containing protein 4	39.2	5.73	0
29996contig_899	Leucine-rich repeat neuronal protein 3	0	8.6	0
16678Locus_26524	Leucine-rich repeat-containing G-protein coupled receptor 4	77.6	89.8	61.3
25571contig_14713	Leucine-rich repeat-containing protein 15	36.1	37.7	0
02084Contig_2148	Leucine-rich repeat-containing protein 15	15	0	0
08037Locus_12107	Leucine-rich repeat-containing protein 47	0	5.86	0
37006contig_2647	Leucine-rich repeats and immunoglobulin-like domains protein 3	9	0	0
30346contig_21569	Leukocyte elastase inhibitor	20.6	0	9.8
00966Contig_465	Leukocyte elastase inhibitor	4.16	0	0
12938Locus_287	Leukocyte elastase inhibitor A	2.93	19.5	6.13
19094Locus_1794	Leukocyte receptor cluster member 9	0	10.6	0
08550Locus_12653	Leukotriene A-4 hydrolase	0	6.03	3.29
12934Locus_283	Lipase maturation factor 2	0	11	0
00815Contig_318	Long-chain fatty acid transport protein 4	0	7.08	0
01634Contig_1666	Long-chain-fatty-acid--CoA ligase 1	0	9.67	2.06
15681Locus_23823	Low molecular weight phosphotyrosine protein phosphatase	0	72.4	23.1
08361Locus_12450	Lupus La protein	0	6.17	0
01029Contig_526	L-xylulose reductase	0	48.4	37.1
28385contig_19394	L-xylulose reductase	0	6.25	11.8
02246Contig_2307	L-xylulose reductase	0	4.53	7.82
21289Locus_4770	Lysine-specific histone demethylase 1A	6.51	11.4	0
13623Locus_851	Lysosomal alpha-glucosidase	0	19	0
18454Locus_1135	Lysosomal alpha-glucosidase	0	4.79	0
00182Contig_1164	Lysosomal alpha-glucosidase	0	4.09	0
00245Contig_122	Lysosomal alpha-mannosidase	29.8	13.8	5.82
24918contig_14017	Lysosomal alpha-mannosidase	0	19.5	0
00871Contig_38	Lysosomal protective protein	34.7	38.5	33.2
10882Locus_16372	Macrophage mannose receptor 1	20.9	0	0
00895Contig_400	Major vault protein	0	16.4	14.1
00494Contig_1455	Malate dehydrogenase. cytoplasmic	0	44.3	21.7
02193Contig_2259	Malate dehydrogenase. mitochondrial	11.2	42	14.5
38444contig_4744	Malignant T-cell-amplified sequence 1	0	21.4	0
16686Locus_26534	Malonyl-CoA O-methyltransferase BioC	0	10.9	0
12984Locus_319	Maltase-glucoamylase. intestinal	0	21.3	0
01459Contig_911	MAM and LDL-receptor class A domain-containing protein C10orf112	3.58	35.3	0.965
30999contig_23900	Mannose-6-phosphate isomerase	0	34.3	0
07954Locus_12015	Mannosyl-oligosaccharide alpha-1.2-mannosidase isoform A	0	6.11	0
16114Locus_24831	Medium-chain specific acyl-CoA dehydrogenase. mitochondrial	0	45.7	12.6
28268contig_19196	Mesencephalic astrocyte-derived neurotrophic factor homolog	0	52.5	54.2
contig_79_Astacin-like	metalloprotease 28_	30.4	30.4	30.4
40807Locus_26417	Metallothionein	0	17.3	0
13722Locus_941	Methionine aminopeptidase 2	0	7.09	0
10950Locus_16463	Methylglutaconyl-CoA hydratase. mitochondrial	0	10.1	12.4
10878Locus_16368	Methylosome subunit pICln	0	13.7	5.08
01925Contig_1961	Methylthioribulose-1-phosphate dehydratase	8.25	37.9	11.7
00393Contig_1362	Microsomal glutathione S-transferase 3	20.1	32.4	0
14381Locus_21753	Microsomal triglyceride transfer protein large subunit	0	18.8	3.59
25515contig_14648	Microtubule-associated protein futsch	0.935	0	0
17605Locus_28088	Microtubule-associated protein RP/EB family member 1	0	19.9	8.87
11402Locus_17142	Microtubule-associated proteins 1A/1B light chain 3A	0	43.9	43.9
15440Locus_23359	Microtubule-associated proteins 1A/1B light chain 3C	0	0	20.2
03746Contig_3885	Midasin	1.07	0.368	0
17193Locus_27172	MIF-like protein mif-2	0	94.6	94.6
10928Locus_16431	Migration and invasion enhancer 1	0	32.4	0
07891Locus_11953	Mite allergen Lep d 7	43.4	34.2	0
22598Locus_7007	Mite allergen Lep d 7	51.3	34.9	4.62
21237Locus_4715	Mitochondrial 10-formyltetrahydrofolate dehydrogenase	0	34.6	18.9
21688Locus_5324	Mitochondrial enolase superfamily member 1	0	6.08	0
29819contig_733	Mitochondrial fission 1 protein	0	33.1	16.9
18009Locus_28791	Mitogen-activated protein kinase 14	0	15.7	0
13113Locus_418	MOG interacting and ectopic P-granules protein 1	0	31.3	33
14651Locus_22067	Monomeric sarcosine oxidase	0	37.4	0
12366Locus_19349	Monomeric sarcosine oxidase	0	44.9	0
00865Contig_374	MOSC domain-containing protein 2. mitochondrial	0	41.9	0
20034Locus_2991	Motile sperm domain-containing protein 2	0	8.68	0
01993Contig_2048	Mucin-2	0	11.5	0
12771Locus_15	Multidrug resistance protein 1	0	5.89	0
24779contig_13881	Multidrug resistance-associated protein 1	10	0	0
39643contig_6786	Multiple coagulation factor deficiency protein 2 homolog	0	9	9
22642Locus_7066	Multiple coagulation factor deficiency protein 2 homolog	0	17.6	0
16120Locus_24838	Muscle LIM protein 1	0	15.9	15.9
13369Locus_64	Muscle-specific protein 20	0	50.8	46
18393Locus_1073	Muscle-specific protein 20	0	34.4	41.4
15284Locus_23084	Myelin expression factor 2	0	10.6	12.7
03412Contig_3521	Myelin expression factor 2	0	14.2	0
16450Locus_25670	Myelin expression factor 2	0	2.13	5.33
31446contig_24922	Myophilin	0	39.4	56
02122Contig_2188	Myosin heavy chain. muscle	8.93	23.7	10.8
04102Contig_4282	Myosin heavy chain. muscle	7.39	17.4	12.8
26340contig_15628	Myosin heavy chain. muscle	11.4	10.1	0
35397contig_1805	Myosin heavy chain. muscle	16.5	14.6	0
13744Locus_959	Myosin heavy chain. non-muscle	0.559	36.2	2.64
10828Locus_16312	Myosin heavy chain. non-muscle	0	4.6	0
10786Locus_16240	Myosin light chain alkali	0	78.5	50
16613Locus_26256	Myosin light chain alkali	0	10.1	10.1
04499Contig_4713	Myosin regulatory light chain 2	4.08	50	41.8
14068Locus_21322	Myosin regulatory light chain 2	0	67.5	0
14416Locus_21784	Myosin regulatory light chain sqh	0	59.8	0
20679Locus_3911	Myosin regulatory light polypeptide 9	0	26.4	0
11017Locus_16550	Myosin-2 essential light chain	0	73.1	66.7
04245Contig_4441	Myotrophin	0	23.3	24.5
31382contig_24857	N(4)-(Beta-N-acetylglucosaminyl)-L-asparaginase (Fragment)	0	10.3	5.57
00751Contig_259	Na(+)/H(+) exchange regulatory cofactor NHE-RF1	0	28.8	19.2
30105contig_98	N-acetyl-D-glucosamine kinase	0	54.7	38.7
03153Contig_3248	N-acetylneuraminate lyase	0	53.7	37.4
00115Contig_1100	N-acetylserotonin O-methyltransferase-like protein	0	29.6	0
07722Locus_11388	NADH dehydrogenase [ubiquinone] 1 alpha subcomplex subunit 5	0	27.7	0
31232contig_24713	NADH dehydrogenase [ubiquinone] 1 beta subcomplex subunit 5. mitochondrial	0	6.91	0
08906Locus_13070	NADH-cytochrome b5 reductase 3	0	21.2	0
12780Locus_156	NADPH--cytochrome P450 reductase	0	40.7	0
25217contig_14336	NADPH-dependent D-xylose reductase II.III	6.95	0	2.42
26473contig_15810	N-alpha-acetyltransferase 25. NatB auxiliary subunit	0	4.29	0
16254Locus_25143	N-alpha-acetyltransferase 38. NatC auxiliary subunit	0	38.5	61.5
10227Locus_14974	Nascent polypeptide-associated complex subunit alpha	0	13.3	23.6
03978Contig_4148	NEDD8	0	78.5	82.3
13328Locus_602	Neoverrucotoxin subunit alpha	16.3	7.74	2.58
31896contig_25501	Neural cell adhesion molecule 1	8.7	0	0
03192Contig_3289	Neural-cadherin	0	1.08	0
02600Contig_2687	Neurocalcin homolog	5.76	11	0
00493Contig_1454	Neuroendocrine convertase 1	4.39	4.11	0
01874Contig_1908	Neurogenic locus notch homolog protein 1	0	6.16	0
13558Locus_80	Neurogenic locus notch protein homolog	0	16.2	0
26213contig_15478	Neuroglian	0	3.18	0
33866contig_30570	Neutral alpha-glucosidase AB	0	7.12	1.99
02244Contig_2303	Neutral ceramidase	1.47	28.5	0
14429Locus_21799	Nicotinamide N-methyltransferase	0	50.9	57.4
00474Contig_1438	Nicotinamide N-methyltransferase	0	17.7	4.51
11320Locus_17016	Nicotinamide N-methyltransferase	0	10.6	16.7
12935Locus_284	Nicotinamide N-methyltransferase	0	21.3	11.8
35000contig_1393	Niemann-Pick C1 protein	0	3.92	0
14901Locus_22448	NIF3-like protein 1	0	10	0
31951contig_25613	Nitrilase and fragile histidine triad fusion protein NitFhit	0	6.44	0
31427contig_24900	Nodal modulator 3	0	3.26	0
29929contig_837	NSFL1 cofactor p47	0	7.07	17
40141contig_7862	Nuclear migration protein nudC	0	11.6	10.6
38028contig_4056	Nuclear pore complex protein Nup205	3.17	0	0
37454contig_3243	Nuclear pore complex protein Nup50	0	8.83	0
16714Locus_26560	Nuclear pore complex protein Nup98-Nup96	1.02	0	0
16702Locus_26548	Nuclear protein localization protein 4 homolog	0	12.8	0
22757Locus_7230	Nuclear transport factor 2	0	37.7	19.2
11143Locus_16732	Nucleobindin-2	0	8.1	0
12928Locus_28	Nucleolin	0	8.4	0
00062Contig_1049	Nucleolin	0	8.2	13.1
13182Locus_474	Nucleolysin TIAR	0	16.3	0
40219contig_7998	Nucleoredoxin-like protein 2	0	66.5	66.5
26033contig_15260	Nucleoside diphosphate kinase (Fragment)	0	9.46	9.46
00991Contig_490	Nucleoside diphosphate kinase A2	7.11	37.4	38.4
02365Contig_2431	Nucleosome assembly protein 1-like 1	0	19.4	3.28
10933Locus_16438	NudC domain-containing protein 2	0	25.5	6.83
11126Locus_16711	O-acetyl-ADP-ribose deacetylase MACROD2	0	8.86	5.38
13142Locus_439	Obg-like ATPase 1	0	42.8	3.91
07124Contig_9630	Oplophorus-luciferin 2-monooxygenase non-catalytic subunit	0	72.1	70.2
01915Contig_1950	Ornithine aminotransferase. mitochondrial	0	34	7.92
10931Locus_16436	Ovostatin	0	22.8	0
04978Contig_5287	Palmitoyl-protein thioesterase 1	0	41.3	37
16816Locus_26668	Pancreatic alpha-amylase	68.9	29.8	0
00919Contig_42	Pancreatic triacylglycerol lipase	55.6	32.6	0
14431Locus_21801	Pantetheinase	33.9	9.33	40.7
12916Locus_27	Papilin	19	46	23.9
07071Contig_9323	Papilin	0	27.8	27.8
12917Locus_27	Papilin	35.6	47.5	59.3
08270Locus_12355	Paramyosin	2.74	47.3	0
21711Locus_5363	Paramyosin	0	13.2	0
33227contig_28555	PContigoldin subunit 1	0	38.6	60.6
08659Locus_12779	PContigoldin subunit 4	0	28.2	33.8
08582Locus_12685	PContigoldin subunit 6	0	57.5	77.2
13175Locus_468	PDZ and LIM domain protein Zasp	0	7.42	12.7
Locus_723_Aspartic	peptidase 1	17.9	58.2	20.9
00509Contig_1472	Peptidase M20 domain-containing protein 2	0	45.9	50.4
19800Locus_2650	Peptidase M20 domain-containing protein 2	0	17.6	15
18429Locus_1112	Peptidase M20 domain-containing protein 2	0	8.54	0
00446Contig_1411	Peptidase M20 domain-containing protein 2	0	50	0
33166contig_28365	Peptide methionine sulfoxide reductase	0	50	19.2
03024Contig_3120	Peptidoglycan recognition protein	55	0	0
35138contig_1516	Peptidoglycan recognition protein	40.2	0	0
21328Locus_4818	Peptidoglycan recognition protein 1	23.3	0	0
28072contig_18898	Peptidoglycan-recognition protein 1	33	0	0
31798contig_25337	Peptidyl-alpha-hydroxyglycine alpha-amidating lyase 2	7.91	0	0
01212Contig_690	Peptidyl-prolyl cis-trans isomerase	8.77	70.8	64.9
34992contig_1388	Peptidyl-prolyl cis-trans isomerase	23.2	73.2	56.1
33553contig_29365	Peptidyl-prolyl cis-trans isomerase B	15.5	66.7	71.2
12893Locus_245	Peptidyl-prolyl cis-trans isomerase B	0	52.5	50
36175contig_33398	Peptidyl-prolyl cis-trans isomerase F. mitochondrial	0	75.8	80
18041Locus_28861	Peptidyl-prolyl cis-trans isomerase FKBP12	0	53.8	49.6
08623Locus_12742	Peptidyl-prolyl cis-trans isomerase FKBP14	7.14	56.7	71.9
35139contig_1517	Peptidyl-prolyl cis-trans isomerase FKBP4	0	7.63	3.39
16198Locus_25002	Peptidyl-prolyl cis-trans isomerase NIMA-interacting 1	0	33.5	12.4
22303Locus_6443	Peptidyl-prolyl cis-trans isomerase-like 1	0	17.4	0
32781contig_27188	Perilipin-3	0	6.02	13.3
00740Contig_248	Peritrophin-1	0	65.9	65.9
40759contig_9308	Peritrophin-48	6.45	46.6	0
29507contig_493	Peroxidase	0	4.41	0
07099Contig_9487	Peroxidasin	0	58.9	68.8
05063Contig_5390	Peroxidasin	0	60.4	51.3
15163Locus_22883	Peroxidasin	59.4	3.12	0
00530Contig_1492	Peroxidasin	20.6	13.2	39.4
07011Contig_9031	Peroxidasin	0	46.2	52.2
15298Locus_23107	Peroxidasin	0	29.3	36.3
23105Locus_7914	Peroxidasin	0	13.2	23.7
13574Locus_810	Peroxidasin homolog	23.4	0	0
13748Locus_962	Peroxidasin homolog	0	29.7	32.2
10896Locus_16394	Peroxiredoxin 1	5.67	68	62.9
33879contig_30583	Peroxiredoxin-4	0	64.7	25.7
20167Locus_3153	Peroxiredoxin-6	0	21	26
00553Contig_1514	Peroxisomal multifunctional enzyme type 2	0	24.8	8.87
18440Locus_1120	Peroxisomal sarcosine oxidase	0	41.6	20.3
03639Contig_3754	Peroxisomal trans-2-enoyl-CoA reductase	0	33.1	0
37067contig_2726	Peroxisome biogenesis factor 1	1.88	0	0
09070Locus_13260	Phenazine biosynthesis-like domain-containing protein	0	8.67	0
13390Locus_659	Phenazine biosynthesis-like domain-containing protein 1	0	29.2	2.99
01802Contig_1830	Phosphatidylethanolamine-binding protein 1	12.4	64.5	53.2
29111contig_175	Phosphatidylethanolamine-binding protein 1	0	61.5	26
34880contig_1277	Phosphatidylinositol transfer protein alpha isoform	6.3	10	0
39343contig_6195	Phosphoacetylglucosamine mutase	0	17.2	5.07
13580Locus_816	Phosphoenolpyruvate carboxykinase [GTP]. mitochondrial	0	53.1	3.54
12787Locus_161	Phosphoethanolamine N-methyltransferase	0	29.1	17.8
08379Locus_12466	Phosphoglucomutase-1	0	31.3	3.94
17039Locus_26976	Phosphoglucomutase-2	0	9.39	0
26096contig_15327	Phosphoglycolate phosphatase	0	26.1	16.3
13514Locus_767	Phospholipase A2	12.6	17.9	0
02419Contig_2496	Phospholipid hydroperoxide glutathione peroxidase. mitochondrial	0	62.2	62.2
13095Locus_405	Phosphoribosylformylglycinamidine synthase	0	40.5	9.19
16745Locus_26590	Phosphotriesterase-related protein	0	59.9	30.1
34792contig_1192	Phytanoyl-CoA dioxygenase domain-containing protein 1	0	51.1	37.4
00169Contig_1153	Phytanoyl-CoA dioxygenase domain-containing protein 1	0	47.4	19
05687Contig_6211	Phytanoyl-CoA dioxygenase domain-containing protein 1	0	15.1	0
39758contig_7028	Phytanoyl-CoA dioxygenase domain-containing protein 1	0	15.7	0
19110Locus_1812	PiggyBac transposable element-derived protein 4	0	0	46.3
19111Locus_1812	PiggyBac transposable element-derived protein 4	0	0	50.6
14513Locus_21882	PI-PLC X domain-containing protein 1	41.1	4.98	0
00282Contig_1252	Piwi-like protein 1	0	5.61	0
00350Contig_1320	Plastin-1	0	28.6	10.9
09200Locus_13423	Platelet-activating factor acetylhydrolase IB subunit gamma	0	15.7	0
03435Contig_3545	Poly(A)-specific ribonuclease PARN	0	4.13	0
13012Locus_337	Polyadenylate-binding protein 1-A	0	15.7	13.2
17876Locus_28453	Polyadenylate-binding protein-interacting protein 1	0	11	3.96
00675Contig_189	Polyubiquitin-A	12.4	24.1	26.6
00927Contig_426	POTE ankyrin domain family member E	0	35.4	37.8
15415Locus_23312	Pre-mRNA-processing factor 19	0	5.56	0
37664contig_3530	Prenylcysteine oxidase 1	0	5.16	0
22585Locus_6994	Probable acyl coa dehydrogenase 6	0	26.5	0
10835Locus_16323	Probable aminopeptidase NPEPL1	0	30.9	2.35
00024Contig_1019	Probable ATP-dependent RNA helicase DDX4	0	9.45	0
04369Contig_4581	Probable carboxypeptidase PM20D1	0	6.68	0
00848Contig_359	Probable chitinase 2	69	0	8.24
13118Locus_42	Probable chitinase 3	67.5	47.7	0
01831Contig_1867	Probable citrate synthase 2. mitochondrial	12.7	3	7.73
02692Contig_2773	Probable citrate synthase 2. mitochondrial	5.79	22.1	9.87
00928Contig_429	Probable E3 ubiquitin-protein ligase MYCBP2	1.01	0	0
12758Locus_138	Probable glutathione S-transferase 7	0	68.2	63.1
16442Locus_25660	Probable imidazolonepropionase	2.72	10.9	0
08333Locus_12419	Probable maleylacetoacetate isomerase 1	0	89.5	53.4
02944Contig_3029	Probable nuclear transport factor 2	0	51.1	68.7
00852Contig_362	Probable phosphoglycerate kinase	14.9	28.9	42.4
13030Locus_35	Probable phosphoserine aminotransferase	2.72	58.9	33.2
02941Contig_3026	Probable pterin-4-alpha-carbinolamine dehydratase	19.8	89.1	89.1
15576Locus_23612	Probable serine carboxypeptidase CPVL	0	28.7	36.5
29295contig_309	Probable serine carboxypeptidase CPVL	25.9	0	0
18468Locus_1151	Probable signal peptidase complex subunit 2	0	30.3	0
02218Contig_2277	Probable small nuclear ribonucleoprotein E	0	29.6	29.6
16800Locus_26650	Probable small nuclear ribonucleoprotein F	0	13.9	0
30412contig_21820	Probable small nuclear ribonucleoprotein Sm D1	0	18.2	30
29214contig_252	Probable sulfite oxidase. mitochondrial	0	38.1	17.5
18620Locus_1311	Probable transaldolase	23.8	15.4	10.7
00658Contig_176	Probable uridine nucleosidase 1	0	29.4	9.6
13563Locus_803	Profilin	11.4	45.5	58.3
04242Contig_4438	Profilin	0	36.6	36.6
00419Contig_1385	Programmed cell death 6-interacting protein	0	16.3	4.74
27824contig_18565	Programmed cell death protein 4	0	9.17	0
08831Locus_12980	Programmed cell death protein 5	0	37.3	37.3
27454contig_17682	Programmed cell death protein 6	0	42.1	0
16741Locus_26586	Programmed cell death protein 6	0	23.9	15.3
14497Locus_21866	Proliferation-associated protein 2G4	0	22.7	0
05894Contig_6539	Prolyl 4-hydroxylase subunit alpha-1	0	8.57	0
28625contig_19857	Prolyl endopeptidase	0	36.1	3.44
08084Locus_12154	Prominin-1	1.41	2.93	0
21329Locus_4819	Prostamide/prostaglandin F synthase	0	15	22.7
29091contig_158	Protease inhibitor	0	20.7	0
12912Locus_267	Protease inhibitor U1-aranetoxin-Av1a	0	54	59.8
11753Locus_17789	Proteasomal ubiquitin receptor ADRM1	0	6.62	0
05616Contig_6108	Proteasome activator complex subunit 4	1.05	0	0
13010Locus_336	Proteasome inhibitor PI31 subunit	0	19.4	0
17626Locus_28110	Proteasome subunit alpha type-1	0	21.6	2.9
14322Locus_21688	Proteasome subunit alpha type-2	0	40.2	47.9
40208contig_7979	Proteasome subunit alpha type-3	0	30.8	22.9
21736Locus_5406	Proteasome subunit alpha type-4	0	28.7	16.1
40155contig_7885	Proteasome subunit alpha type-5	0	50.8	62.4
10889Locus_16385	Proteasome subunit alpha type-6	3.54	39.4	34.3
24892contig_13992	Proteasome subunit alpha type-7	5.56	53.2	36.1
25494contig_14621	Proteasome subunit beta type-1-B	0	27.5	44.6
31247contig_24728	Proteasome subunit beta type-2	0	46.4	36.1
12263Locus_19164	Proteasome subunit beta type-3	0	38.8	23
12264Locus_19164	Proteasome subunit beta type-3	0	43.8	29.2
21492Locus_5029	Proteasome subunit beta type-4 (Fragment)	0	19.5	9.16
16162Locus_24928	Proteasome subunit beta type-5	0	19.4	19.4
23614contig_10029	Proteasome subunit beta type-6	0	18.2	4
26436contig_15757	Proteasome subunit beta type-7	0	13.7	20.3
03090Contig_3187	Protein archease	0	5.92	16.6
13444Locus_71	Protein argonaute-2	0	3.41	0
03995Contig_4168	Protein canopy homolog 2	0	67.3	64.8
14335Locus_21704	Protein canopy homolog 3	0	30.8	30.8
16948Locus_26852	Protein CutA homolog	0	27.7	34.5
24977contig_14072	Protein DDI1 homolog 2	0	7.54	12.2
13013Locus_338	Protein DEK	0	4.89	0
35371contig_1772	Protein disabled	0	10.9	0
29972contig_88	Protein disulfide-isomerase	1.61	79.5	72.4
29973contig_88	Protein disulfide-isomerase	0	67.1	65.8
14145Locus_21515	Protein disulfide-isomerase A3	0	81	71.2
18517Locus_1201	Protein disulfide-isomerase A4	0	16.7	2.9
21235Locus_4714	Protein disulfide-isomerase A6	11.3	35.7	11.3
08631Locus_12750	Protein DJ-1	0	76	75.5
00521Contig_1484	Protein DR_1172	2.01	1.2	6.15
02040Contig_2102	Protein ERGIC-53	0	18.5	0
16761Locus_26610	Protein farnesyltransferase/geranylgeranyltransferase type-1 subunit alpha	0	14.9	0
01776Contig_1811	Protein GDAP2 homolog	0	13.3	0
29364contig_369	Protein hu-li tai shao	0	7.78	2.81
00792Contig_297	Protein lethal(2)essential for life	0	93.5	94.6
13283Locus_568	Protein lethal(2)essential for life	0	82.2	81.6
00313Contig_1283	Protein lethal(2)essential for life	0	97.1	84.7
07541Locus_10703	Protein lethal(2)essential for life	0	95.4	83.2
28729contig_20040	Protein lethal(2)essential for life	0	57.1	74.5
00398Contig_1367	Protein lethal(2)essential for life	0	58.9	94.6
22669Locus_7103	Protein lethal(2)essential for life	0	19.5	15.7
32422contig_26476	Protein lethal(2)essential for life	0	0	65.1
40138contig_7856	Protein lethal(2)essential for life	0	9.9	19.8
11362Locus_17080	Protein lin-7 homolog C	0	22.8	0
00899Contig_403	Protein LSM14 homolog B	0	0	14.2
02437Contig_2520	Protein MEMO1	0	15.8	0
08066Locus_12136	Protein midA homolog. mitochondrial	0	9.95	0
21708Locus_5358	Protein Mo25	2.69	35	0
24039contig_11156	Protein OPI10 homolog	0	12.6	6.57
19404Locus_2143	Protein phosphatase 1A	0	20.5	0
08524Locus_12624	Protein phosphatase 1E	0	1.01	2.63
09384Locus_13637	Protein ROP	0	8.18	0
03684Contig_3809	Protein SET	0	28.7	17.7
16764Locus_26613	Protein slit	0	18.6	24.2
34856contig_1249	Protein TFG	0	15.7	20
00508Contig_1470	Protein transport protein Sec24C	0	3.69	0
03077Contig_3173	Protein transport protein Sec31A	0	3.36	2.05
00766Contig_274	Protein transport protein Sec61 subunit alpha isoform 2	0	11.8	0
22596Locus_7006	Protein transport protein Sec61 subunit beta	0	22.1	0
14604Locus_21990	Protein wos2	0	33.5	11
20103Locus_3073	Protocadherin Fat 1	0	6.15	16.9
16667Locus_26514	Pseudouridine-5'-monophosphatase	0	24.7	24.7
01338Contig_806	Purine nucleoside phosphorylase	0	41.1	24.1
16340Locus_25397	Putative acyl-CoA-binding protein	0	53.5	74.4
00597Contig_1555	Putative aminopeptidase W07G4.4	0	78.1	36.1
05791Contig_6367	Putative ATP-dependent RNA helicase DHX30	0	1.78	1.69
00680Contig_193	Putative ATP-dependent RNA helicase me31b	0	39.7	0
01097Contig_59	Putative cysteine proteinase CG12163	23.9	34.6	10.4
14495Locus_21864	Putative gamma-glutamyltransferase ywrD	0	9.82	0
36749contig_2303	Putative glycogen [starch] synthase	0	4.69	0
10596Locus_15821	Putative hydroxypyruvate isomerase	0	46	17.2
02819Contig_2894	Putative leucine-rich repeat-containing protein DDB_G0290503	1.54	0.515	0.343
29283contig_301	Putative leucine-rich repeat-containing protein DDB_G0290503	0	2.33	0
00879Contig_386	Putative phosphoenolpyruvate synthase	0	2.99	0
39708contig_6913	Putative phospholipase B-like 2	0	8.76	10.6
01115Contig_603	Putative polypeptide N-acetylgalactosaminyltransferase 9	0	13.3	0
28046contig_18866	Putative RNA-binding protein Luc7-like 1	0	71.4	28.6
00086Contig_1074	Putative short-chain dehydrogenase/reductase family 42E member 2	0	30.3	0
18928Locus_1615	Pyridoxal kinase	0	22.5	0
10554Locus_15722	Pyridoxine-5'-phosphate oxidase	0	70	55.7
08206Locus_12286	Pyroglutamyl-peptidase 1	0	11.7	12.6
33873contig_30576	Pyruvate kinase muscle isozyme	0	49.7	12.2
01439Contig_894	Pyruvate kinase muscle isozyme	0	43.6	17
13199Locus_49	Rab GDP dissociation inhibitor beta	26.9	84.4	61.6
13091Locus_40	Radixin	1.61	15.9	9.82
31476contig_24951	Ragulator complex protein LAMTOR2-B	0	0	19
31568contig_25032	Ragulator complex protein LAMTOR3	0	8.19	19.9
00787Contig_292	Ragulator complex protein LAMTOR5	0	54.4	76.7
17622Locus_28105	Ran GTPase-activating protein 1	0	6.32	9.47
21387Locus_4887	Ran-specific GTPase-activating protein	0	7.69	19.4
21937Locus_5784	Ras GTPase-activating protein-binding protein 2	0	8.72	4.26
13599Locus_835	Ras-like GTP-binding protein RHO	0	34.4	7.81
10984Locus_16508	Ras-like GTP-binding protein rhoA	0	21.6	37.9
08994Locus_13171	Ras-related C3 botulinum toxin substrate 1	13.5	25	0
01049Contig_543	Ras-related protein Rab-11B	18.9	51.6	58.5
01420Contig_88	Ras-related protein Rab-1A	10.7	74.3	53.4
04171Contig_4359	Ras-related protein Rab-21	0	17.1	5.56
00303Contig_1276	Ras-related protein Rab-2A	6.6	51.9	19.8
12864Locus_223	Ras-related protein Rab-35	0	26.4	19.4
10480Locus_15517	Ras-related protein Rab-5C	0	27.8	13
19099Locus_1800	Ras-related protein Rab-6A	5.29	38.9	33.2
10782Locus_16230	Ras-related protein Rab-7a	16.7	32.8	15.7
35865contig_32608	Ras-related protein Ral-A	0	33.3	10.5
13014Locus_339	Ras-related protein Rap-1b	5.63	33.8	12.7
01363Contig_832	Receptor expression-enhancing protein 5	4.37	26.8	13.1
38750contig_5245	Receptor expression-enhancing protein 5	0	19.3	9.44
37251contig_2962	Receptor-type tyrosine-protein phosphatase mu	46.9	52.3	50.8
24940contig_14038	Regucalcin	32.3	68.9	6.15
09170Locus_13389	Regulator of G-protein signaling loco	3.67	0	0
03645Contig_3761	Remodeling and spacing factor 1	0.841	0.841	0.841
01986Contig_2039	Renin receptor	6.07	0	0
01168Contig_652	Reticulon-3-B	0	9.48	2.93
08064Locus_12134	Reticulon-4 receptor	8.25	0	0
06966Contig_8875	Reticulon-4 receptor-like 2	0	61.5	62.5
12808Locus_177	Retinal dehydrogenase 2	4.46	85.8	64.3
29727contig_666	Retinal dehydrogenase 2	0	54.3	43.9
00211Contig_119	Rho GDP-dissociation inhibitor 2	0	50.3	50.3
34316contig_31163	Rho GTPase-activating protein 8	0	3.54	0
19079Locus_1782	Riboflavin kinase	0	19.6	58.2
35180contig_1561	Ribokinase	0	24.5	0
01582Contig_1614	Ribose-5-phosphate isomerase	0	14.4	5.23
16812Locus_26664	Ribose-phosphate pyrophosphokinase 1	0	9.21	4.47
20076Locus_3040	Ribosome-binding protein 1	0	42.6	22.1
20169Locus_3154	Ribulose-phosphate 3-epimerase	0	55.1	55.1
18835Locus_1521	RNA 3'-terminal phosphate cyclase	0	8.1	0
02127Contig_2193	RNA polymerase II-associated protein 1	0.859	0	2.89
40326contig_8206	RNA polymerase-associated protein CTR9 homolog	31.8	6.73	0
02484Contig_2565	RNA-binding protein 12B	0	17.9	14.6
12708Locus_105	RNA-binding protein 47	0	11.2	2.54
37254contig_2966	RNA-binding protein lark	0	7.79	0
20316Locus_3355	RNA-binding protein squid	0	22.5	24.1
01573Contig_1604	RNA-directed DNA polymerase from mobile element jockey	0	25.1	0
26638contig_16021	RWD domain-containing protein 1	0	20.4	17.4
19768Locus_2608	Saccharopine dehydrogenase-like oxidoreductase	0	48.4	4.32
08274Locus_12357	Saccharopine dehydrogenase-like oxidoreductase	0	39.6	0
03247Contig_3349 (+1)	SEC14-like protein 4	0	17.6	0
15065Locus_22718	Selenium-binding protein 1-A	0	35.2	0
18423Locus_1108	Selenoprotein M	0	55.5	0
14215Locus_21581	Sentrin-specific protease 7	8.15	11.9	11.9
14242Locus_21604	Serine protease 30	0	11	0
05373Contig_5779	Serine protease inhibitor 1	0	42.6	61.7
03286Contig_3391	Serine/arginine-rich splicing factor 2	0	23	9.73
14366Locus_21736	Serine/arginine-rich splicing factor 3	0	42	38
01346Contig_812	Serine/arginine-rich splicing factor 3	0	16.5	16.5
01421Contig_880	Serine/threonine-protein kinase OSR1	0	6.26	3.89
01723Contig_1756	Serine/threonine-protein kinase Sgk3	0	9.31	0
13261Locus_543	Serine/threonine-protein phosphatase 2A 65 kDa regulatory subunit A alpha isoform	0	9.66	0
00322Contig_1294	Serine/threonine-protein phosphatase 2A catalytic subunit alpha isoform	0	45.6	5.5
03680Contig_3805	Serine/threonine-protein phosphatase 2B catalytic subunit 2	0	4.16	0
29780contig_703	Serine/threonine-protein phosphatase PP1-beta catalytic subunit	5.97	19.9	0
29779contig_703	Serine/threonine-protein phosphatase PP1-beta catalytic subunit	43.8	0	0
29428contig_427	Serine-arginine protein 55	0	7.62	0
13227Locus_515	Serpin B3	29.6	47.3	24.2
25700contig_14855	Serpin B6	0	55.3	0
20943Locus_4312	Serrate RNA effector molecule homolog	0	3.63	4.92
07866Locus_11930	S-formylglutathione hydrolase	0	41.6	12.5
06583Contig_7853	Short-chain collagen C4 (Fragment)	0	68.9	80.5
05104Contig_5446	Short-chain collagen C4 (Fragment)	0	24.9	0
31570contig_25034	Short-chain collagen C4 (Fragment)	28.4	5.62	0
11146Locus_16737	Short-chain dehydrogenase/reductase family 16C member 6	0	8.28	0
10924Locus_16424	Short-chain specific acyl-CoA dehydrogenase. mitochondrial	0	21.8	0
01661Contig_1692 (+1)	Signal peptidase complex catalytic subunit SEC11A	0	48.3	5.96
02960Contig_3046	Signal peptidase complex catalytic subunit SEC11A	0	22.2	0
00953Contig_452	SLIT and NTRK-like protein 4	2.39	20.6	5.07
14203Locus_21573	SLIT and NTRK-like protein 6	58	43.1	7
00596Contig_1554	Slit homolog 1 protein	36.5	25.7	0
01326Contig_793	Slit homolog 2 protein	78.7	86.3	7.58
27836contig_18580	Slit homolog 2 protein (Fragment)	55.7	59.7	5.54
38723contig_5222	Slit homolog 2 protein (Fragment)	40.5	30.7	0
19630Locus_2453	Slit homolog 3 protein	42.1	26.2	0
02538Contig_2621	Small glutamine-rich tetratricopeptide repeat-containing protein beta	0	12.6	0
30472contig_21975	Small nuclear ribonucleoprotein F	0	35.6	0
00387Contig_1357	Small ubiquitin-related modifier	9.45	32.3	59.8
14664Locus_22088	S-methyl-5'-thioadenosine phosphorylase	23.2	35.5	0
14663Locus_22088	S-methyl-5'-thioadenosine phosphorylase	32.2	32.2	32.2
00593Contig_1551	Sodium/potassium-transporting ATPase subunit alpha	2.07	6.11	0
13546Locus_791	Sodium/potassium-transporting ATPase subunit alpha	5.06	4.56	2.28
29705contig_648	Sodium/potassium-transporting ATPase subunit alpha	5.85	0	0
00186Contig_1168	Sodium/potassium-transporting ATPase subunit beta	0	17.2	0
29114contig_177	Soma ferritin	31.6	96.5	94.7
00682Contig_194	Soma ferritin	0	41.6	29.6
29115contig_177	Soma ferritin	0	18.6	3.15
13504Locus_758	Sorbitol dehydrogenase	0	9.14	0
12271Locus_19176	Sorting nexin-12	0	75.6	66.1
29531contig_512	Sorting nexin-2	0	33.6	23.5
13115Locus_419	Sorting nexin-25	1.45	0	3.52
03469Contig_3577	Sorting nexin-6	0	31.1	12.1
31457contig_24935	Spectrin alpha chain	1.24	65.2	13.1
13043Locus_360	Spectrin beta chain	1.56	28.1	3.74
37979contig_3974	Spectrin beta chain	5.63	12.1	0
18373Locus_1052	Spectrin beta chain. brain 4	0	1.22	0.79
03133Contig_3230	Spectrin beta chain. non-erythrocytic 5	0.456	1.3	0.744
01490Contig_937	Spermidine synthase	6.13	52.6	31
02998Contig_3088	Spidroin-2 (Fragment)	0	10.5	10.5
13454Locus_718	Spliceosome RNA helicase DDX39B	2.36	16.8	2.36
00626Contig_1580	Splicing factor 3B subunit 1	1.36	0	0
19343Locus_2076	Splicing factor. proline- and glutamine-rich	0	4.4	2.52
17620Locus_28103	Staphylococcal nuclease domain-containing protein 1	0	42.5	9.93
00742Contig_250	Stathmin	0	9.16	9.89
01082Contig_576	Stomatin-2	8.68	0	0
31970contig_25641	Stonustoxin subunit alpha	0	39.9	0
13051Locus_366	Stress-70 protein. mitochondrial	7.57	7.13	5.68
01351Contig_820	Stress-induced-phosphoprotein 1	0	18.7	3.09
07934Locus_11996	Succinyl-CoA ligase [ADP/GDP-forming] subunit alpha. mitochondrial	8.94	0	3.52
08309Locus_12392	Succinyl-CoA ligase [ADP-forming] subunit beta. mitochondrial (Fragment)	0	2.43	4.65
10831Locus_16317	Succinyl-CoA ligase [GDP-forming] subunit beta. mitochondrial (Fragment)	0	0	10.6
29476contig_471	Sulfotransferase 1 family member D1	0	49.8	53.7
12867Locus_226	Sulfotransferase 1 family member D1	0	16.4	11.6
14183Locus_21553	Sulfotransferase 1 family member D1	0	36.8	16.8
16308Locus_25308	Sulfotransferase 1C2	0	9.76	14.3
19034Locus_1731	Sulfotransferase 1C2	0	12.7	15.6
08237Locus_12318	Sulfotransferase 1C2	0	11.4	7.1
09821Locus_14247	Sulfotransferase 1C2A	0	7.9	0
36139contig_33215	Sulfotransferase 1C4	0	17.5	4.92
38735contig_5233	Sulfotransferase 1C4	0	21.7	16.1
03717Contig_3847	Sulfotransferase family cytosolic 1B member 1	0	23.1	15.2
18535Locus_1221	Superoxide dismutase [Cu-Zn]	29.1	94.7	79.5
39510contig_6507	Superoxide dismutase [Cu-Zn]	16.8	10.2	10.2
29202contig_240	Superoxide dismutase [Cu-Zn]	4.21	2.11	0
31517contig_24986	Superoxide dismutase [Mn]. mitochondrial	0	53.2	38.6
01430Contig_887	Surfeit locus protein 4 homolog	0	11	0
01135Contig_620	Sushi. nidogen and EGF-like domain-containing protein 1	0	43.9	4.67
20257Locus_3274	Sushi. von Willebrand factor type A. EGF and pentraxin domain-containing protein 1	0	0	1.93
29059contig_130	Symplekin	0	27.2	31.4
13686Locus_908	Synaptic vesicle membrane protein VAT-1 homolog-like	0	10.9	6.83
34648contig_1055	Synaptonemal complex protein 2-like	0.761	0	2.35
03657Contig_3778	Syntaxin-1A	0	10.8	0
19228Locus_1937	Syntaxin-7	0	28.3	0
09596Locus_13915	Syntaxin-8	0	12	0
00002Contig_100	Syntenin-1	12.8	0	0
18730Locus_1410	Talin-2	0	8.05	1.64
03456Contig_3568	T-complex protein 1 subunit alpha	0	3.67	4.04
01321Contig_789	T-complex protein 1 subunit beta	0	17.5	0
07897Locus_11960	T-complex protein 1 subunit delta	0	6.13	8.92
17722Locus_28230	T-complex protein 1 subunit epsilon	0	5.36	7.76
10907Locus_16405	T-complex protein 1 subunit eta	0	6.09	0
00291Contig_1264	T-complex protein 1 subunit gamma	0	24	7.99
14311Locus_21674	T-complex protein 1 subunit theta	0	7.88	4.76
01716Contig_1750	T-complex protein 1 subunit zeta	0	3.75	9.55
12737Locus_125	Techylectin-5A	20.3	0	0
14316Locus_21679	Techylectin-5A	24.8	0	0
01064Contig_558	Techylectin-5A	21.9	0	0
38341contig_4563	Techylectin-like protein (Fragments)	25.5	0	0
25727contig_14891	Tetratricopeptide repeat protein 36	0	0	30.9
00633Contig_1587	Thioredoxin	29.5	94.3	99
22980Locus_7663	Thioredoxin domain-containing protein 17	0	73.4	55.6
19988Locus_2934	Thioredoxin domain-containing protein 5	0	18.8	0
18666Locus_1358	Thioredoxin reductase 1. cytoplasmic	0	17.1	3.03
13467Locus_73	Thioredoxin-dependent peroxide reductase. mitochondrial	8.19	5.17	0
06205Contig_7056	Thioredoxin-related transmembrane protein 1	0	20.2	0
05953Contig_6634	Thioredoxin-related transmembrane protein 1	0	20.7	0
04288Contig_4492	THO complex subunit 4	0	12.4	22.5
13900Locus_20769	Thymidine phosphorylase	0	35.7	10.3
37617contig_3471	Thymosin beta	0	0	15
19588Locus_2390	Tigger transposable element-derived protein 6	3.24	1.42	3.64
06043Contig_6786	Titin	1.71	6.15	0.634
22897Locus_7491	Titin	3.73	10.4	0
20272Locus_3294	Titin	4.18	10.9	0
10745Locus_16139	Titin	10.6	10.3	0
18417Locus_1102	Toll-interacting protein	0	9.76	10.5
22041Locus_5962	TOM1-like protein 2	0	17.5	7.79
20513Locus_3658	TOM1-like protein 2	0	7.74	6.86
04547Contig_4766	TPPP family protein CG4893	0	9.25	15
25013contig_14116	Trafficking protein particle complex subunit 3	0	22.8	4.82
34919contig_1319	TRAF-type zinc finger domain-containing protein 1	0	54.9	83.1
01696Contig_1727	Trans-1.2-dihydrobenzene-1.2-diol dehydrogenase	0	0	23.1
17115Locus_27066	Trans-2-enoyl-CoA reductase. mitochondrial	0	28.9	0
39352contig_6212	Transaldolase	0	61.1	27.6
08740Locus_12872	Transcription elongation factor B polypeptide 1	0	22.6	27.4
00090Contig_1077	Transcription elongation factor B polypeptide 2	0	40.5	0
10999Locus_16526	Transcription elongation factor B polypeptide 2	0	32.9	32.9
08482Locus_12582	Transcription elongation factor S-II	0	8.52	3.61
14209Locus_21578	Transcription factor BTF3 homolog 4	0	44.9	54.4
18854Locus_1546	Transcription factor HIVEP2	1.02	0.891	0.446
04052Contig_4228	Transferrin	38.7	61.3	61.1
33910contig_30616	Transitional endoplasmic reticulum ATPase	0	34.6	16.7
14171Locus_21539	Transketolase-like protein 2	15.2	55	39.8
00736Contig_241	Translation elongation factor 2	9.91	44.3	19.6
32740contig_27124	Translation elongation factor 2	0	48.6	24.3
34313contig_31158	Translation factor GUF1 homolog. mitochondrial	0	0	1.98
09197Locus_13417	Translational activator GCN1	0	0.636	0
13324Locus_60	Translationally-controlled tumor protein homolog	0	90	94
00862Contig_371	Translationally-controlled tumor protein homolog	0	19.1	28.1
29693contig_639	Translationally-controlled tumor protein homolog	0	20.6	28.6
31229contig_24710	Translin	0	14.6	9.35
29662contig_612	Translocation protein SEC62	0	8.45	0
13322Locus_599	Translocation protein SEC63 homolog	0	3.48	0
29184contig_226	Translocon-associated protein subunit alpha	0	15.7	0
03209Contig_3308	Translocon-associated protein subunit beta	0	31	0
27791contig_18524	Translocon-associated protein subunit delta	0	13	0
08470Locus_12568	Transmembrane and coiled-coil domain-containing protein 7	2.26	0	0
13671Locus_892	Transmembrane emp24 domain-containing protein 2	0	18	0
20073Locus_3036	Transmembrane emp24 domain-containing protein 3	0	23.3	0
21611Locus_5209	Transmembrane emp24 domain-containing protein bai	0	27.2	0
13649Locus_874	Transmembrane emp24 domain-containing protein eca	0	28	0
28753contig_20063	Transmembrane protein 120A	0	5.71	0
41090Locus_183	Triacylglycerol lipase 1	15.7	0	0
41091contig_18728	Triacylglycerol lipase 2	28.8	23.9	0
41092contig_4049	Triacylglycerol lipase 3	45.6	32.2	0
41093contig_4318	Triacylglycerol lipase 4	15.9	0	0
12817Locus_184	Trifunctional enzyme subunit beta. mitochondrial	12.9	5.61	2.95
29189contig_231	Trifunctional purine biosynthetic protein adenosine-3	0	7.22	5.3
09226Locus_13452	Tripeptidyl-peptidase 2	0	4.39	0
27806contig_18543	tRNA-specific adenosine deaminase 1	0	44.2	41.7
17673Locus_28171	Tropomodulin	0	20.2	0
01195Contig_675	Tropomyosin	13.2	58.9	58.3
13076Locus_383	Tropomyosin	5.28	75	39.8
07161Contig_9847	Tropomyosin-2	46.7	65.3	79.4
11171Locus_16775	Troponin C	0	24.8	18
39243contig_5994	Troponin C	0	9.21	30.9
34808contig_1204	Troponin I	0	20.1	0
16728Locus_26573	Troponin T. skeletal muscle	2.21	17.6	6.62
25554contig_14691	TSC22 domain family protein 1	0	24.2	0
11219Locus_16855	Tubulin alpha-1 chain	11.8	23.7	14.6
09453Locus_13736	Tubulin beta chain	5.04	22.1	21.5
02732Contig_2816	Tubulin-folding cofactor B	0	28.3	28.3
27158contig_17002	Tubulin-specific chaperone A	0	67.9	54.5
03728Contig_3864	Tudor domain-containing protein 7B	0	2.89	0
14189Locus_21559	Tumor protein D52	0	30.6	27.7
25720contig_14878	Twinfilin-2	0	26.8	8.65
03770Contig_3909	Twitchin	1.43	1.91	1.1
12183Locus_18899	Twitchin	3.23	15.4	0
32868contig_27438	Twitchin	8.62	47.4	0
16206Locus_25019	Twitchin	0	39.1	0
04763Contig_5022	Twitchin	0	32.8	0
23787contig_9480	Twitchin	0	69.1	0
07402Locus_9644	Twitchin	0	50	0
13196Locus_487	Tyrosine-protein phosphatase 10D	0	8.77	0
12693Locus_100	Tyrosine--tRNA ligase. cytoplasmic	3.79	5.87	2.08
29502contig_489	U24-ctenitoxin-Pn1a	69.4	72.9	63.2
01706Contig_1739	U24-ctenitoxin-Pn1a	22	39.3	18.3
00063Contig_105	U24-ctenitoxin-Pn1a	33.9	64.4	17.8
31423contig_24896	U24-ctenitoxin-Pn1a	29	17.9	40
29038contig_117	U24-ctenitoxin-Pn1a	23.7	77.6	25
19026Locus_1719	U3-aranetoxin-Ce1a	0	44.7	0
09303Locus_13545	U6 snRNA-associated Sm-like protein LSm1	0	7.1	16
15694Locus_23838	U6 snRNA-associated Sm-like protein LSm2	0	40	8.42
16847Locus_26716	U6 snRNA-associated Sm-like protein LSm3	0	25.5	31.4
37731contig_3627	U6 snRNA-associated Sm-like protein LSm5	0	50.5	63.7
28995contig_20792	U6 snRNA-associated Sm-like protein LSm6	0	58.2	68.4
20454Locus_3567	U6 snRNA-associated Sm-like protein LSm7	0	34.5	7.08
34017contig_30739	U8 snoRNA-decapping enzyme	0	20.3	44.4
13433Locus_7	U9-ctenitoxin-Pr1a	4.65	34.9	22.1
40042contig_7683	U9-ctenitoxin-Pr1a	0	23.1	17.3
07984Locus_12047	Ubiquilin-4	0	3.79	6.5
00557Contig_1519	Ubiquitin carboxyl-terminal hydrolase 14	0	6.26	2.63
00274Contig_1246	Ubiquitin carboxyl-terminal hydrolase 5	0	8.61	2.37
34666contig_1067	Ubiquitin carboxyl-terminal hydrolase 7	0	5.63	0
34504contig_31578	Ubiquitin carboxyl-terminal hydrolase isozyme L3	0	33.5	50.4
02782Contig_2864	Ubiquitin thioesterase OTUB1	0	15.6	15.6
11193Locus_16814	Ubiquitin-60S ribosomal protein L40	47.7	50.8	60.2
00737Contig_242	Ubiquitin-conjugating enzyme E2 G1	0	13.8	7.19
28291contig_19228	Ubiquitin-conjugating enzyme E2 G2	0	0	27.5
02183Contig_2250	Ubiquitin-conjugating enzyme E2 L3	24	72.1	69.5
32185contig_26024	Ubiquitin-conjugating enzyme E2 L3	29.1	42.4	34.2
09240Locus_13470	Ubiquitin-conjugating enzyme E2 N	0	13.5	13.5
25533contig_14669	Ubiquitin-conjugating enzyme E2 variant 2	4.61	26.7	19.8
01702Contig_1733	Ubiquitin-conjugating enzyme E2-17 kDa	0	28.6	36.1
04331Contig_4540	Ubiquitin-fold modifier 1	0	70.5	70.5
22600Locus_7009	Ubiquitin-fold modifier-conjugating enzyme 1	0	41.7	36.9
01252Contig_725	Ubiquitin-like modifier-activating enzyme 1	1.13	38.5	14.1
00695Contig_202	Ubiquitin-like modifier-activating enzyme ATG7	0	4.73	3.85
10693Locus_16033	Ubiquitin-like-conjugating enzyme ATG3	0	20.6	10.3
18883Locus_1572	UDP-glucose 4-epimerase	0	10.1	7.32
18760Locus_1441	UDP-glucose:glycoprotein glucosyltransferase 1	0	6.6	0
00758Contig_265	UMP-CMP kinase	0	8.76	32.5
11487Locus_17294	Unc-112-related protein	0	2.35	0
02863Contig_2940	Uncharacterized phosphotransferase YvkC	0	2.52	0
34734contig_1132	Uncharacterized protein CG3556	23.3	9.65	0
20404Locus_3483	Uncharacterized protein CG3556	1.9	4.66	0
00495Contig_1456	Uncharacterized protein PF11 0207	30.8	46.9	42.5
12772Locus_150	Uncharacterized protein PF11_0207	27.8	35.9	28.5
13698Locus_92	Uncharacterized protein PF11_0207	58.8	52.9	33.5
13697Locus_92	Uncharacterized protein PF11_0207	9.02	34.4	24.6
28228contig_19126	Uncharacterized protein R102.4	0	8.61	3.33
28353contig_19342	Uncharacterized protein U88	0	20.6	4.29
29858contig_772	Uncharacterized protein ZK1073.1	0	37.6	29.1
10131Locus_14787	Uncharacterized serpin-like protein TK1782	0	27.1	0
15233Locus_22994	unknown protein	0	85.1	64.3
36204contig_33483	unknown protein	62.8	47.4	57.7
00266Contig_124	unknown protein	90.2	64.7	60.8
39671contig_6834	unknown protein	65.1	67	58.7
10819Locus_16303	unknown protein	0	58.4	61.9
12812Locus_18	unknown protein	5.73	45.4	12.6
29036contig_115	unknown protein	15.7	89.9	85.4
18332Locus_1012	unknown protein	19.2	19.2	15.4
33269contig_28617	unknown protein	47	41.5	0
00835Contig_339	unknown protein	38.7	47.4	28.5
38488contig_4832	unknown protein	86.6	90.5	39.7
00782Contig_288	unknown protein	13.9	26.3	20.6
18476Locus_1162	unknown protein	10.3	45.5	45.5
22591Locus_7002	unknown protein	0	10.3	22.7
12865Locus_224	unknown protein	16	38.2	9.99
03455Contig_3567	unknown protein	17.9	56.3	6.24
38671contig_5134	unknown protein	52.6	54.9	43.7
07847Locus_11908	unknown protein	51	58.7	9.03
29603contig_570	unknown protein	59.8	71.1	66
01158Contig_644	unknown protein	43.3	16.4	0
00813Contig_316	unknown protein	18.4	69.4	69.4
13468Locus_730	unknown protein	4.41	52.6	7.23
03681Contig_3806	unknown protein	0	36.3	21.8
12706Locus_103	unknown protein	42.7	25.2	0
12882Locus_237	unknown protein	58.4	12.1	0
31569contig_25033	unknown protein	0	23.1	40
12866Locus_224	unknown protein	25.4	56.4	21.2
22663Locus_7095	unknown protein	47.3	44.9	0
29249contig_28	unknown protein	31	42.4	46.2
39361contig_6227	unknown protein	0	71.3	71.3
24494contig_13613	unknown protein	46	55.6	34.9
23906contig_9977	unknown protein	55	22.5	0
08586Locus_12690	unknown protein	67.2	56.3	18.6
00714Contig_217	unknown protein	5.11	43.5	18.3
14304Locus_21667	unknown protein	25	57.5	0
03218Contig_3318	unknown protein	6.89	46.3	12.1
03066Contig_3164	unknown protein	0	47.8	76.9
17990Locus_28750	unknown protein	18.4	18.4	18.4
00779Contig_284	unknown protein	29.3	25.5	12.5
29413contig_411	unknown protein	49	58.6	31.4
12872Locus_23	unknown protein	3.3	16.5	30.4
29394contig_396	unknown protein	46.3	35	22.4
01900Contig_1934	unknown protein	30.9	63	39.6
10947Locus_16459	unknown protein	45.5	38.4	3.32
15861Locus_24245	unknown protein	45.5	45.5	63.6
14239Locus_21601	unknown protein	19.7	13.6	33.3
01020Contig_52	unknown protein	14.7	15.9	19.4
14137Locus_21509	unknown protein	28.9	22.4	0
34070contig_30803	unknown protein	0	37.8	30.7
14265Locus_21625	unknown protein	0	12.1	23.1
01387Contig_85	unknown protein	11.3	41.2	40.2
05602Contig_6089	unknown protein	62	39.7	39.7
15235Locus_23000	unknown protein	47	9.7	13.8
12945Locus_290	unknown protein	0	20	89.4
00147Contig_1132	unknown protein	11.4	3.36	7.49
02841Contig_2915	unknown protein	0	77.5	64.2
09041Locus_13226	unknown protein	35.2	3.77	0
04421Contig_4636	unknown protein	6.13	27	52.1
37182contig_2870	unknown protein	22.5	14.8	28.9
13787Locus_998	unknown protein	0	46.7	0
29747contig_68	unknown protein	25.7	33.8	23.4
09710Locus_14099	unknown protein	48.9	22.8	4.41
06755Contig_8219	unknown protein	32.7	7.48	25.7
01121Contig_609	unknown protein	33.2	16.3	0
11049Locus_16597	unknown protein	0	46.5	25.7
19660Locus_2485	unknown protein	23.3	42.9	0
10714Locus_16081	unknown protein	38.2	0	0
17150Locus_27109	unknown protein	0	20.1	21.1
29085contig_152	unknown protein	0	49.6	42.9
06273Contig_7174	unknown protein	0	14.3	39
29250contig_28	unknown protein	15.5	15.5	15.5
11413Locus_17165	unknown protein	0	34.9	13.8
18462Locus_1146	unknown protein	0	49.7	25.7
14234Locus_21597	unknown protein	0	27.6	34.1
31559contig_25024	unknown protein	1.53	26.4	0
12889Locus_241	unknown protein	12.8	30.2	0
05334Contig_5733	unknown protein	63.3	9.17	13.5
14484Locus_21851	unknown protein	1.09	8.57	3.53
12757Locus_137	unknown protein	0	17.3	5.14
32880contig_27477	unknown protein	0	7.28	7.73
28336contig_19308	unknown protein	47.3	29.3	17.3
37149contig_2830	unknown protein	0	10.3	6.58
13450Locus_714	unknown protein	20.3	40.7	49.2
29597contig_566	unknown protein	0	71.4	0
17478Locus_27690	unknown protein	36.6	3.88	11.6
14272Locus_21634	unknown protein	21.6	12.1	0
00348Contig_1318	unknown protein	0	0	72.9
17185Locus_27162	unknown protein	0	29.6	29.6
14256Locus_21618	unknown protein	0	26.7	3.45
10639Locus_15919	unknown protein	0	42.9	42.9
05798Contig_6376	unknown protein	0	14.5	0
00934Contig_434	unknown protein	0	20.7	8.62
14186Locus_21556	unknown protein	0	8.06	5.2
35605contig_32103	unknown protein	0	29.8	19.3
29339contig_347	unknown protein	0	26.4	0
03078Contig_3174	unknown protein	0	46.7	33.1
26021contig_15247	unknown protein	12.8	7.34	0
08767Locus_12907	unknown protein	0	32.6	12
31628contig_25094	unknown protein	0	43.6	23
09039Locus_13225	unknown protein	0	26.8	51.8
01961Contig_2016	unknown protein	23.8	0	0
05786Contig_6359	unknown protein	17.5	0	50
12888Locus_240	unknown protein	0	22	22
29210contig_250	unknown protein	0	17.8	9.33
08112Locus_12188	unknown protein	8.15	21.9	10.3
00579Contig_1538	unknown protein	1.95	23.4	0
07082Contig_9367	unknown protein	44	0	0
34806contig_1203	unknown protein	0	7.42	5.08
01468Contig_92	unknown protein	0	44.4	27.8
13385Locus_655	unknown protein	8.65	0	20.2
13618Locus_848	unknown protein	0	25	40
13614Locus_844	unknown protein	0	4.05	6.19
22599Locus_7008	unknown protein	0	24.4	0
03376Contig_3481	unknown protein	0	7.75	1.01
03117Contig_3212	unknown protein	10	3.6	0
39324contig_6158	unknown protein	0	11.4	12.1
13184Locus_476	unknown protein	0	18.6	29.7
00650Contig_166	unknown protein	0	18.3	25.3
03056Contig_3154	unknown protein	0	10.6	0
30287contig_21352	unknown protein	39.4	64.8	0
08446Locus_12540	unknown protein	1.29	4.68	0
20149Locus_3133	unknown protein	21.4	16.2	0
13423Locus_686	unknown protein	5.61	21	0
00518Contig_1482	unknown protein	3.06	0	0
12181Locus_18896	unknown protein	24.4	12.8	0
38263contig_4427	unknown protein	0	24	0
32843contig_27361	unknown protein	0	20.4	6.63
00189Contig_117	unknown protein	0	34	33
29330contig_341	unknown protein	22.9	5.04	0
18425Locus_1109	unknown protein	0	37	0
37892contig_3845	unknown protein	0	53.7	53.7
18043Locus_28871	unknown protein	0	0	55.1
29446contig_444	unknown protein	0	1.2	0
30523contig_22120	unknown protein	0	19.8	0
06832Contig_8419	unknown protein	0	14.5	0
12081Locus_18622	unknown protein	0	79.3	0
07068Contig_9304	unknown protein	0	14.9	0
13461Locus_724	unknown protein	0	13.4	0
18865Locus_1555	unknown protein	22.9	9.52	0
11370Locus_17089	unknown protein	0	22.1	0
37458contig_3247	unknown protein	0	15.3	22.5
19165Locus_1870	unknown protein	0	25	0
37395contig_3170	unknown protein	0	13.5	0
27883contig_18635	unknown protein	0	45.2	0
15160Locus_22875	unknown protein	0	28.7	0
12724Locus_117	unknown protein	13.2	0	0
29560contig_534	unknown protein	0	0	7.91
01514Contig_958	unknown protein	0	12.6	0
14061Locus_21303	unknown protein	0	31.3	31.3
32412contig_26456	unknown protein	0	29.6	26.8
00810Contig_313	unknown protein	0	24.1	0
12692Locus_10	unknown protein	21.9	0	21.9
08188Locus_12266	unknown protein	0	6.79	0
31806contig_25347	unknown protein	0	15.2	0
21889Locus_5686	unknown protein	0	0	36.1
30985contig_23865	unknown protein	0	23	0
29152contig_203	unknown protein	30.5	17.4	0
00845Contig_355	unknown protein	0	7.95	0
13131Locus_43	unknown protein	27.5	12.2	12.2
03235Contig_3336	unknown protein	0	13.6	21.9
08479Locus_12576	unknown protein	0	36.8	0
12873Locus_230	unknown protein	28.5	17.4	0
12811Locus_179	unknown protein	0	6.31	16
12871Locus_23	unknown protein	0	0	23.4
31367contig_24841	unknown protein	0	6.15	0
29947contig_850	unknown protein	0	0	1.78
01424Contig_883	unknown protein	35.9	0	0
18426Locus_1110	unknown protein	0	23.4	0
01584Contig_1617	unknown protein	0	10.3	0
06694Contig_8088	unknown protein	23.1	0	0
28038contig_18856	unknown protein	16.8	0	0
31465contig_24940	unknown protein	0	42	0
39367contig_6242	unknown protein	16	0	0
37329contig_3072	unknown protein	0	82.5	0
13085Locus_39	UPF0160 protein MYG1. mitochondrial	0	13	0
14196Locus_21566	UPF0539 protein C7orf59 homolog	0	0	47.4
31999contig_25691	UPF0587 protein C1orf123 homolog	0	53.1	33.8
29643contig_601	Urocanate hydratase	0	21.7	1.33
16758Locus_26605	Uroporphyrinogen decarboxylase	0	31.2	10.6
17646Locus_28140	UTP--glucose-1-phosphate uridylyltransferase	0	12.6	0
23117Locus_7936	UV excision repair protein RAD23 homolog A	0	17.1	18.7
01928Contig_1966	Vacuolar protein sorting-associated protein 13A	0	1.78	0
31549contig_25014	Vacuolar protein sorting-associated protein 13D	1.02	0	0
21230Locus_4708	Vacuolar protein sorting-associated protein 26B-like	3.53	17	0
16112Locus_24828	Vacuolar protein sorting-associated protein 28 homolog	0	13.7	0
02529Contig_2614	Vacuolar protein sorting-associated protein 29	0	21.4	0
13430Locus_697	Vacuolar protein sorting-associated protein 35	0	41.2	0
11011Locus_16542	Vacuolar protein sorting-associated protein VTA1 homolog	0	11.5	0
05967Contig_6655	Vacuolar protein-sorting-associated protein 36	0	3.68	8.16
03494Contig_3604	Vacuolar-sorting protein SNF8	0	4.88	0
14192Locus_21561	Variant surface antigen E	0	9.8	0
12827Locus_192	Vascular non-inflammatory molecule 3	0	70	46
33889contig_30592	Venom allergen 5	65.2	0	0
01204Contig_684	Venom allergen 5	24.6	4.1	0
40978contig_19975	Venom peptide isomerase heavy chain	64.6	0	0
02721Contig_2804	Vesicle-associated membrane protein 714	0	15.5	0
08155Locus_12233	Vesicle-associated membrane protein-associated protein A	0	17	15
08363Locus_12451	Vesicle-associated membrane protein-associated protein A	0	24.3	0
02337Contig_2402	Vesicle-trafficking protein SEC22b	0	9.39	8.92
13344Locus_617	Vesicular integral-membrane protein VIP36	0	21.3	0
29221contig_259	Vigilin	0	11.8	10.8
29222contig_259	Vigilin	0	10.5	15.3
04323Contig_4529	Vinculin	0	19.9	4.28
35053contig_1436	VIP36-like protein	0	22.5	0
13002Locus_33	Vitellogenin	0	58.2	53.2
12753Locus_134	Vitellogenin	14.5	18.9	16
16691Locus_26538	Vitellogenin	0	35	4.4
29541contig_520	Vitellogenin-2	52.1	54.2	35.4
35743contig_32471	Vitellogenin-6	50.6	55.5	54.2
01448Contig_902	Vitellogenin-6	64.7	43.5	39.8
29757contig_69	Voltage-dependent anion-selective channel protein 2	9.3	22.3	0
22721Locus_7167	Voltage-dependent anion-selective channel protein 2	4.96	16.7	0
27765contig_18488	von Willebrand factor C and EGF domain-containing protein	14.3	14.7	0
13145Locus_441	V-type proton ATPase 116 kDa subunit a isoform 1	0	4.89	0
12907Locus_262	V-type proton ATPase catalytic subunit A	4.72	33.5	14.1
14371Locus_21743	V-type proton ATPase subunit B	2.19	38.8	9.34
01357Contig_827	V-type proton ATPase subunit C	0	13.2	6.84
13046Locus_363	V-type proton ATPase subunit D	0	0	18.5
29170contig_215	V-type proton ATPase subunit E	3.88	53.9	46.1
22611Locus_7024	V-type proton ATPase subunit F	0	25.8	27.4
00193Contig_1173	V-type proton ATPase subunit H	0	7.77	0
09939Locus_14435	V-type proton ATPase subunit S1	5.67	8.87	1.97
10909Locus_16407	WW domain-binding protein 2	0	8.63	0
08082Locus_12153	Zinc finger FYVE domain-containing protein 21	0	25	0
18433Locus_1115	Zinc finger protein 26	0	1.89	0
04320Contig_4526	Zinc metalloproteinase nas-13	40.8	37.7	33.8
01613Contig_1646	Zinc-binding alcohol dehydrogenase domain-containing protein 2	6.85	71.1	17.9
20333Locus_3381	Zinc-binding alcohol dehydrogenase domain-containing protein 2	3.87	68.8	38.4
00409Contig_1377	Zinc-binding alcohol dehydrogenase domain-containing protein 2	0	53.6	15.2
01264Contig_735	Zinc-binding alcohol dehydrogenase domain-containing protein 2	0	69.3	42.1
12847Locus_208	Zonadhesin	0	28.6	32.8
07118Contig_9620	Zonadhesin	0	23.1	16.6
13699Locus_920	Zonadhesin	0	1.85	1.85

## Sheet: Exclusive to digestive juice
	exclusive to digestive fluid
Accession	Identified Protein
25583contig_14725-DECOY	25583contig_14725-DECOY Regulator of nonsense transcripts 2
02449Contig_2531	A-kinase anchor protein 13
07978Locus_12042	Apolipoprotein D
01730Contig_1764	Arylsulfatase J
02399Contig_2472	Aspartate aminotransferase, mitochondrial
Locus_22131	Astacin-like metallopeptidase 25
contig_14087	Astacin-like metallopeptidase 32
FF_1763_24564	Astacin-like metallopeptidase 6
07852Locus_11913	Calcineurin-like phosphoesterase domain-containing protein 1
28272contig_19203	Carboxypeptidase E
25037contig_14140	CD109 antigen
02438Contig_2521	Collagen alpha-2(IV) chain
33878contig_30582	Connectin
41087contig_680	CUB and LDL domains-containing trypsin-like serine peptidase 4
09002Locus_13188	Cytoplasmic dynein 1 intermediate chain 2
21290Locus_4771	Deoxyribonuclease-1
19140Locus_1840	Dystonin
25439contig_14557	Fasciclin-2
00975Contig_474	Gamma-glutamyl hydrolase
22780Locus_7275	Gamma-glutamyltranspeptidase 1
34943contig_1341	Gastric intrinsic factor
03465Contig_3575	Genome polyprotein
37375contig_3134	Hephaestin-like protein 1
26934contig_16527	Hexokinase type 2
09280Locus_13520	Kynurenine formamidase
02084Contig_2148	Leucine-rich repeat-containing protein 15
37006contig_2647	Leucine-rich repeats and immunoglobulin-like domains protein 3
00966Contig_465	Leukocyte elastase inhibitor
10882Locus_16372	Macrophage mannose receptor 1
25515contig_14648	Microtubule-associated protein futsch
24779contig_13881	Multidrug resistance-associated protein 1
31896contig_25501	Neural cell adhesion molecule 1
16714Locus_26560	Nuclear pore complex protein Nup98-Nup96
03024Contig_3120	Peptidoglycan recognition protein
35138contig_1516	Peptidoglycan recognition protein
21328Locus_4818	Peptidoglycan recognition protein 1
28072contig_18898	Peptidoglycan-recognition protein 1
31798contig_25337	Peptidyl-alpha-hydroxyglycine alpha-amidating lyase 2
37067contig_2726	Peroxisome biogenesis factor 1
00928Contig_429	Probable E3 ubiquitin-protein ligase MYCBP2
29295contig_309	Probable serine carboxypeptidase CPVL
09170Locus_13389	Regulator of G-protein signaling loco
01986Contig_2039	Renin receptor
08064Locus_12134	Reticulon-4 receptor
29779contig_703	Serine/threonine-protein phosphatase PP1-beta catalytic subunit
29705contig_648	Sodium/potassium-transporting ATPase subunit alpha
01082Contig_576	Stomatin-2
00002Contig_100	Syntenin-1
12737Locus_125	Techylectin-5A
14316Locus_21679	Techylectin-5A
01064Contig_558	Techylectin-5A
38341contig_4563	Techylectin-like protein (Fragments)
08470Locus_12568	Transmembrane and coiled-coil domain-containing protein 7
41090Locus_183	Triacylglycerol lipase 1
41093contig_4318	Triacylglycerol lipase 4
10714Locus_16081	unknown protein
01961Contig_2016	unknown protein
07082Contig_9367	unknown protein
00518Contig_1482	unknown protein
12724Locus_117	unknown protein
01424Contig_883	unknown protein
06694Contig_8088	unknown protein
28038contig_18856	unknown protein
39367contig_6242	unknown protein
31549contig_25014	Vacuolar protein sorting-associated protein 13D
33889contig_30592	Venom allergen 5
40978contig_19975	Venom peptide isomerase heavy chain

## Sheet: Fasting and fed
	fasting and fed
Accession	Identified Protein
33866contig_30570	Neutral alpha-glucosidase AB
00337Contig_1307	Alpha-N-acetylglucosaminidase
13505Locus_76	Alpha-L-fucosidase
39708contig_6913	Putative phospholipase B-like 2
00001Contig_1	Aspartic peptidase 3
Locus_24787	Astacin-like metallopeptidase 26
Locus_1424	Astacin-like metallopeptidase 36
40952contig_160	cathepsin L-like cysteine peptidase 1
40951FF_15993_23387	cathepsin L-like cysteine peptidase 3
40946Locus_332	cathepsin L-like cysteine peptidase 8
40940Locus_225	legumain 1a
24396contig_12836	Alpha-aspartyl dipeptidase
00799Contig_303	Dipeptidyl peptidase 1
14326Locus_21692	Dipeptidyl peptidase 3
10835Locus_16323	Probable aminopeptidase NPEPL1
15576Locus_23612	Probable serine carboxypeptidase CPVL
00597Contig_1555	Putative aminopeptidase W07G4.4
13358Locus_628	12 kDa FK506-binding protein
22781Locus_7276	14 kDa phosphohistidine phosphatase
22583Locus_6993	15-hydroxyprostaglandin dehydrogenase [NAD(+)]
00150Contig_1135	15-hydroxyprostaglandin dehydrogenase [NAD(+)]
31520contig_24988	2,3-bisphosphoglycerate-independent phosphoglycerate mutase
18653Locus_1348	26S protease regulatory subunit 6B
27980contig_18774	26S proteasome non-ATPase regulatory subunit 7
10987Locus_16511	2-acylglycerol O-acyltransferase 1
10490Locus_15549	2-amino-3-carboxymuconate-6-semialdehyde decarboxylase
02189Contig_2254	3'(2'),5'-bisphosphate nucleotidase 1
00775Contig_281	39S ribosomal protein L2, mitochondrial
04429Contig_4645	3-hydroxyanthranilate 3,4-dioxygenase
14233Locus_21596	3-ketoacyl-CoA thiolase, mitochondrial
16768Locus_26617	3-oxoacyl-[acyl-carrier-protein] reductase FabG
10844Locus_16334	40S ribosomal protein S12
18037Locus_28854	40S ribosomal protein S13
30066contig_949	40S ribosomal protein S16
21219Locus_4699	40S ribosomal protein S19
18741Locus_1420	40S ribosomal protein S20
13746Locus_960	40S ribosomal protein S24
21224Locus_4703	40S ribosomal protein S27
14337Locus_21707	40S ribosomal protein S28
29567contig_542	40S ribosomal protein S3a
29023contig_1020	40S ribosomal protein S7
18963Locus_1659	4-aminobutyrate aminotransferase, mitochondrial
12959Locus_300	4-hydroxyphenylpyruvate dioxygenase
31988contig_25675	5-formyltetrahydrofolate cyclo-ligase
13031Locus_350	60S acidic ribosomal protein P1
22586Locus_6995	60S acidic ribosomal protein P1
29313contig_327	60S ribosomal protein L12
21092Locus_4515	60S ribosomal protein L13
18527Locus_1212	60S ribosomal protein L14
25336contig_14461	60S ribosomal protein L17
01711Contig_1745	60S ribosomal protein L23
00433Contig_1398	60S ribosomal protein L23a
29268contig_292	60S ribosomal protein L29
29037contig_116	60S ribosomal protein L31
14260Locus_21621	60S ribosomal protein L4
14312Locus_21675	60S ribosomal protein L6
13212Locus_501	60S ribosomal protein L7a
29296contig_310	60S ribosomal protein L9
38016contig_4035	Abhydrolase domain-containing protein 11
18040Locus_28859	Abhydrolase domain-containing protein 11
12841Locus_203	Abhydrolase domain-containing protein 11
29290contig_306	Acetoacetyl-CoA synthetase
16674Locus_26521	Acetoacetyl-CoA synthetase
11104Locus_16677	Acetyl-CoA acetyltransferase, mitochondrial
13064Locus_376	Acidic leucine-rich nuclear phosphoprotein 32 family member A
00011Contig_1007	Actin-related protein 2/3 complex subunit 3
08119Locus_12195	Actin-related protein 2/3 complex subunit 5-like protein
11319Locus_17015	Acylamino-acid-releasing enzyme
37346contig_3091	Acyl-coenzyme A thioesterase 13
13033Locus_351	Acyloxyacyl hydrolase
11065Locus_16623	Acyl-protein thioesterase 2
17820Locus_28366	Adapter molecule Crk
23541Locus_9169	Adenosine kinase 2
13907Locus_20789	Adenylate kinase 2, mitochondrial
03915Contig_4064	Adenylosuccinate lyase
10867Locus_16361	Adenylyl cyclase-associated protein 2
13238Locus_524	Adipocyte plasma membrane-associated protein
33399contig_28955	ADP/ATP translocase 3
00718Contig_22	ADP-ribosylation factor 1
03234Contig_3335	ADP-ribosylation factor 4
00172Contig_1156	ADP-ribosylation factor GTPase-activating protein 2
29260contig_287	ADP-ribosylation factor-like protein 2
39473contig_6443	ADP-ribosylation factor-like protein 6
34783contig_1184	ADP-sugar pyrophosphatase
22595Locus_7005	Alcohol dehydrogenase class-3
01930Contig_1968	Alpha/beta hydrolase domain-containing protein 11
18626Locus_1317	Alpha-2-macroglobulin receptor-associated protein
00431Contig_1397	Amidophosphoribosyltransferase
00432Contig_1397	Amidophosphoribosyltransferase
07119Contig_9622	Amyloid beta A4 protein (Fragment)
18530Locus_1214	AP-1 complex subunit beta-1
21557Locus_5132	Arginine--tRNA ligase, cytoplasmic
18953Locus_1642	Argininosuccinate lyase
20608Locus_3805	Aspartate--ammonia ligase
10301Locus_15126	ATP-dependent (S)-NAD(P)H-hydrate dehydratase
13492Locus_748	ATP-dependent RNA helicase DDX1
05223Contig_5600	Biogenesis of lysosome-related organelles complex 1 subunit 1
13216Locus_505	C-1-tetrahydrofolate synthase, cytoplasmic
25870contig_15072	C-1-tetrahydrofolate synthase, cytoplasmic
17575Locus_28060	CAAX prenyl protease 1 homolog
02620Contig_2707	Calcineurin B homologous protein 1
09487Locus_13774	Calcyclin-binding protein
03408Contig_3516	Calreticulin
11721Locus_17732	Calumenin
29302contig_316	cAMP-dependent protein kinase regulatory subunit
16093Locus_24794	Carbonyl reductase [NADPH] 1
06744Contig_8200	Carboxypeptidase inhibitor SmCI
38316contig_4521	Carboxypeptidase inhibitor SmCI
07092Contig_9435	Carboxypeptidase inhibitor SmCI
29821contig_735	Catalase
01151Contig_636	Cellular nucleic acid-binding protein
13311Locus_59	C-factor
29762contig_693	C-factor
22628Locus_7049	C-factor
31535contig_25000	C-factor
12322Locus_19266	C-factor
21268Locus_4743	C-factor
21220Locus_4700	Charged multivesicular body protein 4b
03983Contig_4154	Chloride intracellular channel exc-4
01966Contig_2020	Cip1-interacting zinc finger protein
18763Locus_1446	Clathrin light chain
28003contig_18810	Coactosin-like protein
03274Contig_3376	Coactosin-like protein
17176Locus_27146	Coatomer subunit delta
17052Locus_26990	COMM domain-containing protein 9
20131Locus_3116	COP9 signalosome complex subunit 7b
01437Contig_892	Copper transport protein ATOX1
09485Locus_13773	Counting factor associated protein D
25971contig_15186	Cullin-associated NEDD8-dissociated protein 1
35281contig_1658	Cystathionine beta-synthase
08276Locus_12359	Cystathionine gamma-lyase
12267Locus_19171	Cystatin-A2
11872Locus_18090	Cysteine-rich venom protein 6
37761contig_3671	Cytochrome b5
34224contig_31008	Cytochrome b5
01071Contig_564	Cytochrome c
13466Locus_729	Cytochrome P450 302a1, mitochondrial
29160contig_21	Cytochrome P450 CYP12A2
00951Contig_451	Cytosolic non-specific dipeptidase
09177Locus_13398	Dehydrogenase/reductase SDR family member 11
34376contig_31270	Dehydrogenase/reductase SDR family member 11
24734contig_13835	Delta(3,5)-Delta(2,4)-dienoyl-CoA isomerase, mitochondrial
22911Locus_7526	Delta(3,5)-Delta(2,4)-dienoyl-CoA isomerase, mitochondrial
29324contig_335	Dihydropteridine reductase
29480contig_473	Disks large 1 tumor suppressor protein
29479contig_473	Disks large 1 tumor suppressor protein
02289Contig_2350	Disks large 1 tumor suppressor protein
18726Locus_1406	Dynactin subunit 2
24852contig_13951	Dynamin
10378Locus_15290	Dynamin-1
16703Locus_26549	Dynein heavy chain, cytoplasmic
01684Contig_1716	EH domain-containing protein 1
10970Locus_16486	EH domain-containing protein 1
25535contig_14672	ELAV-like protein 2
34744contig_1141	ELAV-like protein 4
13750Locus_964	Electron transfer flavoprotein subunit alpha, mitochondrial
35683contig_32412	Electron transfer flavoprotein subunit beta
29041contig_119	Elongation factor 1-alpha
29593contig_563	Elongation factor 1-beta
01023Contig_522	Elongation factor 1-beta
29191contig_232	Elongation factor 1-gamma
18782Locus_1464	Endothelial differentiation-related factor 1 homolog
05772Contig_6344	Enolase-phosphatase E1
22651Locus_7080	Enoyl-CoA delta isomerase 1, mitochondrial
13725Locus_944	Enoyl-CoA hydratase, mitochondrial
29109contig_173	Epoxide hydrolase 1
34876contig_1273	Estradiol 17-beta-dehydrogenase 2
13674Locus_895	Eukaryotic translation initiation factor 2 subunit 3, Y-linked
12754Locus_135	Eukaryotic translation initiation factor 2A
14407Locus_21777	Eukaryotic translation initiation factor 3 subunit C
23517Locus_9103	Eukaryotic translation initiation factor 3 subunit G
27383contig_17501	Eukaryotic translation initiation factor 3 subunit J
00307Contig_1278	Eukaryotic translation initiation factor 4 gamma 3
24976contig_14071	Eukaryotic translation initiation factor 4B
19151Locus_1854	Eukaryotic translation initiation factor 4E
34001contig_30723	Eukaryotic translation initiation factor 4H
29859contig_773	Eukaryotic translation initiation factor 5
12899Locus_254	Eukaryotic translation initiation factor 5A
25448contig_14569	Eukaryotic translation initiation factor 6
07899Locus_11963	FACT complex subunit SPT16
13486Locus_742	F-actin-capping protein subunit alpha
26165contig_15418	F-actin-capping protein subunit beta
34710contig_1111	Far upstream element-binding protein 1
17701Locus_28208	FAS-associated factor 1
16087Locus_24786	Fatty acid-binding protein
16807Locus_26658	Flavin reductase (NADPH)
04014Contig_4189	Flavin reductase (NADPH)
01256Contig_729	Fragile X mental retardation protein 1 homolog
14446Locus_21815	Fumarylacetoacetase
25383contig_14505	FYVE, RhoGEF and PH domain-containing protein 6
30115contig_989	Gamma-aminobutyric acid receptor-associated protein
02770Contig_2853	Glucose dehydrogenase [acceptor]
08861Locus_13017	Glucose-6-phosphate isomerase
09056Locus_13242	Glucosidase 2 subunit beta
10912Locus_16410	Glutamate dehydrogenase, mitochondrial
00367Contig_1336	Glutamine synthetase 2 cytoplasmic
33352contig_28810	Glutaredoxin-C4
23603contig_10005	Glutathione S-transferase kappa 1
01079Contig_571	Glutathione S-transferase Mu 1
04346Contig_4556	Glutathione S-transferase Mu 1
00982Contig_484	Glutathione S-transferase Mu 1
22631Locus_7052	Glutathione S-transferase Mu 1
12971Locus_31	Glutathione S-transferase Mu 1
11077Locus_16639	Glutathione S-transferase theta-1
27833contig_18575	Glycerol-3-phosphate dehydrogenase [NAD(+)], cytoplasmic
10821Locus_16304	Glycine cleavage system H protein, mitochondrial
13245Locus_530	Glycine--tRNA ligase
26675contig_16069	Glycogen phosphorylase
34826contig_1223	Glycogenin-1
17219Locus_27218	Glycolipid transfer protein
13228Locus_516	Glyoxalase domain-containing protein 4
37235contig_2939	Glyoxylate reductase/hydroxypyruvate reductase
12919Locus_271	Glyoxylate reductase/hydroxypyruvate reductase
13739Locus_953	Glyoxylate reductase/hydroxypyruvate reductase
22506Locus_6829	Glyoxylate reductase/hydroxypyruvate reductase
14496Locus_21865	Glyoxylate reductase/hydroxypyruvate reductase
17091Locus_27038	GMP reductase 2
01145Contig_630	Golgi reassembly-stacking protein 2
29323contig_334	Granulins
38244contig_4393	Granulins
14580Locus_21963	GTP cyclohydrolase 1 feedback regulatory protein
00924Contig_424	Guanine nucleotide-binding protein G(I)/G(S)/G(O) subunit gamma-12
13198Locus_489	Guanine nucleotide-binding protein subunit beta-2-like 1
11744Locus_17777	Guanosine-3',5'-bis(diphosphate) 3'-pyrophosphohydrolase MESH1
00804Contig_307	Heat shock 70 kDa protein 4L
17596Locus_28080	Heat shock protein beta-1
36617contig_2144	Heme-binding protein 1
18559Locus_1247	Hepatocyte growth factor-regulated tyrosine kinase substrate
02487Contig_2569	Heterogeneous nuclear ribonucleoprotein A1, A2/B1 homolog
02204Contig_2269	Heterogeneous nuclear ribonucleoprotein A1, A2/B1 homolog
00443Contig_1408	Heterogeneous nuclear ribonucleoprotein D0
02034Contig_2092	Heterogeneous nuclear ribonucleoprotein R
01325Contig_792	Hexokinase type 2
01432Contig_889	High mobility group protein DSP1
16784Locus_26633	Histidine triad nucleotide-binding protein 1
08710Locus_12840	Histone H1
01685Contig_1717	Histone H1-III
25067contig_14171	Homogentisate 1,2-dioxygenase
02252Contig_2313	Hsp90 co-chaperone Cdc37
03403Contig_3511	Hydroxyacylglutathione hydrolase, mitochondrial
01229Contig_706	Hypoxia up-regulated protein 1
21375Locus_4873	Immunoglobulin superfamily containing leucine-rich repeat protein
17591Locus_28075	Importin subunit beta-1
00327Contig_13	Importin-7
10910Locus_16408	Inositol monophosphatase 1
01162Contig_648	Insulin-like growth factor 2 mRNA-binding protein 1
13370Locus_641	Insulin-like growth factor 2 mRNA-binding protein 3
13230Locus_518	Iron/zinc purple acid phosphatase-like protein
00922Contig_422	Isoaspartyl peptidase/L-asparaginase
18446Locus_1126	Isochorismatase domain-containing protein 2, mitochondrial
29217contig_256	KH domain-containing, RNA-binding, signal transduction-associated protein 3
08046Locus_12115	Kinesin heavy chain
35673contig_32399	Lambda-crystallin homolog
35708contig_32438	Lambda-crystallin homolog
07179Locus_10041	La-related protein
12831Locus_195	Lethal(2) giant larvae protein homolog 1
08550Locus_12653	Leukotriene A-4 hydrolase
01634Contig_1666	Long-chain-fatty-acid--CoA ligase 1
15681Locus_23823	Low molecular weight phosphotyrosine protein phosphatase
01029Contig_526	L-xylulose reductase
28385contig_19394	L-xylulose reductase
02246Contig_2307	L-xylulose reductase
00895Contig_400	Major vault protein
00494Contig_1455	Malate dehydrogenase, cytoplasmic
16114Locus_24831	Medium-chain specific acyl-CoA dehydrogenase, mitochondrial
28268contig_19196	Mesencephalic astrocyte-derived neurotrophic factor homolog
10950Locus_16463	Methylglutaconyl-CoA hydratase, mitochondrial
10878Locus_16368	Methylosome subunit pICln
17605Locus_28088	Microtubule-associated protein RP/EB family member 1
11402Locus_17142	Microtubule-associated proteins 1A/1B light chain 3A
17193Locus_27172	MIF-like protein mif-2
21237Locus_4715	Mitochondrial 10-formyltetrahydrofolate dehydrogenase
29819contig_733	Mitochondrial fission 1 protein
13113Locus_418	MOG interacting and ectopic P-granules protein 1
39643contig_6786	Multiple coagulation factor deficiency protein 2 homolog
16120Locus_24838	Muscle LIM protein 1
13369Locus_64	Muscle-specific protein 20
18393Locus_1073	Muscle-specific protein 20
15284Locus_23084	Myelin expression factor 2
16450Locus_25670	Myelin expression factor 2
31446contig_24922	Myophilin
10786Locus_16240	Myosin light chain alkali
16613Locus_26256	Myosin light chain alkali
11017Locus_16550	Myosin-2 essential light chain
31382contig_24857	N(4)-(Beta-N-acetylglucosaminyl)-L-asparaginase (Fragment)
00751Contig_259	Na(+)/H(+) exchange regulatory cofactor NHE-RF1
30105contig_98	N-acetyl-D-glucosamine kinase
03153Contig_3248	N-acetylneuraminate lyase
16254Locus_25143	N-alpha-acetyltransferase 38, NatC auxiliary subunit
10227Locus_14974	Nascent polypeptide-associated complex subunit alpha
03978Contig_4148	NEDD8
14429Locus_21799	Nicotinamide N-methyltransferase
00474Contig_1438	Nicotinamide N-methyltransferase
11320Locus_17016	Nicotinamide N-methyltransferase
12935Locus_284	Nicotinamide N-methyltransferase
29929contig_837	NSFL1 cofactor p47
40141contig_7862	Nuclear migration protein nudC
22757Locus_7230	Nuclear transport factor 2
00062Contig_1049	Nucleolin
40219contig_7998	Nucleoredoxin-like protein 2
26033contig_15260	Nucleoside diphosphate kinase (Fragment)
02365Contig_2431	Nucleosome assembly protein 1-like 1
10933Locus_16438	NudC domain-containing protein 2
11126Locus_16711	O-acetyl-ADP-ribose deacetylase MACROD2
13142Locus_439	Obg-like ATPase 1
07124Contig_9630	Oplophorus-luciferin 2-monooxygenase non-catalytic subunit
01915Contig_1950	Ornithine aminotransferase, mitochondrial
04978Contig_5287	Palmitoyl-protein thioesterase 1
07071Contig_9323	Papilin
33227contig_28555	PContigoldin subunit 1
08659Locus_12779	PContigoldin subunit 4
08582Locus_12685	PContigoldin subunit 6
00509Contig_1472	Peptidase M20 domain-containing protein 2
19800Locus_2650	Peptidase M20 domain-containing protein 2
33166contig_28365	Peptide methionine sulfoxide reductase
12893Locus_245	Peptidyl-prolyl cis-trans isomerase B
36175contig_33398	Peptidyl-prolyl cis-trans isomerase F, mitochondrial
18041Locus_28861	Peptidyl-prolyl cis-trans isomerase FKBP12
35139contig_1517	Peptidyl-prolyl cis-trans isomerase FKBP4
16198Locus_25002	Peptidyl-prolyl cis-trans isomerase NIMA-interacting 1
32781contig_27188	Perilipin-3
00740Contig_248	Peritrophin-1
07099Contig_9487	Peroxidasin
05063Contig_5390	Peroxidasin
15298Locus_23107	Peroxidasin
23105Locus_7914	Peroxidasin
13748Locus_962	Peroxidasin homolog
33879contig_30583	Peroxiredoxin-4
20167Locus_3153	Peroxiredoxin-6
00553Contig_1514	Peroxisomal multifunctional enzyme type 2
18440Locus_1120	Peroxisomal sarcosine oxidase
13390Locus_659	Phenazine biosynthesis-like domain-containing protein 1
29111contig_175	Phosphatidylethanolamine-binding protein 1
39343contig_6195	Phosphoacetylglucosamine mutase
13580Locus_816	Phosphoenolpyruvate carboxykinase [GTP], mitochondrial
12787Locus_161	Phosphoethanolamine N-methyltransferase
26096contig_15327	Phosphoglycolate phosphatase
13095Locus_405	Phosphoribosylformylglycinamidine synthase
16745Locus_26590	Phosphotriesterase-related protein
34792contig_1192	Phytanoyl-CoA dioxygenase domain-containing protein 1
00169Contig_1153	Phytanoyl-CoA dioxygenase domain-containing protein 1
00282Contig_1252	Piwi-like protein 1
00350Contig_1320	Plastin-1
17876Locus_28453	Polyadenylate-binding protein-interacting protein 1
00927Contig_426	POTE ankyrin domain family member E
15415Locus_23312	Pre-mRNA-processing factor 19
22585Locus_6994	Probable acyl coa dehydrogenase 6
12758Locus_138	Probable glutathione S-transferase 7
08333Locus_12419	Probable maleylacetoacetate isomerase 1
02944Contig_3029	Probable nuclear transport factor 2
02218Contig_2277	Probable small nuclear ribonucleoprotein E
30412contig_21820	Probable small nuclear ribonucleoprotein Sm D1
29214contig_252	Probable sulfite oxidase, mitochondrial
00658Contig_176	Probable uridine nucleosidase 1
04242Contig_4438	Profilin
00419Contig_1385	Programmed cell death 6-interacting protein
08831Locus_12980	Programmed cell death protein 5
16741Locus_26586	Programmed cell death protein 6
28625contig_19857	Prolyl endopeptidase
21329Locus_4819	Prostamide/prostaglandin F synthase
12912Locus_267	Protease inhibitor U1-aranetoxin-Av1a
17626Locus_28110	Proteasome subunit alpha type-1
14322Locus_21688	Proteasome subunit alpha type-2
40208contig_7979	Proteasome subunit alpha type-3
21736Locus_5406	Proteasome subunit alpha type-4
40155contig_7885	Proteasome subunit alpha type-5
25494contig_14621	Proteasome subunit beta type-1-B
31247contig_24728	Proteasome subunit beta type-2
12263Locus_19164	Proteasome subunit beta type-3
12264Locus_19164	Proteasome subunit beta type-3
21492Locus_5029	Proteasome subunit beta type-4 (Fragment)
16162Locus_24928	Proteasome subunit beta type-5
23614contig_10029	Proteasome subunit beta type-6
26436contig_15757	Proteasome subunit beta type-7
03090Contig_3187	Protein archease
03995Contig_4168	Protein canopy homolog 2
14335Locus_21704	Protein canopy homolog 3
16948Locus_26852	Protein CutA homolog
24977contig_14072	Protein DDI1 homolog 2
29973contig_88	Protein disulfide-isomerase
14145Locus_21515	Protein disulfide-isomerase A3
18517Locus_1201	Protein disulfide-isomerase A4
08631Locus_12750	Protein DJ-1
29364contig_369	Protein hu-li tai shao
00792Contig_297	Protein lethal(2)essential for life
13283Locus_568	Protein lethal(2)essential for life
00313Contig_1283	Protein lethal(2)essential for life
07541Locus_10703	Protein lethal(2)essential for life
28729contig_20040	Protein lethal(2)essential for life
00398Contig_1367	Protein lethal(2)essential for life
22669Locus_7103	Protein lethal(2)essential for life
40138contig_7856	Protein lethal(2)essential for life
24039contig_11156	Protein OPI10 homolog
08524Locus_12624	Protein phosphatase 1E
03684Contig_3809	Protein SET
34856contig_1249	Protein TFG
00508Contig_1470	Protein transport protein Sec24C
03077Contig_3173	Protein transport protein Sec31A
14604Locus_21990	Protein wos2
20103Locus_3073	Protocadherin Fat 1
16667Locus_26514	Pseudouridine-5'-monophosphatase
16340Locus_25397	Putative acyl-CoA-binding protein
10596Locus_15821	Putative hydroxypyruvate isomerase
28046contig_18866	Putative RNA-binding protein Luc7-like 1
10554Locus_15722	Pyridoxine-5'-phosphate oxidase
08206Locus_12286	Pyroglutamyl-peptidase 1
33873contig_30576	Pyruvate kinase muscle isozyme
01439Contig_894	Pyruvate kinase muscle isozyme
31568contig_25032	Ragulator complex protein LAMTOR3
00787Contig_292	Ragulator complex protein LAMTOR5
17622Locus_28105	Ran GTPase-activating protein 1
21387Locus_4887	Ran-specific GTPase-activating protein
21937Locus_5784	Ras GTPase-activating protein-binding protein 2
13599Locus_835	Ras-like GTP-binding protein RHO
10984Locus_16508	Ras-like GTP-binding protein rhoA
04171Contig_4359	Ras-related protein Rab-21
12864Locus_223	Ras-related protein Rab-35
35865contig_32608	Ras-related protein Ral-A
38750contig_5245	Receptor expression-enhancing protein 5
01168Contig_652	Reticulon-3-B
06966Contig_8875	Reticulon-4 receptor-like 2
00211Contig_119	Rho GDP-dissociation inhibitor 2
19079Locus_1782	Riboflavin kinase
01582Contig_1614	Ribose-5-phosphate isomerase
20076Locus_3040	Ribosome-binding protein 1
20169Locus_3154	Ribulose-phosphate 3-epimerase
02484Contig_2565	RNA-binding protein 12B
20316Locus_3355	RNA-binding protein squid
26638contig_16021	RWD domain-containing protein 1
19768Locus_2608	Saccharopine dehydrogenase-like oxidoreductase
05373Contig_5779	Serine protease inhibitor 1
03286Contig_3391	Serine/arginine-rich splicing factor 2
14366Locus_21736	Serine/arginine-rich splicing factor 3
01346Contig_812	Serine/arginine-rich splicing factor 3
01421Contig_880	Serine/threonine-protein kinase OSR1
00322Contig_1294	Serine/threonine-protein phosphatase 2A catalytic subunit alpha isoform
20943Locus_4312	Serrate RNA effector molecule homolog
07866Locus_11930	S-formylglutathione hydrolase
06583Contig_7853	Short-chain collagen C4 (Fragment)
05104Contig_5446	Short-chain collagen C4 (Fragment)
01661Contig_1692	Signal peptidase complex catalytic subunit SEC11A
00682Contig_194	Soma ferritin
29115contig_177	Soma ferritin
12271Locus_19176	Sorting nexin-12
29531contig_512	Sorting nexin-2
03469Contig_3577	Sorting nexin-6
02998Contig_3088	Spidroin-2 (Fragment)
17620Locus_28103	Staphylococcal nuclease domain-containing protein 1
00742Contig_250	Stathmin
01351Contig_820	Stress-induced-phosphoprotein 1
08309Locus_12392	Succinyl-CoA ligase [ADP-forming] subunit beta, mitochondrial (Fragment)
29476contig_471	Sulfotransferase 1 family member D1
12867Locus_226	Sulfotransferase 1 family member D1
14183Locus_21553	Sulfotransferase 1 family member D1
16308Locus_25308	Sulfotransferase 1C2
19034Locus_1731	Sulfotransferase 1C2
08237Locus_12318	Sulfotransferase 1C2
36139contig_33215	Sulfotransferase 1C4
38735contig_5233	Sulfotransferase 1C4
03717Contig_3847	Sulfotransferase family cytosolic 1B member 1
31517contig_24986	Superoxide dismutase [Mn], mitochondrial
01135Contig_620	Sushi, nidogen and EGF-like domain-containing protein 1
29059contig_130	Symplekin
13686Locus_908	Synaptic vesicle membrane protein VAT-1 homolog-like
18730Locus_1410	Talin-2
03456Contig_3568	T-complex protein 1 subunit alpha
07897Locus_11960	T-complex protein 1 subunit delta
14311Locus_21674	T-complex protein 1 subunit theta
01716Contig_1750	T-complex protein 1 subunit zeta
22980Locus_7663	Thioredoxin domain-containing protein 17
18666Locus_1358	Thioredoxin reductase 1, cytoplasmic
04288Contig_4492	THO complex subunit 4
13900Locus_20769	Thymidine phosphorylase
18417Locus_1102	Toll-interacting protein
22041Locus_5962	TOM1-like protein 2
20513Locus_3658	TOM1-like protein 2
04547Contig_4766	TPPP family protein CG4893
25013contig_14116	Trafficking protein particle complex subunit 3
34919contig_1319	TRAF-type zinc finger domain-containing protein 1
39352contig_6212	Transaldolase
08740Locus_12872	Transcription elongation factor B polypeptide 1
10999Locus_16526	Transcription elongation factor B polypeptide 2
08482Locus_12582	Transcription elongation factor S-II
14209Locus_21578	Transcription factor BTF3 homolog 4
33910contig_30616	Transitional endoplasmic reticulum ATPase
32740contig_27124	Translation elongation factor 2
09197Locus_13417	Translational activator GCN1
13324Locus_60	Translationally-controlled tumor protein homolog
00862Contig_371	Translationally-controlled tumor protein homolog
29693contig_639	Translationally-controlled tumor protein homolog
31229contig_24710	Translin
13322Locus_599	Translocation protein SEC63 homolog
28753contig_20063	Transmembrane protein 120A
29189contig_231	Trifunctional purine biosynthetic protein adenosine-3
11171Locus_16775	Troponin C
39243contig_5994	Troponin C
25554contig_14691	TSC22 domain family protein 1
02732Contig_2816	Tubulin-folding cofactor B
27158contig_17002	Tubulin-specific chaperone A
14189Locus_21559	Tumor protein D52
25720contig_14878	Twinfilin-2
19026Locus_1719	U3-aranetoxin-Ce1a
09303Locus_13545	U6 snRNA-associated Sm-like protein LSm1
15694Locus_23838	U6 snRNA-associated Sm-like protein LSm2
16847Locus_26716	U6 snRNA-associated Sm-like protein LSm3
37731contig_3627	U6 snRNA-associated Sm-like protein LSm5
28995contig_20792	U6 snRNA-associated Sm-like protein LSm6
20454Locus_3567	U6 snRNA-associated Sm-like protein LSm7
34017contig_30739	U8 snoRNA-decapping enzyme
40042contig_7683	U9-ctenitoxin-Pr1a
07984Locus_12047	Ubiquilin-4
00557Contig_1519	Ubiquitin carboxyl-terminal hydrolase 14
00274Contig_1246	Ubiquitin carboxyl-terminal hydrolase 5
34504contig_31578	Ubiquitin carboxyl-terminal hydrolase isozyme L3
02782Contig_2864	Ubiquitin thioesterase OTUB1
00737Contig_242	Ubiquitin-conjugating enzyme E2 G1
09240Locus_13470	Ubiquitin-conjugating enzyme E2 N
04331Contig_4540	Ubiquitin-fold modifier 1
22600Locus_7009	Ubiquitin-fold modifier-conjugating enzyme 1
00695Contig_202	Ubiquitin-like modifier-activating enzyme ATG7
18883Locus_1572	UDP-glucose 4-epimerase
00758Contig_265	UMP-CMP kinase
02863Contig_2940	Uncharacterized phosphotransferase YvkC
28228contig_19126	Uncharacterized protein R102.4
28353contig_19342	Uncharacterized protein U88
15233Locus_22994	unknown protein
10819Locus_16303	unknown protein
22591Locus_7002	unknown protein
03681Contig_3806	unknown protein
31569contig_25033	unknown protein
39361contig_6227	unknown protein
03066Contig_3164	unknown protein
34070contig_30803	unknown protein
14265Locus_21625	unknown protein
12945Locus_290	unknown protein
02841Contig_2915	unknown protein
11049Locus_16597	unknown protein
17150Locus_27109	unknown protein
29085contig_152	unknown protein
06273Contig_7174	unknown protein
11413Locus_17165	unknown protein
18462Locus_1146	unknown protein
14234Locus_21597	unknown protein
12757Locus_137	unknown protein
32880contig_27477	unknown protein
37149contig_2830	unknown protein
17185Locus_27162	unknown protein
14256Locus_21618	unknown protein
10639Locus_15919	unknown protein
00934Contig_434	unknown protein
14186Locus_21556	unknown protein
35605contig_32103	unknown protein
03078Contig_3174	unknown protein
08767Locus_12907	unknown protein
31628contig_25094	unknown protein
09039Locus_13225	unknown protein
12888Locus_240	unknown protein
29210contig_250	unknown protein
34806contig_1203	unknown protein
01468Contig_92	unknown protein
13618Locus_848	unknown protein
13614Locus_844	unknown protein
03376Contig_3481	unknown protein
39324contig_6158	unknown protein
13184Locus_476	unknown protein
00650Contig_166	unknown protein
32843contig_27361	unknown protein
00189Contig_117	unknown protein
37892contig_3845	unknown protein
37458contig_3247	unknown protein
14061Locus_21303	unknown protein
32412contig_26456	unknown protein
03235Contig_3336	unknown protein
12811Locus_179	unknown protein
31999contig_25691	UPF0587 protein C1orf123 homolog
29643contig_601	Urocanate hydratase
16758Locus_26605	Uroporphyrinogen decarboxylase
23117Locus_7936	UV excision repair protein RAD23 homolog A
05967Contig_6655	Vacuolar protein-sorting-associated protein 36
12827Locus_192	Vascular non-inflammatory molecule 3
08155Locus_12233	Vesicle-associated membrane protein-associated protein A
02337Contig_2402	Vesicle-trafficking protein SEC22b
29221contig_259	Vigilin
29222contig_259	Vigilin
04323Contig_4529	Vinculin
01357Contig_827	V-type proton ATPase subunit C
22611Locus_7024	V-type proton ATPase subunit F
00409Contig_1377	Zinc-binding alcohol dehydrogenase domain-containing protein 2
01264Contig_735	Zinc-binding alcohol dehydrogenase domain-containing protein 2
12847Locus_208	Zonadhesin
07118Contig_9620	Zonadhesin
13699Locus_920	Zonadhesin

## Sheet: Digestive juice and fasting
	digestive fluid and fasting
Accession	Identified Protein
00919Contig_42	Pancreatic triacylglycerol lipase
13514Locus_767	Phospholipase A2
41091contig_18728	Triacylglycerol lipase 2
41092contig_4049	Triacylglycerol lipase 3
12720Locus_112	Carboxypeptidase B 2
25824contig_15017	Carboxypeptidase B 3
contig_23777	Astacin-like metallopeptidase 10
Locus_15711	Astacin-like metallopeptidase 15
FF_684_11922	Astacin-like metallopeptidase 17
Locus_13605	Astacin-like metallopeptidase 23
FF_24733_26539	Astacin-like metallopeptidase 5
Locus_21684	Astacin-like metallopeptidase 7a
Locus_21433	Astacin-like metallopeptidase 9
FF_479_257	CUB and LDL domains-containing trypsin-like serine peptidase 2
41080FF_19454_21686	CUB and LDL domains-containing trypsin-like serine peptidase 3
41085Locus_698	CUB domain-containing trypsin-like serine peptidase 1
41089Locus_21790	CUB domain-containing trypsin-like serine peptidase 2
41088contig_8062	CUB domain-containing trypsin-like serine peptidase 3
40932contig_18696	CUB domain-containing trypsin-like serine peptidase 4
27115contig_16896	Alpha-N-acetylgalactosaminidase
13623Locus_851	Lysosomal alpha-glucosidase
16816Locus_26668	Pancreatic alpha-amylase
13118Locus_42	Probable chitinase 3
00129Contig_1113	60S ribosomal protein L27
09532Locus_13827	Abhydrolase domain-containing protein 11
13510Locus_764	Actin-related protein 2/3 complex subunit 1A
14060Locus_21300	Actin-related protein 2/3 complex subunit 4
16486Locus_25745	Adenylate kinase isoenzyme 1
12203Locus_18987	ADP,ATP carrier protein
04605Contig_4829	Alpha-1-macroglobulin
00485Contig_1446	Alpha-2-macroglobulin
30050contig_936	Alpha-2-macroglobulin
30085contig_967	Ankyrin-2
03141Contig_3236	Apolipoprotein D
24706contig_13805	Calcium/calmodulin-dependent protein kinase type II alpha chain
02313Contig_2378	Chorion peroxidase
27788contig_18521	Chromobox protein homolog 1
18670Locus_1361	Coatomer subunit alpha
08747Locus_12881	Coatomer subunit beta
16020Locus_24600	Cytochrome P450 18a1
24496contig_13615	Cytochrome P450 2B11
08790Locus_12935	Cytochrome P450 2G1
18400Locus_1081	Cytochrome P450 3A8
34729contig_1128	D-aspartate oxidase
12896Locus_25	D-beta-hydroxybutyrate dehydrogenase, mitochondrial
18093Locus_29214	Delta and Notch-like epidermal growth factor-related receptor
29118contig_179	DNA polymerase delta catalytic subunit
08103Locus_12177	Dolichyl-diphosphooligosaccharide--protein glycosyltransferase 48 kDa subunit
33563contig_29377	Dolichyl-diphosphooligosaccharide--protein glycosyltransferase subunit 1
33902contig_30605	Dynactin subunit 1
02247Contig_2308	Early endosome antigen 1
35688contig_32416	Ectonucleotide pyrophosphatase/phosphodiesterase family member 1
16368Locus_25458	Endoplasmic reticulum aminopeptidase 2
08115Locus_12191	Endoplasmic reticulum resident protein 44
14303Locus_21666	Eukaryotic translation initiation factor 3 subunit B
09184Locus_13406	Eukaryotic translation initiation factor 3 subunit D
17681Locus_28181	Eukaryotic translation initiation factor 3 subunit L
00437Contig_1402	Extracellular domains-containing protein CG31004
01495Contig_940	Four and a half LIM domains protein 2
08729Locus_12859	Four and a half LIM domains protein 2
12774Locus_153	Galectin-4
25939contig_15146	Gelsolin, cytoplasmic
00777Contig_282	Glucose dehydrogenase [acceptor]
18820Locus_1507	Glutamate synthase [NADH], amyloplastic
09483Locus_13771	Glutamine--tRNA ligase
29969contig_876	Glycogen debranching enzyme
01532Contig_972	Guanine nucleotide-binding protein G(I)/G(S)/G(T) subunit beta-1
19985Locus_2925	Guanine nucleotide-binding protein G(q) subunit alpha
04914Contig_5207	Lamin-C
02045Contig_2108	Laminin subunit beta-1
04954Contig_5258	Laminin subunit gamma-1
34554contig_31683	L-cystatin
18614Locus_1303	Leucine-rich repeat and fibronectin type-III domain-containing protein 4
25571contig_14713	Leucine-rich repeat-containing protein 15
21289Locus_4770	Lysine-specific histone demethylase 1A
00393Contig_1362	Microsomal glutathione S-transferase 3
07891Locus_11953	Mite allergen Lep d 7
12771Locus_15	Multidrug resistance protein 1
26340contig_15628	Myosin heavy chain, muscle
35397contig_1805	Myosin heavy chain, muscle
00115Contig_1100	N-acetylserotonin O-methyltransferase-like protein
26473contig_15810	N-alpha-acetyltransferase 25, NatB auxiliary subunit
02600Contig_2687	Neurocalcin homolog
00493Contig_1454	Neuroendocrine convertase 1
02244Contig_2303	Neutral ceramidase
40759contig_9308	Peritrophin-48
29507contig_493	Peroxidase
15163Locus_22883	Peroxidasin
34880contig_1277	Phosphatidylinositol transfer protein alpha isoform
14513Locus_21882	PI-PLC X domain-containing protein 1
16442Locus_25660	Probable imidazolonepropionase
08084Locus_12154	Prominin-1
29091contig_158	Protease inhibitor
05616Contig_6108	Proteasome activator complex subunit 4
21708Locus_5358	Protein Mo25
00766Contig_274	Protein transport protein Sec61 subunit alpha isoform 2
08994Locus_13171	Ras-related C3 botulinum toxin substrate 1
40326contig_8206	RNA polymerase-associated protein CTR9 homolog
01723Contig_1756	Serine/threonine-protein kinase Sgk3
29780contig_703	Serine/threonine-protein phosphatase PP1-beta catalytic subunit
31570contig_25034	Short-chain collagen C4 (Fragment)
00596Contig_1554	Slit homolog 1 protein
38723contig_5222	Slit homolog 2 protein (Fragment)
19630Locus_2453	Slit homolog 3 protein
30472contig_21975	Small nuclear ribonucleoprotein F
14664Locus_22088	S-methyl-5'-thioadenosine phosphorylase
37979contig_3974	Spectrin beta chain
00626Contig_1580	Splicing factor 3B subunit 1
29202contig_240	Superoxide dismutase [Cu-Zn]
20272Locus_3294	Titin
10745Locus_16139	Titin
17115Locus_27066	Trans-2-enoyl-CoA reductase, mitochondrial
12183Locus_18899	Twitchin
32868contig_27438	Twitchin
34734contig_1132	Uncharacterized protein CG3556
20404Locus_3483	Uncharacterized protein CG3556
33269contig_28617	unknown protein
01158Contig_644	unknown protein
12706Locus_103	unknown protein
12882Locus_237	unknown protein
22663Locus_7095	unknown protein
23906contig_9977	unknown protein
14304Locus_21667	unknown protein
14137Locus_21509	unknown protein
09041Locus_13226	unknown protein
01121Contig_609	unknown protein
19660Locus_2485	unknown protein
31559contig_25024	unknown protein
12889Locus_241	unknown protein
14272Locus_21634	unknown protein
26021contig_15247	unknown protein
00579Contig_1538	unknown protein
30287contig_21352	unknown protein
20149Locus_3133	unknown protein
13423Locus_686	unknown protein
12181Locus_18896	unknown protein
29330contig_341	unknown protein
18865Locus_1555	unknown protein
01514Contig_958	unknown protein
29152contig_203	unknown protein
12873Locus_230	unknown protein
21230Locus_4708	Vacuolar protein sorting-associated protein 26B-like
13430Locus_697	Vacuolar protein sorting-associated protein 35
01204Contig_684	Venom allergen 5
29757contig_69	Voltage-dependent anion-selective channel protein 2
22721Locus_7167	Voltage-dependent anion-selective channel protein 2
27765contig_18488	von Willebrand factor C and EGF domain-containing protein
13145Locus_441	V-type proton ATPase 116 kDa subunit a isoform 1

## Sheet: Exclusive to fasting
	exclusive to fasting
Accession	Identified Protein
01206Contig_686	Group XV phospholipase A2
Locus_17029	Astacin-like metallopeptidase 24
40950FF_1733_1633	cathepsin L-like cysteine peptidase 4 _
05249Contig_5628	Aminopeptidase N
02879Contig_2954	Dipeptidyl peptidase 2
39515contig_6512	Glutamyl aminopeptidase
19476Locus_2235	Glutamyl aminopeptidase
30589contig_22324	Glutamyl aminopeptidase
13722Locus_941	Methionine aminopeptidase 2
18429Locus_1112	Peptidase M20 domain-containing protein 2
00446Contig_1411	Peptidase M20 domain-containing protein 2
04369Contig_4581	Probable carboxypeptidase PM20D1
09226Locus_13452	Tripeptidyl-peptidase 2
12311Locus_19247	Alpha-galactosidase A
18454Locus_1135	Lysosomal alpha-glucosidase
00182Contig_1164	Lysosomal alpha-glucosidase
24918contig_14017	Lysosomal alpha-mannosidase
12984Locus_319	Maltase-glucoamylase, intestinal
07954Locus_12015	Mannosyl-oligosaccharide alpha-1,2-mannosidase isoform A
02454Contig_2535	1-acyl-sn-glycerol-3-phosphate acyltransferase delta
19823Locus_2681	2',5'-phosphodiesterase 12
34777contig_1178	26S protease regulatory subunit 4
02163Contig_2232	26S protease regulatory subunit 8
31304contig_24782	26S proteasome non-ATPase regulatory subunit 1
10731Locus_16106	26S proteasome non-ATPase regulatory subunit 12
03686Contig_3811	26S proteasome non-ATPase regulatory subunit 13
17631Locus_28117	26S proteasome non-ATPase regulatory subunit 14
18905Locus_1594	26S proteasome non-ATPase regulatory subunit 2
13063Locus_374	3-hydroxyacyl-CoA dehydrogenase type-2
03285Contig_3390	3-hydroxyisobutyryl-CoA hydrolase, mitochondrial
18572Locus_1260	40S ribosomal protein S14
39175contig_5877	40S ribosomal protein S23
09049Locus_13233	5-oxoprolinase
07851Locus_11912	60S acidic ribosomal protein P0
29220contig_258	60S ribosomal protein L18
33075contig_28065	60S ribosomal protein L26 (Fragment)
33221contig_28543	60S ribosomal protein L35a
29146contig_199	60S ribosomal protein L5
18362Locus_1041	6-phosphogluconate dehydrogenase, decarboxylating
32361contig_26340	Abhydrolase domain-containing protein 11
37261contig_2974	Acetoacetyl-CoA synthetase
21509Locus_5053	Acetoacetyl-CoA synthetase
29924contig_832	Adenosine deaminase
12716Locus_11	Adhesive plaque matrix protein 2
35719contig_32451	Adipocyte plasma membrane-associated protein
35988contig_32779	ADP-dependent glucokinase
27675contig_18218	ADP-ribose pyrophosphatase, mitochondrial
07921Locus_11986	ADP-ribosylation factor-like protein 1
08228Locus_12310	ADP-ribosylation factor-like protein 8B-A
01353Contig_822	Aldehyde dehydrogenase, mitochondrial
20411Locus_3494	Alpha-2-macroglobulin
37098contig_2764	Alpha-2-macroglobulin-P
08247Locus_12329	Alpha-methylacyl-CoA racemase
29309contig_322	Amine oxidase [flavin-containing] B
29327contig_338	Amine oxidase [flavin-containing] B
25192contig_14307	AMP deaminase 2
29000contig_1000	Annexin-B12
01239Contig_715	AP-2 complex subunit alpha-2
22689Locus_7124	AP-2 complex subunit mu
17435Locus_27608	Apoptosis-inducing factor 1, mitochondrial
12712Locus_108	Arginine kinase
17654Locus_28150	Aspartate--tRNA ligase, cytoplasmic
35038contig_1422	ATP-dependent RNA helicase DDX3Y
19368Locus_2104	Autophagy-related protein 16
14328Locus_21694	Basic leucine zipper and W2 domain-containing protein 2
04261Contig_4458	BContigeldin A-inhibited guanine nucleotide-exchange protein 1
39274contig_6060	Beta,beta-carotene 9',10'-oxygenase
14168Locus_21535	Beta-parvin
09315Locus_13560	Beta-ureidopropionase
01979Contig_2032	Biotinidase
29489contig_480	Bis(5'-nucleosyl)-tetraphosphatase, symmetrical
00221Contig_1198	C-1-tetrahydrofolate synthase, cytoplasmic
04403Contig_4614	Calcineurin-like phosphoesterase domain-containing protein 1
08432Locus_12523	Calnexin
02070Contig_2135	Calponin-3
29816contig_73	Carboxypeptidase inhibitor SmCI
16448Locus_25667	Carnitine O-acetyltransferase
29595contig_565	Carnitine O-palmitoyltransferase 1, liver isoform
00088Contig_1076	Casein kinase II subunit alpha
00535Contig_1499	Cation-independent mannose-6-phosphate receptor
29276contig_298	Cdc42 homolog
22943Locus_7581	CDGSH iron-sulfur domain-containing protein 1
05866Contig_6491	Cell wall protein DAN4
00939Contig_44	cGMP-dependent protein kinase, isozyme 2 forms cD4/T1/T3A/T3B
02458Contig_2540	Clathrin interactor 1
00383Contig_1353	Cleavage and polyadenylation specificity factor subunit 5
31671contig_25143	Cleavage stimulation factor subunit 2
28162contig_19011	Coatomer subunit epsilon
09492Locus_13784	Collagen alpha-1(XXVI) chain
17456Locus_27637	COMM domain-containing protein 7
25171contig_14283	Complement component 1 Q subcomponent-binding protein, mitochondrial
01388Contig_850	Contactin-associated protein-like 5
17754Locus_28274	Coronin-1C
25466contig_14591	Coronin-7
02009Contig_2065	Cryptochrome-1
00243Contig_1217	Cyclic GMP-AMP synthase
00968Contig_467	Cytochrome b-c1 complex subunit 1, mitochondrial
27689contig_18251	Cytochrome c oxidase subunit 5A, mitochondrial
34753contig_1152	Cytochrome c oxidase subunit 6C
01380Contig_846	Cytochrome P450 2B5
14415Locus_21783	Cytochrome P450 2C8
29110contig_174	Cytochrome P450 2J6
35461contig_1879	Cytochrome P450 2J6
02805Contig_2882	Cytochrome P450 2J6
26348contig_15638	Cytochrome P450 2J6
10939Locus_16450	Cytochrome P450 2U1
24909contig_14008	Cytochrome P450 2U1
00832Contig_336	Cytochrome P450 3A11
01072Contig_565	Cytochrome P450 3A11
08428Locus_12520	Cytochrome P450 3A2
29310contig_323	Cytochrome P450 3A21
00781Contig_286	Cytochrome P450 3A21
14197Locus_21567	Cytochrome P450 3A29
13696Locus_918	Cytochrome P450 3A31
00421Contig_1389	Cytochrome P450 3A4
13731Locus_948	Cytochrome P450 3A4
01084Contig_578	Cytochrome P450 3A8
00386Contig_1356	Cytochrome P450 4c3
13453Locus_717	Cytosolic purine 5'-nucleotidase
07881Locus_11944	D-arabinose 1-dehydrogenase
33999contig_30721	Dehydrogenase/reductase SDR family member 11
09630Locus_13973	Dihydropyrimidine dehydrogenase [NADP(+)]
18410Locus_1090	Dimethylaniline monooxygenase [N-oxide-forming] 5
08532Locus_12632	Dimethylaniline monooxygenase [N-oxide-forming] 5
08771Locus_12911	DNA damage-binding protein 1
36873contig_2473	DNA-(apurinic or apyrimidinic site) lyase
13693Locus_915	DnaJ homolog subfamily A member 2
02871Contig_2946	DnaJ homolog subfamily C member 13
08006Locus_12072	Dolichyl-diphosphooligosaccharide--protein glycosyltransferase subunit 2
16102Locus_24808	Dolichyl-diphosphooligosaccharide--protein glycosyltransferase subunit DAD1
01497Contig_943	Dolichyl-diphosphooligosaccharide--protein glycosyltransferase subunit STT3A
01754Contig_1789	Dolichyl-diphosphooligosaccharide--protein glycosyltransferase subunit STT3B
00435Contig_1399	Ectonucleoside triphosphate diphosphohydrolase 3
40564contig_8788	Ectonucleotide pyrophosphatase/phosphodiesterase family member 6
02005Contig_2060	Endothelin-converting enzyme 2
18368Locus_1046	Epoxide hydrolase 1
29744contig_678	Erlin-2-A
16103Locus_24810	Estradiol 17-beta-dehydrogenase 8
04149Contig_4333	Estrogen sulfotransferase
08246Locus_12328	Eukaryotic translation initiation factor 2 subunit 1
02460Contig_2543	Eukaryotic translation initiation factor 3 subunit A
08724Locus_12855	Eukaryotic translation initiation factor 3 subunit I
23489Locus_9035	Extended synaptotagmin-2
31454contig_24932	Failed axon connections
37380contig_3146	FAS-associated factor 2
01255Contig_728	Fasciclin-2
02079Contig_2143	Fatty aldehyde dehydrogenase
29122contig_182	Fatty-acid amide hydrolase 2-A
29412contig_410	Fatty-acid amide hydrolase 2-A
00339Contig_1309	FK506-binding protein 15
01086Contig_58	Fungal protease inhibitor-1
10851Locus_16345	Fungal protease inhibitor-1
11419Locus_17175	Ganglioside-induced differentiation-associated protein 1
13617Locus_847	General vesicular transport factor p115
02113Contig_2179	Glucose dehydrogenase [acceptor]
20753Locus_4026	Glutamate decarboxylase-like protein 1 (Fragment)
00712Contig_215	Glycerol-3-phosphate acyltransferase 3
01105Contig_595	Glycogenin-1
02490Contig_2572	HCLS1-binding protein 3
16723Locus_26569	Heterogeneous nuclear ribonucleoprotein H
08229Locus_12311	Heterogeneous nuclear ribonucleoprotein L
16109Locus_24822	Innexin inx2
29575contig_549	Inositol 2-dehydrogenase
08094Locus_12165	Inositol polyphosphate 5-phosphatase OCRL-1
04613Contig_4839	Integrin alpha-4
00568Contig_1529	Integrin beta-PS
17651Locus_28145	Isopentenyl-diphosphate Delta-isomerase 1
02058Contig_2122	Kunitz-type serine protease inhibitor A (Fragments)
28091contig_18920	Kynurenine formamidase
36900contig_2508	Lamin Dm0
13415Locus_680	Laminin subunit alpha
29790contig_712	Laminin-like protein epi-1
18801Locus_1484	LanC-like protein 2
03102Contig_3198	La-related protein 7
29996contig_899	Leucine-rich repeat neuronal protein 3
08037Locus_12107	Leucine-rich repeat-containing protein 47
19094Locus_1794	Leukocyte receptor cluster member 9
12934Locus_283	Lipase maturation factor 2
00815Contig_318	Long-chain fatty acid transport protein 4
08361Locus_12450	Lupus La protein
38444contig_4744	Malignant T-cell-amplified sequence 1
16686Locus_26534	Malonyl-CoA O-methyltransferase BioC
30999contig_23900	Mannose-6-phosphate isomerase
40807Locus_26417	Metallothionein
10928Locus_16431	Migration and invasion enhancer 1
21688Locus_5324	Mitochondrial enolase superfamily member 1
18009Locus_28791	Mitogen-activated protein kinase 14
14651Locus_22067	Monomeric sarcosine oxidase
12366Locus_19349	Monomeric sarcosine oxidase
00865Contig_374	MOSC domain-containing protein 2, mitochondrial
20034Locus_2991	Motile sperm domain-containing protein 2
01993Contig_2048	Mucin-2
22642Locus_7066	Multiple coagulation factor deficiency protein 2 homolog
03412Contig_3521	Myelin expression factor 2
14068Locus_21322	Myosin regulatory light chain 2
14416Locus_21784	Myosin regulatory light chain sqh
20679Locus_3911	Myosin regulatory light polypeptide 9
07722Locus_11388	NADH dehydrogenase [ubiquinone] 1 alpha subcomplex subunit 5
31232contig_24713	NADH dehydrogenase [ubiquinone] 1 beta subcomplex subunit 5, mitochondrial
08906Locus_13070	NADH-cytochrome b5 reductase 3
12780Locus_156	NADPH--cytochrome P450 reductase
03192Contig_3289	Neural-cadherin
01874Contig_1908	Neurogenic locus notch homolog protein 1
13558Locus_80	Neurogenic locus notch protein homolog
26213contig_15478	Neuroglian
35000contig_1393	Niemann-Pick C1 protein
14901Locus_22448	NIF3-like protein 1
31951contig_25613	Nitrilase and fragile histidine triad fusion protein NitFhit
31427contig_24900	Nodal modulator 3
37454contig_3243	Nuclear pore complex protein Nup50
16702Locus_26548	Nuclear protein localization protein 4 homolog
11143Locus_16732	Nucleobindin-2
12928Locus_28	Nucleolin
13182Locus_474	Nucleolysin TIAR
10931Locus_16436	Ovostatin
21711Locus_5363	Paramyosin
22303Locus_6443	Peptidyl-prolyl cis-trans isomerase-like 1
03639Contig_3754	Peroxisomal trans-2-enoyl-CoA reductase
09070Locus_13260	Phenazine biosynthesis-like domain-containing protein
17039Locus_26976	Phosphoglucomutase-2
05687Contig_6211	Phytanoyl-CoA dioxygenase domain-containing protein 1
39758contig_7028	Phytanoyl-CoA dioxygenase domain-containing protein 1
09200Locus_13423	Platelet-activating factor acetylhydrolase IB subunit gamma
03435Contig_3545	Poly(A)-specific ribonuclease PARN
37664contig_3530	Prenylcysteine oxidase 1
00024Contig_1019	Probable ATP-dependent RNA helicase DDX4
18468Locus_1151	Probable signal peptidase complex subunit 2
16800Locus_26650	Probable small nuclear ribonucleoprotein F
27824contig_18565	Programmed cell death protein 4
27454contig_17682	Programmed cell death protein 6
14497Locus_21866	Proliferation-associated protein 2G4
05894Contig_6539	Prolyl 4-hydroxylase subunit alpha-1
11753Locus_17789	Proteasomal ubiquitin receptor ADRM1
13010Locus_336	Proteasome inhibitor PI31 subunit
13444Locus_71	Protein argonaute-2
13013Locus_338	Protein DEK
35371contig_1772	Protein disabled
02040Contig_2102	Protein ERGIC-53
16761Locus_26610	Protein farnesyltransferase/geranylgeranyltransferase type-1 subunit alpha
01776Contig_1811	Protein GDAP2 homolog
11362Locus_17080	Protein lin-7 homolog C
02437Contig_2520	Protein MEMO1
08066Locus_12136	Protein midA homolog, mitochondrial
19404Locus_2143	Protein phosphatase 1A
09384Locus_13637	Protein ROP
22596Locus_7006	Protein transport protein Sec61 subunit beta
00680Contig_193	Putative ATP-dependent RNA helicase me31b
14495Locus_21864	Putative gamma-glutamyltransferase ywrD
36749contig_2303	Putative glycogen [starch] synthase
29283contig_301	Putative leucine-rich repeat-containing protein DDB_G0290503
00879Contig_386	Putative phosphoenolpyruvate synthase
01115Contig_603	Putative polypeptide N-acetylgalactosaminyltransferase 9
00086Contig_1074	Putative short-chain dehydrogenase/reductase family 42E member 2
18928Locus_1615	Pyridoxal kinase
34316contig_31163	Rho GTPase-activating protein 8
35180contig_1561	Ribokinase
18835Locus_1521	RNA 3'-terminal phosphate cyclase
37254contig_2966	RNA-binding protein lark
01573Contig_1604	RNA-directed DNA polymerase from mobile element jockey
08274Locus_12357	Saccharopine dehydrogenase-like oxidoreductase
03247Contig_3349	SEC14-like protein 4
15065Locus_22718	Selenium-binding protein 1-A
18423Locus_1108	Selenoprotein M
14242Locus_21604	Serine protease 30
13261Locus_543	Serine/threonine-protein phosphatase 2A 65 kDa regulatory subunit A alpha isoform
03680Contig_3805	Serine/threonine-protein phosphatase 2B catalytic subunit 2
29428contig_427	Serine-arginine protein 55
25700contig_14855	Serpin B6
11146Locus_16737	Short-chain dehydrogenase/reductase family 16C member 6
10924Locus_16424	Short-chain specific acyl-CoA dehydrogenase, mitochondrial
02960Contig_3046	Signal peptidase complex catalytic subunit SEC11A
02538Contig_2621	Small glutamine-rich tetratricopeptide repeat-containing protein beta
00186Contig_1168	Sodium/potassium-transporting ATPase subunit beta
13504Locus_758	Sorbitol dehydrogenase
31970contig_25641	Stonustoxin subunit alpha
09821Locus_14247	Sulfotransferase 1C2A
01430Contig_887	Surfeit locus protein 4 homolog
03657Contig_3778	Syntaxin-1A
19228Locus_1937	Syntaxin-7
09596Locus_13915	Syntaxin-8
01321Contig_789	T-complex protein 1 subunit beta
10907Locus_16405	T-complex protein 1 subunit eta
19988Locus_2934	Thioredoxin domain-containing protein 5
06205Contig_7056	Thioredoxin-related transmembrane protein 1
05953Contig_6634	Thioredoxin-related transmembrane protein 1
00090Contig_1077	Transcription elongation factor B polypeptide 2
29662contig_612	Translocation protein SEC62
29184contig_226	Translocon-associated protein subunit alpha
03209Contig_3308	Translocon-associated protein subunit beta
27791contig_18524	Translocon-associated protein subunit delta
13671Locus_892	Transmembrane emp24 domain-containing protein 2
20073Locus_3036	Transmembrane emp24 domain-containing protein 3
21611Locus_5209	Transmembrane emp24 domain-containing protein bai
13649Locus_874	Transmembrane emp24 domain-containing protein eca
17673Locus_28171	Tropomodulin
34808contig_1204	Troponin I
03728Contig_3864	Tudor domain-containing protein 7B
16206Locus_25019	Twitchin
04763Contig_5022	Twitchin
23787contig_9480	Twitchin
07402Locus_9644	Twitchin
13196Locus_487	Tyrosine-protein phosphatase 10D
34666contig_1067	Ubiquitin carboxyl-terminal hydrolase 7
18760Locus_1441	UDP-glucose:glycoprotein glucosyltransferase 1
11487Locus_17294	Unc-112-related protein
10131Locus_14787	Uncharacterized serpin-like protein TK1782
13787Locus_998	unknown protein
29597contig_566	unknown protein
05798Contig_6376	unknown protein
29339contig_347	unknown protein
22599Locus_7008	unknown protein
03056Contig_3154	unknown protein
38263contig_4427	unknown protein
18425Locus_1109	unknown protein
29446contig_444	unknown protein
30523contig_22120	unknown protein
06832Contig_8419	unknown protein
12081Locus_18622	unknown protein
07068Contig_9304	unknown protein
13461Locus_724	unknown protein
11370Locus_17089	unknown protein
19165Locus_1870	unknown protein
37395contig_3170	unknown protein
27883contig_18635	unknown protein
15160Locus_22875	unknown protein
00810Contig_313	unknown protein
08188Locus_12266	unknown protein
31806contig_25347	unknown protein
30985contig_23865	unknown protein
00845Contig_355	unknown protein
08479Locus_12576	unknown protein
31367contig_24841	unknown protein
18426Locus_1110	unknown protein
01584Contig_1617	unknown protein
31465contig_24940	unknown protein
37329contig_3072	unknown protein
13085Locus_39	UPF0160 protein MYG1, mitochondrial
17646Locus_28140	UTP--glucose-1-phosphate uridylyltransferase
01928Contig_1966	Vacuolar protein sorting-associated protein 13A
16112Locus_24828	Vacuolar protein sorting-associated protein 28 homolog
02529Contig_2614	Vacuolar protein sorting-associated protein 29
11011Locus_16542	Vacuolar protein sorting-associated protein VTA1 homolog
03494Contig_3604	Vacuolar-sorting protein SNF8
14192Locus_21561	Variant surface antigen E
02721Contig_2804	Vesicle-associated membrane protein 714
08363Locus_12451	Vesicle-associated membrane protein-associated protein A
13344Locus_617	Vesicular integral-membrane protein VIP36
35053contig_1436	VIP36-like protein
00193Contig_1173	V-type proton ATPase subunit H
10909Locus_16407	WW domain-binding protein 2
08082Locus_12153	Zinc finger FYVE domain-containing protein 21
18433Locus_1115	Zinc finger protein 26

## Sheet: Digestive juice and fed
	digestive fluid and fed
Accession	Identified Protein
00848Contig_359	Probable chitinase 2
25583contig_14725-DECOY	25583contig_14725-DECOY Regulator of nonsense transcripts 2
19855Locus_2725	39S ribosomal protein L1, mitochondrial
05644Contig_6149	Dynein heavy chain 2, axonemal
01703Contig_1734	Golgin subfamily A member 3
04134Contig_4318	Guanine nucleotide-binding protein-like 1
15646Locus_23774	Heme-binding protein 2
01876Contig_1910	Isocitrate dehydrogenase [NADP], mitochondrial
14483Locus_21850	Kinesin-like protein unc-104
30346contig_21569	Leukocyte elastase inhibitor
25217contig_14336	NADPH-dependent D-xylose reductase II,III
38028contig_4056	Nuclear pore complex protein Nup205
02127Contig_2193	RNA polymerase II-associated protein 1
13115Locus_419	Sorting nexin-25
07934Locus_11996	Succinyl-CoA ligase [ADP/GDP-forming] subunit alpha, mitochondrial
34313contig_31158	Translation factor GUF1 homolog, mitochondrial
05786Contig_6359	unknown protein
13385Locus_655	unknown protein
12692Locus_10	unknown protein

## Sheet: DJ, fasting and fed
	DF, fasting and fed
Accession	Identified Protein
12719Locus_112	Carboxypeptidase B 1
02161Contig_2229	Cytosol aminopeptidase
00871Contig_38	Lysosomal protective protein
13255Locus_54	Beta-galactosidase
01253Contig_726	Beta-hexosaminidase subunit alpha
29246contig_277	Beta-hexosaminidase subunit beta
40976contig_13671	Chitinase
00245Contig_122	Lysosomal alpha-mannosidase
FF_4884_631	Astacin-like metallopeptidase 11
Locus_728	Astacin-like metallopeptidase 16b
FF_684b_11922	Astacin-like metallopeptidase 18
FF_28803_25653	Astacin-like metallopeptidase 19a
contig_3761	Astacin-like metallopeptidase 1b
FF_28835_170	Astacin-like metallopeptidase 2
Locus_469	Astacin-like metallopeptidase 21
Locus_7926	Astacin-like metallopeptidase 22
Locus_4334	Astacin-like metallopeptidase 3
Locus_12	Astacin-like metallopeptidase 30
FF_19005_12159	Astacin-like metallopeptidase 31
FF_142_15819	Astacin-like metallopeptidase 43
Locus_1886	Astacin-like metallopeptidase 8a
00119Contig_1103	Astacin-like metalloprotease 41
Locus_82	Cathepsin B_1
40953FF_23_356	cathepsin L-like cysteine peptidase 2
FFR_7852_651_727	CUB and LDL domains-containing trypsin-like serine peptidase 1
contig_79_Astacin-like	metalloprotease 28_
Locus_723_Aspartic	peptidase 1
01097Contig_59	Putative cysteine proteinase CG12163
04320Contig_4526	Zinc metalloproteinase nas-13
13152Locus_448	1,2-dihydroxy-3-keto-5-methylthiopentene dioxygenase 3
13364Locus_635	10 kDa heat shock protein, mitochondrial
16107Locus_24821	14-3-3 protein epsilon
24882contig_13984	14-3-3 protein zeta
25583contig_14725-DECOY	25583contig_14725-DECOY Regulator of nonsense transcripts 2
27999contig_18801	26S protease regulatory subunit 6A
12849Locus_210	2-hydroxyacyl-CoA lyase 1
29097contig_163	32 kDa beta-galactoside-binding lectin
38736contig_5234	40S ribosomal protein S9
13080Locus_386	60 kDa heat shock protein, mitochondrial
27840contig_18587	60S acidic ribosomal protein P2
07894Locus_11956	60S ribosomal protein L11
25245contig_14367	78 kDa glucose-regulated protein
08822Locus_12971	Acidic leucine-rich nuclear phosphoprotein 32 family member A
00860Contig_37	Aconitate hydratase, mitochondrial
01015Contig_516	Actin, clone 403
12985Locus_32	Actin-1
02011Contig_2069	Acyl-CoA synthetase family member 2, mitochondrial
38069contig_4110	Acyl-CoA-binding protein homolog
35147contig_1524	Adenine phosphoribosyltransferase
12760Locus_14	Adenosylhomocysteinase
29625contig_59	ADP-ribosylation factor 1
16754Locus_26600	Alanine--tRNA ligase, cytoplasmic
19098Locus_1799	Alcohol dehydrogenase [NADP(+)]
12743Locus_128	Alcohol dehydrogenase class-3 chain L
21960Locus_5829	Alcohol dehydrogenase class-3 chain L
31442contig_24918	Aldose reductase
03025Contig_3121	Alpha-1-inhibitor 3
00652Contig_169	Alpha-actinin, sarcomeric
14167Locus_21534	Alpha-aminoadipic semialdehyde dehydrogenase
12762Locus_141	Apolipophorins
24856contig_13955	Apolipoprotein B-100
16277Locus_25218	Apolipoprotein D
25566contig_14705	Arginine kinase
07222Locus_10189	Arginine kinase
30737contig_22809	Arginine kinase
08334Locus_12420	Aspartate aminotransferase, cytoplasmic
00195Contig_1175	ATP synthase subunit alpha, mitochondrial
10879Locus_16369	ATP synthase subunit beta, mitochondrial
02108Contig_2174	ATP-citrate synthase
03288Contig_3393	Avidin-related protein 4/5
02865Contig_2942	Band 4.1-like protein 3
35064contig_1446	Basement membrane-specific heparan sulfate proteoglycan core protein
12983Locus_317	Betaine--homocysteine S-methyltransferase 1
00639Contig_1592	Bifunctional 3'-phosphoadenosine 5'-phosphosulfate synthase
17806Locus_28349	Bifunctional glutamate/proline--tRNA ligase
38101contig_4156	Bifunctional purine biosynthesis protein PURH
13183Locus_475	Bleomycin hydrolase
29804contig_722	Calcium-activated chloride channel regulator 2
02156Contig_2224	Calcium-transporting ATPase sarcoplasmic/endoplasmic reticulum type
02253Contig_2314	Calcium-transporting ATPase sarcoplasmic/endoplasmic reticulum type
17020Locus_26949	Calcium-transporting ATPase type 2C member 1
13612Locus_842	Calcyphosin-like protein
13269Locus_552	Calmodulin
29801contig_72	Calreticulin
00412Contig_138	Calsequestrin-2
09845Locus_14281	CAP-Gly domain-containing linker protein 1
03059Contig_3157	Carbonic anhydrase
29794contig_715	Carbonic anhydrase 2
01485Contig_933	Catalase
28998contig_100	CD63 antigen
40882Locus_29059	Chymotrypsin inhibitor
13476Locus_737	Clathrin heavy chain
01869Contig_1904	Coatomer subunit gamma-2
00833Contig_337	Cofilin/actin-depolymerizing factor homolog
29435contig_432	Cystathionine gamma-lyase
29336contig_345	Cytochrome P450 3A21
00906Contig_41	Cytoplasmic aconitate hydratase
00821Contig_325	D-3-phosphoglycerate dehydrogenase
03536Contig_3648	Delta-1-pyrroline-5-carboxylate dehydrogenase, mitochondrial
31654contig_25125	Dihydrolipoyllysine-residue succinyltransferase component of 2-oxoglutarate dehydrogenase complex, mitochondrial
03498Contig_3609	Dihydropyrimidinase
17660Locus_28156	DNA-directed RNA polymerase I subunit RPA1
40078contig_7793	Dolichyl-diphosphooligosaccharide--protein glycosyltransferase subunit 2
29465contig_462	Dynein light chain 1, cytoplasmic
14081Locus_21366	Dynein light chain roadblock-type 2
14846Locus_22359	Dystonin
28794contig_20191	Dystonin
12824Locus_19	E3 ubiquitin-protein ligase UHRF1
18528Locus_1213	Ecto-NOX disulfide-thiol exchanger 2
29042contig_119	Elongation factor 1-alpha
12733Locus_122	Elongation factor 1-alpha, somatic form
29601contig_569	Endoplasmin
01276Contig_748	Enolase
01122Contig_61	Epididymal secretory glutathione peroxidase
13458Locus_720	Epididymal secretory protein E1
01657Contig_1688	Epididymal secretory protein E1
16827Locus_26685	Ester hydrolase C11orf54 homolog
00965Contig_464	Eukaryotic initiation factor 4A-II
00504Contig_1464	Eukaryotic initiation factor 4A-II
35552contig_1994	Eukaryotic peptide chain release factor subunit 1
27982contig_18778	Extracellular domains-containing protein CG31004
31280contig_24757	Fatty acid synthase
31993contig_25681	Fatty acid-binding protein
29155contig_205	Fibrillin-1
01491Contig_938	Filamin-A
19599Locus_2406	Formimidoyltransferase-cyclodeaminase
12820Locus_187	Fructose-bisphosphate aldolase A
40565contig_8789	Fumarate hydratase, mitochondrial
38748contig_5244	Gamma-interferon-inducible lysosomal thiol reductase
25281contig_14404	Glucosamine-6-phosphate isomerase 2
02421Contig_2498	Glucosamine-6-phosphate isomerase 2
26428contig_15746	Glutaredoxin 3
00981Contig_483	Glutathione S-transferase 1, isoform C
03932Contig_4084	Glutathione S-transferase class-mu 26 kDa isozyme 51
20353Locus_3413	Glutathione S-transferase Mu 1
29418contig_415	Glutathione S-transferase Mu 1
13229Locus_517	Glutathione S-transferase Mu 1
00843Contig_352	Glutathione S-transferase Mu 1
10842Locus_16332	Glutathione S-transferase Mu 1
29378contig_382	Glutathione S-transferase Mu 1
12705Locus_102	Glyceraldehyde-3-phosphate dehydrogenase 2
01066Contig_56	Glycogen phosphorylase
01428Contig_885	GMP synthase [glutamine-hydrolyzing]
24534contig_13643	Golgi-associated plant pathogenesis-related protein 1
02702Contig_2784	Golgin subfamily A member 4
22889Locus_7473	GTP-binding nuclear protein Ran
18701Locus_1384	GTP-binding protein SAR1b
00663Contig_181	Heat shock cognate 71 kDa protein
00664Contig_181	Heat shock cognate 71 kDa protein
30047contig_932	Heat shock protein 70 B2
29103contig_169	Heat shock protein 83
13606Locus_84	Heat shock protein 83
05324Contig_5721	Hemocyanin A chain
26975contig_16583	Hemocyanin A chain
27212contig_17116	Hemocyanin A chain
17751Locus_28268	Hemocyanin AA6 chain
15059Locus_22713	Hemocyanin B chain
13928Locus_20860	Hemocyanin B chain
15553Locus_23572	Hemocyanin C chain
09683Locus_14048	Hemocyanin D chain
19414Locus_2157	Hemocyanin F chain
40715contig_9144	Hemocyanin G chain
13592Locus_83	Heterogeneous nuclear ribonucleoprotein R
27314contig_17355	Heterogeneous nuclear ribonucleoprotein R
21338Locus_4833	Histone H2A
00716Contig_219	Histone H2B (Fragments)
22614Locus_7030	Histone H3.3
01472Contig_925	Histone H4
18746Locus_1425	Hydroxyacyl-coenzyme A dehydrogenase, mitochondrial
39403contig_6298	Immunoglobulin superfamily containing leucine-rich repeat protein
14356Locus_21727	Inorganic pyrophosphatase
29314contig_328	Inosine-5'-monophosphate dehydrogenase 1b
19912Locus_2813	Ion transport peptide-like
10958Locus_16473	Isocitrate dehydrogenase [NADP] cytoplasmic
12797Locus_169	Kielin/chordin-like protein
15209Locus_22955	Kinesin-like protein KIF3A
12999Locus_327	Kynurenine--oxoglutarate transaminase 3
16678Locus_26524	Leucine-rich repeat-containing G-protein coupled receptor 4
12938Locus_287	Leukocyte elastase inhibitor A
02193Contig_2259	Malate dehydrogenase, mitochondrial
01459Contig_911	MAM and LDL-receptor class A domain-containing protein C10orf112
01925Contig_1961	Methylthioribulose-1-phosphate dehydratase
14381Locus_21753	Microsomal triglyceride transfer protein large subunit
03746Contig_3885	Midasin
22598Locus_7007	Mite allergen Lep d 7
02122Contig_2188	Myosin heavy chain, muscle
04102Contig_4282	Myosin heavy chain, muscle
13744Locus_959	Myosin heavy chain, non-muscle
10828Locus_16312	Myosin heavy chain, non-muscle
04499Contig_4713	Myosin regulatory light chain 2
04245Contig_4441	Myotrophin
13328Locus_602	Neoverrucotoxin subunit alpha
00991Contig_490	Nucleoside diphosphate kinase A2
14431Locus_21801	Pantetheinase
12916Locus_27	Papilin
12917Locus_27	Papilin
08270Locus_12355	Paramyosin
13175Locus_468	PDZ and LIM domain protein Zasp
01212Contig_690	Peptidyl-prolyl cis-trans isomerase
34992contig_1388	Peptidyl-prolyl cis-trans isomerase
33553contig_29365	Peptidyl-prolyl cis-trans isomerase B
08623Locus_12742	Peptidyl-prolyl cis-trans isomerase FKBP14
00530Contig_1492	Peroxidasin
07011Contig_9031	Peroxidasin
13574Locus_810	Peroxidasin homolog
10896Locus_16394	Peroxiredoxin 1
01802Contig_1830	Phosphatidylethanolamine-binding protein 1
08379Locus_12466	Phosphoglucomutase-1
02419Contig_2496	Phospholipid hydroperoxide glutathione peroxidase, mitochondrial
13012Locus_337	Polyadenylate-binding protein 1-A
00675Contig_189	Polyubiquitin-A
01831Contig_1867	Probable citrate synthase 2, mitochondrial
02692Contig_2773	Probable citrate synthase 2, mitochondrial
00852Contig_362	Probable phosphoglycerate kinase
13030Locus_35	Probable phosphoserine aminotransferase
02941Contig_3026	Probable pterin-4-alpha-carbinolamine dehydratase
18620Locus_1311	Probable transaldolase
13563Locus_803	Profilin
10889Locus_16385	Proteasome subunit alpha type-6
24892contig_13992	Proteasome subunit alpha type-7
29972contig_88	Protein disulfide-isomerase
21235Locus_4714	Protein disulfide-isomerase A6
00521Contig_1484	Protein DR_1172
16764Locus_26613	Protein slit
01338Contig_806	Purine nucleoside phosphorylase
05791Contig_6367	Putative ATP-dependent RNA helicase DHX30
02819Contig_2894	Putative leucine-rich repeat-containing protein DDB_G0290503
13199Locus_49	Rab GDP dissociation inhibitor beta
13091Locus_40	Radixin
01049Contig_543	Ras-related protein Rab-11B
01420Contig_88	Ras-related protein Rab-1A
00303Contig_1276	Ras-related protein Rab-2A
10480Locus_15517	Ras-related protein Rab-5C
19099Locus_1800	Ras-related protein Rab-6A
10782Locus_16230	Ras-related protein Rab-7a
13014Locus_339	Ras-related protein Rap-1b
01363Contig_832	Receptor expression-enhancing protein 5
37251contig_2962	Receptor-type tyrosine-protein phosphatase mu
24940contig_14038	Regucalcin
03645Contig_3761	Remodeling and spacing factor 1
12808Locus_177	Retinal dehydrogenase 2
29727contig_666	Retinal dehydrogenase 2
16812Locus_26664	Ribose-phosphate pyrophosphokinase 1
12708Locus_105	RNA-binding protein 47
14215Locus_21581	Sentrin-specific protease 7
13227Locus_515	Serpin B3
00953Contig_452	SLIT and NTRK-like protein 4
14203Locus_21573	SLIT and NTRK-like protein 6
01326Contig_793	Slit homolog 2 protein
27836contig_18580	Slit homolog 2 protein (Fragment)
00387Contig_1357	Small ubiquitin-related modifier
14663Locus_22088	S-methyl-5'-thioadenosine phosphorylase
00593Contig_1551	Sodium/potassium-transporting ATPase subunit alpha
13546Locus_791	Sodium/potassium-transporting ATPase subunit alpha
29114contig_177	Soma ferritin
31457contig_24935	Spectrin alpha chain
13043Locus_360	Spectrin beta chain
18373Locus_1052	Spectrin beta chain, brain 4
03133Contig_3230	Spectrin beta chain, non-erythrocytic 5
01490Contig_937	Spermidine synthase
13454Locus_718	Spliceosome RNA helicase DDX39B
19343Locus_2076	Splicing factor, proline- and glutamine-rich
13051Locus_366	Stress-70 protein, mitochondrial
18535Locus_1221	Superoxide dismutase [Cu-Zn]
39510contig_6507	Superoxide dismutase [Cu-Zn]
34648contig_1055	Synaptonemal complex protein 2-like
17722Locus_28230	T-complex protein 1 subunit epsilon
00291Contig_1264	T-complex protein 1 subunit gamma
00633Contig_1587	Thioredoxin
13467Locus_73	Thioredoxin-dependent peroxide reductase, mitochondrial
19588Locus_2390	Tigger transposable element-derived protein 6
06043Contig_6786	Titin
22897Locus_7491	Titin
18854Locus_1546	Transcription factor HIVEP2
04052Contig_4228	Transferrin
14171Locus_21539	Transketolase-like protein 2
00736Contig_241	Translation elongation factor 2
12817Locus_184	Trifunctional enzyme subunit beta, mitochondrial
27806contig_18543	tRNA-specific adenosine deaminase 1
01195Contig_675	Tropomyosin
13076Locus_383	Tropomyosin
07161Contig_9847	Tropomyosin-2
16728Locus_26573	Troponin T, skeletal muscle
11219Locus_16855	Tubulin alpha-1 chain
09453Locus_13736	Tubulin beta chain
03770Contig_3909	Twitchin
12693Locus_100	Tyrosine--tRNA ligase, cytoplasmic
29502contig_489	U24-ctenitoxin-Pn1a
01706Contig_1739	U24-ctenitoxin-Pn1a
00063Contig_105	U24-ctenitoxin-Pn1a
31423contig_24896	U24-ctenitoxin-Pn1a
29038contig_117	U24-ctenitoxin-Pn1a
13433Locus_7	U9-ctenitoxin-Pr1a
11193Locus_16814	Ubiquitin-60S ribosomal protein L40
02183Contig_2250	Ubiquitin-conjugating enzyme E2 L3
32185contig_26024	Ubiquitin-conjugating enzyme E2 L3
25533contig_14669	Ubiquitin-conjugating enzyme E2 variant 2
01702Contig_1733	Ubiquitin-conjugating enzyme E2-17 kDa
01252Contig_725	Ubiquitin-like modifier-activating enzyme 1
10693Locus_16033	Ubiquitin-like-conjugating enzyme ATG3
00495Contig_1456	Uncharacterized protein PF11 0207
12772Locus_150	Uncharacterized protein PF11_0207
13698Locus_92	Uncharacterized protein PF11_0207
13697Locus_92	Uncharacterized protein PF11_0207
29858contig_772	Uncharacterized protein ZK1073.1
36204contig_33483	unknown protein
00266Contig_124	unknown protein
39671contig_6834	unknown protein
12812Locus_18	unknown protein
29036contig_115	unknown protein
18332Locus_1012	unknown protein
00835Contig_339	unknown protein
38488contig_4832	unknown protein
00782Contig_288	unknown protein
18476Locus_1162	unknown protein
12865Locus_224	unknown protein
03455Contig_3567	unknown protein
38671contig_5134	unknown protein
07847Locus_11908	unknown protein
29603contig_570	unknown protein
00813Contig_316	unknown protein
13468Locus_730	unknown protein
12866Locus_224	unknown protein
29249contig_28	unknown protein
24494contig_13613	unknown protein
08586Locus_12690	unknown protein
00714Contig_217	unknown protein
03218Contig_3318	unknown protein
17990Locus_28750	unknown protein
00779Contig_284	unknown protein
29413contig_411	unknown protein
12872Locus_23	unknown protein
29394contig_396	unknown protein
01900Contig_1934	unknown protein
10947Locus_16459	unknown protein
15861Locus_24245	unknown protein
14239Locus_21601	unknown protein
01020Contig_52	unknown protein
01387Contig_85	unknown protein
05602Contig_6089	unknown protein
15235Locus_23000	unknown protein
00147Contig_1132	unknown protein
04421Contig_4636	unknown protein
37182contig_2870	unknown protein
29747contig_68	unknown protein
09710Locus_14099	unknown protein
06755Contig_8219	unknown protein
29250contig_28	unknown protein
05334Contig_5733	unknown protein
14484Locus_21851	unknown protein
28336contig_19308	unknown protein
13450Locus_714	unknown protein
17478Locus_27690	unknown protein
08112Locus_12188	unknown protein
03117Contig_3212	unknown protein
08446Locus_12540	unknown protein
13131Locus_43	unknown protein
13002Locus_33	Vitellogenin
12753Locus_134	Vitellogenin
16691Locus_26538	Vitellogenin
29541contig_520	Vitellogenin-2
35743contig_32471	Vitellogenin-6
01448Contig_902	Vitellogenin-6
12907Locus_262	V-type proton ATPase catalytic subunit A
14371Locus_21743	V-type proton ATPase subunit B
29170contig_215	V-type proton ATPase subunit E
09939Locus_14435	V-type proton ATPase subunit S1
01613Contig_1646	Zinc-binding alcohol dehydrogenase domain-containing protein 2
20333Locus_3381	Zinc-binding alcohol dehydrogenase domain-containing protein 2

## Sheet: Exclusive to fed
	exclusive to fed
Accession	Identified Protein
25383contig_14505-DECOY	25383contig_14505-DECOY FYVE, RhoGEF and PH domain-containing protein 6
25583contig_14725-DECOY	25583contig_14725-DECOY Regulator of nonsense transcripts 2
08018Locus_12087	Abhydrolase domain-containing protein 11
16471Locus_25719	ADP-ribosylation factor-like protein 3
21303Locus_4787	ATPase inhibitor mai-2, mitochondrial
09732Locus_14138	Chromodomain-helicase-DNA-binding protein 1
10255Locus_15047	Death-associated protein 1
13445Locus_710	Dynactin subunit 3
28711contig_20015	Elongation factor 1-alpha 1
29492contig_482	Heat shock protein beta-1
14564Locus_21943	Hydroxyacid oxidase 1
15440Locus_23359	Microtubule-associated proteins 1A/1B light chain 3C
19111Locus_1812	PiggyBac transposable element-derived protein 4
32422contig_26476	Protein lethal(2)essential for life
00899Contig_403	Protein LSM14 homolog B
31476contig_24951	Ragulator complex protein LAMTOR2-B
10831Locus_16317	Succinyl-CoA ligase [GDP-forming] subunit beta, mitochondrial (Fragment)
20257Locus_3274	Sushi, von Willebrand factor type A, EGF and pentraxin domain-containing protein 1
25727contig_14891	Tetratricopeptide repeat protein 36
37617contig_3471	Thymosin beta
01696Contig_1727	Trans-1,2-dihydrobenzene-1,2-diol dehydrogenase
28291contig_19228	Ubiquitin-conjugating enzyme E2 G2
00348Contig_1318	unknown protein
18043Locus_28871	unknown protein
29560contig_534	unknown protein
21889Locus_5686	unknown protein
12871Locus_23	unknown protein
29947contig_850	unknown protein
14196Locus_21566	UPF0539 protein C7orf59 homolog
13046Locus_363	V-type proton ATPase subunit D
