# Supplementary material for: High throughput techniques to reveal the molecular physiology and evolution of digestion in spiders
Source: BMC Genomics. 2016 Sep 7;17(1):716. doi: 10.1186/s12864-016-3048-9 (PMC5013568; doi:10.1186/s12864-016-3048-9)
Supplement: Additional file 6: — Proteome quantification. (XLSX 279 kb) [file 12864_2016_3048_MOESM6_ESM.xlsx]

## Sheet: MD
Accession	Identified Protein	Fasting1 (NSAF)	Fasting2 (NSAF)	Fasting3 (NSAF)	Mean	Standard Deviation	Fed1 (NSAF)	Fed2 (NSAF)	Fed3 (NSAF)	Mean	Standard Deviation
01206Contig_686	Group XV phospholipase A2	0	0.0017737	0.014459	0.00811635	0.00896986	0	0	0	0	0
00919Contig_42	Pancreatic triacylglycerol lipase	0.030654	0.14787	0.10097	0.0931647	0.0589965	0	0	0	0	0
39708contig_6913	Putative phospholipase B-like 2	0.0024816	0.0057243	0.015956	0.00805397	0.00703281	0.0057188	0	0.0031155	0.00441715	0.00184081
41091contig_18728	Triacylglycerol lipase 2	0.0015561	0.014318	0.0481	0.0213247	0.02405	0	0	0	0	0
41092contig_4049	Triacylglycerol lipase 3	0	0.010152	0.088153	0.0491525	0.055155	0	0	0	0	0
Locus_723	Aspartic peptidase 1	0.030835	0.10017	0.094228	0.0750777	0.0384303	0.023084	0.0068272	0.046867	0.0255927	0.0201374
00001Contig_1	Aspartic peptidase 3	0.01279	0.21742	0.099167	0.109792	0.102728	0.053801	0.02337	0.25002	0.109064	0.123016
contig_23777	Astacin-like metallopeptidase 10	0.0089712	0.0073642	0.016073	0.0108028	0.00463431	0	0	0	0	0
FF_4884_631	Astacin-like metallopeptidase 11	0.15494	0.10289	0.084748	0.114193	0.0364354	0.0051715	0.029836	0.0095934	0.014867	0.0131508
Locus_744	Astacin-like metallopeptidase 14	0.02216	0.014487	0.0055733	0.0140734	0.00830108	0	0	0	0	0
Locus_15711	Astacin-like metallopeptidase 15	0.050019	0.031391	0.030696	0.0373687	0.010961	0	0	0	0	0
FF_684_11922	Astacin-like metallopeptidase 17	0.0056528	0.014533	0.030463	0.0168829	0.0125709	0	0	0	0	0
FF_684b_11922	Astacin-like metallopeptidase 18	0.18706	0.24589	0.11384	0.182263	0.0661555	0	0.078236	0.10976	0.093998	0.0222908
FF_28803_25653	Astacin-like metallopeptidase 19a	0.0093813	0.022285	0.0141	0.0152554	0.00652898	0.026995	0	0	0	0
contig_3761	Astacin-like metallopeptidase 1b	0.49346	0.43679	0.1435	0.357917	0.18784	0.11347	0.11647	0.047667	0.0925357	0.0388863
FF_28835_170	Astacin-like metallopeptidase 2	0.40504	0.41496	0.045723	0.288574	0.210374	0.022252	0.47199	0.011515	0.168586	0.262811
Locus_469	Astacin-like metallopeptidase 21	0.093167	0.099683	0.1071	0.0999833	0.00697135	0.0029441	0	0.0036358	0.00328995	0.000489106
Locus_7926	Astacin-like metallopeptidase 22	0.030181	0.020705	0.033808	0.0282313	0.00676558	0.0052073	0.0031909	0.0098139	0.0060707	0.00339487
Locus_13605	Astacin-like metallopeptidase 23	0.083134	0.0512	0.094493	0.0762757	0.0224466	0	0	0	0	0
Locus_24787	Astacin-like metallopeptidase 26	0.51803	0.036747	0.028726	0.194501	0.280213	0.0048158	0.99089	0.0039723	0.333226	0.569554
Locus_4334	Astacin-like metallopeptidase 3	1.2244	0.029508	0.23609	0.496666	0.638644	0.36213	2.8544	0.63943	1.28532	1.36592
Locus_12	Astacin-like metallopeptidase 30	0.033903	0.021723	0.020241	0.025289	0.00749665	0.0047692	0	0.0029135	0.00384135	0.00131218
FF_142_15819	Astacin-like metallopeptidase 43	0.027466	0.01558	0.024304	0.02245	0.00615607	0.0058004	0	0.01426	0.0100302	0.00598184
Locus_21684	Astacin-like metallopeptidase 7a	0.02218	0.005592	0.0080929	0.011955	0.00894299	0	0	0	0	0
Locus_1886	Astacin-like metallopeptidase 8a	0.0053346	0.008688	0.034222	0.0160815	0.0157993	0.01342	0	0	0	0
Locus_21433	Astacin-like metallopeptidase 9	0.0019932	0.0021212	0.040601	0.0149051	0.0222534	0	0	0	0	0
00119Contig_1103	Astacin-like metalloprotease 41	0.1974	0.15916	0.19411	0.183557	0.0211921	0	0	0.0051473	0	0
Locus_82	Cathepsin B_1	0.052432	0.22309	0.14031	0.138611	0.0853417	0.17504	0.022643	0.25868	0.152121	0.119676
40952contig_160	cathepsin L-like cysteine peptidase 1	0.14799	0.37508	0.77077	0.43128	0.315171	0.53705	0.56692	0.49136	0.531777	0.038055
40953FF_23_356	cathepsin L-like cysteine peptidase 2	0.10854	0.3757	0.43406	0.3061	0.173562	0.39017	0.074847	1.0465	0.503839	0.495699
40950FF_1733_1633	cathepsin L-like cysteine peptidase 4 _	0.0069466	0.0095921	0.0024649	0.00633453	0.00360281	0	0	0	0	0
40946Locus_332	cathepsin L-like cysteine peptidase 8	0.061184	0	0.01582	0.038502	0.0320772	0.044337	0.48324	0.022774	0.18345	0.259849
FFR_7852_651_727	CUB and LDL domains-containing trypsin-like serine peptidase 1	0.1275	0.10885	0.082137	0.106162	0.0228006	0.0039421	0.016316	0	0.0101291	0.00874967
FF_479_257	CUB and LDL domains-containing trypsin-like serine peptidase 2	0.016346	0.01975	0.065729	0.0339417	0.0275812	0	0	0	0	0
41085Locus_698	CUB domain-containing trypsin-like serine peptidase 1	0.083354	0.046638	0.086435	0.0721423	0.0221411	0	0	0	0	0
41089Locus_21790	CUB domain-containing trypsin-like serine peptidase 2	0.0024775	0.010479	0.012176	0.0083775	0.00517952	0	0	0	0	0
40932contig_18696	CUB domain-containing trypsin-like serine peptidase 4	0	0.0047139	0.018189	0.0114515	0.00952833	0	0	0	0	0
40940Locus_225	legumain 1a	0.0084267	0.0066544	0.018389	0.0111567	0.00632573	0.0033662	0	0.26685	0.135108	0.186311
contig_79	Astacin-like metalloprotease 28	0.36243	0.83679	0.17022	0.45648	0.343093	0.20526	0.23152	0.48201	0.306263	0.152766
01097Contig_59	Cathepsin F	0.010524	0.046855	0.074697	0.0440253	0.0321799	0.062299	0.024218	0.03839	0.0416357	0.0192469
04320Contig_4526	Zinc metalloproteinase nas-13	0.20268	0.44019	0.051564	0.231478	0.195907	0.056243	0.023155	0.10524	0.061546	0.0412986
12311Locus_19247	Alpha-galactosidase A	0	0.012603	0.033391	0.022997	0.0146993	0	0	0	0	0
13505Locus_76	Alpha-L-fucosidase	0.011647	0.033091	0.12528	0.0566727	0.0603754	0.027767	0.0087855	0.021049	0.0192005	0.00962481
27115contig_16896	Alpha-N-acetylgalactosaminidase	0	0.01903	0.10342	0.061225	0.0596727	0	0	0	0	0
13255Locus_54	Beta-galactosidase	0	0.014743	0.004341	0.009542	0.00735532	0	0	0	0	0
01253Contig_726	Beta-hexosaminidase subunit alpha	0.0056015	0.033326	0.15344	0.0641225	0.0785835	0.020176	0.0026363	0	0.0114062	0.0124024
29246contig_277	Beta-hexosaminidase subunit beta	0.10886	0.15823	0.06679	0.111293	0.0457685	0.025218	0.002158	0	0.013688	0.0163059
40976contig_13671	Chitinase	1.4247	2.0362	0.95741	1.47277	0.540999	0.05847	0.067108	0.10592	0.077166	0.0252735
13623Locus_851	Lysosomal alpha-glucosidase	0	0.031348	0.083382	0.057365	0.0367936	0	0	0	0	0
24918contig_14017	Lysosomal alpha-mannosidase	0.015475	0	0.0029136	0.0091943	0.00888225	0	0	0	0	0
00245Contig_122	Lysosomal alpha-mannosidase	0.010668	0.032152	0.023897	0.022239	0.0108375	0.00097292	0.0039518	0.0028403	0.00258834	0.00150534
12984Locus_319	Maltase-glucoamylase, intestinal	0.0050802	0.01078	0.11535	0.0437367	0.0620844	0	0	0	0	0
33866contig_30570	Neutral alpha-glucosidase AB	0.015194	0.0095058	0.007639	0.0107796	0.00393528	0	0.00467	0.0019477	0.00330885	0.00192496
16816Locus_26668	Pancreatic alpha-amylase	0.031075	0.02859	0.026785	0.0288167	0.00215396	0	0	0	0	0
24396contig_12836	Alpha-aspartyl dipeptidase	0.015783	0.022266	0.03712	0.0250563	0.0109388	0.040528	0.0094263	0	0.0249772	0.0219922
12719Locus_112	Carboxypeptidase B 1	0.21879	0.13719	0.155	0.170327	0.0429048	0.017603	0.0067714	0.0044653	0.00961323	0.00701476
12720Locus_112	Carboxypeptidase B 2	0.026476	0.066579	0.20498	0.099345	0.0936543	0	0	0	0	0
25824contig_15017	Carboxypeptidase B 3	0.0064228	0.0091952	0.010568	0.00872867	0.00211161	0	0	0	0	0
02161Contig_2229	Cytosol aminopeptidase	0.25892	0.39029	0.45751	0.368907	0.101007	0.1441	0.04808	0.15227	0.114817	0.0579398
00951Contig_451	Cytosolic non-specific dipeptidase	0.43421	0.33275	0.22722	0.331393	0.103502	0.34108	0.08916	0.38604	0.272093	0.160012
00799Contig_303	Dipeptidyl peptidase 1	0.0034634	0.048872	0.025494	0.0259431	0.0227076	0.023977	0.0061118	0.0052094	0.0117661	0.0105846
02879Contig_2954	Dipeptidyl peptidase 2	0	0.0045329	0.023448	0.0139904	0.013375	0	0	0	0	0
14326Locus_21692	Dipeptidyl peptidase 3	0.22076	0.30425	0.56406	0.363023	0.179038	0.13043	0.028351	0.026791	0.0618573	0.0593908
19476Locus_2235	Glutamyl aminopeptidase	0	0.0055196	0.12257	0.0640448	0.0827671	0	0	0	0	0
39515contig_6512	Glutamyl aminopeptidase	0	0.0089098	0.1581	0.0835049	0.105493	0	0	0	0	0
00871Contig_38	Lysosomal protective protein	0.058591	0.10841	0.08999	0.0856637	0.0251897	0.046214	0.14071	0.10079	0.0959047	0.047437
18429Locus_1112	Peptidase M20 domain-containing protein 2	0.0011726	0.0067967	0.0098892	0.00595283	0.00441915	0	0	0	0	0
19800Locus_2650	Peptidase M20 domain-containing protein 2	0.01144	0.01544	0.024032	0.0169707	0.00643404	0.0089743	0	0	0	0
00509Contig_1472	Peptidase M20 domain-containing protein 2	0.051734	0.11304	0.20784	0.124205	0.0786496	0.081854	0.02418	0.013267	0.039767	0.0368546
10835Locus_16323	Probable aminopeptidase NPEPL1	0.0020403	0.027762	0.030678	0.0201601	0.0157598	0.0050286	0	0	0	0
04369Contig_4581	Probable carboxypeptidase PM20D1	0	0.0015423	0.015646	0.00859415	0.00997282	0	0	0	0	0
15576Locus_23612	Probable serine carboxypeptidase CPVL	0.042427	0	0.0057604	0.0240937	0.0259272	0.099461	0.32407	0	0.211765	0.158823
00597Contig_1555	Putative aminopeptidase W07G4.4	0.34365	0.46792	0.42549	0.412353	0.0631679	0.28054	0.060939	0.092896	0.144792	0.118642
09226Locus_13452	Tripeptidyl-peptidase 2	0.0040528	0.0012442	0.0049509	0.00341597	0.00193367	0	0	0	0	0
13152Locus_448	1,2-dihydroxy-3-keto-5-methylthiopentene dioxygenase 3	0.069221	0.046873	0.043796	0.0532967	0.0138764	0.22039	0.3818	0.031302	0.211164	0.175431
13364Locus_635	10 kDa heat shock protein, mitochondrial	0.27984	0.3226	0.2324	0.27828	0.0451202	0.45081	0.65518	0.35791	0.487967	0.152078
13358Locus_628	12 kDa FK506-binding protein	0.066917	0	0	0	0	0.094953	0.10561	0.061923	0.0874953	0.0227783
22781Locus_7276	14 kDa phosphohistidine phosphatase	0.014668	0.027435	0.0143	0.018801	0.00747953	0.016108	0.012091	0	0.0140995	0.00284045
16107Locus_24821	14-3-3 protein epsilon	0.40958	0.6098	0.31488	0.444753	0.150573	0.75826	0.63675	0.81521	0.73674	0.0911555
24882contig_13984	14-3-3 protein zeta	0.87585	1.0875	0.58858	0.850643	0.250413	1.1708	1.1483	1.3829	1.234	0.129441
00150Contig_1135	15-hydroxyprostaglandin dehydrogenase [NAD(+)]	0.018725	0.0073169	0.027589	0.017877	0.0101626	0.010825	0.004736	0.0053222	0.00696107	0.00335908
22583Locus_6993	15-hydroxyprostaglandin dehydrogenase [NAD(+)]	0.07295	0.060523	0.094805	0.0760927	0.0173557	0.17622	0	0.0070365	0.0916282	0.119631
31520contig_24988	2,3-bisphosphoglycerate-independent phosphoglycerate mutase	0.035433	0.19019	0.11461	0.113411	0.0773855	0.0024212	0.0068103	0.017442	0.00889117	0.00772358
19823Locus_2681	2',5'-phosphodiesterase 12	0.0042201	0.0054096	0.0022348	0.00395483	0.00160394	0	0	0	0	0
34777contig_1178	26S protease regulatory subunit 4	0.0097968	0.0021395	0	0.00596815	0.00541453	0	0	0	0	0
27999contig_18801	26S protease regulatory subunit 6A	0.015356	0.0079249	0.0063991	0.00989333	0.00479193	0.005898	0.0028679	0	0.00438295	0.0021426
18653Locus_1348	26S protease regulatory subunit 6B	0.010019	0.017815	0.0083391	0.0120577	0.00505622	0.0019029	0.003092	0.019612	0.0082023	0.00989896
02163Contig_2232	26S protease regulatory subunit 8	0.0023567	0.0067079	0.0036905	0.0042517	0.00222923	0	0	0	0	0
31304contig_24782	26S proteasome non-ATPase regulatory subunit 1	0.0011927	0.0024489	0.0094791	0.00437357	0.00446591	0	0	0	0	0
10731Locus_16106	26S proteasome non-ATPase regulatory subunit 12	0.0032385	0.0063463	0.0043652	0.00465	0.00157335	0	0	0	0	0
03686Contig_3811	26S proteasome non-ATPase regulatory subunit 13	0.0070903	0.01184	0.011478	0.0101361	0.00264394	0	0	0	0	0
18905Locus_1594	26S proteasome non-ATPase regulatory subunit 2	0.0012293	0.0082254	0.0011945	0.00354973	0.00404928	0	0	0	0	0
27980contig_18774	26S proteasome non-ATPase regulatory subunit 7	0.018678	0.024197	0.017841	0.0202387	0.00345347	0	0	0.0026586	0	0
10987Locus_16511	2-acylglycerol O-acyltransferase 1	0	0.046936	0.09658	0.071758	0.0351036	0.0062278	0	0	0	0
10490Locus_15549	2-amino-3-carboxymuconate-6-semialdehyde decarboxylase	0.0042527	0.029978	0.028272	0.0208342	0.0143853	0	0.0068097	0.004808	0.00580885	0.00141542
12849Locus_210	2-hydroxyacyl-CoA lyase 1	0.0027215	0.028133	0.037967	0.0229405	0.0181874	0.0021764	0	0	0	0
02189Contig_2254	3'(2'),5'-bisphosphate nucleotidase 1	0.099638	0.075092	0.14242	0.105717	0.0340731	0.16168	0.078814	0.14857	0.129688	0.0445431
29097contig_163	32 kDa beta-galactoside-binding lectin	0.15122	0.063803	0.015989	0.077004	0.0685752	0.10375	0.03614	0.025179	0.055023	0.0425532
19855Locus_2725	39S ribosomal protein L1, mitochondrial	0	0	0	0	0	0.019122	0.021596	0.062405	0.0343743	0.0243068
00775Contig_281	39S ribosomal protein L2, mitochondrial	0.0016618	0.0077301	0.023949	0.0111136	0.0115224	0.0046561	0	0	0	0
13063Locus_374	3-hydroxyacyl-CoA dehydrogenase type-2	0.0045868	0.02747	0.046526	0.0261943	0.0209987	0	0	0	0	0
03285Contig_3390	3-hydroxyisobutyryl-CoA hydrolase, mitochondrial	0.0017363	0.010403	0.021093	0.0110774	0.00969596	0	0	0	0	0
14233Locus_21596	3-ketoacyl-CoA thiolase, mitochondrial	0.0074922	0.002237	0.017789	0.00917273	0.00791103	0.0076728	0	0	0	0
16768Locus_26617	3-oxoacyl-[acyl-carrier-protein] reductase FabG	0.015213	0.023821	0.014391	0.0178083	0.00522332	0	0	0.0030464	0	0
10844Locus_16334	40S ribosomal protein S12	0.064544	0.015318	0	0.039931	0.034808	0.0058496	0	0.022902	0.0143758	0.0120579
18037Locus_28854	40S ribosomal protein S13	0.0022678	0.012052	0.017866	0.0107286	0.00788286	0	0	0.0037348	0	0
30066contig_949	40S ribosomal protein S16	0.11202	0	0	0	0	0	0.042779	0.027042	0.0349105	0.0111277
21219Locus_4699	40S ribosomal protein S19	0.081267	0.0062417	0	0.0437544	0.0530509	0	0.14167	0.097694	0.119682	0.0310957
39175contig_5877	40S ribosomal protein S23	0.0076756	0.0087136	0	0.0081946	0.000733977	0	0	0	0	0
13746Locus_960	40S ribosomal protein S24	0.025413	0.012709	0	0.019061	0.00898308	0	0	0.01556	0	0
21224Locus_4703	40S ribosomal protein S27	0.092304	0	0	0	0	0	0.068352	0.015676	0.042014	0.0372476
14337Locus_21707	40S ribosomal protein S28	0.57335	0.034832	0.042393	0.216858	0.308754	0.19153	3.0128	0.91995	1.37476	1.46459
29567contig_542	40S ribosomal protein S3a	0.13011	0.023643	0.0106	0.0547843	0.0655591	0	0	0.012416	0	0
29023contig_1020	40S ribosomal protein S7	0.11795	0.016899	0	0.0674245	0.0714538	0.03197	0.30708	0.22283	0.187293	0.140956
38736contig_5234	40S ribosomal protein S9	0.01557	0.0046487	0.0037131	0.00797727	0.00659212	0	0	0	0	0
18963Locus_1659	4-aminobutyrate aminotransferase, mitochondrial	0.0059459	0	0.0072352	0.00659055	0.000911673	0.010073	0.004362	0	0.0072175	0.00403829
12959Locus_300	4-hydroxyphenylpyruvate dioxygenase	0.21546	0.2554	0.22243	0.231097	0.0213339	0.96514	0.052825	0.24502	0.420995	0.480942
31988contig_25675	5-formyltetrahydrofolate cyclo-ligase	0.031701	0.059367	0.032795	0.0412877	0.0156667	0.049295	0.07372	0.047172	0.056729	0.0147529
09049Locus_13233	5-oxoprolinase	0.00071507	0.0028446	0.0042671	0.00260892	0.0017877	0	0	0	0	0
13080Locus_386	60 kDa heat shock protein, mitochondrial	0.078345	0.13277	0.19253	0.134548	0.0571133	0.069001	0.126	0.17508	0.12336	0.0530887
07851Locus_11912	60S acidic ribosomal protein P0	0.079305	0.12402	0.041935	0.0817533	0.0410972	0	0	0	0	0
22586Locus_6995	60S acidic ribosomal protein P1	0.07759	0.177	0.24754	0.167377	0.0853827	0	0.011158	0.048208	0.029683	0.0261983
13031Locus_350	60S acidic ribosomal protein P1	0.24784	0.18282	0.16381	0.198157	0.0440644	0.053962	0.098677	0.14911	0.100583	0.0476026
27840contig_18587	60S acidic ribosomal protein P2	1.0443	1.7246	2.0913	1.62007	0.53127	0.30779	0.68934	1.3425	0.779877	0.523263
29313contig_327	60S ribosomal protein L12	0.14828	0.03445	0.02195	0.0682267	0.0696094	0.0082903	0.17347	0.1116	0.0977868	0.0834517
21092Locus_4515	60S ribosomal protein L13	0.06783	0.010489	0	0.0391595	0.0405462	0	0.069935	0	0	0
18527Locus_1212	60S ribosomal protein L14	0.090349	0.026234	0.0097228	0.0421019	0.042591	0	0.0082022	0.013796	0.0109991	0.00395541
25336contig_14461	60S ribosomal protein L17	0.052982	0	0	0	0	0	0.031206	0.0053098	0.0182579	0.0183114
29220contig_258	60S ribosomal protein L18	0.011985	0	0.0046509	0.00831795	0.00518599	0	0	0	0	0
01711Contig_1745	60S ribosomal protein L23	0.024626	0	0	0	0	0	0.065793	0.050431	0.058112	0.0108626
00129Contig_1113	60S ribosomal protein L27	0.10432	0.21518	0	0.15975	0.0783899	0	0	0	0	0
29268contig_292	60S ribosomal protein L29	0.075037	0	0	0	0	0	0.076916	0.12544	0.101178	0.0343116
29037contig_116	60S ribosomal protein L31	0.070763	0	0	0	0	0	0.045589	0.030138	0.0378635	0.0109255
29146contig_199	60S ribosomal protein L5	0.16803	0.027627	0.024572	0.0734097	0.0819578	0	0	0	0	0
14312Locus_21675	60S ribosomal protein L6	0.017348	0	0.0029954	0.0101717	0.0101488	0	0	0.0040805	0	0
13212Locus_501	60S ribosomal protein L7a	0.020044	0.019576	0	0.01981	0.000330926	0	0.049369	0	0	0
29296contig_310	60S ribosomal protein L9	0.093265	0	0	0	0	0	0.052299	0.025133	0.038716	0.0192093
18362Locus_1041	6-phosphogluconate dehydrogenase, decarboxylating	0	0.0036806	0.0014699	0.00257525	0.0015632	0	0	0	0	0
25245contig_14367	78 kDa glucose-regulated protein	0.44111	0.23715	0.31981	0.33269	0.102588	0.19744	0.32748	0.52161	0.348843	0.163137
08018Locus_12087	Abhydrolase domain-containing protein 11	0	0	0	0	0	0.0049502	0.0029498	0	0.00395	0.0014145
09532Locus_13827	Abhydrolase domain-containing protein 11	0	0.020688	0.029143	0.0249155	0.00597859	0	0	0	0	0
12841Locus_203	Abhydrolase domain-containing protein 11	0.04615	0.097	0.023814	0.0556547	0.0375074	0.14833	0.036829	0.038342	0.0745003	0.0639428
38016contig_4035	Abhydrolase domain-containing protein 11	0.040769	0.10906	0.10178	0.0838697	0.0375033	0.1536	0.096882	0.023507	0.0913297	0.065224
18040Locus_28859	Abhydrolase domain-containing protein 11	0.11566	0.080755	0.060812	0.0857423	0.027762	0.05762	0.20692	0.13345	0.132663	0.0746531
29290contig_306	Acetoacetyl-CoA synthetase	0	0.0050466	0.0047605	0.00490355	0.000202303	0.017511	0	0	0	0
16674Locus_26521	Acetoacetyl-CoA synthetase	0.0090459	0.002993	0	0.00601945	0.00428005	0	0.0043773	0	0	0
21509Locus_5053	Acetoacetyl-CoA synthetase	0	0.0043329	0.02432	0.0143265	0.014133	0	0	0	0	0
37261contig_2974	Acetoacetyl-CoA synthetase	0	0.0082894	0.021014	0.0146517	0.00899765	0	0	0	0	0
11104Locus_16677	Acetyl-CoA acetyltransferase, mitochondrial	0.0015834	0.0063169	0.0024841	0.00346147	0.00251355	0.0024911	0.0029294	0	0.00271025	0.000309925
08822Locus_12971	Acidic leucine-rich nuclear phosphoprotein 32 family member A	0.035969	0.046101	0.041658	0.0412427	0.00507875	0.024805	0.0065554	0.060305	0.0305551	0.0273323
13064Locus_376	Acidic leucine-rich nuclear phosphoprotein 32 family member A	0.035364	0.095165	0.10201	0.077513	0.0366622	0	0	0.037821	0	0
00860Contig_37	Aconitate hydratase, mitochondrial	0.0041709	0	0	0	0	0.017623	0.025911	0.023653	0.0223957	0.00428467
01015Contig_516	Actin, clone 403	1.7848	0.51887	0.44118	0.91495	0.754313	2.7972	3.0967	6.9535	4.28247	2.31802
12985Locus_32	Actin-1	0.017857	0.0039715	0	0.0109143	0.00981853	0.021649	0.049112	0.29182	0.12086	0.148691
13510Locus_764	Actin-related protein 2/3 complex subunit 1A	0	0.0073361	0.036299	0.0218175	0.0204799	0	0	0	0	0
14060Locus_21300	Actin-related protein 2/3 complex subunit 4	0.0026308	0.012258	0.01856	0.0111496	0.00802224	0	0	0	0	0
08119Locus_12195	Actin-related protein 2/3 complex subunit 5-like protein	0.010884	0.023622	0.016762	0.0170893	0.00637531	0.009458	0	0	0	0
11319Locus_17015	Acylamino-acid-releasing enzyme	0.031528	0.072879	0.016593	0.0403333	0.0291578	0	0	0.0065742	0	0
02011Contig_2069	Acyl-CoA synthetase family member 2, mitochondrial	0.0032745	0.0034293	0	0.0033519	0.00010946	0	0	0.0014329	0	0
38069contig_4110	Acyl-CoA-binding protein homolog	0.85706	0.8512	0.85008	0.85278	0.00374865	1.3365	2.1939	1.2116	1.58067	0.534735
37346contig_3091	Acyl-coenzyme A thioesterase 13	0	0.001473	0.0039717	0.00272235	0.00176685	0.003715	0	0	0	0
13033Locus_351	Acyloxyacyl hydrolase	0.0029604	0	0	0	0	0.012303	0.02678	0	0.0195415	0.0102368
11065Locus_16623	Acyl-protein thioesterase 2	0.014514	0.0076506	0	0.0110823	0.00485316	0.0025448	0	0	0	0
17820Locus_28366	Adapter molecule Crk	0.0094052	0.0058443	0	0.00762475	0.00251794	0.0062522	0.0043015	0	0.00527685	0.00137935
35147contig_1524	Adenine phosphoribosyltransferase	0.015525	0.024178	0	0.0198515	0.00611859	0.0071311	0	0	0	0
29924contig_832	Adenosine deaminase	0	0.0017148	0.010758	0.0062364	0.00639451	0	0	0	0	0
23541Locus_9169	Adenosine kinase 2	0.011486	0	0.011019	0.0112525	0.000330219	0.036291	0	0.016095	0.026193	0.0142807
12760Locus_14	Adenosylhomocysteinase	0.24494	0.42644	0.2234	0.29826	0.111528	0.4174	0.1399	0.42253	0.32661	0.161716
13907Locus_20789	Adenylate kinase 2, mitochondrial	0.0022439	0.0021237	0	0.0021838	8.49942e-05	0	0	0.0073177	0	0
03915Contig_4064	Adenylosuccinate lyase	0.14991	0.096415	0.0079616	0.0847622	0.0716881	0.11615	0.091434	0.22137	0.142985	0.0689994
10867Locus_16361	Adenylyl cyclase-associated protein 2	0.21848	0.2669	0.091595	0.192325	0.0905319	0.2371	0.065145	0.11256	0.138268	0.0888134
12716Locus_11	Adhesive plaque matrix protein 2	0.012449	0.056262	0.11166	0.0601237	0.0497181	0	0	0	0	0
35719contig_32451	Adipocyte plasma membrane-associated protein	0	0.0036167	0.013844	0.00873035	0.00723179	0	0	0	0	0
13238Locus_524	Adipocyte plasma membrane-associated protein	0.027782	0.22154	0.43092	0.226747	0.201619	0	0	0.011709	0	0
12203Locus_18987	ADP,ATP carrier protein	0	0.090144	0.75339	0.421767	0.468986	0	0	0	0	0
33399contig_28955	ADP/ATP translocase 3	0	0.030359	0.084599	0.057479	0.0383535	0	0	0.053545	0	0
35988contig_32779	ADP-dependent glucokinase	0	0.0014914	0.010868	0.0061797	0.00663026	0	0	0	0	0
27675contig_18218	ADP-ribose pyrophosphatase, mitochondrial	0.0020318	0.016484	0.022989	0.0138349	0.0107268	0	0	0	0	0
00718Contig_22	ADP-ribosylation factor 1	0.086467	0.10095	0.087273	0.0915633	0.00813908	0.14394	0.025587	0.12252	0.097349	0.0630638
29625contig_59	ADP-ribosylation factor 1	0.15834	0.078017	0.11842	0.118259	0.0401617	0	0	0.037233	0	0
03234Contig_3335	ADP-ribosylation factor 4	0.030008	0.044448	0.05279	0.0424153	0.0115262	0.028636	0.0083861	0.021869	0.0196304	0.0103089
00172Contig_1156	ADP-ribosylation factor GTPase-activating protein 2	0.0030503	0	0.0011779	0.0021141	0.00132399	0.00618	0.013547	0	0.0098635	0.00520926
07921Locus_11986	ADP-ribosylation factor-like protein 1	0.0087692	0.0043539	0	0.00656155	0.00312209	0	0	0	0	0
29260contig_287	ADP-ribosylation factor-like protein 2	0.0057773	0.013197	0.035481	0.0181518	0.0154593	0.0065228	0	0	0	0
08228Locus_12310	ADP-ribosylation factor-like protein 8B-A	0	0.008059	0.013786	0.0109225	0.0040496	0	0	0	0	0
34783contig_1184	ADP-sugar pyrophosphatase	0.023841	0.074398	0.071151	0.0564633	0.0282984	0.060051	0.013673	0.020165	0.0312963	0.0251129
16754Locus_26600	Alanine--tRNA ligase, cytoplasmic	0.0046505	0.00082156	0.0011169	0.00219632	0.00213051	0.00076521	0	0	0	0
19098Locus_1799	Alcohol dehydrogenase [NADP(+)]	0.11312	0.19058	0.17887	0.160857	0.0417537	0.024951	0.042242	0.016329	0.0278407	0.013196
22595Locus_7005	Alcohol dehydrogenase class-3	0.10752	0.19427	0.044854	0.115548	0.0750308	0.10474	0.063219	0.06747	0.0784763	0.0228441
21960Locus_5829	Alcohol dehydrogenase class-3 chain L	0.060622	0.074499	0.034175	0.056432	0.0204859	0.046214	0.0075896	0.035328	0.0297105	0.0199155
12743Locus_128	Alcohol dehydrogenase class-3 chain L	0.46059	0.3649	0.20962	0.345037	0.126659	0.72953	0.14792	0.25693	0.378127	0.309167
01353Contig_822	Aldehyde dehydrogenase, mitochondrial	0.0014444	0.0013844	0.0088526	0.0038938	0.00429455	0	0	0	0	0
31442contig_24918	Aldose reductase	0.066749	0.14194	0.073785	0.094158	0.0415297	0.12712	0.030886	0.0051054	0.0543705	0.0643081
01930Contig_1968	Alpha/beta hydrolase domain-containing protein 11	0.010029	0.033422	0.0095533	0.0176681	0.0136454	0.39894	0.10705	0.060327	0.188772	0.183504
03025Contig_3121	Alpha-1-inhibitor 3	0.0086536	0.0098411	0.012071	0.0101886	0.00173499	0.001009	0	0.0033921	0.00220055	0.00168511
04605Contig_4829	Alpha-1-macroglobulin	0.014085	0.029655	0.025869	0.023203	0.00812015	0	0	0	0	0
20411Locus_3494	Alpha-2-macroglobulin	0.032781	0.049382	0.084308	0.0554903	0.026301	0	0	0	0	0
30050contig_936	Alpha-2-macroglobulin	0.085319	0.093471	0.13774	0.10551	0.028208	0	0	0	0	0
00485Contig_1446	Alpha-2-macroglobulin	0.088166	0.093559	0.15935	0.113692	0.0396331	0	0	0	0	0
18626Locus_1317	Alpha-2-macroglobulin receptor-associated protein	0.0082991	0.010879	0.0049821	0.0080534	0.00295612	0.0055528	0.006513	0	0.0060329	0.000678964
37098contig_2764	Alpha-2-macroglobulin-P	0.002935	0.010538	0.0019732	0.00514873	0.00469195	0	0	0	0	0
00652Contig_169	Alpha-actinin, sarcomeric	0.18608	0.27339	0.38626	0.28191	0.100362	0.26106	0.15721	0.73913	0.3858	0.310367
14167Locus_21534	Alpha-aminoadipic semialdehyde dehydrogenase	0.11537	0.10021	0.077974	0.0978513	0.0188092	0.087034	0.042934	0.051082	0.06035	0.0234654
08247Locus_12329	Alpha-methylacyl-CoA racemase	0	0.020404	0.031908	0.026156	0.00813456	0	0	0	0	0
00432Contig_1397	Amidophosphoribosyltransferase	0.0029297	0.013214	0.021017	0.0123869	0.00907197	0	0	0	0	0
00431Contig_1397	Amidophosphoribosyltransferase	0.25693	0.15605	0.17994	0.19764	0.0527177	0.22149	0.077072	0.25362	0.184061	0.0940373
29309contig_322	Amine oxidase [flavin-containing] B	0	0.033179	0.082711	0.057945	0.0350244	0	0	0	0	0
25192contig_14307	AMP deaminase 2	0.0023103	0.0056859	0.013609	0.00720173	0.00579987	0	0	0	0	0
30085contig_967	Ankyrin-2	0.00092937	0.0029173	0.001516	0.00178756	0.00102141	0	0	0	0	0
29000contig_1000	Annexin-B12	0.0022343	0.028888	0.052604	0.0279088	0.0251991	0	0	0	0	0
18530Locus_1214	AP-1 complex subunit beta-1	0.0034922	0.015264	0.006569	0.00844173	0.00610526	0.00074014	0	0	0	0
22689Locus_7124	AP-2 complex subunit mu	0	0.0092781	0.0086077	0.0089429	0.000474044	0	0	0	0	0
12762Locus_141	Apolipophorins	0.018265	0	0.011048	0.0146565	0.00510319	0.0013366	0.00053731	0	0.000936955	0.000565183
24856contig_13955	Apolipoprotein B-100	0	0.00026843	0	0	0	0.0054882	0.008457	0	0.0069726	0.00209926
03141Contig_3236	Apolipoprotein D	0.0023898	0.0025397	0.022726	0.0092185	0.0116981	0	0	0	0	0
16277Locus_25218	Apolipoprotein D	0.026643	0.054148	0.069464	0.050085	0.0216977	0.010585	0	0.094246	0.0524155	0.0591573
30737contig_22809	Arginine kinase	0	0.010539	0	0	0	0	0.019204	0.12068	0.069942	0.0717544
07222Locus_10189	Arginine kinase	0	0.012102	0.01596	0.014031	0.00272802	0.059456	0.11057	0.69511	0.288379	0.353166
25566contig_14705	Arginine kinase	0.5459	0.66135	0.38081	0.529353	0.141	1.1567	0.67331	1.7018	1.17727	0.514553
21557Locus_5132	Arginine--tRNA ligase, cytoplasmic	0	0.0023288	0	0	0	0	0.0017877	0.0028397	0.0023137	0.000743876
18953Locus_1642	Argininosuccinate lyase	0.018336	0.030074	0.018505	0.022305	0.00672868	0.013908	0	0.0065674	0.0102377	0.00519059
20608Locus_3805	Aspartate--ammonia ligase	0.022546	0.0027295	0	0.0126377	0.0140124	0.044886	0.0076426	0	0.0262643	0.0263351
17654Locus_28150	Aspartate--tRNA ligase, cytoplasmic	0.0021297	0.0045241	0.0027569	0.0031369	0.00124161	0	0	0	0	0
00195Contig_1175	ATP synthase subunit alpha, mitochondrial	0.062876	0.040678	0.018134	0.0405627	0.0223712	0.075308	0.22283	0.29037	0.196169	0.109982
10879Locus_16369	ATP synthase subunit beta, mitochondrial	0.0095006	0.0094329	0	0.00946675	4.78711e-05	0.11498	0.27645	0.68861	0.360013	0.295804
02108Contig_2174	ATP-citrate synthase	0.0012833	0.0014917	0	0.0013875	0.000147361	0.0068832	0.001079	0.0014462	0.00313613	0.00325024
10301Locus_15126	ATP-dependent (S)-NAD(P)H-hydrate dehydratase	0.0095981	0.0078135	0.0053955	0.00760237	0.00210924	0.0044987	0	0	0	0
13492Locus_748	ATP-dependent RNA helicase DDX1	0.020999	0.010414	0.00094777	0.0107869	0.0100308	0	0	0.0035049	0	0
35038contig_1422	ATP-dependent RNA helicase DDX3Y	0.0011715	0.0061673	0.0026415	0.00332677	0.00256743	0	0	0	0	0
03288Contig_3393	Avidin-related protein 4/5	0.0069417	0	0	0	0	0.0032037	0	0.06699	0.0350968	0.0451037
02865Contig_2942	Band 4.1-like protein 3	0.0023392	0	0.0012851	0.00181215	0.000745361	0.005009	0.0083894	0.0020755	0.00515797	0.00315958
35064contig_1446	Basement membrane-specific heparan sulfate proteoglycan core protein	0.0031862	0.0015388	0.0039048	0.0028766	0.001213	0.00078422	0.00019208	0.0010835	0.0006866	0.000453657
14328Locus_21694	Basic leucine zipper and W2 domain-containing protein 2	0.0031819	0.006505	0	0.00484345	0.00234979	0	0	0	0	0
39274contig_6060	Beta,beta-carotene 9',10'-oxygenase	0	0.0042074	0.041218	0.0227127	0.0261704	0	0	0	0	0
12983Locus_317	Betaine--homocysteine S-methyltransferase 1	0.064571	0.10412	0.0097964	0.0594958	0.0473662	0.016697	0	0.28645	0.151573	0.190744
14168Locus_21535	Beta-parvin	0	0.007154	0.0055023	0.00632815	0.00116793	0	0	0	0	0
09315Locus_13560	Beta-ureidopropionase	0.015627	0.03204	0.053235	0.033634	0.0188546	0	0	0	0	0
00639Contig_1592	Bifunctional 3'-phosphoadenosine 5'-phosphosulfate synthase	0.04369	0.033162	0.011147	0.029333	0.016606	0.040473	0	0.043112	0.0417925	0.00186605
17806Locus_28349	Bifunctional glutamate/proline--tRNA ligase	0	0.001686	0.0032447	0.00246535	0.00110217	0	0	0.00060546	0	0
38101contig_4156	Bifunctional purine biosynthesis protein PURH	0.9537	0.88584	1.3172	1.05225	0.231951	1.0745	0.29111	0.62921	0.66494	0.392915
05223Contig_5600	Biogenesis of lysosome-related organelles complex 1 subunit 1	0.0099681	0.01565	0.028367	0.017995	0.00942095	0.063903	0.011992	0.025545	0.0338133	0.0269251
01979Contig_2032	Biotinidase	0.0050123	0.0035003	0.012323	0.0069452	0.00471827	0	0	0	0	0
29489contig_480	Bis(5'-nucleosyl)-tetraphosphatase, symmetrical	0.008793	0.0096115	0.027367	0.0152572	0.0104954	0	0	0	0	0
13183Locus_475	Bleomycin hydrolase	0.09911	0.084224	0.10687	0.0967347	0.0115083	0.226	0.08229	0.064068	0.124119	0.0887004
25870contig_15072	C-1-tetrahydrofolate synthase, cytoplasmic	0.012925	0	0	0	0	0.001401	0	0.010921	0.006161	0.00673166
13216Locus_505	C-1-tetrahydrofolate synthase, cytoplasmic	0.049144	0	0	0	0	0.022709	0	0.0032589	0.0129839	0.0137533
17575Locus_28060	CAAX prenyl protease 1 homolog	0	0.0094472	0.010869	0.0101581	0.00100536	0	0	0	0	0
02620Contig_2707	Calcineurin B homologous protein 1	0.009374	0.017864	0.023834	0.017024	0.00726651	0	0	0.0041622	0	0
24706contig_13805	Calcium/calmodulin-dependent protein kinase type II alpha chain	0	0.0071124	0.0074702	0.0072913	0.000253003	0	0	0	0	0
29804contig_722	Calcium-activated chloride channel regulator 2	0.002197	0.02466	0.1062	0.0443523	0.0547266	0	0	0.0018644	0	0
02253Contig_2314	Calcium-transporting ATPase sarcoplasmic/endoplasmic reticulum type	0	0.0039738	0.01081	0.0073919	0.00483392	0.0072058	0.0078437	0.087332	0.0341272	0.0460778
02156Contig_2224	Calcium-transporting ATPase sarcoplasmic/endoplasmic reticulum type	0	0.021341	0.04723	0.0342855	0.0183063	0.057757	0.026953	0.3224	0.135703	0.162416
17020Locus_26949	Calcium-transporting ATPase type 2C member 1	0	0	0.0014091	0	0	0.0022844	0	0.0010602	0.0016723	0.00086564
09487Locus_13774	Calcyclin-binding protein	0.0084643	0	0	0	0	0.0068702	0	0.0036863	0.00527825	0.00225136
13612Locus_842	Calcyphosin-like protein	0.004793	0.038319	0.01491	0.0193407	0.0171965	0.017559	0	0.0042809	0.01092	0.00938903
13269Locus_552	Calmodulin	0.1135	0.14679	0.25259	0.17096	0.0726268	0.22929	0.25676	0.26702	0.251023	0.0195082
02070Contig_2135	Calponin-3	0.014751	0.02094	0.021369	0.01902	0.00370328	0	0	0	0	0
03408Contig_3516	Calreticulin	0.13888	0.073544	0.066803	0.0930757	0.0398107	0	0	0.0082806	0	0
29801contig_72	Calreticulin	0.82399	0.85775	0.82722	0.83632	0.0186291	0.4187	0.44275	0.83643	0.56596	0.234542
00412Contig_138	Calsequestrin-2	0.65936	0.79701	1.1046	0.853657	0.227961	0.20636	0.19784	0.4702	0.291467	0.154846
11721Locus_17732	Calumenin	0.056057	0.0038946	0.02432	0.0280905	0.0262848	0.033914	0.062357	0.042938	0.046403	0.0145346
29302contig_316	cAMP-dependent protein kinase regulatory subunit	0.001804	0.0098549	0.0077377	0.00646553	0.00417349	0.0030863	0	0.0050916	0.00408895	0.00141796
09845Locus_14281	CAP-Gly domain-containing linker protein 1	0.0046392	0	0.002544	0.0035916	0.00148153	0	0	0	0	0
03059Contig_3157	Carbonic anhydrase	0	0.016535	0.031321	0.023928	0.0104553	0.0032516	0.003029	0.0034656	0.00324873	0.000218314
29794contig_715	Carbonic anhydrase 2	0.034094	0.020746	0.0094886	0.0214429	0.0123175	0.015823	0.067453	0	0.041638	0.0365079
16093Locus_24794	Carbonyl reductase [NADPH] 1	0.04675	0	0	0	0	0.062649	0.037878	0.0066181	0.035715	0.028078
29816contig_73	Carboxypeptidase inhibitor SmCI	0.063385	0.0096486	0	0.0365168	0.0379974	0	0	0	0	0
16448Locus_25667	Carnitine O-acetyltransferase	0	0.0045015	0.0013748	0.00293815	0.00221091	0	0	0	0	0
29595contig_565	Carnitine O-palmitoyltransferase 1, liver isoform	0.0069166	0.068024	0.13833	0.0710902	0.0657603	0	0	0	0	0
00088Contig_1076	Casein kinase II subunit alpha	0	0.0033464	0.02967	0.0165082	0.0186136	0	0	0	0	0
29821contig_735	Catalase	0.15054	0.063583	0.065274	0.0931323	0.0497237	0.14474	0.065325	0.072533	0.0941993	0.0439176
01485Contig_933	Catalase	0.69517	0.70072	0.43808	0.611323	0.150059	0.81122	0.42542	0.51537	0.584003	0.20185
00535Contig_1499	Cation-independent mannose-6-phosphate receptor	0.0022226	0.024515	0.01855	0.0150959	0.0115406	0	0	0	0	0
28998contig_100	CD63 antigen	0.034661	0.2505	0.32375	0.20297	0.150291	0	0	0.083016	0	0
29276contig_298	Cdc42 homolog	0.0070804	0.043562	0.019995	0.0235458	0.0184982	0	0	0	0	0
01151Contig_636	Cellular nucleic acid-binding protein	0.026281	0.0048352	0	0.0155581	0.0151645	0.011962	0	0.0066958	0.0093289	0.00372377
21268Locus_4743	C-factor	0.0037809	0	0.0027111	0.003246	0.000756463	0	0	0	0	0
12322Locus_19266	C-factor	0.0036186	0.0056136	0	0.0046161	0.00141068	0.0075459	0.0029242	0	0.00523505	0.00326804
31535contig_25000	C-factor	0.0065096	0.0054096	0	0.0059596	0.000777817	0.068614	0.003248	0.020385	0.030749	0.033893
29762contig_693	C-factor	0.04959	0.017767	0	0.0336785	0.0225023	0.16455	0.078548	0.036957	0.0933517	0.0650719
22628Locus_7049	C-factor	0.035214	0.063008	0.052219	0.050147	0.0140124	0.059063	0.071417	0.0031061	0.0445287	0.036401
13311Locus_59	C-factor	0.24899	0.16203	0.057733	0.156251	0.0957594	1.0808	0.31221	0.50472	0.632577	0.399929
00939Contig_44	cGMP-dependent protein kinase, isozyme 2 forms cD4/T1/T3A/T3B	0.016985	0.011861	0.013732	0.0141927	0.00259288	0	0	0	0	0
21220Locus_4700	Charged multivesicular body protein 4b	0.015369	0	0	0	0	0.01524	0.0037068	0	0.0094734	0.0081552
03983Contig_4154	Chloride intracellular channel exc-4	0.063018	0.037793	0.055302	0.0520377	0.0129254	0.051996	0.045858	0.082893	0.060249	0.019849
02313Contig_2378	Chorion peroxidase	0.0013798	0.0026262	0.028929	0.0109783	0.0155582	0	0	0	0	0
27788contig_18521	Chromobox protein homolog 1	0.0036699	0.015574	0.0048197	0.0080212	0.00656613	0	0	0	0	0
40882Locus_29059	Chymotrypsin inhibitor	0.31771	0.03075	0.077601	0.14202	0.153944	0.11821	0.08108	0.17324	0.124177	0.0463688
01966Contig_2020	Cip1-interacting zinc finger protein	0.01775	0	0	0	0	0.045392	0.037687	0.06622	0.0497663	0.0147609
13476Locus_737	Clathrin heavy chain	0.12129	0.22782	0.23634	0.19515	0.0641063	0.063665	0	0	0	0
02458Contig_2540	Clathrin interactor 1	0.0027003	0.0035899	0.0035092	0.00326647	0.000491972	0	0	0	0	0
18763Locus_1446	Clathrin light chain	0.0023567	0.022454	0.019369	0.0147266	0.0108231	0.003385	0	0	0	0
03274Contig_3376	Coactosin-like protein	0.033072	0.0073339	0.015168	0.0185246	0.0131933	0.021531	0.1306	0.014101	0.0554107	0.0652218
28003contig_18810	Coactosin-like protein	0.042619	0.034626	0.065452	0.0475657	0.0159973	0.059899	0.27904	0.11634	0.15176	0.113783
18670Locus_1361	Coatomer subunit alpha	0.001185	0.0048539	0.0028309	0.0029566	0.00183768	0	0	0	0	0
08747Locus_12881	Coatomer subunit beta	0	0.005768	0.0059205	0.00584425	0.000107834	0	0	0	0	0
17176Locus_27146	Coatomer subunit delta	0.014854	0.0050654	0.0076378	0.00918573	0.00507457	0.014958	0.0085287	0.010184	0.0112236	0.00333834
28162contig_19011	Coatomer subunit epsilon	0	0.0090814	0.015767	0.0124242	0.00472743	0	0	0	0	0
01869Contig_1904	Coatomer subunit gamma-2	0	0.0016584	0.0048185	0.00323845	0.00223453	0	0	0	0	0
00833Contig_337	Cofilin/actin-depolymerizing factor homolog	1.7459	1.5538	1.1312	1.47697	0.31447	2.3517	1.7994	1.969	2.04003	0.282919
25171contig_14283	Complement component 1 Q subcomponent-binding protein, mitochondrial	0	0.0061274	0.015373	0.0107502	0.00653763	0	0	0	0	0
01388Contig_850	Contactin-associated protein-like 5	0.00095089	0.0043031	0	0.002627	0.00237037	0	0	0	0	0
01437Contig_892	Copper transport protein ATOX1	1.1322	0.3819	0.043637	0.519246	0.557127	1.1572	1.0102	0.74897	0.972123	0.206761
17754Locus_28274	Coronin-1C	0.0023132	0.025245	0.0042179	0.010592	0.0127255	0	0	0	0	0
25466contig_14591	Coronin-7	0.010623	0.0015938	0.012573	0.00826327	0.00585764	0	0	0	0	0
09485Locus_13773	Counting factor associated protein D	0.0043903	0.0202	0.029945	0.0181784	0.0128967	0.035219	0.020547	0.0037205	0.0198288	0.0157615
25971contig_15186	Cullin-associated NEDD8-dissociated protein 1	0.0028032	0.0010952	0	0.0019492	0.00120774	0.010129	0	0	0	0
35281contig_1658	Cystathionine beta-synthase	0.040118	0.042356	0.021641	0.034705	0.011369	0.047944	0.01708	0	0.032512	0.0218241
08276Locus_12359	Cystathionine gamma-lyase	0.033884	0.055716	0.030236	0.0399453	0.0137791	0.041272	0.013754	0.068551	0.0411923	0.0273986
29435contig_432	Cystathionine gamma-lyase	0.20681	0.36602	0.20809	0.260307	0.0915527	0.65126	0.27314	0.49716	0.473853	0.190134
12267Locus_19171	Cystatin-A2	0.73706	0.89929	1.043	0.893117	0.153063	1.5295	2.0531	0.83334	1.47198	0.611911
34224contig_31008	Cytochrome b5	0	0.025435	0.04594	0.0356875	0.0144992	0	0	0.015415	0	0
37761contig_3671	Cytochrome b5	0.16994	0.40024	0.90922	0.493133	0.378293	0.026935	0.038354	0.2625	0.109263	0.13283
01071Contig_564	Cytochrome c	0	0.018802	0.0058461	0.012324	0.0091612	0	0.023763	0.053204	0.0384835	0.0208179
34753contig_1152	Cytochrome c oxidase subunit 6C	0	0.010445	0.039082	0.0247635	0.0202494	0	0	0	0	0
16020Locus_24600	Cytochrome P450 18a1	0	0.0015341	0.0075265	0.0045303	0.00423727	0	0	0	0	0
24496contig_13615	Cytochrome P450 2B11	0.0055486	0.054227	0.099542	0.0531059	0.0470067	0	0	0	0	0
01380Contig_846	Cytochrome P450 2B5	0	0.04106	0.051311	0.0461855	0.00724855	0	0	0	0	0
14415Locus_21783	Cytochrome P450 2C8	0	0.010523	0.036764	0.0236435	0.0185552	0	0	0	0	0
08790Locus_12935	Cytochrome P450 2G1	0	0.0071356	0.017323	0.0122293	0.00720358	0	0	0	0	0
26348contig_15638	Cytochrome P450 2J6	0	0.0013981	0.0068385	0.0041183	0.00384694	0	0	0	0	0
02805Contig_2882	Cytochrome P450 2J6	0	0.0014792	0.021706	0.0115926	0.0143025	0	0	0	0	0
35461contig_1879	Cytochrome P450 2J6	0	0.013005	0.038162	0.0255835	0.0177887	0	0	0	0	0
10939Locus_16450	Cytochrome P450 2U1	0.0019057	0.0056894	0.024736	0.010777	0.012236	0	0	0	0	0
24909contig_14008	Cytochrome P450 2U1	0	0.004109	0.031604	0.0178565	0.0194419	0	0	0	0	0
13466Locus_729	Cytochrome P450 302a1, mitochondrial	0.1729	0.076757	0.050146	0.0999343	0.0645758	0.36763	0.2919	0	0.329765	0.0535492
00832Contig_336	Cytochrome P450 3A11	0	0.0010521	0.0070431	0.0040476	0.00423628	0	0	0	0	0
01072Contig_565	Cytochrome P450 3A11	0	0.0079808	0.0029832	0.005482	0.00353384	0	0	0	0	0
08428Locus_12520	Cytochrome P450 3A2	0	0.0021144	0.011875	0.0069947	0.00690179	0	0	0	0	0
00781Contig_286	Cytochrome P450 3A21	0	0.018354	0.021372	0.019863	0.00213405	0	0	0	0	0
29310contig_323	Cytochrome P450 3A21	0	0.012905	0.048159	0.030532	0.0249283	0	0	0	0	0
29336contig_345	Cytochrome P450 3A21	0.026106	0.070627	0.088279	0.0616707	0.0320395	0	0	0.036202	0	0
14197Locus_21567	Cytochrome P450 3A29	0.014546	0.151	0.057868	0.0744713	0.0697257	0	0	0	0	0
13696Locus_918	Cytochrome P450 3A31	0.012551	0.0051679	0.017447	0.011722	0.00618139	0	0	0	0	0
13731Locus_948	Cytochrome P450 3A4	0.016566	0.0013428	0.010403	0.00943727	0.00765741	0	0	0	0	0
00421Contig_1389	Cytochrome P450 3A4	0.017236	0.057085	0.13044	0.0682537	0.0574225	0	0	0	0	0
18400Locus_1081	Cytochrome P450 3A8	0.0013902	0.0042987	0.0047075	0.00346547	0.00180882	0	0	0	0	0
01084Contig_578	Cytochrome P450 3A8	0	0.005857	0.0025221	0.00418955	0.00235813	0	0	0	0	0
00386Contig_1356	Cytochrome P450 4c3	0	0.11243	0.21165	0.16204	0.0701591	0	0	0	0	0
29160contig_21	Cytochrome P450 CYP12A2	0.25656	0.051227	0.036517	0.114768	0.123016	0.18712	0.13361	0	0.160365	0.0378373
00906Contig_41	Cytoplasmic aconitate hydratase	0.023303	0.0021333	0.0016667	0.00903433	0.0123592	0.0064069	0.0042547	0.0043303	0.0049973	0.00122133
13453Locus_717	Cytosolic purine 5'-nucleotidase	0	0.032643	0.040704	0.0366735	0.00569999	0	0	0	0	0
00821Contig_325	D-3-phosphoglycerate dehydrogenase	0.25514	0.021134	0.0096898	0.0953213	0.138525	0.18824	0.086315	0.21376	0.162772	0.0674317
07881Locus_11944	D-arabinose 1-dehydrogenase	0.0037571	0.0075032	0.011183	0.0074811	0.003713	0	0	0	0	0
34729contig_1128	D-aspartate oxidase	0	0.0037995	0.0098724	0.00683595	0.00429419	0	0	0	0	0
12896Locus_25	D-beta-hydroxybutyrate dehydrogenase, mitochondrial	0.0024492	0.034007	0.048418	0.0282914	0.0235114	0	0	0	0	0
10255Locus_15047	Death-associated protein 1	0	0	0	0	0	0.016102	0.011078	0	0.01359	0.0035525
33999contig_30721	Dehydrogenase/reductase SDR family member 11	0	0.010169	0.037417	0.023793	0.0192672	0	0	0	0	0
34376contig_31270	Dehydrogenase/reductase SDR family member 11	0.0018225	0.026358	0.059771	0.0293172	0.0290874	0.0047891	0	0	0	0
09177Locus_13398	Dehydrogenase/reductase SDR family member 11	0.15564	0.41392	0.23293	0.267497	0.132564	0.13356	0.063139	0.1318	0.1095	0.0401592
22911Locus_7526	Delta(3,5)-Delta(2,4)-dienoyl-CoA isomerase, mitochondrial	0	0.0018222	0.0054132	0.0036177	0.00253922	0.0022567	0	0	0	0
24734contig_13835	Delta(3,5)-Delta(2,4)-dienoyl-CoA isomerase, mitochondrial	0.011513	0.0080617	0.012407	0.0106606	0.00229464	0.0038471	0	0	0	0
03536Contig_3648	Delta-1-pyrroline-5-carboxylate dehydrogenase, mitochondrial	0.15946	0.2714	0.24659	0.225817	0.0587902	0.1104	0.10986	0.016166	0.0788087	0.0542508
29324contig_335	Dihydropteridine reductase	0.046588	0.053879	0.060434	0.0536337	0.00692626	0.089163	0.057959	0.057078	0.0680667	0.0182753
03498Contig_3609	Dihydropyrimidinase	0	0.021178	0.037529	0.0293535	0.0115619	0.0014913	0	0	0	0
09630Locus_13973	Dihydropyrimidine dehydrogenase [NADP(+)]	0.0022341	0	0.0070734	0.00465375	0.0034219	0	0	0	0	0
08532Locus_12632	Dimethylaniline monooxygenase [N-oxide-forming] 5	0	0.0074556	0.005452	0.0064538	0.00141676	0	0	0	0	0
18410Locus_1090	Dimethylaniline monooxygenase [N-oxide-forming] 5	0	0.0027128	0.011834	0.0072734	0.00644966	0	0	0	0	0
29479contig_473	Disks large 1 tumor suppressor protein	0.007727	0.01422	0.011581	0.011176	0.00326539	0.0045732	0	0	0	0
29480contig_473	Disks large 1 tumor suppressor protein	0.0040629	0.016946	0.021449	0.0141526	0.00902337	0.011193	0	0	0	0
17660Locus_28156	DNA-directed RNA polymerase I subunit RPA1	0	0	0	0	0	0.0027895	0	0.0065582	0.00467385	0.00266487
13693Locus_915	DnaJ homolog subfamily A member 2	0	0.0068813	0.0082811	0.0075812	0.000989808	0	0	0	0	0
02871Contig_2946	DnaJ homolog subfamily C member 13	0	0.00070166	0.0021341	0.00141788	0.00101289	0	0	0	0	0
08103Locus_12177	Dolichyl-diphosphooligosaccharide--protein glycosyltransferase 48 kDa subunit	0.0015515	0.037456	0.29586	0.111622	0.160561	0	0	0	0	0
33563contig_29377	Dolichyl-diphosphooligosaccharide--protein glycosyltransferase subunit 1	0.009697	0.057007	0.14605	0.070918	0.0692327	0	0	0	0	0
08006Locus_12072	Dolichyl-diphosphooligosaccharide--protein glycosyltransferase subunit 2	0	0.018552	0.0095109	0.0140314	0.00639302	0	0	0	0	0
40078contig_7793	Dolichyl-diphosphooligosaccharide--protein glycosyltransferase subunit 2	0.033688	0.017198	0.014184	0.02169	0.0104993	0	0	0.010121	0	0
16102Locus_24808	Dolichyl-diphosphooligosaccharide--protein glycosyltransferase subunit DAD1	0	0.10725	0.10015	0.1037	0.00502046	0	0	0	0	0
01497Contig_943	Dolichyl-diphosphooligosaccharide--protein glycosyltransferase subunit STT3A	0.0021384	0.013813	0.0020599	0.00600377	0.00676311	0	0	0	0	0
01754Contig_1789	Dolichyl-diphosphooligosaccharide--protein glycosyltransferase subunit STT3B	0	0.0029605	0.011893	0.00742675	0.00631623	0	0	0	0	0
33902contig_30605	Dynactin subunit 1	0.00059507	0.0047373	0.0027003	0.00267756	0.00207121	0	0	0	0	0
13445Locus_710	Dynactin subunit 3	0	0	0	0	0	0.0068861	0.0041294	0	0.00550775	0.00194928
24852contig_13951	Dynamin	0.0021149	0.0012166	0.003259	0.00219683	0.00102366	0.0011465	0	0	0	0
10378Locus_15290	Dynamin-1	0.020819	0.0037202	0.01527	0.0132697	0.00872313	0.0027152	0	0	0	0
05644Contig_6149	Dynein heavy chain 2, axonemal	0	0	0	0	0	0	0.00057118	0.0011814	0.00087629	0.000431491
16703Locus_26549	Dynein heavy chain, cytoplasmic	0.00028401	0.0014626	0.00048373	0.000743447	0.00063076	0	0	0	0	0
29465contig_462	Dynein light chain 1, cytoplasmic	0.5646	0.89027	0.36721	0.60736	0.264139	0.51871	0.29191	0.47113	0.42725	0.119598
14081Locus_21366	Dynein light chain roadblock-type 2	0.017776	0.028697	0.027042	0.024505	0.00588594	0.022956	0	0	0	0
14846Locus_22359	Dystonin	0.0027561	0.0068846	0.0036639	0.00443487	0.00216954	0.0070263	0.0019381	0.0076177	0.00552737	0.00312243
01281Contig_751	E3 ubiquitin-protein ligase NEDD4	0.00083913	0.0024453	0.0033543	0.00221291	0.00127359	0	0	0	0	0
12824Locus_19	E3 ubiquitin-protein ligase UHRF1	0.042397	0.060038	0.033518	0.0453177	0.0134991	0.021514	0	0.0091202	0.0153171	0.00876374
02247Contig_2308	Early endosome antigen 1	0.010433	0.012427	0	0.01143	0.00140997	0	0	0	0	0
18528Locus_1213	Ecto-NOX disulfide-thiol exchanger 2	0.06014	0.25575	0.061882	0.125924	0.112436	0.21976	0.17378	0.14739	0.18031	0.0366242
35688contig_32416	Ectonucleotide pyrophosphatase/phosphodiesterase family member 1	0.001406	0.0026643	0.014556	0.00620877	0.00725624	0	0	0	0	0
10970Locus_16486	EH domain-containing protein 1	0.02273	0.025758	0.025437	0.0246417	0.00166331	0.019619	0	0.0019527	0.0107858	0.012492
01684Contig_1716	EH domain-containing protein 1	0.042455	0.058981	0.038857	0.0467643	0.0107318	0.037692	0.017399	0.041206	0.032099	0.0128512
25535contig_14672	ELAV-like protein 2	0.0050403	0.014047	0	0.00954365	0.0063687	0.0091196	0.0055142	0.015642	0.0100919	0.00513344
34744contig_1141	ELAV-like protein 4	0.023335	0.068947	0.070648	0.05431	0.0268386	0.0033694	0.0092145	0.011664	0.00808263	0.00426157
13750Locus_964	Electron transfer flavoprotein subunit alpha, mitochondrial	0.017304	0	0	0	0	0.061401	0.060382	0.039373	0.0537187	0.0124342
35683contig_32412	Electron transfer flavoprotein subunit beta	0.035415	0	0	0	0	0.058654	0.062227	0.054658	0.058513	0.00378647
29041contig_119	Elongation factor 1-alpha	0.053557	0.0068992	0.010946	0.0238007	0.025849	0	0.017765	0.003791	0.010778	0.00988111
29042contig_119	Elongation factor 1-alpha	0.61698	0.15827	0.052772	0.276007	0.299965	0.58605	0.61021	0.89023	0.695497	0.169076
28711contig_20015	Elongation factor 1-alpha 1	0	0	0	0	0	0	0.028776	0.016468	0.022622	0.00870307
12733Locus_122	Elongation factor 1-alpha, somatic form	0.071496	0.019714	0.013387	0.0348657	0.0318801	0.084516	0.13524	0.11895	0.112902	0.0258972
01023Contig_522	Elongation factor 1-beta	0.080967	0.040694	0.034913	0.0521913	0.0250875	0.070062	0.15433	0.12305	0.115814	0.0425975
29593contig_563	Elongation factor 1-beta	0.10846	0.076338	0.048465	0.0777543	0.0300226	0.12088	0.22274	0.17142	0.17168	0.0509305
29191contig_232	Elongation factor 1-gamma	0.10512	0.074505	0.11433	0.097985	0.0208492	0.068801	0.080558	0.25019	0.133183	0.101501
08115Locus_12191	Endoplasmic reticulum resident protein 44	0.0051365	0.027837	0.045261	0.0260782	0.02012	0	0	0	0	0
29601contig_569	Endoplasmin	0.22042	0.099267	0.044281	0.121323	0.090117	0.064035	0.21102	0.11563	0.130228	0.074572
18782Locus_1464	Endothelial differentiation-related factor 1 homolog	0.0078307	0	0	0	0	0	0.033008	0.020805	0.0269065	0.00862882
01276Contig_748	Enolase	0.7404	0.76222	1.0446	0.849073	0.169682	0.51899	0.43263	0.43272	0.461447	0.049834
22651Locus_7080	Enoyl-CoA delta isomerase 1, mitochondrial	0.026364	0.041725	0.046605	0.0382313	0.0105631	0.031921	0.066073	0.04401	0.0473347	0.017317
13725Locus_944	Enoyl-CoA hydratase, mitochondrial	0	0	0	0	0	0.0085435	0.022181	0	0.0153623	0.00964317
01657Contig_1688	Epididymal secretory protein E1	0.024184	0.016317	0.016139	0.01888	0.00459426	0.0042746	0	0.027471	0.0158728	0.0164023
13458Locus_720	Epididymal secretory protein E1	0.047271	0.055139	0.07215	0.0581867	0.0127164	0.13176	0.1542	0.22998	0.17198	0.0514674
18368Locus_1046	Epoxide hydrolase 1	0.0032245	0.032459	0.076822	0.0375018	0.037057	0	0	0	0	0
29109contig_173	Epoxide hydrolase 1	0.004624	0.036333	0.094468	0.0451417	0.0455651	0	0	0.0070251	0	0
29744contig_678	Erlin-2-A	0	0.027034	0.066026	0.04653	0.0275715	0	0	0	0	0
16827Locus_26685	Ester hydrolase C11orf54 homolog	0.31494	0.30571	0.19715	0.2726	0.0655044	0.37845	0.23737	0.10229	0.23937	0.138091
34876contig_1273	Estradiol 17-beta-dehydrogenase 2	0.14699	0.29173	0.29578	0.244833	0.084759	0.026758	0.0092923	0.039001	0.0250171	0.0149307
00504Contig_1464	Eukaryotic initiation factor 4A-II	0.0049321	0.0093064	0.0073713	0.00720327	0.00219199	0	0	0.0018597	0	0
00965Contig_464	Eukaryotic initiation factor 4A-II	0.043225	0.029063	0.0119	0.0280627	0.0156864	0.018626	0	0.022671	0.0206485	0.00286025
35552contig_1994	Eukaryotic peptide chain release factor subunit 1	0.0011085	0.0064892	0.0046794	0.00409237	0.00273796	0.0014424	0.001755	0.0035975	0.00226497	0.00116454
13674Locus_895	Eukaryotic translation initiation factor 2 subunit 3, Y-linked	0	0.01574	0.0062193	0.0109797	0.00673215	0	0	0.0021058	0	0
12754Locus_135	Eukaryotic translation initiation factor 2A	0.034975	0.059929	0.015555	0.0368197	0.0222444	0.03328	0.03764	0.025232	0.0320507	0.00629469
02460Contig_2543	Eukaryotic translation initiation factor 3 subunit A	0.005148	0.010196	0.0013736	0.00557253	0.00442649	0	0	0	0	0
14303Locus_21666	Eukaryotic translation initiation factor 3 subunit B	0.011564	0.013115	0.019125	0.0146013	0.00399363	0	0	0	0	0
14407Locus_21777	Eukaryotic translation initiation factor 3 subunit C	0.00063408	0.011405	0.0082171	0.00675206	0.0055329	0	0	0.036943	0	0
09184Locus_13406	Eukaryotic translation initiation factor 3 subunit D	0.0079544	0.0093383	0.028874	0.0153889	0.0116989	0	0	0	0	0
23517Locus_9103	Eukaryotic translation initiation factor 3 subunit G	0.016471	0.0094042	0.0029539	0.0096097	0.00676089	0.021502	0.03876	0.046681	0.0356477	0.0128748
08724Locus_12855	Eukaryotic translation initiation factor 3 subunit I	0.0076207	0.011898	0.016158	0.0118922	0.00426865	0	0	0	0	0
27383contig_17501	Eukaryotic translation initiation factor 3 subunit J	0.0037692	0.074112	0.058804	0.0455617	0.0369939	0.010159	0	0	0	0
17681Locus_28181	Eukaryotic translation initiation factor 3 subunit L	0.0090711	0.0048239	0.0022456	0.0053802	0.00344659	0	0	0	0	0
00307Contig_1278	Eukaryotic translation initiation factor 4 gamma 3	0.0061361	0.0025841	0.0033601	0.00402677	0.00186749	0.0021971	0.0030226	0	0.00260985	0.000583717
24976contig_14071	Eukaryotic translation initiation factor 4B	0.0051339	0.0039106	0	0.00452225	0.000865004	0.0020891	0.0036023	0	0.0028457	0.00106999
34001contig_30723	Eukaryotic translation initiation factor 4H	0.0049284	0.040437	0.010756	0.0187071	0.0190429	0.010246	0.0053466	0	0.0077963	0.0034644
29859contig_773	Eukaryotic translation initiation factor 5	0	0.010938	0.0054944	0.0082162	0.00384921	0.0028481	0	0	0	0
12899Locus_254	Eukaryotic translation initiation factor 5A	0.35927	0.18772	1.2811	0.609363	0.588031	0.26367	0.24079	0.37472	0.29306	0.071639
25448contig_14569	Eukaryotic translation initiation factor 6	0.0094532	0.011967	0.013817	0.0117457	0.0021903	0.010396	0.0064679	0.00975	0.0088713	0.00210632
23489Locus_9035	Extended synaptotagmin-2	0	0.0018037	0.0007328	0.00126825	0.000757241	0	0	0	0	0
07899Locus_11963	FACT complex subunit SPT16	0.51345	0.57167	0.24402	0.443047	0.174803	0.54746	0.25611	0.45644	0.420003	0.149053
13486Locus_742	F-actin-capping protein subunit alpha	0.040935	0.052026	0.07038	0.054447	0.014871	0.014616	0.0057766	0.027092	0.0158282	0.0107093
26165contig_15418	F-actin-capping protein subunit beta	0.056258	0.064711	0.057409	0.0594593	0.00458434	0.033885	0.017133	0.054318	0.035112	0.0186228
31454contig_24932	Failed axon connections	0	0.0076926	0.010331	0.0090118	0.00186563	0	0	0	0	0
34710contig_1111	Far upstream element-binding protein 1	0.0041078	0.0011268	0.001823	0.00235253	0.00155945	0.0022538	0	0.0013717	0.00181275	0.000623739
17701Locus_28208	FAS-associated factor 1	0.0017652	0.0010828	0.00095519	0.00126773	0.000435521	0.0077272	0	0.0014488	0.004588	0.0044395
37380contig_3146	FAS-associated factor 2	0.0019583	0	0.0041267	0.0030425	0.00153329	0	0	0	0	0
31280contig_24757	Fatty acid synthase	0	0.0016968	0.003337	0.0025169	0.0011598	0	0	0	0	0
31993contig_25681	Fatty acid-binding protein	0.08867	0.096793	0.12708	0.104181	0.0202428	0.10988	0	0.16389	0.136885	0.0381908
16087Locus_24786	Fatty acid-binding protein	0.087623	0.12003	0.11619	0.107948	0.0177061	0.25342	0.11	0.12514	0.162853	0.0787975
02079Contig_2143	Fatty aldehyde dehydrogenase	0	0.034523	0.078564	0.0565435	0.0311417	0	0	0	0	0
29412contig_410	Fatty-acid amide hydrolase 2-A	0	0.064725	0.035548	0.0501365	0.0206313	0	0	0	0	0
29122contig_182	Fatty-acid amide hydrolase 2-A	0.0042911	0.058865	0.088851	0.050669	0.0428716	0	0	0	0	0
29155contig_205	Fibrillin-1	0.19263	0.33252	0.89507	0.473407	0.371809	0.047354	0.015217	0.083973	0.048848	0.0344023
01491Contig_938	Filamin-A	0.16048	0.3226	0.18917	0.224083	0.0865155	0.053557	0.0047991	0.085813	0.0480564	0.0407861
00339Contig_1309	FK506-binding protein 15	0.00061123	0.0023571	0	0.00148416	0.00123452	0	0	0	0	0
04014Contig_4189	Flavin reductase (NADPH)	0.015557	0.01177	0	0.0136635	0.00267781	0.0048457	0.010755	0.080752	0.0321176	0.0422222
16807Locus_26658	Flavin reductase (NADPH)	0.027217	0.02147	0.0032657	0.0173176	0.0125039	0.08464	0.024767	0.062313	0.05724	0.0302572
19599Locus_2406	Formimidoyltransferase-cyclodeaminase	0.012632	0.043132	0.046338	0.034034	0.0186039	0	0	0.0026171	0	0
01495Contig_940	Four and a half LIM domains protein 2	0	0.006032	0.002408	0.00422	0.00256255	0	0	0	0	0
12820Locus_187	Fructose-bisphosphate aldolase A	0.82534	1.1139	0.85311	0.930783	0.15919	0.85924	0.59231	0.94591	0.799153	0.184299
40565contig_8789	Fumarate hydratase, mitochondrial	0.013927	0	0	0	0	0.0024866	0.0046568	0.0096801	0.00560783	0.00368985
14446Locus_21815	Fumarylacetoacetase	0.082553	0.22927	0.18591	0.165911	0.0753753	0.30422	0.054816	0.019645	0.126227	0.155146
10851Locus_16345	Fungal protease inhibitor-1	0.027818	0	0.028512	0.028165	0.000490732	0	0	0	0	0
12774Locus_153	Galectin-4	0.0036989	0.012489	0.037073	0.0177536	0.0172987	0	0	0	0	0
30115contig_989	Gamma-aminobutyric acid receptor-associated protein	0.082972	0.025621	0.01035	0.0396477	0.038289	0.14339	0.09181	0.044379	0.093193	0.04952
38748contig_5244	Gamma-interferon-inducible lysosomal thiol reductase	0.0044049	0.033349	0.029008	0.022254	0.0156094	0	0	0.019145	0	0
11419Locus_17175	Ganglioside-induced differentiation-associated protein 1	0	0.0051349	0.0047192	0.00492705	0.000293944	0	0	0	0	0
13617Locus_847	General vesicular transport factor p115	0.006689	0	0.01776	0.0122245	0.00782838	0	0	0	0	0
02421Contig_2498	Glucosamine-6-phosphate isomerase 2	0.0043778	0.020034	0.02608	0.0168306	0.0112001	0.0074755	0	0	0	0
25281contig_14404	Glucosamine-6-phosphate isomerase 2	0.018414	0.033731	0.048445	0.03353	0.0150165	0.004769	0	0.0032538	0.0040114	0.00107141
00777Contig_282	Glucose dehydrogenase [acceptor]	0.13641	0.022787	0.097772	0.0856563	0.0577723	0	0	0	0	0
02113Contig_2179	Glucose dehydrogenase [acceptor]	0.091366	0.083681	0.091142	0.0887297	0.00437371	0	0	0	0	0
02770Contig_2853	Glucose dehydrogenase [acceptor]	0.093515	0.14631	0.083014	0.107613	0.0339214	0	0.0020399	0	0	0
08861Locus_13017	Glucose-6-phosphate isomerase	0.053944	0.071214	0.057455	0.060871	0.00912771	0.027694	0.0053881	0.015932	0.016338	0.0111585
09056Locus_13242	Glucosidase 2 subunit beta	0.016801	0.0043889	0.0081467	0.00977887	0.00636498	0.0061004	0	0	0	0
20753Locus_4026	Glutamate decarboxylase-like protein 1 (Fragment)	0	0.21356	0.013703	0.113631	0.14132	0	0	0	0	0
10912Locus_16410	Glutamate dehydrogenase, mitochondrial	0	0	0.021313	0	0	0.0063752	0	0.27881	0.142593	0.19264
00367Contig_1336	Glutamine synthetase 2 cytoplasmic	0.14722	0.034326	0.062109	0.0812183	0.0588229	0.16276	0.073741	0.26443	0.166977	0.0954144
09483Locus_13771	Glutamine--tRNA ligase	0	0.003141	0.0018431	0.00249205	0.000917754	0	0	0	0	0
26428contig_15746	Glutaredoxin 3	0.015876	0.02641	0.013094	0.01846	0.00702401	0.028027	0	0	0	0
33352contig_28810	Glutaredoxin-C4	0.021061	0.03125	0.1849	0.0790703	0.0917927	0.031729	0.11209	0.03766	0.060493	0.0447826
00981Contig_483	Glutathione S-transferase 1, isoform C	0.79269	0.9877	0.78382	0.854737	0.115235	0.97433	0.76768	0.77938	0.840463	0.116079
03932Contig_4084	Glutathione S-transferase class-mu 26 kDa isozyme 51	0.023905	0.058675	0.050163	0.0442477	0.0181241	0.076779	0.051058	0.065566	0.0644677	0.0128956
23603contig_10005	Glutathione S-transferase kappa 1	0.0062754	0	0	0	0	0.019495	0.021904	0.015159	0.0188527	0.00341807
12971Locus_31	Glutathione S-transferase Mu 1	0.0040034	0.024566	0.011672	0.0134138	0.0103914	0.011022	0	0.021326	0.016174	0.00728603
00982Contig_484	Glutathione S-transferase Mu 1	0.017956	0.018596	0.0057381	0.0140967	0.00724583	0.0025857	0.0068217	0.006656	0.00535447	0.00239925
22631Locus_7052	Glutathione S-transferase Mu 1	0	0.0182	0.040502	0.029351	0.0157699	0.036867	0.0043908	0.0072526	0.0161701	0.017981
04346Contig_4556	Glutathione S-transferase Mu 1	0.040514	0.061548	0.046418	0.0494933	0.010849	0.1027	0.084828	0.074896	0.0874747	0.0140897
01079Contig_571	Glutathione S-transferase Mu 1	0.32245	0.3817	0.37202	0.358723	0.0317843	0.6788	0.49413	0.37518	0.516037	0.152991
29378contig_382	Glutathione S-transferase Mu 1	0.298	0.37324	0.42072	0.363987	0.0618811	0.40754	0.37902	0.32015	0.368903	0.0445647
10842Locus_16332	Glutathione S-transferase Mu 1	0.16304	0.33755	0.79068	0.430423	0.323963	0.57477	0.58652	0.47673	0.546007	0.0602823
13229Locus_517	Glutathione S-transferase Mu 1	0.38653	0.58928	0.46096	0.478923	0.102562	1.1724	0.90134	0.52988	0.867873	0.322565
00843Contig_352	Glutathione S-transferase Mu 1	0.43012	0.61662	0.46171	0.502817	0.0998142	0.46738	0.48703	0.38299	0.4458	0.0552752
29418contig_415	Glutathione S-transferase Mu 1	0.84533	1.9199	1.1811	1.31544	0.549737	1.9174	1.5014	0.96767	1.46216	0.47608
20353Locus_3413	Glutathione S-transferase Mu 1	1.6457	1.4549	2.1817	1.76077	0.376815	2.4608	1.6373	1.7457	1.94793	0.44745
11077Locus_16639	Glutathione S-transferase theta-1	0.011261	0.0044247	0.0064818	0.00738917	0.00350731	0.033564	0.014166	0	0.023865	0.0137165
12705Locus_102	Glyceraldehyde-3-phosphate dehydrogenase 2	0.67174	0.54602	0.12731	0.448357	0.285052	0.85549	0.70744	0.88101	0.814647	0.0937164
00712Contig_215	Glycerol-3-phosphate acyltransferase 3	0.0062764	0.014789	0.022287	0.0144508	0.00801066	0	0	0	0	0
27833contig_18575	Glycerol-3-phosphate dehydrogenase [NAD(+)], cytoplasmic	0.088274	0.11396	0.054926	0.08572	0.0295998	0.12965	0.015638	0.049912	0.0650667	0.0584973
10821Locus_16304	Glycine cleavage system H protein, mitochondrial	0.015096	0.018633	0.037444	0.0237243	0.0120125	0.036414	0.056473	0.026125	0.0396707	0.0154339
13245Locus_530	Glycine--tRNA ligase	0.0064033	0.0044514	0.0021447	0.00433313	0.00213176	0.014919	0.015114	0	0.0150165	0.000137886
29969contig_876	Glycogen debranching enzyme	0	0.0023826	0.0095257	0.00595415	0.00505093	0	0	0	0	0
26675contig_16069	Glycogen phosphorylase	0.00117	0.012945	0.033867	0.015994	0.0165604	0.013384	0	0	0	0
01066Contig_56	Glycogen phosphorylase	0.061048	0.0603	0.0357	0.0523493	0.0144236	0.12966	0.011773	0.020739	0.0540573	0.0656271
01105Contig_595	Glycogenin-1	0.00077779	0	0.0030153	0.00189654	0.00158216	0	0	0	0	0
34826contig_1223	Glycogenin-1	0.023841	0.029875	0.033119	0.028945	0.0047084	0	0.0052244	0	0	0
17219Locus_27218	Glycolipid transfer protein	0.0023074	0.0024555	0.0068305	0.00386447	0.00256973	0.028125	0.014875	0.020265	0.0210883	0.00666326
13228Locus_516	Glyoxalase domain-containing protein 4	0.067987	0.058376	0.090901	0.0724213	0.0167098	0.037019	0.012302	0.0094133	0.0195781	0.0151732
14496Locus_21865	Glyoxylate reductase/hydroxypyruvate reductase	0.0094601	0	0.0021332	0.00579665	0.0051809	0.01466	0.024628	0	0.019644	0.00704844
22506Locus_6829	Glyoxylate reductase/hydroxypyruvate reductase	0.0039159	0.033381	0.021982	0.0197596	0.0148577	0.0037655	0	0.034053	0.0189092	0.0214165
13739Locus_953	Glyoxylate reductase/hydroxypyruvate reductase	0.035104	0.077953	0.071238	0.0614317	0.0230463	0.010773	0.017269	0	0.014021	0.00459337
12919Locus_271	Glyoxylate reductase/hydroxypyruvate reductase	0.19874	0.0032731	0	0.101007	0.138216	0.26047	0.19413	0	0.2273	0.0469095
37235contig_2939	Glyoxylate reductase/hydroxypyruvate reductase	0.62485	0.76056	0.28501	0.556807	0.244968	0.48175	0.46944	0.59822	0.51647	0.0710646
17091Locus_27038	GMP reductase 2	0.0070233	0.0042997	0.0036667	0.00499657	0.00178351	0.0045332	0	0	0	0
01428Contig_885	GMP synthase [glutamine-hydrolyzing]	0.029191	0.022476	0.1258	0.0591557	0.0578133	0.0073835	0.0015026	0.0093675	0.00608453	0.00409019
01145Contig_630	Golgi reassembly-stacking protein 2	0.003871	0.0041196	0.0074904	0.00516033	0.00202172	0.0033906	0	0	0	0
24534contig_13643	Golgi-associated plant pathogenesis-related protein 1	0.0067385	0.0051655	0.0083426	0.00674887	0.00158858	0.18109	0	0	0	0
38244contig_4393	Granulins	0.011245	0.01831	0.0025357	0.0106969	0.00790142	0.0025894	0.011883	0	0.0072362	0.00657157
29323contig_334	Granulins	0.029365	0.026504	0.010034	0.0219677	0.0104334	0.013752	0.039247	0.0091534	0.0207175	0.0162109
14580Locus_21963	GTP cyclohydrolase 1 feedback regulatory protein	0.065737	0.056844	0.049206	0.0572623	0.00827344	0.029094	0.013344	0.011036	0.0178247	0.00982752
22889Locus_7473	GTP-binding nuclear protein Ran	0.05114	0.049639	0.024962	0.0419137	0.0146997	0.14803	0.058161	0.15906	0.12175	0.0553454
18701Locus_1384	GTP-binding protein SAR1b	0.013139	0.023305	0.054374	0.0302727	0.0214824	0.0077289	0	0.025602	0.0166654	0.0126382
00924Contig_424	Guanine nucleotide-binding protein G(I)/G(S)/G(O) subunit gamma-12	0	0.036819	0.067311	0.052065	0.0215611	0	0	0.034618	0	0
31482contig_24957	Guanine nucleotide-binding protein G(q) subunit alpha	0.0038046	0.011334	0.0087149	0.00795117	0.00382236	0	0	0	0	0
13198Locus_489	Guanine nucleotide-binding protein subunit beta-2-like 1	0.014489	0.034373	0.036068	0.02831	0.0119993	0	0	0.031632	0	0
04134Contig_4318	Guanine nucleotide-binding protein-like 1	0	0	0	0	0	0.0059587	0.0099457	0.0053255	0.00707663	0.00250477
11744Locus_17777	Guanosine-3',5'-bis(diphosphate) 3'-pyrophosphohydrolase MESH1	0.0073074	0.013619	0.03016	0.0170288	0.0118017	0.014073	0.011532	0.013053	0.012886	0.00127871
02490Contig_2572	HCLS1-binding protein 3	0.00093352	0.00098112	0.002452	0.00145555	0.000863282	0	0	0	0	0
00804Contig_307	Heat shock 70 kDa protein 4L	0.0067758	0.0081376	0.0015787	0.00549737	0.0034613	0.0086556	0.0028949	0.0033388	0.0049631	0.00320549
00664Contig_181	Heat shock cognate 71 kDa protein	0.32233	0.30537	0.19807	0.275257	0.0673814	0.33091	0.081843	0.34841	0.253721	0.149108
00663Contig_181	Heat shock cognate 71 kDa protein	0.64332	0.76592	0.59141	0.666883	0.0896095	0.87991	0.62654	1.1652	0.89055	0.269488
30047contig_932	Heat shock protein 70 B2	0.0014107	0.0037064	0.0099938	0.00503697	0.00444356	0.023752	0.027142	0.066163	0.039019	0.0235684
13606Locus_84	Heat shock protein 83	0.076232	0.085134	0.085738	0.082368	0.00532251	0.060438	0.013056	0.097124	0.0568727	0.0421473
29103contig_169	Heat shock protein 83	0.74853	0.40572	0.44242	0.532223	0.188224	0.28156	0.11918	0.55989	0.32021	0.222883
29492contig_482	Heat shock protein beta-1	0	0	0	0	0	0	0.0034998	0.011837	0.0076684	0.00589529
17596Locus_28080	Heat shock protein beta-1	0.013454	0	0	0	0	0.063221	0.059563	0.11348	0.0787547	0.0301286
36617contig_2144	Heme-binding protein 1	0.017218	0.013911	0.028518	0.0198823	0.00765932	0.0057247	0	0	0	0
26975contig_16583	Hemocyanin A chain	0.12979	0.34423	0.41197	0.29533	0.147309	0.67861	0.56619	0.22922	0.49134	0.233858
27212contig_17116	Hemocyanin A chain	0.23371	0.45447	0.59692	0.428367	0.183007	1.117	0.61663	0.5687	0.767443	0.303672
05324Contig_5721	Hemocyanin A chain	0.21491	0.52305	0.85807	0.53201	0.321674	1.1682	1.0431	0.72074	0.977347	0.230863
17751Locus_28268	Hemocyanin AA6 chain	0.32372	1.051	1.4547	0.94314	0.573153	1.3593	0.96565	0.76184	1.02893	0.303715
13928Locus_20860	Hemocyanin B chain	0.05675	0.28571	0.33384	0.225433	0.148053	0.54206	0.30562	0.12717	0.32495	0.208119
15059Locus_22713	Hemocyanin B chain	0.13543	0.29999	0.39015	0.27519	0.129158	0.38553	0.24252	0.18762	0.27189	0.102172
15553Locus_23572	Hemocyanin C chain	0.096765	0.33699	0.50175	0.311835	0.203661	0.61645	0.36425	0.19641	0.39237	0.211427
09683Locus_14048	Hemocyanin D chain	0.12726	0.45303	0.49094	0.357077	0.199928	1.112	0.62226	0.29441	0.676223	0.411458
19414Locus_2157	Hemocyanin F chain	0.37962	1.0484	1.3886	0.938873	0.51333	1.6452	1.4027	0.92615	1.32468	0.365819
40715contig_9144	Hemocyanin G chain	0.37239	0.98109	1.2709	0.874793	0.458589	1.34	0.91306	0.75983	1.0043	0.300653
18559Locus_1247	Hepatocyte growth factor-regulated tyrosine kinase substrate	0	0.0050202	0.0023138	0.003667	0.00191371	0.0075318	0	0.0047822	0.006157	0.00194426
02204Contig_2269	Heterogeneous nuclear ribonucleoprotein A1, A2/B1 homolog	0.0076006	0	0	0	0	0.049982	0.02166	0.056731	0.042791	0.0186085
02487Contig_2569	Heterogeneous nuclear ribonucleoprotein A1, A2/B1 homolog	0.049572	0.0016676	0	0.0256198	0.0338735	0.038269	0.029121	0.052672	0.0400207	0.0118728
00443Contig_1408	Heterogeneous nuclear ribonucleoprotein D0	0.11025	0.10356	0.089966	0.101259	0.010336	0.17071	0.27624	0.2579	0.23495	0.0563841
16723Locus_26569	Heterogeneous nuclear ribonucleoprotein H	0	0.0076517	0.0097158	0.00868375	0.00145954	0	0	0	0	0
08229Locus_12311	Heterogeneous nuclear ribonucleoprotein L	0.00083177	0.0017814	0.0023258	0.00164632	0.000756119	0	0	0	0	0
27314contig_17355	Heterogeneous nuclear ribonucleoprotein R	0	0.003172	0	0	0	0.0029513	0	0.003996	0.00347365	0.000738714
02034Contig_2092	Heterogeneous nuclear ribonucleoprotein R	0.01003	0.047514	0.028898	0.028814	0.0187421	0.0021582	0.0020579	0	0.00210805	7.09228e-05
13592Locus_83	Heterogeneous nuclear ribonucleoprotein R	0.05823	0.22794	0.75098	0.345717	0.361081	0	0.00055678	0.0046202	0.00258849	0.00287327
01325Contig_792	Hexokinase type 2	0.011975	0.052046	0.080378	0.048133	0.034369	0.020801	0	0	0	0
01432Contig_889	High mobility group protein DSP1	0.028252	0.13056	0.030776	0.063196	0.0583526	0.073484	0.053509	0.06566	0.0642177	0.0100653
16784Locus_26633	Histidine triad nucleotide-binding protein 1	0.097883	0.011271	0	0.054577	0.0612439	0.13889	0.052309	0.036715	0.0759713	0.0550442
08710Locus_12840	Histone H1	0.0032473	0.01619	0	0.00971865	0.00915187	0.0044616	0	0.036849	0.0206553	0.0229014
01685Contig_1717	Histone H1-III	0.086039	0.095635	0.088896	0.09019	0.00492713	0.0040783	0	0.080764	0.0424212	0.054225
21338Locus_4833	Histone H2A	0.096534	0.22288	0.24171	0.187041	0.0789451	0.0047294	0.024504	0.67798	0.235738	0.383121
00716Contig_219	Histone H2B (Fragments)	0.08512	0.18381	0.3523	0.207077	0.135101	0.012777	0.031732	0.71157	0.252026	0.398089
22614Locus_7030	Histone H3.3	0.049589	0.094666	0.13014	0.091465	0.0403708	0	0	0.36387	0	0
01472Contig_925	Histone H4	0.29583	0.47928	1.1033	0.626137	0.423293	0	0	1.6127	0	0
25067contig_14171	Homogentisate 1,2-dioxygenase	0.018076	0.17846	0.071336	0.0892907	0.0816856	0.11263	0.0073798	0.041357	0.0537889	0.0537151
02252Contig_2313	Hsp90 co-chaperone Cdc37	0.0044011	0.01113	0.0051824	0.0069045	0.00368018	0.053156	0	0	0	0
18746Locus_1425	Hydroxyacyl-coenzyme A dehydrogenase, mitochondrial	0.025565	0.031093	0.067351	0.0413363	0.0226983	0.052723	0.16615	0.13519	0.118021	0.0586302
03403Contig_3511	Hydroxyacylglutathione hydrolase, mitochondrial	0.044594	0.028531	0.058214	0.0437797	0.0148582	0.0074973	0	0	0	0
01229Contig_706	Hypoxia up-regulated protein 1	0.04155	0.0051296	0.00066131	0.0157803	0.0224288	0	0.02221	0	0	0
21375Locus_4873	Immunoglobulin superfamily containing leucine-rich repeat protein	0.05187	0	0.015073	0.0334715	0.0260194	0.072269	0.25991	0	0.16609	0.132682
39403contig_6298	Immunoglobulin superfamily containing leucine-rich repeat protein	0.073306	0.083325	0.032101	0.0629107	0.0271481	0.011348	0.0053584	0.067241	0.0279825	0.0341305
17591Locus_28075	Importin subunit beta-1	0.10173	0.044138	0.084961	0.076943	0.0296214	0.055646	0.0014499	0	0.0285479	0.0383224
00327Contig_13	Importin-7	0.044064	0	0.00087367	0.0224688	0.0305402	0.029346	0.0055013	0.013129	0.0159921	0.0121775
14356Locus_21727	Inorganic pyrophosphatase	0.1497	0.15276	0.15526	0.152573	0.0027847	0.056699	0.077676	0.12657	0.0869817	0.035853
29314contig_328	Inosine-5'-monophosphate dehydrogenase 1b	0.06862	0.092142	0.11403	0.0915973	0.0227099	0.0153	0.002305	0.0044294	0.0073448	0.00697081
10910Locus_16408	Inositol monophosphatase 1	0.025591	0.037253	0.030843	0.031229	0.00584057	0.033247	0.04251	0.024579	0.0334453	0.00896715
01162Contig_648	Insulin-like growth factor 2 mRNA-binding protein 1	0.011256	0.018298	0.017015	0.015523	0.0037506	0.0043042	0.0037866	0.0017357	0.0032755	0.00135839
13370Locus_641	Insulin-like growth factor 2 mRNA-binding protein 3	0.012267	0.012656	0.006975	0.0106327	0.0031736	0.021157	0.025551	0.020681	0.022463	0.00268486
00568Contig_1529	Integrin beta-PS	0	0.005559	0.030862	0.0182105	0.0178919	0	0	0	0	0
19912Locus_2813	Ion transport peptide-like	0.023852	0.045207	0.081404	0.0501543	0.0290932	0.046608	0.039841	0.02582	0.037423	0.0106028
13230Locus_518	Iron/zinc purple acid phosphatase-like protein	0.0033938	0.032554	0.063439	0.0331289	0.0300267	0.074192	0.025115	0.003195	0.0341673	0.0363538
00922Contig_422	Isoaspartyl peptidase/L-asparaginase	0.034279	0.0014854	0	0.0178822	0.0231886	0.076696	0.083822	0.052575	0.071031	0.0163757
18446Locus_1126	Isochorismatase domain-containing protein 2, mitochondrial	0.032373	0.039323	0.045359	0.0390183	0.00649836	0.0060593	0.032629	0.011949	0.0168791	0.0139541
10958Locus_16473	Isocitrate dehydrogenase [NADP] cytoplasmic	0.45946	0.38125	0.373	0.40457	0.0477148	0.5315	0.38304	0.49063	0.46839	0.076688
17651Locus_28145	Isopentenyl-diphosphate Delta-isomerase 1	0	0.0042728	0.016079	0.0101759	0.00834824	0	0	0	0	0
29217contig_256	KH domain-containing, RNA-binding, signal transduction-associated protein 3	0.028573	0.037523	0.02974	0.0319453	0.00486552	0.063508	0.036247	0.079399	0.059718	0.0218242
12797Locus_169	Kielin/chordin-like protein	0.0028942	0.0045482	0.0044097	0.0039507	0.000917573	0.023859	0	0.0080655	0.0159623	0.0111677
08046Locus_12115	Kinesin heavy chain	0.0025498	0.0031058	0.0039979	0.00321783	0.000730522	0	0	0	0	0
15209Locus_22955	Kinesin-like protein KIF3A	0	0.0020828	0.0038962	0.0029895	0.00128227	0	0	0.0028733	0	0
02058Contig_2122	Kunitz-type serine protease inhibitor A (Fragments)	0.042802	0.018801	0.086556	0.0493863	0.034354	0	0	0	0	0
28091contig_18920	Kynurenine formamidase	0	0.0089935	0.0066792	0.00783635	0.00163646	0	0	0	0	0
12999Locus_327	Kynurenine--oxoglutarate transaminase 3	0.011698	0.029265	0.012286	0.0177497	0.0099769	0.0129	0	0	0	0
35708contig_32438	Lambda-crystallin homolog	0.10587	0.15762	0.24391	0.169133	0.0697365	0.13092	0.021318	0.0029674	0.0517351	0.0691872
35673contig_32399	Lambda-crystallin homolog	0.1434	0.21162	0.1976	0.184207	0.0360282	0.082077	0.019124	0.01021	0.037137	0.0391736
36900contig_2508	Lamin Dm0	0.014744	0.039073	0.025341	0.026386	0.0121981	0	0	0	0	0
04914Contig_5207	Lamin-C	0.011662	0.02297	0.015173	0.0166017	0.00578779	0	0	0	0	0
13415Locus_680	Laminin subunit alpha	0.0027489	0.0041061	0.0014813	0.00277877	0.00131265	0	0	0	0	0
02045Contig_2108	Laminin subunit beta-1	0	0.0094555	0.051601	0.0305282	0.0298014	0	0	0	0	0
04954Contig_5258	Laminin subunit gamma-1	0.0046998	0.01488	0.064109	0.0278963	0.0317715	0	0	0	0	0
29790contig_712	Laminin-like protein epi-1	0	0.008343	0.01146	0.0099015	0.00220405	0	0	0	0	0
18801Locus_1484	LanC-like protein 2	0	0.0016235	0.0099415	0.0057825	0.00588171	0	0	0	0	0
07179Locus_10041	La-related protein	0.0061564	0.0065664	0.01257	0.00843093	0.00359039	0.0055433	0.0036672	0	0.00460525	0.0013266
03102Contig_3198	La-related protein 7	0	0.0049722	0.013554	0.0092631	0.00606825	0	0	0	0	0
05901Contig_6547	L-asparaginase	0	0	0	0	0	0.030222	0.021236	0.055722	0.0357267	0.0178899
34554contig_31683	L-cystatin	0.13147	0.5458	0.30517	0.32748	0.208064	0	0	0	0	0
12831Locus_195	Lethal(2) giant larvae protein homolog 1	0.022505	0.0019729	0	0.012239	0.0145184	0.021681	0.016422	0.011677	0.0165933	0.0050042
16678Locus_26524	Leucine-rich repeat-containing G-protein coupled receptor 4	0.76217	0.53502	0.46374	0.586977	0.155852	0.093132	0.16995	0.26416	0.175747	0.0856613
25571contig_14713	Leucine-rich repeat-containing protein 15	0.031629	0.016233	0.068186	0.0386827	0.0266851	0	0	0	0	0
12938Locus_287	Leukocyte elastase inhibitor A	0.015081	0.013831	0.037158	0.0220233	0.0131219	0.011872	0.0044582	0.0083768	0.00823567	0.00370891
19094Locus_1794	Leukocyte receptor cluster member 9	0	0.0040143	0.0019366	0.00297545	0.00146916	0	0	0	0	0
08550Locus_12653	Leukotriene A-4 hydrolase	0	0.015517	0.024944	0.0202305	0.0066659	0.0094279	0	0	0	0
12934Locus_283	Lipase maturation factor 2	0	0.056462	0.077019	0.0667405	0.014536	0	0	0	0	0
00815Contig_318	Long-chain fatty acid transport protein 4	0	0.0033684	0.0020803	0.00272435	0.000910824	0	0	0	0	0
01634Contig_1666	Long-chain-fatty-acid--CoA ligase 1	0.019221	0.016677	0.02515	0.0203493	0.00434773	0.0020778	0	0	0	0
15681Locus_23823	Low molecular weight phosphotyrosine protein phosphatase	0.059287	0.060826	0.063736	0.061283	0.00225943	0.078526	0.034339	0.02103	0.0446317	0.0300982
08361Locus_12450	Lupus La protein	0.0010913	0.003859	0.0035206	0.00282363	0.00150976	0	0	0	0	0
02246Contig_2307	L-xylulose reductase	0	0	0.01389	0	0	0	0.005452	0.006519	0.0059855	0.000754483
28385contig_19394	L-xylulose reductase	0	0.0088545	0.0048573	0.0068559	0.00282645	0.085458	0.052304	0.0035172	0.0470931	0.0412182
01029Contig_526	L-xylulose reductase	0.06098	0.039958	0.063657	0.054865	0.012979	0.20987	0.04924	0.017339	0.0921497	0.103189
21289Locus_4770	Lysine-specific histone demethylase 1A	0.001943	0.0080106	0.016655	0.00886953	0.00739351	0	0	0	0	0
00895Contig_400	Major vault protein	0.090456	0.046517	0.031581	0.0561847	0.030605	0	0	0.10994	0	0
00494Contig_1455	Malate dehydrogenase, cytoplasmic	0.10098	0.26026	0.15504	0.172093	0.0809978	0.1847	0.06869	0.064528	0.105973	0.0682116
02193Contig_2259	Malate dehydrogenase, mitochondrial	0.032772	0.10112	0.068822	0.0675713	0.0341912	0.021885	0.088274	0.087858	0.0660057	0.0382102
01459Contig_911	MAM and LDL-receptor class A domain-containing protein C10orf112	0.034278	0.18056	0.66603	0.293623	0.330704	0	0.00072052	0	0	0
30999contig_23900	Mannose-6-phosphate isomerase	0.0048541	0.014734	0.030755	0.016781	0.0130712	0	0	0	0	0
16114Locus_24831	Medium-chain specific acyl-CoA dehydrogenase, mitochondrial	0.037869	0.17555	0.17363	0.129016	0.0789417	0.055309	0.04101	0.036572	0.044297	0.00979143
28268contig_19196	Mesencephalic astrocyte-derived neurotrophic factor homolog	0.05875	0.04026	0.041941	0.0469837	0.0102245	0.029537	0.23164	0.081401	0.114193	0.104966
40807Locus_26417	Metallothionein	0.034246	0.081571	0.0069703	0.0409291	0.0377467	0	0	0	0	0
10950Locus_16463	Methylglutaconyl-CoA hydratase, mitochondrial	0.0067091	0.0051177	0	0.0059134	0.00112529	0	0.015273	0.0057152	0.0104941	0.00675839
10878Locus_16368	Methylosome subunit pICln	0.0029176	0.020312	0.013955	0.0123949	0.00880152	0.012109	0	0.0049298	0.0085194	0.00507646
01925Contig_1961	Methylthioribulose-1-phosphate dehydratase	0.011959	0.096026	0.039493	0.0491593	0.042859	0.0091938	0.043109	0.014503	0.0222686	0.0182425
00393Contig_1362	Microsomal glutathione S-transferase 3	0	0.095471	0.092287	0.093879	0.00225143	0	0	0	0	0
14381Locus_21753	Microsomal triglyceride transfer protein large subunit	0.033109	0.014853	0	0.023981	0.0129089	0.0024789	0.0025416	0.007764	0.0042615	0.00303342
17605Locus_28088	Microtubule-associated protein RP/EB family member 1	0.013871	0.034496	0.029677	0.0260147	0.0107892	0.00698	0.0053826	0.018005	0.0101225	0.00687298
11402Locus_17142	Microtubule-associated proteins 1A/1B light chain 3A	0.028859	0.027546	0.03883	0.031745	0.00617081	0.080523	0.046981	0.033515	0.053673	0.024208
15440Locus_23359	Microtubule-associated proteins 1A/1B light chain 3C	0	0	0	0	0	0.0096895	0.0078723	0	0.0087809	0.00128495
17193Locus_27172	MIF-like protein mif-2	0.23322	0.30303	0.23487	0.25704	0.0398371	0.55651	0.35528	0.4269	0.44623	0.101998
10928Locus_16431	Migration and invasion enhancer 1	0	0.022893	0.011692	0.0172925	0.0079203	0	0	0	0	0
22598Locus_7007	Mite allergen Lep d 7	0.02509	0.12161	0.074064	0.073588	0.0482618	0.0029015	0	0	0	0
07891Locus_11953	Mite allergen Lep d 7	0.057576	0.51525	0.43186	0.334895	0.243758	0	0	0	0	0
21237Locus_4715	Mitochondrial 10-formyltetrahydrofolate dehydrogenase	0.20309	0.068992	0.075361	0.115814	0.07565	0.080934	0.0053672	0.11655	0.0676171	0.0567751
29819contig_733	Mitochondrial fission 1 protein	0.024574	0.017198	0.024182	0.0219847	0.00415001	0.0098712	0.0080199	0	0.00894555	0.00130907
18009Locus_28791	Mitogen-activated protein kinase 14	0.003637	0.0074733	0.0084591	0.00652313	0.0025476	0	0	0	0	0
13113Locus_418	MOG interacting and ectopic P-granules protein 1	0.29188	0.22748	0	0.25968	0.0455377	0.022002	0.17156	0.19366	0.129074	0.0933831
14651Locus_22067	Monomeric sarcosine oxidase	0.0049704	0.007798	0.046782	0.0198501	0.0233665	0	0	0	0	0
12366Locus_19349	Monomeric sarcosine oxidase	0	0.01225	0.058762	0.035506	0.032889	0	0	0	0	0
00865Contig_374	MOSC domain-containing protein 2, mitochondrial	0	0.027887	0.048105	0.037996	0.0142963	0	0	0	0	0
20034Locus_2991	Motile sperm domain-containing protein 2	0	0.001268	0.0087277	0.00499785	0.0052748	0	0	0	0	0
01993Contig_2048	Mucin-2	0.040386	0.038505	0	0.0394455	0.00133007	0	0	0	0	0
12771Locus_15	Multidrug resistance protein 1	0	0.0011577	0.032226	0.0166918	0.0219686	0	0	0	0	0
22642Locus_7066	Multiple coagulation factor deficiency protein 2 homolog	0	0.0086126	0.0049158	0.0067642	0.00261403	0	0	0	0	0
16120Locus_24838	Muscle LIM protein 1	0.041702	0	0	0	0	0.032184	0.022473	0.12113	0.0585957	0.0543736
13369Locus_64	Muscle-specific protein 20	0.01547	0.10689	0.043909	0.055423	0.046785	0.095353	0.060646	0.12875	0.0949163	0.0340541
18393Locus_1073	Muscle-specific protein 20	0.03893	0.10224	0.033938	0.0583693	0.038075	0.034641	0.008018	0.14429	0.0623163	0.0722285
16450Locus_25670	Myelin expression factor 2	0.0010209	0.0011305	0	0.0010757	7.74989e-05	0.0013184	0	0.0054153	0.00336685	0.00289695
03412Contig_3521	Myelin expression factor 2	0.0029627	0.0071744	0.0090141	0.00638373	0.00310221	0	0	0	0	0
15284Locus_23084	Myelin expression factor 2	0.0066835	0.043619	0.0033629	0.0178885	0.0223451	0.019323	0.016013	0.031413	0.0222497	0.00810642
31446contig_24922	Myophilin	0.07899	0.08598	0.10974	0.09157	0.0161191	0.37456	0.12486	0.2839	0.261107	0.126401
04102Contig_4282	Myosin heavy chain, muscle	0.0036598	0.031395	0.036821	0.0239586	0.0177874	0.076741	0.13151	0.28975	0.166	0.110614
02122Contig_2188	Myosin heavy chain, muscle	0.090175	0.23831	0.20376	0.177415	0.0775019	0.080972	0.16418	0.42537	0.223507	0.179701
10828Locus_16312	Myosin heavy chain, non-muscle	0.00085094	0.0034503	0.01043	0.00491041	0.00495364	0	0	0	0	0
13744Locus_959	Myosin heavy chain, non-muscle	0.13952	0.23631	0.19335	0.189727	0.0484966	0.0031014	0.0065579	0.0098695	0.0065096	0.00338431
16613Locus_26256	Myosin light chain alkali	0	0.0032584	0	0	0	0	0	0.020041	0	0
10786Locus_16240	Myosin light chain alkali	0.059526	0.20551	0.1113	0.125445	0.0740128	0	0.0094389	0.080074	0.0447565	0.0499466
04499Contig_4713	Myosin regulatory light chain 2	0.014601	0.016795	0	0.015698	0.00155139	0.027867	0.082172	0.10549	0.071843	0.039829
14068Locus_21322	Myosin regulatory light chain 2	0.01653	0.068565	0.08877	0.057955	0.0372704	0	0	0	0	0
14416Locus_21784	Myosin regulatory light chain sqh	0.0032111	0.018235	0.045069	0.0221717	0.0212048	0	0	0	0	0
20679Locus_3911	Myosin regulatory light polypeptide 9	0	0.0091173	0.0081944	0.00865585	0.000652589	0	0	0	0	0
11017Locus_16550	Myosin-2 essential light chain	0.10029	0.082294	0.10586	0.096148	0.0123169	0.035056	0.06511	0.12529	0.075152	0.0459475
04245Contig_4441	Myotrophin	0.023017	0.017298	0.013824	0.0180463	0.00464196	0.021855	0.012774	0.023031	0.01922	0.00561328
31382contig_24857	N(4)-(Beta-N-acetylglucosaminyl)-L-asparaginase (Fragment)	0	0.006134	0.0083627	0.00724835	0.00157593	0.0046316	0.008365	0	0.0064983	0.00263991
00751Contig_259	Na(+)/H(+) exchange regulatory cofactor NHE-RF1	0.030159	0.024745	0.016525	0.0238097	0.00686496	0.022243	0.012493	0.019983	0.0182397	0.00510343
30105contig_98	N-acetyl-D-glucosamine kinase	0.10968	0	0	0	0	0.053931	0.16005	0	0.106991	0.0750375
03153Contig_3248	N-acetylneuraminate lyase	0.076189	0.14043	0.22942	0.14868	0.0769479	0.080019	0.056107	0.015102	0.0504093	0.0328314
07722Locus_11388	NADH dehydrogenase [ubiquinone] 1 alpha subcomplex subunit 5	0	0.0088875	0.032514	0.0207008	0.0167065	0	0	0	0	0
31232contig_24713	NADH dehydrogenase [ubiquinone] 1 beta subcomplex subunit 5, mitochondrial	0	0.0028128	0.0075842	0.0051985	0.00337389	0	0	0	0	0
08906Locus_13070	NADH-cytochrome b5 reductase 3	0	0.0040643	0.017384	0.0107242	0.00941845	0	0	0	0	0
12780Locus_156	NADPH--cytochrome P450 reductase	0.010955	0.067362	0.18639	0.0882357	0.0895608	0	0	0	0	0
26473contig_15810	N-alpha-acetyltransferase 25, NatB auxiliary subunit	0	0.0033739	0.0014555	0.0024147	0.00135651	0	0	0	0	0
16254Locus_25143	N-alpha-acetyltransferase 38, NatC auxiliary subunit	0.017962	0.078399	0	0.0481805	0.0427354	0.030927	0.06733	0.062812	0.0536897	0.0198421
10227Locus_14974	Nascent polypeptide-associated complex subunit alpha	0.010218	0.015514	0.004262	0.009998	0.00562923	0.087033	0	0.038339	0.062686	0.0344319
03978Contig_4148	NEDD8	0.18373	0.18131	0	0.18252	0.0017112	0.25267	0.36327	0.31067	0.30887	0.055322
13328Locus_602	Neoverrucotoxin subunit alpha	0.0060079	0.034078	0.026805	0.022297	0.0145679	0	0	0	0	0
03192Contig_3289	Neural-cadherin	0.00033819	0	0.0015248	0.000931495	0.00083906	0	0	0	0	0
02600Contig_2687	Neurocalcin homolog	0	0.0026954	0.00653	0.0046127	0.00271147	0	0	0	0	0
00493Contig_1454	Neuroendocrine convertase 1	0	0.0011775	0.0041456	0.00266155	0.00209876	0	0	0	0	0
01874Contig_1908	Neurogenic locus notch homolog protein 1	0	0.0086624	0.015557	0.0121097	0.00487522	0	0	0	0	0
13558Locus_80	Neurogenic locus notch protein homolog	0	0.017264	0.042754	0.030009	0.0180242	0	0	0	0	0
26213contig_15478	Neuroglian	0	0.0011048	0.0064842	0.0037945	0.00380381	0	0	0	0	0
02244Contig_2303	Neutral ceramidase	0.011781	0.030052	0.077706	0.0398463	0.0340364	0	0	0	0	0
11320Locus_17016	Nicotinamide N-methyltransferase	0.0061948	0.0037737	0	0.00498425	0.00171198	0.021954	0	0	0	0
00474Contig_1438	Nicotinamide N-methyltransferase	0.0055008	0.024559	0.0078885	0.0126494	0.0103829	0.0024239	0	0	0	0
12935Locus_284	Nicotinamide N-methyltransferase	0.019768	0.007831	0	0.0137995	0.00844073	0	0.010106	0	0	0
14429Locus_21799	Nicotinamide N-methyltransferase	0.10821	0.29193	0.071675	0.157272	0.11804	0.66273	0.42407	0.086221	0.391007	0.289673
31427contig_24900	Nodal modulator 3	0	0.01062	0.018007	0.0143135	0.0052234	0	0	0	0	0
29929contig_837	NSFL1 cofactor p47	0.0033424	0.0039261	0.0028115	0.00336	0.000557508	0.019281	0.004586	0	0.0119335	0.0103909
16702Locus_26548	Nuclear protein localization protein 4 homolog	0	0.0013393	0.0087674	0.00505335	0.00525246	0	0	0	0	0
22757Locus_7230	Nuclear transport factor 2	0.0046773	0.0089635	0.030934	0.0148583	0.014086	0.021067	0.011254	0.015919	0.01608	0.00490848
00062Contig_1049	Nucleolin	0.0095167	0.0034778	0	0.00649725	0.00427015	0	0	0.011353	0	0
12928Locus_28	Nucleolin	0	0.011059	0.014739	0.012899	0.00260215	0	0	0	0	0
13182Locus_474	Nucleolysin TIAR	0	0.012964	0.0072461	0.0101051	0.00404317	0	0	0	0	0
40219contig_7998	Nucleoredoxin-like protein 2	0.088934	0.12194	0.12615	0.112341	0.0203803	0.24586	0.16297	0.15775	0.18886	0.0494324
26033contig_15260	Nucleoside diphosphate kinase (Fragment)	0	0	0.012798	0	0	0	0.0086702	0.0064708	0.0075705	0.00155521
00991Contig_490	Nucleoside diphosphate kinase A2	0.26176	0.26151	0.20773	0.243667	0.0311223	0.47269	0.82427	0.55607	0.617677	0.183708
02365Contig_2431	Nucleosome assembly protein 1-like 1	0.023319	0.015784	0.022158	0.0204203	0.00405693	0	0	0.0097108	0	0
10933Locus_16438	NudC domain-containing protein 2	0	0.0097074	0.0044281	0.00706775	0.00373303	0.0039421	0	0	0	0
11126Locus_16711	O-acetyl-ADP-ribose deacetylase MACROD2	0.004508	0.0098047	0.0042165	0.0061764	0.00314558	0.0019475	0	0.0025198	0.00223365	0.000404677
13142Locus_439	Obg-like ATPase 1	0.086913	0.053231	0.059732	0.0666253	0.0178678	0	0	0.012184	0	0
07124Contig_9630	Oplophorus-luciferin 2-monooxygenase non-catalytic subunit	0.69608	0	0.043066	0.369573	0.461751	0.82258	1.2068	0.05614	0.695173	0.585815
01915Contig_1950	Ornithine aminotransferase, mitochondrial	0.020441	0.075745	0.06053	0.0522387	0.0285691	0.004723	0.014526	0.011538	0.0102623	0.00502446
10931Locus_16436	Ovostatin	0.031592	0.082347	0.14099	0.0849763	0.0547464	0	0	0	0	0
04978Contig_5287	Palmitoyl-protein thioesterase 1	0.0097248	0.017674	0.017326	0.0149083	0.00449238	0.011395	0	0.015326	0.0133605	0.00277964
14431Locus_21801	Pantetheinase	0.0015746	0.0032989	0	0.00243675	0.00121926	0.020889	0.0036091	0.27727	0.100589	0.153254
12917Locus_27	Papilin	0.20931	0.051497	0.073787	0.111531	0.0854091	0.027045	0.077969	0.034068	0.0463607	0.0275979
12916Locus_27	Papilin	0.34923	0.17484	0.13686	0.22031	0.113251	0.010333	0.024025	0.095403	0.0432537	0.0456786
21711Locus_5363	Paramyosin	0	0.017129	0.0076654	0.0123972	0.00669178	0	0	0	0	0
08270Locus_12355	Paramyosin	0.09069	0.36136	0.4427	0.29825	0.184296	0	0	0	0	0
33227contig_28555	PContigoldin subunit 1	0.028339	0.0041638	0.016841	0.0164479	0.0120924	0.11935	0.10107	0.064919	0.095113	0.0277001
08659Locus_12779	PContigoldin subunit 4	0	0.0080148	0.003656	0.0058354	0.00308214	0.021778	0	0.0098223	0.0158001	0.00845396
08582Locus_12685	PContigoldin subunit 6	0.030796	0.0041638	0	0.0174799	0.0188318	0.055963	0.040415	0.022622	0.0396667	0.0166831
13175Locus_468	PDZ and LIM domain protein Zasp	0.0042736	0.0058583	0	0.00506595	0.00112055	0.014457	0.0022044	0.017548	0.0114031	0.00811487
33166contig_28365	Peptide methionine sulfoxide reductase	0.010091	0.018911	0.028755	0.0192523	0.00933668	0.01052	0	0	0	0
34992contig_1388	Peptidyl-prolyl cis-trans isomerase	0.12053	0.2182	0.14058	0.15977	0.0515854	0.11237	0.069176	0.020319	0.0672883	0.0460545
01212Contig_690	Peptidyl-prolyl cis-trans isomerase	1.1397	1.0223	0.55106	0.904353	0.311541	1.5315	1.3333	1.2928	1.38587	0.127737
12893Locus_245	Peptidyl-prolyl cis-trans isomerase B	0.047859	0.038523	0.043883	0.0434217	0.00468507	0.074367	0.08754	0.12257	0.0948257	0.0249137
33553contig_29365	Peptidyl-prolyl cis-trans isomerase B	0.12032	0.094915	0.09649	0.103908	0.0142347	0.18308	0.40574	0.14887	0.245897	0.139481
36175contig_33398	Peptidyl-prolyl cis-trans isomerase F, mitochondrial	0.28107	0.15127	0.11505	0.182463	0.0872951	0.28294	0.44666	0.32449	0.351363	0.085104
18041Locus_28861	Peptidyl-prolyl cis-trans isomerase FKBP12	0.058164	0.034724	0.048334	0.047074	0.0117707	0.10065	0.074006	0.043579	0.072745	0.0285564
08623Locus_12742	Peptidyl-prolyl cis-trans isomerase FKBP14	0.25838	0.13654	0.12198	0.1723	0.0749021	0.29154	0.62206	0.24956	0.38772	0.204027
35139contig_1517	Peptidyl-prolyl cis-trans isomerase FKBP4	0.010297	0.03083	0.027351	0.022826	0.010989	0.0032684	0.0053304	0	0.0042994	0.00145805
22303Locus_6443	Peptidyl-prolyl cis-trans isomerase-like 1	0.0079344	0	0.0036257	0.00578005	0.00304671	0	0	0	0	0
32781contig_27188	Perilipin-3	0	0.008713	0.0039781	0.00634555	0.00334808	0	0	0.047916	0	0
00740Contig_248	Peritrophin-1	0.32489	0	0.088232	0.206561	0.167342	0.45841	2.1696	0.21021	0.946073	1.06685
40759contig_9308	Peritrophin-48	0	0.091269	0.011935	0.051602	0.0560976	0	0	0	0	0
29507contig_493	Peroxidase	0	0.0056212	0.004609	0.0051151	0.000715733	0	0	0	0	0
15298Locus_23107	Peroxidasin	0.0040655	0	0	0	0	0.011025	0.070629	0	0.040827	0.0421464
00530Contig_1492	Peroxidasin	0.0020462	0.0044952	0.0221	0.00954713	0.0109398	0.019414	0.052175	0.18482	0.0854697	0.0875853
05063Contig_5390	Peroxidasin	0.21183	0	0.034344	0.123087	0.125502	0.66229	0.69899	0	0.68064	0.0259508
07099Contig_9487	Peroxidasin	0.34002	0	0.034562	0.187291	0.215991	0.41383	1.024	0.033614	0.490481	0.499623
13748Locus_962	Peroxidasin homolog	0.035254	0	0	0	0	0.015294	0.19601	0	0.105652	0.127786
10896Locus_16394	Peroxiredoxin 1	0.22203	0.38454	0.15383	0.253467	0.118524	0.12154	0.14361	0.059775	0.108308	0.0434555
33879contig_30583	Peroxiredoxin-4	0.11533	0.089423	0.078134	0.0942957	0.0190707	0.059871	0.1781	0.0069331	0.0816347	0.0876343
20167Locus_3153	Peroxiredoxin-6	0.043754	0	0	0	0	0.040504	0.0035261	0	0.022015	0.0261473
00553Contig_1514	Peroxisomal multifunctional enzyme type 2	0.0097017	0.078131	0.069432	0.0524216	0.0372513	0.0079249	0.024298	0.0071711	0.0131313	0.00967796
18440Locus_1120	Peroxisomal sarcosine oxidase	0.033391	0.090838	0.1603	0.094843	0.0635492	0.047368	0	0.0036776	0.0255228	0.0308938
03639Contig_3754	Peroxisomal trans-2-enoyl-CoA reductase	0	0.024622	0.014277	0.0194495	0.00731502	0	0	0	0	0
09070Locus_13260	Phenazine biosynthesis-like domain-containing protein	0	0.005163	0.0065856	0.0058743	0.00100593	0	0	0	0	0
13390Locus_659	Phenazine biosynthesis-like domain-containing protein 1	0.016428	0.033454	0.024659	0.024847	0.00851456	0.060191	0	0.0061124	0.0331517	0.0382393
29111contig_175	Phosphatidylethanolamine-binding protein 1	0.044864	0.047849	0.041638	0.0447837	0.00310628	0.016026	0.035219	0.01242	0.0212217	0.0122554
01802Contig_1830	Phosphatidylethanolamine-binding protein 1	0.1519	0.266	0.14952	0.18914	0.0665733	0.15803	0.1625	0.097444	0.139325	0.0363385
34880contig_1277	Phosphatidylinositol transfer protein alpha isoform	0	0.002273	0.01227	0.0072715	0.00706895	0	0	0	0	0
39343contig_6195	Phosphoacetylglucosamine mutase	0.0089893	0.0050045	0.02129	0.0117613	0.00848924	0.017985	0	0	0	0
13580Locus_816	Phosphoenolpyruvate carboxykinase [GTP], mitochondrial	0	0.0025579	0.10837	0.0554639	0.0748205	0.0044931	0	0	0	0
12787Locus_161	Phosphoethanolamine N-methyltransferase	0.082164	0.092575	0.068256	0.0809983	0.0122013	0.047303	0.05245	0.027292	0.0423483	0.0132907
08379Locus_12466	Phosphoglucomutase-1	0.0014197	0.0098146	0.055732	0.0223221	0.0292367	0.028476	0.0042257	0.011999	0.0149002	0.0123827
17039Locus_26976	Phosphoglucomutase-2	0.003768	0.012946	0.0077076	0.00814053	0.00460429	0	0	0	0	0
26096contig_15327	Phosphoglycolate phosphatase	0.0074452	0.020439	0.020712	0.0161987	0.00758201	0.030173	0.0053783	0.0094615	0.0150043	0.0132942
02419Contig_2496	Phospholipid hydroperoxide glutathione peroxidase, mitochondrial	0.052128	0.089511	0.053344	0.0649943	0.0212408	0.13129	0.070304	0.0040759	0.0685566	0.063625
13095Locus_405	Phosphoribosylformylglycinamidine synthase	0.21038	0.15827	0.47786	0.28217	0.171464	0.033986	0.012344	0.045432	0.0305873	0.0168038
16745Locus_26590	Phosphotriesterase-related protein	0.17979	0.28266	0.25561	0.239353	0.053327	0.19772	0.10331	0.052504	0.117845	0.073691
39758contig_7028	Phytanoyl-CoA dioxygenase domain-containing protein 1	0.0022942	0.0037848	0	0.0030395	0.00105401	0	0	0	0	0
00169Contig_1153	Phytanoyl-CoA dioxygenase domain-containing protein 1	0.045939	0.05371	0.039388	0.0463457	0.00716966	0.034397	0	0	0	0
34792contig_1192	Phytanoyl-CoA dioxygenase domain-containing protein 1	0.21723	0.076863	0.10315	0.132414	0.0746192	0.19659	0.20335	0.087048	0.162329	0.0652831
19110Locus_1812	PiggyBac transposable element-derived protein 4	0	0	0	0	0	0.36371	0.020961	0	0.192335	0.24236
00282Contig_1252	Piwi-like protein 1	0	0.0022752	0.0057353	0.00400525	0.00244666	0	0	0	0	0
00350Contig_1320	Plastin-1	0.089456	0.074052	0.14673	0.103413	0.0382964	0.096268	0.055734	0.1133	0.088434	0.0295718
09200Locus_13423	Platelet-activating factor acetylhydrolase IB subunit gamma	0	0.0044706	0.0060964	0.0052835	0.00114961	0	0	0	0	0
13012Locus_337	Polyadenylate-binding protein 1-A	0.049334	0.028191	0.0026904	0.0267385	0.0233557	0.044956	0.011676	0.059542	0.0387247	0.0245339
17876Locus_28453	Polyadenylate-binding protein-interacting protein 1	0.0011369	0.0067251	0.0062118	0.00469127	0.00308885	0.0024389	0.0056052	0	0.00402205	0.00223891
00675Contig_189	Polyubiquitin-A	0.22853	0.22474	0.3679	0.273723	0.0815814	0.57799	0.74567	0.67826	0.667307	0.0843749
00927Contig_426	POTE ankyrin domain family member E	0	0	0	0	0	0.06435	0.19949	4.278	1.51395	2.39469
15415Locus_23312	Pre-mRNA-processing factor 19	0.0020625	0.0031657	0	0.0026141	0.00078008	0	0	0	0	0
37664contig_3530	Prenylcysteine oxidase 1	0	0.0014293	0.0053482	0.00338875	0.00277108	0	0	0	0	0
22585Locus_6994	Probable acyl coa dehydrogenase 6	0.001618	0.011435	0.042111	0.018388	0.0211229	0	0	0	0	0
00024Contig_1019	Probable ATP-dependent RNA helicase DDX4	0.013842	0.0062037	0.0062824	0.00877603	0.00438743	0	0	0	0	0
01831Contig_1867	Probable citrate synthase 2, mitochondrial	0	0	0.002325	0	0	0.013276	0.072207	0.18612	0.0905343	0.0878674
02692Contig_2773	Probable citrate synthase 2, mitochondrial	0.010605	0.010637	0.021187	0.014143	0.0061003	0.011533	0.01128	0.063427	0.0287467	0.0300343
12758Locus_138	Probable glutathione S-transferase 7	0.49047	0.41449	0.42778	0.444247	0.0405784	0.34581	0.4853	0.22637	0.352493	0.129594
16442Locus_25660	Probable imidazolonepropionase	0.0015375	0	0.0099995	0.0057685	0.00598354	0	0	0	0	0
08333Locus_12419	Probable maleylacetoacetate isomerase 1	0.11177	0.20499	0.13707	0.151277	0.0482065	0.08834	0.016813	0.054848	0.0533337	0.0357875
02944Contig_3029	Probable nuclear transport factor 2	0.047623	0.21667	0.095016	0.11977	0.0871997	0.19709	0.10588	0.13085	0.144607	0.0471354
00852Contig_362	Probable phosphoglycerate kinase	0.028583	0.022613	0.0070285	0.0194082	0.0111289	0.089775	0.094973	0.037489	0.074079	0.0317943
13030Locus_35	Probable phosphoserine aminotransferase	0.15288	0.13417	0.13883	0.14196	0.0097398	0.2892	0.15655	0.16566	0.203803	0.0740958
02941Contig_3026	Probable pterin-4-alpha-carbinolamine dehydratase	0.41997	0.49475	0.22443	0.379717	0.139583	1.1068	0.63504	0.8683	0.870047	0.235885
18468Locus_1151	Probable signal peptidase complex subunit 2	0	0.014381	0.02245	0.0184155	0.00570564	0	0	0	0	0
02218Contig_2277	Probable small nuclear ribonucleoprotein E	0.017935	0.020292	0.01775	0.018659	0.00141724	0.031431	0.021985	0.052227	0.0352143	0.0154719
30412contig_21820	Probable small nuclear ribonucleoprotein Sm D1	0	0.0057859	0	0	0	0	0	0.018888	0	0
29214contig_252	Probable sulfite oxidase, mitochondrial	0.02032	0.010216	0.028899	0.0198117	0.00935187	0.017868	0.016103	0	0.0169855	0.00124804
00658Contig_176	Probable uridine nucleosidase 1	0.025966	0.021408	0.02839	0.0252547	0.00354494	0.035436	0.002977	0.015744	0.0180523	0.0163522
04242Contig_4438	Profilin	0.053024	0.030005	0	0.0415145	0.0162769	0.098483	0.018175	0.13075	0.0824693	0.0579708
13563Locus_803	Profilin	0.25124	0.14741	0.06963	0.156093	0.0911159	0.51479	0.36937	0.47828	0.454147	0.0756542
00419Contig_1385	Programmed cell death 6-interacting protein	0.04309	0.007893	0	0.0254915	0.024888	0.015253	0	0.033193	0.024223	0.0126855
08831Locus_12980	Programmed cell death protein 5	0.059837	0	0	0	0	0.11915	0.18692	0.07636	0.127477	0.0557483
16741Locus_26586	Programmed cell death protein 6	0.0052428	0.0086669	0.014305	0.0094049	0.00457595	0.007395	0	0	0	0
27454contig_17682	Programmed cell death protein 6	0.013069	0.020031	0.035296	0.0227987	0.011369	0	0	0	0	0
14497Locus_21866	Proliferation-associated protein 2G4	0.033546	0.0018663	0	0.0177062	0.0224009	0	0	0	0	0
05894Contig_6539	Prolyl 4-hydroxylase subunit alpha-1	0	0.0038608	0.0036502	0.0037555	0.000148917	0	0	0	0	0
28625contig_19857	Prolyl endopeptidase	0.03908	0.048492	0.11652	0.0680307	0.0422559	0.018502	0	0	0	0
21329Locus_4819	Prostamide/prostaglandin F synthase	0.032245	0.028054	0.0070455	0.0224482	0.0135027	0.054138	0	0.049957	0.0520475	0.00295641
12912Locus_267	Protease inhibitor U1-aranetoxin-Av1a	1.4742	0.029689	0.05173	0.51854	0.827699	0.28561	1.8107	0.085876	0.727395	0.94347
11753Locus_17789	Proteasomal ubiquitin receptor ADRM1	0	0.0011536	0.0075798	0.0043667	0.00454401	0	0	0	0	0
13010Locus_336	Proteasome inhibitor PI31 subunit	0.004909	0.0072701	0.0068134	0.00633083	0.00125234	0	0	0	0	0
17626Locus_28110	Proteasome subunit alpha type-1	0.0085047	0.014596	0.01558	0.0128936	0.00383258	0.0022276	0	0	0	0
14322Locus_21688	Proteasome subunit alpha type-2	0.042599	0.066648	0.040305	0.0498507	0.0145921	0.083663	0.015031	0.070335	0.056343	0.0363926
40208contig_7979	Proteasome subunit alpha type-3	0.022865	0.04234	0.035977	0.0337273	0.00993049	0.025742	0.030113	0.058437	0.0380973	0.0177497
21736Locus_5406	Proteasome subunit alpha type-4	0.006266	0.01851	0.028772	0.0178493	0.0112675	0.015348	0	0.0034906	0.0094193	0.00838445
40155contig_7885	Proteasome subunit alpha type-5	0.036585	0.038319	0.032325	0.035743	0.00308443	0.054591	0.010004	0.074104	0.046233	0.0328572
10889Locus_16385	Proteasome subunit alpha type-6	0.015889	0.029434	0.019276	0.021533	0.00704892	0.025356	0.011558	0.018268	0.018394	0.00689986
24892contig_13992	Proteasome subunit alpha type-7	0.020533	0.027436	0.031043	0.0263373	0.00534044	0.022455	0	0.0072306	0.0148428	0.0107653
25494contig_14621	Proteasome subunit beta type-1-B	0.06751	0.076675	0.043383	0.0625227	0.0171972	0.056756	0.035432	0.035188	0.0424587	0.0123825
31247contig_24728	Proteasome subunit beta type-2	0.028874	0.045689	0.042902	0.039155	0.009012	0.15301	0.11651	0.035815	0.101778	0.0599703
12264Locus_19164	Proteasome subunit beta type-3	0.014839	0.03114	0.020819	0.022266	0.00824627	0.032835	0.0073276	0.016589	0.0189172	0.0129121
12263Locus_19164	Proteasome subunit beta type-3	0.016686	0.045162	0.023964	0.028604	0.0147942	0.019551	0	0.031134	0.0253425	0.00819042
21492Locus_5029	Proteasome subunit beta type-4 (Fragment)	0.007052	0.007525	0.012921	0.009166	0.00326051	0.0048063	0	0	0	0
16162Locus_24928	Proteasome subunit beta type-5	0.0045485	0.011472	0.015959	0.0106598	0.00574844	0.013046	0	0	0	0
23614contig_10029	Proteasome subunit beta type-6	0.009872	0.0043014	0.02033	0.0115011	0.00813754	0.0056823	0	0.0034962	0.00458925	0.00154581
26436contig_15757	Proteasome subunit beta type-7	0.012858	0.022899	0.019696	0.0184843	0.00512899	0.108	0.033319	0.013253	0.051524	0.0499281
03090Contig_3187	Protein archease	0.0052528	0.0030463	0.00369	0.00399637	0.00113471	0.0076195	0	0	0	0
03995Contig_4168	Protein canopy homolog 2	0.044102	0.052371	0.035356	0.043943	0.00850861	0.0942	0.13974	0.066007	0.0999823	0.037205
14335Locus_21704	Protein canopy homolog 3	0.024699	0.011915	0.0025255	0.0130465	0.01113	0.0079203	0.045854	0	0.0268871	0.0268232
16948Locus_26852	Protein CutA homolog	0.011212	0.012131	0.0098798	0.0110743	0.0011319	0.018714	0.018259	0.0054868	0.0141533	0.00750883
24977contig_14072	Protein DDI1 homolog 2	0.016064	0.0098953	0.0032337	0.009731	0.00641673	0.022394	0.008184	0.012778	0.014452	0.0072514
13013Locus_338	Protein DEK	0.0011755	0.0012354	0.0030874	0.00183277	0.00108696	0	0	0	0	0
35371contig_1772	Protein disabled	0	0.0035145	0.0060793	0.0047969	0.00181359	0	0	0	0	0
29973contig_88	Protein disulfide-isomerase	0.75766	0.22314	0.38083	0.453877	0.274645	0.85357	0.65138	0.30922	0.604723	0.275158
29972contig_88	Protein disulfide-isomerase	1.8628	1.2711	1.5915	1.57513	0.296189	1.2243	1.621	1.8755	1.5736	0.328177
14145Locus_21515	Protein disulfide-isomerase A3	0.88986	0.5962	0.77163	0.752563	0.147756	0.35689	0.56069	0.71282	0.543467	0.178589
18517Locus_1201	Protein disulfide-isomerase A4	0.023446	0.028721	0.022425	0.024864	0.00337905	0	0.0020163	0.012799	0.00740765	0.00762452
21235Locus_4714	Protein disulfide-isomerase A6	0.053795	0.036582	0.055577	0.0486513	0.0104903	0.023288	0.042128	0.024481	0.0299657	0.0105498
08631Locus_12750	Protein DJ-1	0.12881	0.15068	0.76895	0.34948	0.363436	0.21461	0.31578	0.10884	0.213077	0.103479
00521Contig_1484	Protein DR_1172	0.0015062	0	0	0	0	0.011903	0.002235	0.02351	0.0125493	0.0106522
02040Contig_2102	Protein ERGIC-53	0.015356	0.050861	0.027822	0.0313463	0.018013	0	0	0	0	0
16761Locus_26610	Protein farnesyltransferase/geranylgeranyltransferase type-1 subunit alpha	0.0020275	0.0060735	0.012397	0.00683267	0.00522627	0	0	0	0	0
01776Contig_1811	Protein GDAP2 homolog	0	0.0048251	0.027044	0.0159345	0.0157111	0	0	0	0	0
29364contig_369	Protein hu-li tai shao	0	0.0045536	0.0021128	0.0033332	0.00172591	0.0022832	0.002987	0	0.0026351	0.000497662
40138contig_7856	Protein lethal(2)essential for life	0.0046376	0	0	0	0	0.021268	0.018431	0	0.0198495	0.00200606
32422contig_26476	Protein lethal(2)essential for life	0	0	0	0	0	0.022294	0.05163	0	0.036962	0.0207437
00398Contig_1367	Protein lethal(2)essential for life	0.077641	0	0	0	0	0.088313	0.44615	0	0.267232	0.253029
22669Locus_7103	Protein lethal(2)essential for life	0.03644	0.02357	0.019058	0.026356	0.00901969	0.03234	0	0.013015	0.0226775	0.0136648
28729contig_20040	Protein lethal(2)essential for life	0.1236	0.0028739	0	0.063237	0.0853662	0.14333	0.57721	0.014334	0.244958	0.294879
07541Locus_10703	Protein lethal(2)essential for life	0.26925	0.0028813	0.015683	0.0959381	0.150229	0.16208	0.48276	0.042479	0.229106	0.227665
00313Contig_1283	Protein lethal(2)essential for life	0.23625	0.022889	0	0.12957	0.150869	0.29347	0.39553	0.18639	0.291797	0.10458
00792Contig_297	Protein lethal(2)essential for life	0.2834	0.025837	0	0.154618	0.182125	0.45372	1.394	0.14233	0.66335	0.651635
13283Locus_568	Protein lethal(2)essential for life	0.36186	0.074986	0	0.218423	0.202851	0.14418	0.3058	0.20316	0.217713	0.081787
11362Locus_17080	Protein lin-7 homolog C	0.0090508	0.0023824	0	0.0057166	0.00471527	0	0	0	0	0
00899Contig_403	Protein LSM14 homolog B	0	0	0	0	0	0.023984	0.016123	0.0054255	0.0151775	0.00931531
08066Locus_12136	Protein midA homolog, mitochondrial	0	0.0079753	0.01062	0.00929765	0.00187009	0	0	0	0	0
21708Locus_5358	Protein Mo25	0.001831	0.016952	0.013279	0.0106873	0.00788662	0	0	0	0	0
24039contig_11156	Protein OPI10 homolog	0.01138	0.017634	0.016198	0.0150707	0.00327586	0.0032517	0	0	0	0
19404Locus_2143	Protein phosphatase 1A	0.0067347	0.016194	0.018549	0.0138259	0.00625303	0	0	0	0	0
08524Locus_12624	Protein phosphatase 1E	0.00047528	0	0	0	0	0.0050694	0	0.0012374	0.0031534	0.00270963
09384Locus_13637	Protein ROP	0.007738	0.006689	0.0032744	0.00590047	0.00233394	0	0	0	0	0
03684Contig_3809	Protein SET	0.038828	0.016838	0.0086195	0.0214285	0.0156187	0	0	0.049071	0	0
16764Locus_26613	Protein slit	0.036454	0	0.0076427	0.0220484	0.0203727	0.066501	0.45478	0	0.26064	0.274555
34856contig_1249	Protein TFG	0.0025108	0.0087038	0.016741	0.00931853	0.00713499	0.020603	0.01943	0.0019125	0.0139818	0.0104688
03077Contig_3173	Protein transport protein Sec31A	0.0030047	0.0047044	0.0028644	0.0035245	0.00102423	0.011203	0.0012502	0.00076067	0.00440462	0.00589265
00766Contig_274	Protein transport protein Sec61 subunit alpha isoform 2	0.006768	0.045464	0.030911	0.0277143	0.0195451	0	0	0	0	0
22596Locus_7006	Protein transport protein Sec61 subunit beta	0.03673	0.028197	0.038142	0.0343563	0.00538066	0	0	0	0	0
14604Locus_21990	Protein wos2	0.015258	0.0065197	0.033113	0.0182969	0.0135546	0.012491	0	0	0	0
20103Locus_3073	Protocadherin Fat 1	0.013985	0	0	0	0	0.042447	0.0036074	0.012958	0.0196708	0.0202713
16667Locus_26514	Pseudouridine-5'-monophosphatase	0.008055	0.018481	0.014458	0.0136647	0.00525808	0.0026187	0	0.02928	0.0159494	0.0188524
01338Contig_806	Purine nucleoside phosphorylase	0.12823	0.094131	0.087769	0.103377	0.0217574	0.15806	0.081038	0.1385	0.125866	0.0400351
16340Locus_25397	Putative acyl-CoA-binding protein	0.10015	0.0092762	0	0.0547131	0.0642575	0.32434	0.34537	0.21231	0.294007	0.0715285
05791Contig_6367	Putative ATP-dependent RNA helicase DHX30	0.00066616	0	0.0048406	0.00275338	0.00295177	0.0045845	0.00068886	0.00082853	0.00203396	0.00220993
00680Contig_193	Putative ATP-dependent RNA helicase me31b	0.0074015	0.062572	0.062139	0.0440375	0.0317284	0	0	0	0	0
14495Locus_21864	Putative gamma-glutamyltransferase ywrD	0	0.02153	0.0047727	0.0131514	0.0118492	0	0	0	0	0
36749contig_2303	Putative glycogen [starch] synthase	0	0.00075487	0.0066613	0.00370809	0.00417648	0	0	0	0	0
10596Locus_15821	Putative hydroxypyruvate isomerase	0.020543	0.042187	0.075796	0.0461753	0.0278416	0.055898	0.017525	0.0034906	0.0256379	0.0271293
01115Contig_603	Putative polypeptide N-acetylgalactosaminyltransferase 9	0	0.0066109	0.017283	0.0119469	0.00754631	0	0	0	0	0
28046contig_18866	Putative RNA-binding protein Luc7-like 1	0.089343	0	0	0	0	0.088319	0	0.09441	0.0913645	0.00430699
00086Contig_1074	Putative short-chain dehydrogenase/reductase family 42E member 2	0	0.035079	0.065264	0.0501715	0.021344	0	0	0	0	0
18928Locus_1615	Pyridoxal kinase	0	0.007757	0.013712	0.0107345	0.00421082	0	0	0	0	0
10554Locus_15722	Pyridoxine-5'-phosphate oxidase	0.28181	0.31011	0.13284	0.241587	0.0952345	0.74609	0.2644	0.39958	0.470023	0.248451
01439Contig_894	Pyruvate kinase muscle isozyme	0.11183	0.21064	0.096775	0.139748	0.0618537	0.064403	0.01405	0	0.0392265	0.0356049
33873contig_30576	Pyruvate kinase muscle isozyme	0.18494	0.28117	0.17945	0.215187	0.0572091	0.033438	0.014067	0.042457	0.0299873	0.0145061
13199Locus_49	Rab GDP dissociation inhibitor beta	0.92747	1.2356	1.3535	1.17219	0.21998	1.0258	0.41216	0.81787	0.751943	0.312087
13091Locus_40	Radixin	0.076587	0.015431	0.072587	0.0548683	0.0342122	0.050437	0.017693	0.13143	0.06652	0.0585493
31568contig_25032	Ragulator complex protein LAMTOR3	0.0032674	0	0	0	0	0.013136	0.0083406	0.0060268	0.0091678	0.00362607
00787Contig_292	Ragulator complex protein LAMTOR5	0.039853	0	0	0	0	0.14462	0.065239	0.067824	0.092561	0.0451029
17622Locus_28105	Ran GTPase-activating protein 1	0.00084344	0.0028496	0.0040137	0.00256891	0.00160366	0.0035097	0	0.0013891	0.0024494	0.00149949
21387Locus_4887	Ran-specific GTPase-activating protein	0.0090142	0	0	0	0	0.0067724	0.017442	0.012209	0.0121411	0.00533512
21937Locus_5784	Ras GTPase-activating protein-binding protein 2	0.0010828	0.0039354	0.0048944	0.0033042	0.00198265	0	0	0.0093882	0	0
13599Locus_835	Ras-like GTP-binding protein RHO	0.018475	0.024985	0.0454	0.02962	0.0140482	0	0.0038837	0.0040972	0.00399045	0.000150967
10984Locus_16508	Ras-like GTP-binding protein rhoA	0.02935	0.0081288	0	0.0187394	0.0150057	0.032428	0.061424	0.044089	0.0459803	0.0145902
08994Locus_13171	Ras-related C3 botulinum toxin substrate 1	0.002302	0.007722	0.034375	0.0147997	0.017168	0	0	0	0	0
01049Contig_543	Ras-related protein Rab-11B	0.030925	0.073556	0.091705	0.0653953	0.031201	0.077396	0.086506	0.1019	0.0886007	0.0123856
01420Contig_88	Ras-related protein Rab-1A	0.38606	0.84444	0.86144	0.697313	0.269687	0.39251	0.084388	0.32915	0.268683	0.162718
04171Contig_4359	Ras-related protein Rab-21	0.0043217	0.056534	0.027669	0.0295082	0.0261547	0	0	0.0073283	0	0
00303Contig_1276	Ras-related protein Rab-2A	0.025285	0.067835	0.10821	0.06711	0.0414673	0.021131	0.036325	0.034176	0.030544	0.00822241
12864Locus_223	Ras-related protein Rab-35	0.0089645	0.011901	0.023798	0.0148878	0.00785487	0.017105	0	0	0	0
10480Locus_15517	Ras-related protein Rab-5C	0.048669	0.061025	0.066392	0.0586953	0.00908827	0.036801	0.027911	0.032293	0.032335	0.00444515
19099Locus_1800	Ras-related protein Rab-6A	0.0067398	0.025835	0.013217	0.0152639	0.00971077	0.014934	0	0.0044917	0.00971285	0.00738382
10782Locus_16230	Ras-related protein Rab-7a	0.010999	0.037913	0.031807	0.0269063	0.0141104	0.029068	0	0.037089	0.0330785	0.0056717
35865contig_32608	Ras-related protein Ral-A	0.021395	0.02587	0.031343	0.0262027	0.00498234	0.0048808	0	0.0092215	0.00705115	0.00306934
13014Locus_339	Ras-related protein Rap-1b	0.024104	0.11979	0.063247	0.069047	0.048106	0.027166	0.0036254	0.028282	0.0196911	0.0139245
01363Contig_832	Receptor expression-enhancing protein 5	0.03148	0.07214	0.088028	0.0638827	0.0291643	0.10226	0.0057557	0	0.0540079	0.0682388
38750contig_5245	Receptor expression-enhancing protein 5	0.020902	0.091277	0.11973	0.077303	0.0508743	0.013304	0.0050254	0.0034174	0.00724893	0.00530512
37251contig_2962	Receptor-type tyrosine-protein phosphatase mu	0.079668	0.012861	0.026355	0.039628	0.035326	0.15251	0.5298	0.0097382	0.230683	0.268699
24940contig_14038	Regucalcin	0.037188	0.072867	0.12675	0.078935	0.0450883	0.0089147	0.0038526	0.005678	0.00614843	0.00256363
03645Contig_3761	Remodeling and spacing factor 1	0	0.00037611	0.00091411	0.00064511	0.000380423	0.0015422	0	0	0	0
01168Contig_652	Reticulon-3-B	0.016747	0.0043678	0	0.0105574	0.00875342	0	0.0015879	0.0064231	0.0040055	0.003419
06966Contig_8875	Reticulon-4 receptor-like 2	0.294	0	0.0083481	0.151174	0.201986	0.31933	0.81264	0.026192	0.386054	0.397447
29727contig_666	Retinal dehydrogenase 2	0.30817	0.33428	0.21739	0.286613	0.0613542	0.35617	0.10583	0.015497	0.159166	0.176488
12808Locus_177	Retinal dehydrogenase 2	1.7482	2.5984	2.7224	2.35633	0.530296	1.4079	0.8008	1.2027	1.13713	0.308815
00211Contig_119	Rho GDP-dissociation inhibitor 2	0.09384	0.087029	0.048233	0.0763673	0.0246019	0.12793	0.13242	0.10563	0.121993	0.0143478
19079Locus_1782	Riboflavin kinase	0	0.0031979	0	0	0	0.029136	0.014158	0	0.021647	0.010591
35180contig_1561	Ribokinase	0	0.013774	0.044651	0.0292125	0.0218333	0	0	0	0	0
16812Locus_26664	Ribose-phosphate pyrophosphokinase 1	0.019363	0.033369	0	0.026366	0.00990374	0.0041992	0	0.0025557	0.00337745	0.00116213
20076Locus_3040	Ribosome-binding protein 1	0.3061	0	0.00086829	0.153484	0.215831	0.068977	0.038617	0.072887	0.0601603	0.0187592
20169Locus_3154	Ribulose-phosphate 3-epimerase	0.026023	0.027989	0	0.027006	0.00139017	0.049255	0.007904	0.0089466	0.0220352	0.0235788
18835Locus_1521	RNA 3'-terminal phosphate cyclase	0.0037152	0.0018548	0.0029143	0.0028281	0.000933191	0	0	0	0	0
02127Contig_2193	RNA polymerase II-associated protein 1	0	0	0	0	0	0	0.0014211	0.0051253	0.0032732	0.00261926
02484Contig_2565	RNA-binding protein 12B	0.020909	0.024018	0.019869	0.0215987	0.00215877	0.021217	0.0091494	0	0.0151832	0.00853308
12708Locus_105	RNA-binding protein 47	0.014849	0.01227	0	0.0135595	0.00182363	0.002547	0.0029704	0.0015495	0.00235563	0.000729524
37254contig_2966	RNA-binding protein lark	0	0.0031043	0.012627	0.00786565	0.00673357	0	0	0	0	0
20316Locus_3355	RNA-binding protein squid	0.054177	0.022963	0.0091796	0.0287732	0.0230545	0.048265	0.059421	0.056042	0.054576	0.00572066
01573Contig_1604	RNA-directed DNA polymerase from mobile element jockey	0	0.0023221	0.028614	0.0154681	0.0185912	0	0	0	0	0
26638contig_16021	RWD domain-containing protein 1	0	0.0040812	0	0	0	0	0	0.0081242	0	0
08274Locus_12357	Saccharopine dehydrogenase-like oxidoreductase	0	0.0086202	0.071613	0.0401166	0.0445426	0	0	0	0	0
19768Locus_2608	Saccharopine dehydrogenase-like oxidoreductase	0.11444	0.2851	0.32866	0.242733	0.11322	0.054158	0.022903	0.10231	0.0597903	0.040002
03247Contig_3349 (+1)	SEC14-like protein 4	0	0.0031318	0.015501	0.0093164	0.00874635	0	0	0	0	0
15065Locus_22718	Selenium-binding protein 1-A	0.020249	0.04916	0.04661	0.038673	0.0160065	0	0	0	0	0
18423Locus_1108	Selenoprotein M	0.024972	0.035527	0.014798	0.025099	0.0103651	0	0	0	0	0
14215Locus_21581	Sentrin-specific protease 7	0.019142	0.021756	0.091797	0.0442317	0.0412135	0.037545	0	0.023269	0.030407	0.0100947
14242Locus_21604	Serine protease 30	0.01273	0.00078091	0.0016349	0.0050486	0.00666597	0	0	0	0	0
05373Contig_5779	Serine protease inhibitor 1	0.74521	0.022021	0.057727	0.274986	0.407617	1.318	0.50892	0.1508	0.65924	0.597943
03286Contig_3391	Serine/arginine-rich splicing factor 2	0.0087808	0.0095009	0.0077377	0.00867313	0.000886517	0.0032843	0.0047667	0	0.0040255	0.00104822
14366Locus_21736	Serine/arginine-rich splicing factor 3	0.17673	0.051258	0	0.113994	0.0887221	0.34347	0.3523	0.41684	0.37087	0.0400552
01346Contig_812	Serine/arginine-rich splicing factor 3	0.19482	0.1053	0	0.15006	0.0633002	0.061825	0.0052295	0.04793	0.0383282	0.0294942
01421Contig_880	Serine/threonine-protein kinase OSR1	0	0.0051434	0.0043678	0.0047556	0.000548432	0.0027	0	0	0	0
00322Contig_1294	Serine/threonine-protein phosphatase 2A catalytic subunit alpha isoform	0.014883	0.035585	0.032655	0.0277077	0.0112027	0.0022348	0	0.0059542	0.0040945	0.00263001
22944Locus_7582	Serine/threonine-protein phosphatase 2B catalytic subunit 3	0.0077164	0.0069424	0.0022131	0.00562397	0.00297914	0	0	0	0	0
29780contig_703	Serine/threonine-protein phosphatase PP1-beta catalytic subunit	0	0.0031682	0.014117	0.0086426	0.00774197	0	0	0	0	0
29428contig_427	Serine-arginine protein 55	0.010196	0.028863	0	0.0195295	0.0131996	0	0	0	0	0
13227Locus_515	Serpin B3	0.079128	0.069712	0.11865	0.0891633	0.0259666	0.03575	0.0095779	0.07103	0.038786	0.0308383
25700contig_14855	Serpin B6	0.01091	0.017329	0.075148	0.0344623	0.0353807	0	0	0	0	0
20943Locus_4312	Serrate RNA effector molecule homolog	0.0054577	0.0017495	0	0.0036036	0.00262209	0.010478	0	0.002178	0.006328	0.00586899
07866Locus_11930	S-formylglutathione hydrolase	0.033357	0.14211	0.068726	0.0813977	0.0554728	0.04763	0.0045154	0	0.0260727	0.0304866
05104Contig_5446	Short-chain collagen C4 (Fragment)	0.25758	0.11622	0	0.1869	0.0999566	0	0	0	0	0
06583Contig_7853	Short-chain collagen C4 (Fragment)	0.79497	0.012797	0.0406	0.282789	0.44378	0.35061	1.2733	0.067046	0.563652	0.630716
11146Locus_16737	Short-chain dehydrogenase/reductase family 16C member 6	0	0.014987	0.011135	0.013061	0.00272378	0	0	0	0	0
10924Locus_16424	Short-chain specific acyl-CoA dehydrogenase, mitochondrial	0.0048306	0.0048235	0.032062	0.0139054	0.0157241	0	0	0	0	0
02960Contig_3046	Signal peptidase complex catalytic subunit SEC11A	0	0.0053767	0.02311	0.0142433	0.0125393	0	0	0	0	0
01661Contig_1692 (+1)	Signal peptidase complex catalytic subunit SEC11A	0.0061109	0.050589	0.13891	0.0652033	0.067595	0	0	0.0052435	0	0
00953Contig_452	SLIT and NTRK-like protein 4	0.0036511	0.011401	0	0.00752605	0.00548001	0	0	0.0027889	0	0
14203Locus_21573	SLIT and NTRK-like protein 6	0.018543	0.020629	0.04887	0.0293473	0.0169393	0.0019343	0	0.0026016	0.00226795	0.000471852
00596Contig_1554	Slit homolog 1 protein	0.014683	0.002163	0.040868	0.019238	0.0197504	0	0	0	0	0
01326Contig_793	Slit homolog 2 protein	0.07822	0.16807	0.28256	0.176283	0.102417	0	0	0.0044018	0	0
38723contig_5222	Slit homolog 2 protein (Fragment)	0.011793	0.033325	0.034025	0.026381	0.0126384	0	0	0	0	0
27836contig_18580	Slit homolog 2 protein (Fragment)	0.048082	0.035457	0.10603	0.0631897	0.037634	0	0	0.0031167	0	0
19630Locus_2453	Slit homolog 3 protein	0.0042244	0.019033	0.020001	0.0144195	0.00884244	0	0	0	0	0
02538Contig_2621	Small glutamine-rich tetratricopeptide repeat-containing protein beta	0	0.0046641	0.0019427	0.0033034	0.00192432	0	0	0	0	0
30472contig_21975	Small nuclear ribonucleoprotein F	0	0.034793	0.029671	0.032232	0.0036218	0	0	0	0	0
00387Contig_1357	Small ubiquitin-related modifier	0.041271	0.056537	0.016841	0.0382163	0.0200235	0.11529	0.16292	0.12987	0.136027	0.0244046
14664Locus_22088	S-methyl-5'-thioadenosine phosphorylase	0.016727	0.033174	0.067301	0.0390673	0.0257969	0	0	0	0	0
14663Locus_22088	S-methyl-5'-thioadenosine phosphorylase	0.038101	0.037741	0.073188	0.0496767	0.0203622	0.010928	0	0.015442	0.013185	0.00319188
13546Locus_791	Sodium/potassium-transporting ATPase subunit alpha	0	0.0046846	0.018286	0.0114853	0.00961764	0	0	0.0025792	0	0
00682Contig_194	Soma ferritin	0.22994	0.23596	0.35434	0.273413	0.0701492	0.040543	0.10905	0.15186	0.100484	0.0561507
29114contig_177	Soma ferritin	4.6134	6.3651	8.3609	6.44647	1.87507	3.1331	3.4454	4.6483	3.74227	0.800034
13504Locus_758	Sorbitol dehydrogenase	0.0096405	0.0063833	0.033358	0.0164606	0.0147239	0	0	0	0	0
12271Locus_19176	Sorting nexin-12	0.19954	0.12379	0.1163	0.146543	0.046049	0.17603	0.35265	0.17569	0.23479	0.10207
29531contig_512	Sorting nexin-2	0.050949	0.033007	0.029734	0.0378967	0.0114215	0.033514	0.0067685	0.014112	0.0181315	0.0138184
03469Contig_3577	Sorting nexin-6	0.11674	0.027842	0.053804	0.0661287	0.0457125	0.028973	0.044035	0.025851	0.032953	0.00972341
31457contig_24935	Spectrin alpha chain	0.43623	0.56079	0.79258	0.596533	0.180844	0.010114	0.0017836	0.10677	0.0395559	0.058358
13043Locus_360	Spectrin beta chain	0.10648	0.19407	0.21943	0.173327	0.0592633	0.0032077	0.00059976	0.022249	0.00868549	0.0118185
18373Locus_1052	Spectrin beta chain, brain 4	0	0.00014217	0.00081127	0.00047672	0.000473125	0	0.00059883	0	0	0
03133Contig_3230	Spectrin beta chain, non-erythrocytic 5	0	0.00073885	0.0051623	0.00295057	0.00312785	0	0	0.00043257	0	0
01490Contig_937	Spermidine synthase	0.1533	0.061103	0.030525	0.0816427	0.0639127	0.08699	0.061534	0.091013	0.0798457	0.0159854
02998Contig_3088	Spidroin-2 (Fragment)	0.066534	0	0	0	0	0.015502	0.062606	0.1287	0.068936	0.0568639
13454Locus_718	Spliceosome RNA helicase DDX39B	0.0016029	0.0080423	0.014458	0.0080344	0.00642755	0	0	0.0018597	0	0
19343Locus_2076	Splicing factor, proline- and glutamine-rich	0	0.0092453	0.0014534	0.00534935	0.00550971	0	0	0.0019587	0	0
17620Locus_28103	Staphylococcal nuclease domain-containing protein 1	0.164	0.055286	0.050089	0.0897917	0.0643188	0.013856	0.039233	0.064578	0.0392223	0.025361
00742Contig_250	Stathmin	0.024634	0.007536	0.0032028	0.0117909	0.0113315	0.024301	0.015258	0.039538	0.0263657	0.012271
31970contig_25641	Stonustoxin subunit alpha	0.29732	0.095848	0	0.196584	0.142462	0	0	0	0	0
13051Locus_366	Stress-70 protein, mitochondrial	0.0039548	0.0061738	0	0.0050643	0.00156907	0	0.0017044	0.028673	0.0151887	0.0190697
01351Contig_820	Stress-induced-phosphoprotein 1	0.061359	0.080703	0.015896	0.0526527	0.0332692	0.00751	0	0.0034097	0.00545985	0.00289935
08309Locus_12392	Succinyl-CoA ligase [ADP-forming] subunit beta, mitochondrial (Fragment)	0.0044812	0	0	0	0	0.0065662	0.0064207	0	0.00649345	0.000102884
14183Locus_21553	Sulfotransferase 1 family member D1	0.054229	0.016256	0.012221	0.0275687	0.0231765	0.017854	0.031299	0.0066726	0.0186085	0.0123305
12867Locus_226	Sulfotransferase 1 family member D1	0.068573	0.011712	0.02871	0.0363317	0.0291867	0.037678	0.034663	0.033237	0.0351927	0.00226738
29476contig_471	Sulfotransferase 1 family member D1	0.14707	0.056596	0.021871	0.075179	0.0646351	0.34608	0.083773	0.19787	0.209241	0.131523
08237Locus_12318	Sulfotransferase 1C2	0.0055484	0.010434	0.018005	0.0113291	0.00627636	0	0	0.0038967	0	0
16308Locus_25308	Sulfotransferase 1C2	0.0069465	0.033544	0.011559	0.0173498	0.0142129	0.048066	0.010389	0.0068602	0.0217717	0.0228398
19034Locus_1731	Sulfotransferase 1C2	0.032185	0.0051057	0	0.0186453	0.019148	0.051154	0.022283	0	0.0367185	0.0204149
38735contig_5233	Sulfotransferase 1C4	0.015496	0.015649	0.023464	0.018203	0.0045568	0.0341	0	0.0072746	0.0206873	0.0189684
36139contig_33215	Sulfotransferase 1C4	0.022711	0.021161	0.020834	0.0215687	0.00100271	0.019947	0.0098372	0	0.0148921	0.00714871
03717Contig_3847	Sulfotransferase family cytosolic 1B member 1	0.015534	0.020036	0.0164	0.0173233	0.00238881	0.013674	0.0053746	0	0.0095243	0.00586856
18535Locus_1221	Superoxide dismutase [Cu-Zn]	0.84514	1.3101	0.56786	0.9077	0.375054	1.1786	0.75358	0.95811	0.96343	0.21256
31517contig_24986	Superoxide dismutase [Mn], mitochondrial	0.010337	0.027183	0.043257	0.0269257	0.0164615	0.017042	0.021538	0.012007	0.0168623	0.00476804
01135Contig_620	Sushi, nidogen and EGF-like domain-containing protein 1	0.038854	0.088418	0.29566	0.140977	0.136232	0.0066678	0.0090212	0.0060744	0.00725447	0.00155854
29059contig_130	Symplekin	0.060042	0.013385	0.008354	0.0272603	0.028501	0	0.014171	0.062642	0.0384065	0.0342742
13686Locus_908	Synaptic vesicle membrane protein VAT-1 homolog-like	0.0062284	0.019587	0.0317	0.0191718	0.0127409	0.0047636	0	0	0	0
34648contig_1055	Synaptonemal complex protein 2-like	0	0	0	0	0	0.0012176	0.001828	0.0017992	0.00161493	0.000344402
03657Contig_3778	Syntaxin-1A	0	0.0061164	0.0059508	0.0060336	0.000117097	0	0	0	0	0
19228Locus_1937	Syntaxin-7	0.012761	0.023965	0.015039	0.017255	0.0059216	0	0	0	0	0
18730Locus_1410	Talin-2	0.022372	0.010236	0.009029	0.013879	0.00737987	0.0013577	0.00091742	0.0035522	0.00194244	0.00141137
03456Contig_3568	T-complex protein 1 subunit alpha	0.0041344	0	0	0	0	0.0070679	0	0.0023166	0.00469225	0.00335968
01321Contig_789	T-complex protein 1 subunit beta	0.012665	0.01735	0.02142	0.017145	0.0043811	0	0	0	0	0
07897Locus_11960	T-complex protein 1 subunit delta	0.0035308	0	0	0	0	0.024006	0.014586	0.0023467	0.0136462	0.0108602
17722Locus_28230	T-complex protein 1 subunit epsilon	0.0093215	0.00929	0.0016162	0.00674257	0.00443959	0.012097	0.0061804	0.0094271	0.00923483	0.00296298
00291Contig_1264	T-complex protein 1 subunit gamma	0.03292	0.010659	0.0022636	0.0152809	0.0158422	0.035483	0.0064858	0	0.0209844	0.0205041
14311Locus_21674	T-complex protein 1 subunit theta	0.0198	0	0	0	0	0.012442	0	0.018155	0.0152985	0.0040397
01716Contig_1750	T-complex protein 1 subunit zeta	0.0075861	0.011063	0	0.00932455	0.00245854	0.024666	0.012523	0.011822	0.016337	0.00722164
00633Contig_1587	Thioredoxin	0.80512	1.3173	0.4151	0.84584	0.452476	1.0595	0.54971	0.89048	0.83323	0.259672
22980Locus_7663	Thioredoxin domain-containing protein 17	0.10501	0.090969	0.21942	0.138466	0.0704586	0.05256	0.029085	0	0.0408225	0.0165993
19988Locus_2934	Thioredoxin domain-containing protein 5	0	0.0078339	0.0066337	0.0072338	0.00084867	0	0	0	0	0
18666Locus_1358	Thioredoxin reductase 1, cytoplasmic	0.010061	0.028502	0.035156	0.024573	0.0130007	0.01126	0	0	0	0
05953Contig_6634	Thioredoxin-related transmembrane protein 1	0	0.0074906	0.012625	0.0100578	0.00363057	0	0	0	0	0
06205Contig_7056	Thioredoxin-related transmembrane protein 1	0	0.039735	0.053583	0.046659	0.00979201	0	0	0	0	0
04288Contig_4492	THO complex subunit 4	0.011635	0	0	0	0	0.0039148	0	0.026292	0.0151034	0.0158231
13900Locus_20769	Thymidine phosphorylase	0.055147	0.093265	0.043968	0.0641267	0.0258462	0.084216	0.048123	0.095274	0.075871	0.0246583
37617contig_3471	Thymosin beta	0	0	0	0	0	0.049578	0.024189	0	0.0368835	0.0179527
19588Locus_2390	Tigger transposable element-derived protein 6	0.026779	0.021068	0.02638	0.0247423	0.00318831	0.025193	0.012923	0.019189	0.0191017	0.00613547
22897Locus_7491	Titin	0.00086893	0.0052692	0.003563	0.00323371	0.00221854	0	0	0	0	0
10745Locus_16139	Titin	0	0.0040213	0.0032897	0.0036555	0.000517319	0	0	0	0	0
06043Contig_6786	Titin	0.0014788	0.0041296	0.0056845	0.0037643	0.00212651	0.0064887	0.00079348	0.027413	0.0115651	0.014017
20272Locus_3294	Titin	0	0.0091038	0.00362	0.0063619	0.00387763	0	0	0	0	0
18417Locus_1102	Toll-interacting protein	0.001632	0.0048705	0.013744	0.00674883	0.00627066	0.032227	0.0049021	0	0.0185645	0.0193216
20513Locus_3658	TOM1-like protein 2	0.0043412	0.0011699	0.0029741	0.0028284	0.00159066	0.0091514	0	0	0	0
22041Locus_5962	TOM1-like protein 2	0.0070208	0.024911	0.025477	0.0191363	0.0104961	0.003325	0	0	0	0
04547Contig_4766	TPPP family protein CG4893	0.0051314	0.0059773	0	0.00555435	0.000598142	0	0.01289	0	0	0
25013contig_14116	Trafficking protein particle complex subunit 3	0.0079241	0.0044741	0.0027692	0.0050558	0.00262622	0	0.0032705	0	0	0
34919contig_1319	TRAF-type zinc finger domain-containing protein 1	0.10943	0.12878	0.1691	0.13577	0.0304429	0.29756	0.26782	0.24879	0.27139	0.0245802
01696Contig_1727	Trans-1,2-dihydrobenzene-1,2-diol dehydrogenase	0	0	0	0	0	0.029482	0.0043936	0.0029164	0.012264	0.0149295
39352contig_6212	Transaldolase	0.10055	0.26105	0.14504	0.16888	0.0828633	0.18925	0.090613	0.19737	0.159078	0.059431
08740Locus_12872	Transcription elongation factor B polypeptide 1	0.033325	0	0	0	0	0.006074	0.036185	0	0.0211295	0.0212917
00090Contig_1077	Transcription elongation factor B polypeptide 2	0.011447	0.0040101	0.0056581	0.0070384	0.00390587	0	0	0	0	0
08482Locus_12582	Transcription elongation factor S-II	0	0.007901	0.012273	0.010087	0.00309147	0.0020809	0	0	0	0
14209Locus_21578	Transcription factor BTF3 homolog 4	0.13224	0.053494	0	0.092867	0.0556818	0.33974	0.27652	0.25287	0.28971	0.0449119
18854Locus_1546	Transcription factor HIVEP2	0.00025614	0.0017156	0.0014283	0.00113335	0.000773146	0.0028901	0	0.00043278	0.00166144	0.00173759
04052Contig_4228	Transferrin	0.34015	0.0042882	0.01716	0.120533	0.190303	0.65003	0.10512	1.648	0.80105	0.782448
33910contig_30616	Transitional endoplasmic reticulum ATPase	0.11464	0.0085296	0.010173	0.0444475	0.060794	0	0	0.058559	0	0
14171Locus_21539	Transketolase-like protein 2	0.62664	0.094599	0.098786	0.273342	0.305972	0.73885	0.28635	0.27069	0.431963	0.265887
32740contig_27124	Translation elongation factor 2	0.11704	0.1798	0.19258	0.16314	0.0404319	0.10528	0.051397	0.038433	0.0650367	0.0354494
00736Contig_241	Translation elongation factor 2	0.28605	0.24435	0.28623	0.27221	0.0241276	0.20554	0.17807	0.23075	0.204787	0.0263481
34313contig_31158	Translation factor GUF1 homolog, mitochondrial	0	0	0	0	0	0.0022587	0.0018727	0.0097094	0.0046136	0.00441731
09197Locus_13417	Translational activator GCN1	0	0.0024786	0.0085036	0.0054911	0.00426032	0	0	0	0	0
00862Contig_371	Translationally-controlled tumor protein homolog	0.015793	0.0089125	0.0040051	0.0095702	0.00592141	0.047769	0.033094	0.048195	0.0430193	0.00859823
29693contig_639	Translationally-controlled tumor protein homolog	0.028358	0.04963	0	0.038994	0.0150416	0.10267	0.039053	0.25848	0.133401	0.112895
13324Locus_60	Translationally-controlled tumor protein homolog	0.32039	0.18279	0.028842	0.177341	0.14585	0.44235	0.75882	0.87582	0.69233	0.224254
31229contig_24710	Translin	0.0096775	0.0060789	0.010943	0.0088998	0.00252358	0.0050033	0	0.0064395	0.0057214	0.00101555
29184contig_226	Translocon-associated protein subunit alpha	0	0.0068979	0.019128	0.0130129	0.00864799	0	0	0	0	0
03209Contig_3308	Translocon-associated protein subunit beta	0.0044484	0.02365	0.071957	0.0333518	0.0347843	0	0	0	0	0
14208Locus_21577 (+1)	Translocon-associated protein subunit delta	0	0.0040537	0.009943	0.00699835	0.00416436	0	0	0	0	0
13671Locus_892	Transmembrane emp24 domain-containing protein 2	0	0.007534	0.01521	0.011372	0.00542775	0	0	0	0	0
20073Locus_3036	Transmembrane emp24 domain-containing protein 3	0	0.0024991	0.012733	0.00761605	0.00723646	0	0	0	0	0
21611Locus_5209	Transmembrane emp24 domain-containing protein bai	0.023711	0.035247	0.053773	0.037577	0.0151658	0	0	0	0	0
13649Locus_874	Transmembrane emp24 domain-containing protein eca	0	0.01396	0.020694	0.017327	0.00476166	0	0	0	0	0
28753contig_20063	Transmembrane protein 120A	0	0.064433	0.04105	0.0527415	0.0165343	0	0	0	0	0
12817Locus_184	Trifunctional enzyme subunit beta, mitochondrial	0.0079152	0	0.0060548	0.006985	0.0013155	0.0049024	0	0	0	0
29189contig_231	Trifunctional purine biosynthetic protein adenosine-3	0.04081	0.020868	0.014275	0.0253177	0.0138158	0.028815	0	0	0	0
27806contig_18543	tRNA-specific adenosine deaminase 1	0.075003	0.03135	0.034671	0.047008	0.0243012	0.051125	0.04166	0	0.0463925	0.00669277
17673Locus_28171	Tropomodulin	0.0012415	0.011441	0.0087586	0.00714703	0.00528728	0	0	0	0	0
01195Contig_675	Tropomyosin	0.14091	0.24594	0.1169	0.167917	0.0686284	0.063616	0.10411	0.48756	0.218429	0.233952
13076Locus_383	Tropomyosin	0.22806	0.1998	0.11794	0.181933	0.0571928	0.008648	0.022524	0.13832	0.0564973	0.0711993
07161Contig_9847	Tropomyosin-2	0.018339	0.03341	0.42047	0.157406	0.227944	0.64751	0.83502	3.055	1.51251	1.33912
39243contig_5994	Troponin C	0	0.0058721	0	0	0	0	0	0.026641	0	0
11171Locus_16775	Troponin C	0.011567	0.051632	0.032872	0.0320237	0.020046	0.0115	0.027673	0.023501	0.0208913	0.00839638
34808contig_1204	Troponin I	0	0.023279	0.0043476	0.0138133	0.0133865	0	0	0	0	0
16728Locus_26573	Troponin T, skeletal muscle	0.014968	0.057146	0.017762	0.0299587	0.0235863	0	0.0031451	0.0046945	0.0039198	0.00109559
11219Locus_16855	Tubulin alpha-1 chain	0.037393	0.14379	0.075721	0.0856347	0.0538868	0.14969	0	0.086237	0.117963	0.044868
09453Locus_13736	Tubulin beta chain	0.073427	0.026136	0.033195	0.0442527	0.025511	0.20636	0.013697	0.22938	0.149812	0.11844
02732Contig_2816	Tubulin-folding cofactor B	0.0085841	0.028594	0.0061537	0.0144439	0.0123144	0.010882	0	0	0	0
27158contig_17002	Tubulin-specific chaperone A	0.089211	0.014164	0	0.0516875	0.0530662	0.067578	0.18544	0.088684	0.113901	0.0628472
14189Locus_21559	Tumor protein D52	0.18233	0.053831	0.056811	0.0976573	0.0733438	0.15035	0.17637	0.16664	0.164453	0.0131471
25720contig_14878	Twinfilin-2	0.015545	0.02058	0.025995	0.0207067	0.00522615	0.0034306	0	0	0	0
03770Contig_3909	Twitchin	0	0.004316	0	0	0	0	0	0.0093516	0	0
16206Locus_25019	Twitchin	0	0.074556	0.054741	0.0646485	0.0140113	0	0	0	0	0
23787contig_9480	Twitchin	0	0.092326	0.068258	0.080292	0.0170186	0	0	0	0	0
32868contig_27438	Twitchin	0	0.12896	0.047663	0.0883115	0.0574857	0	0	0	0	0
31423contig_24896	U24-ctenitoxin-Pn1a	0	0.0035505	0.013009	0.00827975	0.00668817	0.16459	0	0.72845	0.44652	0.398709
01706Contig_1739	U24-ctenitoxin-Pn1a	0.022633	0.12517	0.058417	0.06874	0.0520421	0.39881	0.27763	0.17	0.282147	0.114472
29038contig_117	U24-ctenitoxin-Pn1a	0.12734	0.10299	0.076603	0.102311	0.0253753	0.03482	0	0	0	0
00063Contig_105	U24-ctenitoxin-Pn1a	0.13161	0.35898	0.28368	0.25809	0.115825	0.011704	0.042416	0.038342	0.0308207	0.0166804
29502contig_489	U24-ctenitoxin-Pn1a	2.0691	2.1971	1.8076	2.0246	0.198526	0.26642	0.31966	0.86374	0.483273	0.330567
19026Locus_1719	U3-aranetoxin-Ce1a	0.08873	0.049806	0.085006	0.074514	0.0214786	0	0	0	0	0
09303Locus_13545	U6 snRNA-associated Sm-like protein LSm1	0	0.003129	0.0051194	0.0041242	0.00140743	0.011533	0	0	0	0
15694Locus_23838	U6 snRNA-associated Sm-like protein LSm2	0.0064006	0.024532	0.018311	0.0164145	0.00921327	0.018071	0	0	0	0
16847Locus_26716	U6 snRNA-associated Sm-like protein LSm3	0	0.010369	0.016964	0.0136665	0.00466337	0.034593	0	0.010104	0.0223485	0.0173163
28995contig_20792	U6 snRNA-associated Sm-like protein LSm6	0.073357	0.076695	0.032676	0.0609093	0.0245077	0.063779	0.015574	0.050006	0.0431197	0.0248294
20454Locus_3567	U6 snRNA-associated Sm-like protein LSm7	0.010762	0.010312	0	0.010537	0.000318198	0.0069884	0.012622	0.0091202	0.00957687	0.00284443
34017contig_30739	U8 snoRNA-decapping enzyme	0.0064602	0.0090692	0.035738	0.0170891	0.016203	0.045926	0	0	0	0
40042contig_7683	U9-ctenitoxin-Pr1a	0.011471	0	0.010108	0.0107895	0.000963787	0	0.020364	0	0	0
07984Locus_12047	Ubiquilin-4	0.0033183	0.010327	0.007048	0.00689777	0.00350676	0.022897	0.0013898	0.0088094	0.0110321	0.0109245
00557Contig_1519	Ubiquitin carboxyl-terminal hydrolase 14	0	0.0032049	0.0034957	0.0033503	0.000205627	0.0014995	0	0	0	0
00274Contig_1246	Ubiquitin carboxyl-terminal hydrolase 5	0.0091715	0.0073879	0.0039412	0.00683353	0.00265885	0.0044268	0	0	0	0
34666contig_1067	Ubiquitin carboxyl-terminal hydrolase 7	0.0021361	0.0033344	0.0031253	0.00286527	0.000640073	0	0	0	0	0
34504contig_31578	Ubiquitin carboxyl-terminal hydrolase isozyme L3	0.035449	0.050073	0.025195	0.0369057	0.0125028	0.079507	0	0.010944	0.0452255	0.0484814
02782Contig_2864	Ubiquitin thioesterase OTUB1	0.011359	0.0038025	0.012921	0.00936083	0.0048766	0.010081	0.010276	0.0065164	0.0089578	0.00211656
11193Locus_16814	Ubiquitin-60S ribosomal protein L40	0.12891	0.66618	0	0.397545	0.379907	2.9659	5.2346	5.6083	4.60293	1.42997
00737Contig_242	Ubiquitin-conjugating enzyme E2 G1	0.008172	0.0061084	0.0075149	0.0072651	0.00105423	0.0077935	0	0	0	0
32185contig_26024	Ubiquitin-conjugating enzyme E2 L3	0.0058401	0.0097147	0.0039469	0.00650057	0.00294008	0.0082374	0.0047194	0	0.0064784	0.0024876
02183Contig_2250	Ubiquitin-conjugating enzyme E2 L3	0.14111	0.1347	0.091505	0.122438	0.0269801	0.21299	0.22559	0.19404	0.210873	0.0158811
09240Locus_13470	Ubiquitin-conjugating enzyme E2 N	0.0073442	0	0	0	0	0.0064429	0	0.0084267	0.0074348	0.00140276
25533contig_14669	Ubiquitin-conjugating enzyme E2 variant 2	0.019403	0.016387	0.020367	0.018719	0.00207629	0.012144	0.014354	0.02255	0.0163493	0.00548245
01702Contig_1733	Ubiquitin-conjugating enzyme E2-17 kDa	0.0076017	0	0.01829	0.0129459	0.00755777	0.050809	0.072763	0.062261	0.0619443	0.0109804
04331Contig_4540	Ubiquitin-fold modifier 1	0.26006	0	0	0	0	0.65033	0.52949	0.2965	0.492107	0.179853
22600Locus_7009	Ubiquitin-fold modifier-conjugating enzyme 1	0.0079149	0.015051	0.014894	0.01262	0.00407546	0.018949	0.0044385	0	0.0116937	0.0102605
01252Contig_725	Ubiquitin-like modifier-activating enzyme 1	0.12292	0.078414	0.08425	0.0951947	0.0241875	0.079558	0.0079565	0.09091	0.0594748	0.0449758
00695Contig_202	Ubiquitin-like modifier-activating enzyme ATG7	0.002717	0.0026406	0.0024503	0.00260263	0.000137344	0.0030955	0	0	0	0
10693Locus_16033	Ubiquitin-like-conjugating enzyme ATG3	0.019747	0	0	0	0	0.0083091	0	0.0099309	0.00912	0.00114679
18883Locus_1572	UDP-glucose 4-epimerase	0	0.041378	0.0075546	0.0244663	0.0239168	0.0022245	0	0	0	0
18760Locus_1441 (+1)	UDP-glucose:glycoprotein glucosyltransferase 1	0.011115	0.00074116	0.010915	0.00759039	0.00593245	0	0	0	0	0
00758Contig_265	UMP-CMP kinase	0.0081051	0	0	0	0	0.039593	0.020608	0	0.0301005	0.0134244
11487Locus_17294	Unc-112-related protein	0	0.0045846	0.012488	0.0085363	0.00558855	0	0	0	0	0
02863Contig_2940	Uncharacterized phosphotransferase YvkC	0	0.0016604	0.0068326	0.0042465	0.0036573	0	0	0	0	0
34734contig_1132	Uncharacterized protein CG3556	0	0.0018533	0.020251	0.0110522	0.0130091	0	0	0	0	0
00495Contig_1456	Uncharacterized protein PF11 0207	0.031106	0.12704	0.17853	0.112225	0.0748202	0.03281	0.011078	0.082363	0.0420837	0.0365361
13697Locus_92	Uncharacterized protein PF11_0207	0.0057774	0.043084	0.08839	0.0457505	0.0413708	0	0	0.031841	0	0
12772Locus_150	Uncharacterized protein PF11_0207	0.1031	0.1027	0.12741	0.11107	0.0141523	0.049158	0	0.1663	0.107729	0.0828319
13698Locus_92	Uncharacterized protein PF11_0207	0.12016	0.080354	0.19708	0.132531	0.0593382	0.057317	0	0.017536	0.0374265	0.0281294
28353contig_19342	Uncharacterized protein U88	0.10009	0.13658	0.26691	0.16786	0.0876987	0.086597	0.010831	0.17403	0.090486	0.081669
29858contig_772	Uncharacterized protein ZK1073.1	0.086536	0.079883	0.031201	0.0658733	0.0302108	0.07488	0.063376	0.10461	0.0809553	0.0212778
10131Locus_14787	Uncharacterized serpin-like protein TK1782	0.018457	0.019944	0.032068	0.0234897	0.00746617	0	0	0	0	0
15235Locus_23000	unknown protein	0.006822	0	0	0	0	0.0072072	0.0028814	0.0088058	0.00629813	0.00306503
37149contig_2830	unknown protein	0.018186	0	0	0	0	0.00097977	0.0086806	0.013806	0.00782212	0.00645607
21889Locus_5686	unknown protein	0	0	0	0	0	0.021565	0	0.0066106	0.0140878	0.0105744
13385Locus_655	unknown protein	0	0	0	0	0	0.020121	0.0077453	0.018676	0.0155141	0.00676666
14061Locus_21303	unknown protein	0	0	0.038876	0	0	0.011078	0.037916	0	0.024497	0.0189773
13184Locus_476	unknown protein	0.010575	0	0	0	0	0.0082587	0.043306	0	0.0257823	0.0247822
05786Contig_6359	unknown protein	0	0	0	0	0	0.011664	0.02294	0.061169	0.0319243	0.0259466
32880contig_27477	unknown protein	0.037545	0	0	0	0	0	0.024098	0.041757	0.0329275	0.0124868
13618Locus_848	unknown protein	0.072802	0	0	0	0	0.025709	0.041112	0	0.0334105	0.0108916
29085contig_152	unknown protein	0.050373	0	0	0	0	0.058511	0.10901	0.04745	0.071657	0.032818
18043Locus_28871	unknown protein	0	0	0	0	0	0.084007	0.076712	0	0.0803595	0.00515834
17150Locus_27109	unknown protein	0.062639	0	0	0	0	0.087609	0.11801	0	0.102809	0.0214968
09039Locus_13225	unknown protein	0.038318	0	0	0	0	0.11908	0.2568	0.035893	0.137258	0.11157
06273Contig_7174	unknown protein	0.0091911	0	0	0	0	0.15508	0.1522	0	0.15364	0.00203647
04421Contig_4636	unknown protein	0.021118	0	0	0	0	0.039116	0.36944	0.057754	0.155437	0.185566
00348Contig_1318	unknown protein	0	0	0	0	0	0.17105	0.10757	0.21336	0.163993	0.0532469
12945Locus_290	unknown protein	0.0082923	0	0	0	0	0.71522	0.31201	0.27982	0.435683	0.24262
08446Locus_12540	unknown protein	0.0014379	0.0010265	0.0014103	0.00129157	0.000229969	0	0	0	0	0
05334Contig_5733	unknown protein	0.00193	0.0022481	0	0.00208905	0.000224931	0.005543	0.0066283	0	0.00608565	0.000767423
17478Locus_27690	unknown protein	0.0039403	0.0021486	0	0.00304445	0.00126692	0.013836	0.0058874	0	0.0098617	0.00562051
29446contig_444	unknown protein	0.0019658	0	0.0051125	0.00353915	0.00222505	0	0	0	0	0
03376Contig_3481	unknown protein	0.0027114	0.0053781	0	0.00404475	0.00188564	0.00083399	0	0.0053821	0.00310804	0.003216
06755Contig_8219	unknown protein	0.006337	0.0024057	0	0.00437135	0.00277985	0.029606	0.017073	0.029547	0.0254087	0.00721896
00147Contig_1132	unknown protein	0.001752	0.0077454	0.0054955	0.00499763	0.00302756	0.060712	0	0	0	0
34806contig_1203	unknown protein	0.0061709	0.0072291	0.0017077	0.0050359	0.00293047	0.0046555	0.0021041	0.0075099	0.0047565	0.00270431
14239Locus_21601	unknown protein	0.007568	0.0046386	0.0031268	0.00511113	0.00225799	0.11061	0.15451	0.22369	0.162937	0.057009
37395contig_3170	unknown protein	0.0017736	0.0079567	0.0076304	0.0057869	0.00347945	0	0	0	0	0
26021contig_15247	unknown protein	0.0030593	0	0.0089505	0.0060049	0.00416571	0	0	0	0	0
03056Contig_3154	unknown protein	0	0.0060488	0.0064996	0.0062742	0.000318764	0	0	0	0	0
14484Locus_21851	unknown protein	0.00051475	0.017377	0.0028584	0.00691672	0.00913435	0.0048173	0	0	0	0
00189Contig_117	unknown protein	0.013491	0.0025741	0	0.00803255	0.00771941	0.0063926	0.0074567	0	0.00692465	0.000752432
08479Locus_12576	unknown protein	0.0073516	0	0.0093805	0.00836605	0.00143465	0	0	0	0	0
01121Contig_609	unknown protein	0.0035829	0.0011621	0.021445	0.00873	0.0110778	0	0	0	0	0
06832Contig_8419	unknown protein	0.012696	0.011111	0.0041067	0.00930457	0.00457071	0	0	0	0	0
14272Locus_21634	unknown protein	0.012051	0.0049403	0.010947	0.00931277	0.00382669	0	0	0	0	0
07068Contig_9304	unknown protein	0.010411	0	0.0083497	0.00938035	0.00145756	0	0	0	0	0
00845Contig_355	unknown protein	0	0.010935	0.0082014	0.0095682	0.00193295	0	0	0	0	0
09710Locus_14099	unknown protein	0.013888	0.0052836	0	0.0095858	0.00608423	0.007	0	0.0029274	0.0049637	0.00287976
10007Locus_14564	unknown protein	0	0.013106	0.0065113	0.00980865	0.00466316	0	0	0	0	0
08112Locus_12188	unknown protein	0.011462	0.0020143	0.02023	0.0112354	0.00910996	0	0	0.0067524	0	0
12872Locus_23	unknown protein	0.012061	0.012105	0	0.012083	3.11127e-05	0.15289	0.16554	0.19034	0.16959	0.0190507
37182contig_2870	unknown protein	0	0.0035583	0.02134	0.0124492	0.0125736	0.10995	0.039982	0.69281	0.280914	0.358424
14186Locus_21556	unknown protein	0.022944	0.0027123	0	0.0128281	0.014306	0.014945	0.0073496	0	0.0111473	0.00537076
13461Locus_724	unknown protein	0.0057477	0.020543	0	0.0131454	0.0104619	0	0	0	0	0
14234Locus_21597	unknown protein	0.024875	0.011393	0.0040429	0.013437	0.0105654	0.016266	0.25831	0.018961	0.0978457	0.138973
03078Contig_3174	unknown protein	0.0054153	0.022528	0.014717	0.0142201	0.00856716	0.018055	0.0031841	0.0060335	0.00909087	0.00789282
32843contig_27361	unknown protein	0.0022742	0.023837	0.016975	0.0143621	0.0110163	0.0032381	0	0	0	0
38263contig_4427	unknown protein	0	0.01038	0.02173	0.016055	0.00802566	0	0	0	0	0
22663Locus_7095	unknown protein	0.012182	0.014916	0.021713	0.0162703	0.00490771	0	0	0	0	0
30523contig_22120	unknown protein	0.030709	0.0088663	0.011376	0.0169838	0.0119525	0	0	0	0	0
14265Locus_21625	unknown protein	0.04564	0.0046804	0.0011635	0.0171613	0.0247259	0.023645	0.18216	0.004711	0.070172	0.0974454
00810Contig_313	unknown protein	0	0.0092246	0.025427	0.0173258	0.0114568	0	0	0	0	0
29394contig_396	unknown protein	0.0026815	0.035446	0.015481	0.0178695	0.0165123	0	0	0.021478	0	0
31628contig_25094	unknown protein	0.0021666	0.010095	0.042987	0.0184162	0.021645	0.0062223	0	0.023187	0.0147046	0.0119959
28336contig_19308	unknown protein	0.027586	0.010193	0	0.0188895	0.0122987	0.01671	0.0097538	0.0069256	0.0111298	0.00503524
22599Locus_7008	unknown protein	0	0.010112	0.028312	0.019212	0.0128693	0	0	0	0	0
05602Contig_6089	unknown protein	0.023184	0.02328	0.018698	0.0217207	0.00261815	0.057028	0.0066001	0.013511	0.025713	0.0273388
10639Locus_15919	unknown protein	0.022621	0.023604	0.023501	0.023242	0.000540262	0.025727	0.034168	0.013333	0.0244093	0.0104798
00934Contig_434	unknown protein	0.020462	0.034317	0.020893	0.025224	0.00787772	0.010139	0.027371	0	0.018755	0.0121849
18425Locus_1109	unknown protein	0.0037612	0.02079	0.052555	0.0257021	0.024765	0	0	0	0	0
27883contig_18635	unknown protein	0.031385	0	0.020818	0.0261015	0.007472	0	0	0	0	0
15160Locus_22875	unknown protein	0.01428	0	0.038061	0.0261705	0.0168157	0	0	0	0	0
10947Locus_16459	unknown protein	0.01912	0.036556	0.023	0.0262253	0.00915454	0.0030514	0	0	0	0
23906contig_9977	unknown protein	0.036692	0.016106	0	0.026399	0.0145565	0	0	0	0	0
19165Locus_1870	unknown protein	0	0.01124	0.04381	0.027525	0.0230305	0	0	0	0	0
30287contig_21352	unknown protein	0.016191	0.019045	0.055124	0.03012	0.0217011	0	0	0	0	0
14137Locus_21509	unknown protein	0.022457	0.067611	0.014589	0.0348857	0.0286127	0	0	0	0	0
13423Locus_686	unknown protein	0	0.061518	0.013941	0.0377295	0.033642	0	0	0	0	0
01158Contig_644	unknown protein	0.077453	0.03569	0.0076822	0.0402751	0.0351107	0	0	0	0	0
19660Locus_2485	unknown protein	0.036816	0	0.043791	0.0403035	0.00493207	0	0	0	0	0
00847Contig_358 (+2)	unknown protein	0.079593	0	0.0062246	0.0429088	0.0518793	0	0	0	0	0
12888Locus_240	unknown protein	0.083627	0.003925	0	0.043776	0.0563578	0.022464	0.012784	0	0.017624	0.00684479
18462Locus_1146	unknown protein	0.056287	0.046131	0.031455	0.0446243	0.0124844	0.0033229	0.042818	0.061106	0.035749	0.029533
37892contig_3845	unknown protein	0.076621	0.016529	0	0.046575	0.0424915	0	0.022784	0.083034	0.052909	0.0426032
38671contig_5134	unknown protein	0.041495	0.059842	0.044618	0.0486517	0.00981611	0.017174	0	0.18741	0.102292	0.120375
11413Locus_17165	unknown protein	0.12022	0.015904	0.015056	0.0503933	0.0604732	0.052891	0.023928	0	0.0384095	0.0204799
29210contig_250	unknown protein	0.024744	0.079424	0	0.052084	0.0386646	0.016263	0	0	0	0
08767Locus_12907	unknown protein	0.034858	0.081413	0.047263	0.0545113	0.024109	0.025865	0	0	0	0
08586Locus_12690	unknown protein	0.0067779	0.043393	0.11632	0.055497	0.0557651	0.015848	0.015816	0.022133	0.0179323	0.00363792
00779Contig_284	unknown protein	0.056312	0.051928	0.064437	0.057559	0.00634705	0.0046382	0	0.015173	0.0099056	0.00744923
03066Contig_3164	unknown protein	0.11802	0.045016	0.02257	0.0618687	0.0499068	0.086968	0.3088	0.16502	0.186929	0.112527
29747contig_68	unknown protein	0.069745	0.035461	0.082147	0.062451	0.0241826	0.046261	0.005542	0.061472	0.0377583	0.0289182
12757Locus_137	unknown protein	0.12912	0	0.0020364	0.0655782	0.0898617	0.0022995	0	0	0	0
00579Contig_1538	unknown protein	0	0.012303	0.12096	0.0666315	0.0768321	0	0	0	0	0
13450Locus_714	unknown protein	0.11998	0	0.016775	0.0683775	0.072977	0.11968	0.41461	0	0.267145	0.208547
11049Locus_16597	unknown protein	0.18329	0.019632	0.0043846	0.0691022	0.099183	0.20904	0.20099	0	0.205015	0.00569221
17185Locus_27162	unknown protein	0.13198	0.069046	0.02016	0.0737287	0.0560569	0.021142	0.029107	0	0.0251245	0.00563211
29250contig_28	unknown protein	0.14294	0.011236	0	0.077088	0.0931288	0.17671	0.16742	0.20682	0.18365	0.0205964
31559contig_25024	unknown protein	0	0.031552	0.13551	0.083531	0.0735094	0	0	0	0	0
33269contig_28617	unknown protein	0.13899	0.05428	0.064546	0.0859387	0.0462297	0	0	0	0	0
12889Locus_241	unknown protein	0	0.13947	0.042393	0.0909315	0.0686438	0	0	0	0	0
01020Contig_52	unknown protein	0.10309	0.12789	0.050076	0.0936853	0.0397504	0.05508	0.040034	0.09263	0.0625813	0.0270885
13787Locus_998	unknown protein	0.0013998	0.029372	0.25522	0.0953306	0.139173	0	0	0	0	0
17990Locus_28750	unknown protein	0.098909	0.12699	0.066791	0.0975633	0.0301221	0.10596	0.027639	0.056381	0.0633267	0.0396198
07847Locus_11908	unknown protein	0.12853	0.09138	0.078291	0.0994003	0.0260621	0	0.039804	0.01532	0.027562	0.0173128
18476Locus_1162	unknown protein	0.17355	0	0.025834	0.099692	0.104451	1.2575	0.90329	0.010118	0.723636	0.642804
34070contig_30803	unknown protein	0.062406	0.093702	0.17512	0.110409	0.0581847	0.086037	0.0079047	0	0.0469709	0.0552479
00714Contig_217	unknown protein	0.016651	0.10751	0.21464	0.112934	0.0991059	0	0	0.15271	0	0
35605contig_32103	unknown protein	0.16883	0.054393	0.11821	0.113811	0.0573452	0.063836	0.060932	0.030832	0.0518667	0.0182743
29249contig_28	unknown protein	0.20633	0.058512	0.095166	0.120003	0.0769752	0.2977	0.13562	0.25733	0.230217	0.0843732
24494contig_13613	unknown protein	0.10689	0.15223	0.11218	0.123767	0.0247915	0	0	0.072946	0	0
29597contig_566	unknown protein	0.1993	0.065023	0	0.132161	0.0949482	0	0	0	0	0
12081Locus_18622	unknown protein	0.029035	0.15853	0.21612	0.134562	0.0958178	0	0	0	0	0
01900Contig_1934	unknown protein	0.10735	0.11476	0.18493	0.13568	0.0428124	0.0058057	0	0.11045	0.0581279	0.0739947
00782Contig_288	unknown protein	0.1516	0.11392	0.18635	0.150623	0.0362249	0.26474	0.011774	0.17519	0.150568	0.128268
29413contig_411	unknown protein	0.12792	0.26975	0.10747	0.16838	0.0883825	0	0	0.038228	0	0
02841Contig_2915	unknown protein	0.12777	0.17268	0.22697	0.175807	0.0496739	0.093562	0.0037618	0.0042067	0.0338435	0.0517182
01387Contig_85	unknown protein	0.17061	0.14959	0.22538	0.18186	0.0391274	0.12654	0.24286	0.33823	0.235877	0.106018
03681Contig_3806	unknown protein	0.38533	0.010323	0	0.197827	0.26517	0.076079	0.33673	0.16029	0.191033	0.133017
38488contig_4832	unknown protein	0.15186	0.46375	0.06168	0.225763	0.210977	0.010791	0.10702	0.022906	0.0469057	0.0524118
18332Locus_1012	unknown protein	0.092628	0.2297	0.41662	0.246316	0.162634	0.20724	0	0.064689	0.135964	0.100799
14304Locus_21667	unknown protein	0.016789	0.19662	0.54387	0.252426	0.267935	0	0	0	0	0
36204contig_33483	unknown protein	0.26554	0.39668	0.11091	0.25771	0.143046	0.10824	0.010327	0.052283	0.05695	0.0491231
03218Contig_3318	unknown protein	0.50915	0.26083	0.039595	0.269858	0.234908	0.046002	0.024234	0	0.035118	0.0153923
13468Locus_730	unknown protein	0.50199	0.29855	0.039004	0.279848	0.232059	0	0.040174	0	0	0
39361contig_6227	unknown protein	0.46513	0.30611	0.11566	0.295633	0.17497	0.29664	0.14009	0	0.218365	0.110698
12706Locus_103	unknown protein	0.48373	0.39838	0.12726	0.336457	0.186128	0	0	0	0	0
10819Locus_16303	unknown protein	0.93716	0.010246	0.067333	0.338246	0.519459	0.1658	1.1058	0.044174	0.438591	0.581011
03455Contig_3567	unknown protein	0.63715	0.32828	0.057694	0.341041	0.289939	0.044662	0.047424	0	0.046043	0.00195303
00835Contig_339	unknown protein	0.31037	0.51436	0.23246	0.352397	0.145573	0.061305	0.071492	0.02878	0.053859	0.0223083
12865Locus_224	unknown protein	0.078435	0.24709	0.84131	0.388945	0.400733	0.0018026	0	0.10199	0.0518963	0.0708432
22591Locus_7002	unknown protein	0.73602	0.16729	0.27292	0.392077	0.30251	1.3199	0.56915	0.30257	0.73054	0.527518
29036contig_115	unknown protein	0.33643	0.82361	0.28999	0.483343	0.295593	1.0486	0.87569	0.69488	0.873057	0.176875
12812Locus_18	unknown protein	0.13122	0.47887	0.96338	0.52449	0.417951	0	0.0025928	0.15043	0.0765114	0.104537
15861Locus_24245	unknown protein	0.36649	0.38094	0.87162	0.539683	0.287556	0.73494	0	1.0019	0.86842	0.188769
29603contig_570	unknown protein	0.8087	0.56373	0.34057	0.571	0.23415	0.29169	0.24232	0.021419	0.185143	0.143922
12866Locus_224	unknown protein	0.14078	0.53423	1.3688	0.68127	0.627076	0	0	0.14224	0	0
00813Contig_316	unknown protein	1.368	0.99592	0.235	0.866307	0.577514	1.664	1.5715	0	1.61775	0.0654074
31569contig_25033	unknown protein	0.54966	1.8736	0.36296	0.92874	0.82358	0	0.030702	0.48429	0.257496	0.320735
00266Contig_124	unknown protein	1.6549	1.6845	0.43675	1.25872	0.711998	0.074829	0.32633	0.20671	0.202623	0.1258
39671contig_6834	unknown protein	2.5234	1.6492	0.49648	1.55636	1.01664	0.89797	0.46771	0.48135	0.615677	0.244568
15233Locus_22994	unknown protein	4.2941	0.16163	0.82429	1.76001	2.21946	1.5781	3.8814	1.427	2.2955	1.37551
13085Locus_39	UPF0160 protein MYG1, mitochondrial	0.041315	0.053578	0.054094	0.0496623	0.00723361	0	0	0	0	0
14196Locus_21566	UPF0539 protein C7orf59 homolog	0	0	0	0	0	0.045577	0	0.0091126	0.0273448	0.0257842
31999contig_25691	UPF0587 protein C1orf123 homolog	0.015756	0.01585	0.027623	0.019743	0.00682444	0.030509	0.01604	0	0.0232745	0.0102311
29643contig_601	Urocanate hydratase	0.028574	0.029768	0.023606	0.027316	0.00326795	0.0021538	0	0	0	0
16758Locus_26605	Uroporphyrinogen decarboxylase	0.015767	0.029036	0.0354	0.0267343	0.0100168	0.041978	0.019792	0.013207	0.0249923	0.015074
17646Locus_28140	UTP--glucose-1-phosphate uridylyltransferase	0.0043586	0.0062331	0	0.00529585	0.00132547	0	0	0	0	0
23117Locus_7936	UV excision repair protein RAD23 homolog A	0.028484	0.05337	0.012296	0.0313833	0.0206899	0.088721	0.045845	0.017939	0.050835	0.0356539
01928Contig_1966	Vacuolar protein sorting-associated protein 13A	0	0.0034011	0.0034803	0.0034407	5.60029e-05	0	0	0	0	0
02511Contig_2595 (+1)	Vacuolar protein sorting-associated protein 26B	0	0.0024554	0.021572	0.0120137	0.0135175	0	0	0	0	0
02529Contig_2614	Vacuolar protein sorting-associated protein 29	0.0031839	0	0.014359	0.00877145	0.00790199	0	0	0	0	0
13430Locus_697	Vacuolar protein sorting-associated protein 35	0.071894	0.10124	0.25098	0.141371	0.0960512	0	0	0	0	0
11011Locus_16542	Vacuolar protein sorting-associated protein VTA1 homolog	0	0.0078726	0.0095948	0.0087337	0.00121778	0	0	0	0	0
05967Contig_6655	Vacuolar protein-sorting-associated protein 36	0	0.0013916	0.005714	0.0035528	0.0030564	0.0035097	0	0	0	0
03494Contig_3604	Vacuolar-sorting protein SNF8	0	0.010885	0.0059285	0.00840675	0.00350477	0	0	0	0	0
14192Locus_21561	Variant surface antigen E	0	0.016221	0.0075999	0.0119104	0.00609604	0	0	0	0	0
12827Locus_192	Vascular non-inflammatory molecule 3	0.37874	0.72223	0.68434	0.595103	0.188331	0.15097	0.29915	0.1906	0.213573	0.0767148
08155Locus_12233	Vesicle-associated membrane protein-associated protein A	0.027752	0.011097	0.01594	0.018263	0.00856706	0.017246	0	0.022926	0.020086	0.00401637
08363Locus_12451	Vesicle-associated membrane protein-associated protein A	0.0091238	0.027232	0.028175	0.0215103	0.0107374	0	0	0	0	0
02337Contig_2402	Vesicle-trafficking protein SEC22b	0.018087	0.002988	0	0.0105375	0.0106766	0.0068382	0	0.010564	0.0087011	0.00263454
13344Locus_617	Vesicular integral-membrane protein VIP36	0	0.016005	0.022843	0.019424	0.0048352	0	0	0	0	0
29222contig_259	Vigilin	0.020413	0.0040327	0	0.0122229	0.0115826	0.051866	0.027869	0.0035986	0.0277779	0.0241338
29221contig_259	Vigilin	0.020274	0.01782	0.0092723	0.0157888	0.00577527	0.037427	0.039412	0.0041443	0.0269944	0.0198137
04323Contig_4529	Vinculin	0.025073	0.037745	0.028977	0.0305983	0.00648972	0.011933	0	0	0	0
35053contig_1436	VIP36-like protein	0.016627	0.021601	0.017024	0.0184173	0.00276427	0	0	0	0	0
16691Locus_26538	Vitellogenin	0.39879	0.00017351	0.0012454	0.133403	0.229833	0.0048889	0.0223	0.0021359	0.00977493	0.010934
12753Locus_134	Vitellogenin	0.012721	0.12444	0.31398	0.15038	0.152296	0.088345	0.0092971	0.012105	0.0365824	0.0448497
13002Locus_33	Vitellogenin	1.7279	0.10933	0.25325	0.696827	0.895831	0.080466	0.67029	0.063843	0.271533	0.345434
29541contig_520	Vitellogenin-2	0.024898	0.19753	0.27902	0.167149	0.129756	0.27291	0.05003	0	0.16147	0.1576
01448Contig_902	Vitellogenin-6	0.12787	0.28228	0.41025	0.273467	0.141396	0.52104	0.29966	0.18783	0.336177	0.16958
35743contig_32471	Vitellogenin-6	0.53041	0.26249	0.79523	0.529377	0.266372	0.010307	0.46262	0.051232	0.17472	0.250167
22721Locus_7167	Voltage-dependent anion-selective channel protein 2	0	0.0068907	0.021553	0.0142218	0.0103678	0	0	0	0	0
29757contig_69	Voltage-dependent anion-selective channel protein 2	0	0.0057565	0.029411	0.0175837	0.0167263	0	0	0	0	0
27765contig_18488	von Willebrand factor C and EGF domain-containing protein	0.012268	0.031924	0.00836	0.0175173	0.0126286	0	0	0	0	0
13145Locus_441	V-type proton ATPase 116 kDa subunit a isoform 1	0	0.0018688	0.012844	0.0073564	0.00776064	0	0	0	0	0
12907Locus_262	V-type proton ATPase catalytic subunit A	0.13343	0.0016814	0.0044116	0.0465077	0.0752893	0.081326	0.0020675	0.010264	0.0312192	0.0435869
14371Locus_21743	V-type proton ATPase subunit B	0.097125	0.00884	0	0.0529825	0.0624269	0.044001	0.03188	0.019616	0.0318323	0.0121926
01357Contig_827	V-type proton ATPase subunit C	0.0017843	0.022212	0.0094378	0.0111447	0.0103203	0	0.0056653	0.0028022	0.00423375	0.00202452
29170contig_215	V-type proton ATPase subunit E	0.070981	0.04153	0.0056528	0.0393879	0.0327167	0.084875	0.098959	0.063899	0.0825777	0.0176425
00193Contig_1173	V-type proton ATPase subunit H	0.0062605	0.011897	0.0044086	0.00752203	0.00390034	0	0	0	0	0
10909Locus_16407	WW domain-binding protein 2	0.0016629	0.0015738	0.0042435	0.0024934	0.00151629	0	0	0	0	0
18433Locus_1115	Zinc finger protein 26	0.0013123	0.00028939	0.0010016	0.000867763	0.000524424	0	0	0	0	0
01264Contig_735	Zinc-binding alcohol dehydrogenase domain-containing protein 2	0	0.0092505	0.057405	0.0333277	0.0340504	0.040961	0	0	0	0
00409Contig_1377	Zinc-binding alcohol dehydrogenase domain-containing protein 2	0.16211	0.29269	0.31526	0.256687	0.0826796	0.090155	0.048324	0.01578	0.0514197	0.037284
20333Locus_3381	Zinc-binding alcohol dehydrogenase domain-containing protein 2	0.17486	0.40719	0.28241	0.288153	0.116271	0.28822	0.049511	0.0069945	0.114909	0.15159
01613Contig_1646	Zinc-binding alcohol dehydrogenase domain-containing protein 2	0.23129	0.39324	0.31001	0.311513	0.0809855	0.25051	0.058853	0.12211	0.143824	0.0976562
07118Contig_9620	Zonadhesin	0.050677	0	0	0	0	0.072823	0.11423	0	0.0935265	0.0292792
12847Locus_208	Zonadhesin	0.45274	0	0.0228	0.23777	0.304013	0.66048	0.95451	0.14592	0.58697	0.409276

## Sheet: DF-Total
Accession Number	Identified Protein	Total DF (NSAF)
00266Contig_124	unknown protein	14.869
40976contig_13671	Chitinase	13.805
16678Locus_26524	Leucine-rich repeat-containing G-protein coupled receptor 4	10.857
contig_3761	Astacin-like metallopeptidase 1b	7.9068
36204contig_33483	unknown protein	6.7575
FF_684b_11922	Astacin-like metallopeptidase 18	5.8853
04320Contig_4526	Zinc metalloproteinase nas-13	5.6227
contig_79	Astacin-like metalloprotease 28	4.9306
12719Locus_112	Carboxypeptidase B 1	4.0127
Locus_469	Astacin-like metallopeptidase 21	3.796
29502contig_489	U24-ctenitoxin-Pn1a	3.5814
00119Contig_1103	Astacin-like metalloprotease 41	3.1102
FF_28803_25653	Astacin-like metallopeptidase 19a	3.0943
FF_4884_631	Astacin-like metallopeptidase 11	2.7482
39671contig_6834	unknown protein	2.7278
07891Locus_11953	Mite allergen Lep d 7	2.6318
27836contig_18580	Slit homolog 2 protein (Fragment)	2.4304
34554contig_31683	L-cystatin	2.43
33269contig_28617	unknown protein	2.2637
13698Locus_92	Uncharacterized protein PF11_0207	2.1419
Locus_13605	Astacin-like metallopeptidase 23	2.0279
01326Contig_793	Slit homolog 2 protein	1.9368
38488contig_4832	unknown protein	1.8926
00835Contig_339	unknown protein	1.8279
FF_479_257	CUB and LDL domains-containing trypsin-like serine peptidase 2	1.7723
12882Locus_237	unknown protein	1.7714
22598Locus_7007	Mite allergen Lep d 7	1.7575
FFR_7852_651_727	CUB and LDL domains-containing trypsin-like serine peptidase 1	1.6403
19912Locus_2813	Ion transport peptide-like	1.5268
18332Locus_1012	unknown protein	1.4996
Locus_21433	Astacin-like metallopeptidase 9	1.4902
23906contig_9977	unknown protein	1.4836
16816Locus_26668	Pancreatic alpha-amylase	1.3748
22663Locus_7095	unknown protein	1.3537
15861Locus_24245	unknown protein	1.3386
Locus_1886	Astacin-like metallopeptidase 8a	1.287
19414Locus_2157	Hemocyanin F chain	1.2768
29794contig_715	Carbonic anhydrase 2	1.2485
07847Locus_11908	unknown protein	1.1497
38671contig_5134	unknown protein	1.1299
FF_142_15819	Astacin-like metallopeptidase 43	1.0746
40978contig_19975	Venom peptide isomerase heavy chain	1.0566
01015Contig_516	Actin, clone 403	1.0556
12706Locus_103	unknown protein	1.039
17990Locus_28750	unknown protein	0.99713
29603contig_570	unknown protein	0.97669
Locus_12	Astacin-like metallopeptidase 30	0.94022
01158Contig_644	unknown protein	0.93813
Locus_7926	Astacin-like metallopeptidase 22	0.91362
17751Locus_28268	Hemocyanin AA6 chain	0.90723
15163Locus_22883	Peroxidasin	0.89964
09683Locus_14048	Hemocyanin D chain	0.8939
33889contig_30592	Venom allergen 5	0.87408
contig_23777	Astacin-like metallopeptidase 10	0.87171
41089Locus_21790	CUB domain-containing trypsin-like serine peptidase 2	0.86331
00782Contig_288	unknown protein	0.84879
14203Locus_21573	SLIT and NTRK-like protein 6	0.83675
14431Locus_21801	Pantetheinase	0.82785
40715contig_9144	Hemocyanin G chain	0.82676
24494contig_13613	unknown protein	0.80971
Locus_728	Astacin-like metallopeptidase 16b	0.7263
00919Contig_42	Pancreatic triacylglycerol lipase	0.72213
41085Locus_698	CUB domain-containing trypsin-like serine peptidase 1	0.68338
08586Locus_12690	unknown protein	0.68231
29394contig_396	unknown protein	0.68193
27212contig_17116	Hemocyanin A chain	0.67932
02313Contig_2378	Chorion peroxidase	0.66108
03288Contig_3393	Avidin-related protein 4/5	0.65621
40932contig_18696	CUB domain-containing trypsin-like serine peptidase 4	0.65443
25566contig_14705	Arginine kinase	0.64566
05324Contig_5721	Hemocyanin A chain	0.60288
01472Contig_925	Histone H4	0.60027
00777Contig_282	Glucose dehydrogenase [acceptor]	0.59334
12772Locus_150	Uncharacterized protein PF11_0207	0.58429
41092contig_4049	Triacylglycerol lipase 3	0.56556
13928Locus_20860	Hemocyanin B chain	0.5535
00779Contig_284	unknown protein	0.54913
00675Contig_189	Polyubiquitin-A	0.53417
25571contig_14713	Leucine-rich repeat-containing protein 15	0.52384
10947Locus_16459	unknown protein	0.49874
12824Locus_19	E3 ubiquitin-protein ligase UHRF1	0.49433
29118contig_179	DNA polymerase delta catalytic subunit	0.49388
03141Contig_3236	Apolipoprotein D	0.4665
FF_19005_12159	Astacin-like metallopeptidase 31	0.4623
26975contig_16583	Hemocyanin A chain	0.45091
01204Contig_684	Venom allergen 5	0.44364
38723contig_5222	Slit homolog 2 protein (Fragment)	0.43662
03024Contig_3120	Peptidoglycan recognition protein	0.42232
14513Locus_21882	PI-PLC X domain-containing protein 1	0.42114
00495Contig_1456	Uncharacterized protein PF11 0207	0.41753
15235Locus_23000	unknown protein	0.41742
04052Contig_4228	Transferrin	0.41448
19630Locus_2453	Slit homolog 3 protein	0.41446
09532Locus_13827	Abhydrolase domain-containing protein 11	0.41319
41088contig_8062	CUB domain-containing trypsin-like serine peptidase 3	0.4092
15059Locus_22713	Hemocyanin B chain	0.3886
29249contig_28	unknown protein	0.37436
05602Contig_6089	unknown protein	0.37049
07222Locus_10189	Arginine kinase	0.36683
37251contig_2962	Receptor-type tyrosine-protein phosphatase mu	0.36422
FF_24733_26539	Astacin-like metallopeptidase 5	0.35443
10714Locus_16081	unknown protein	0.34715
15553Locus_23572	Hemocyanin C chain	0.33587
07161Contig_9847	Tropomyosin-2	0.33299
Locus_15711	Astacin-like metallopeptidase 15	0.31696
14137Locus_21509	unknown protein	0.31517
01448Contig_902	Vitellogenin-6	0.31015
00716Contig_219	Histone H2B (Fragments)	0.3041
00663Contig_181	Heat shock cognate 71 kDa protein	0.30138
29465contig_462	Dynein light chain 1, cytoplasmic	0.29374
41080FF_19454_21686	CUB and LDL domains-containing trypsin-like serine peptidase 3	0.28833
41087contig_680	CUB and LDL domains-containing trypsin-like serine peptidase 4	0.26712
28072contig_18898	Peptidoglycan-recognition protein 1	0.25759
12203Locus_18987	ADP,ATP carrier protein	0.25408
29413contig_411	unknown protein	0.25108
02156Contig_2224	Calcium-transporting ATPase sarcoplasmic/endoplasmic reticulum type	0.24994
28336contig_19308	unknown protein	0.2457
09710Locus_14099	unknown protein	0.24398
05334Contig_5733	unknown protein	0.24177
06755Contig_8219	unknown protein	0.24088
12916Locus_27	Papilin	0.23817
19660Locus_2485	unknown protein	0.23457
10879Locus_16369	ATP synthase subunit beta, mitochondrial	0.22433
00147Contig_1132	unknown protein	0.21923
12917Locus_27	Papilin	0.21887
41091contig_18728	Triacylglycerol lipase 2	0.21757
09041Locus_13226	unknown protein	0.21638
12770Locus_149	U24-ctenitoxin-Pn1a	0.21632
25245contig_14367	78 kDa glucose-regulated protein	0.2152
29246contig_277	Beta-hexosaminidase subunit beta	0.21453
00596Contig_1554	Slit homolog 1 protein	0.21433
FF_684_11922	Astacin-like metallopeptidase 17	0.2096
28998contig_100	CD63 antigen	0.2029
00652Contig_169	Alpha-actinin, sarcomeric	0.19403
16277Locus_25218	Apolipoprotein D	0.19151
31423contig_24896	U24-ctenitoxin-Pn1a	0.18502
21338Locus_4833	Histone H2A	0.18075
25824contig_15017	Carboxypeptidase B 3	0.18002
20353Locus_3413	Glutathione S-transferase Mu 1	0.17871
14272Locus_21634	unknown protein	0.17658
01121Contig_609	unknown protein	0.17096
FF_28835_170	Astacin-like metallopeptidase 2	0.16739
13118Locus_42	Probable chitinase 3	0.16704
01097Contig_59	Cathepsin F	0.16356
18614Locus_1303	Leucine-rich repeat and fibronectin type-III domain-containing protein 4	0.16302
00063Contig_105	U24-ctenitoxin-Pn1a	0.16128
17478Locus_27690	unknown protein	0.14372
12181Locus_18896	unknown protein	0.14092
contig_14087	Astacin-like metallopeptidase 32	0.13709
26934contig_16527	Hexokinase type 2	0.13635
FF_1763_24564	Astacin-like metallopeptidase 6	0.13598
14239Locus_21601	unknown protein	0.13568
24882contig_13984	14-3-3 protein zeta	0.13326
30346contig_21569	Leukocyte elastase inhibitor	0.13314
10882Locus_16372	Macrophage mannose receptor 1	0.12856
13606Locus_84	Heat shock protein 83	0.1254
35743contig_32471	Vitellogenin-6	0.12462
01961Contig_2016	unknown protein	0.12222
22614Locus_7030	Histone H3.3	0.12218
13227Locus_515	Serpin B3	0.12008
13574Locus_810	Peroxidasin homolog	0.11889
12866Locus_224	unknown protein	0.11827
31570contig_25034	Short-chain collagen C4 (Fragment)	0.11616
02941Contig_3026	Probable pterin-4-alpha-carbinolamine dehydratase	0.11349
07082Contig_9367	unknown protein	0.11348
27982contig_18778	Extracellular domains-containing protein CG31004	0.11303
01831Contig_1867	Probable citrate synthase 2, mitochondrial	0.11027
02193Contig_2259	Malate dehydrogenase, mitochondrial	0.10809
01900Contig_1934	unknown protein	0.10699
17711Locus_28219	Ras-related protein Rab-10	0.10309
30287contig_21352	unknown protein	0.10268
Locus_21684	Astacin-like metallopeptidase 7a	0.10226
40326contig_8206	RNA polymerase-associated protein CTR9 homolog	0.10118
29114contig_177	Soma ferritin	0.10095
00530Contig_1492	Peroxidasin	0.09949
01049Contig_543	Ras-related protein Rab-11B	0.099417
Locus_82	Cathepsin B_1	0.09691
24940contig_14038	Regucalcin	0.096543
18620Locus_1311	Probable transaldolase	0.096531
12692Locus_10	unknown protein	0.095908
34734contig_1132	Uncharacterized protein CG3556	0.089759
12983Locus_317	Betaine--homocysteine S-methyltransferase 1	0.089481
29097contig_163	32 kDa beta-galactoside-binding lectin	0.089226
33553contig_29365	Peptidyl-prolyl cis-trans isomerase B	0.087338
29541contig_520	Vitellogenin-2	0.08454
37375contig_3134	Hephaestin-like protein 1	0.083965
13328Locus_602	Neoverrucotoxin subunit alpha	0.083555
18535Locus_1221	Superoxide dismutase [Cu-Zn]	0.083183
00871Contig_38	Lysosomal protective protein	0.082261
29038contig_117	U24-ctenitoxin-Pn1a	0.078057
14663Locus_22088	S-methyl-5'-thioadenosine phosphorylase	0.078027
15209Locus_22955	Kinesin-like protein KIF3A	0.077685
03025Contig_3121	Alpha-1-inhibitor 3	0.077219
06694Contig_8088	unknown protein	0.077036
12737Locus_125	Techylectin-5A	0.076237
00195Contig_1175	ATP synthase subunit alpha, mitochondrial	0.07176
18528Locus_1213	Ecto-NOX disulfide-thiol exchanger 2	0.071043
12799Locus_17	8.6 kDa transglutaminase substrate	0.070263
40953FF_23_356	cathepsin L-like cysteine peptidase 2	0.069807
13199Locus_49	Rab GDP dissociation inhibitor beta	0.069754
00245Contig_122	Lysosomal alpha-mannosidase	0.069504
10958Locus_16473	Isocitrate dehydrogenase [NADP] cytoplasmic	0.068686
26021contig_15247	unknown protein	0.067815
25217contig_14336	NADPH-dependent D-xylose reductase II,III	0.065259
29779contig_703	Serine/threonine-protein phosphatase PP1-beta catalytic subunit	0.064334
14316Locus_21679	Techylectin-5A	0.062442
12889Locus_241	unknown protein	0.062196
29625contig_59	ADP-ribosylation factor 1	0.062007
13612Locus_842	Calcyphosin-like protein	0.061876
02122Contig_2188	Myosin heavy chain, muscle	0.060873
19588Locus_2390	Tigger transposable element-derived protein 6	0.060737
03455Contig_3567	unknown protein	0.059763
35138contig_1516	Peptidoglycan recognition protein	0.059386
03059Contig_3157	Carbonic anhydrase	0.057398
04102Contig_4282	Myosin heavy chain, muscle	0.056321
01276Contig_748	Enolase	0.056016
02253Contig_2314	Calcium-transporting ATPase sarcoplasmic/endoplasmic reticulum type	0.055747
38069contig_4110	Acyl-CoA-binding protein homolog	0.055489
29378contig_382	Glutathione S-transferase Mu 1	0.055155
41090Locus_183	Triacylglycerol lipase 1	0.054159
29295contig_309	Probable serine carboxypeptidase CPVL	0.053755
01020Contig_52	unknown protein	0.053641
12733Locus_122	Elongation factor 1-alpha, somatic form	0.053453
21328Locus_4818	Peptidoglycan recognition protein 1	0.052802
13051Locus_366	Stress-70 protein, mitochondrial	0.05249
14304Locus_21667	unknown protein	0.051319
27765contig_18488	von Willebrand factor C and EGF domain-containing protein	0.05123
02183Contig_2250	Ubiquitin-conjugating enzyme E2 L3	0.051136
16107Locus_24821	14-3-3 protein epsilon	0.051036
39510contig_6507	Superoxide dismutase [Cu-Zn]	0.050715
00991Contig_490	Nucleoside diphosphate kinase A2	0.050158
Locus_22131	Astacin-like metallopeptidase 25	0.049775
12743Locus_128	Alcohol dehydrogenase class-3 chain L	0.049032
00736Contig_241	Translation elongation factor 2	0.047842
18865Locus_1555	unknown protein	0.046704
13514Locus_767	Phospholipase A2	0.044972
00633Contig_1587	Thioredoxin	0.043844
21290Locus_4771	Deoxyribonuclease-1	0.043419
12724Locus_117	unknown protein	0.042333
02399Contig_2472	Aspartate aminotransferase, mitochondrial	0.041846
13229Locus_517	Glutathione S-transferase Mu 1	0.041288
35397contig_1805	Myosin heavy chain, muscle	0.040847
10782Locus_16230	Ras-related protein Rab-7a	0.040691
01122Contig_61	Epididymal secretory glutathione peroxidase	0.039557
00393Contig_1362	Microsomal glutathione S-transferase 3	0.039442
Locus_723_Aspartic	peptidase 1	0.03935
00371Contig_134	Tubulin alpha-1 chain	0.039299
08334Locus_12420	Aspartate aminotransferase, cytoplasmic	0.038876
19098Locus_1799	Alcohol dehydrogenase [NADP(+)]	0.037611
01730Contig_1764	Arylsulfatase J	0.037354
Locus_4334	Astacin-like metallopeptidase 3	0.036985
12760Locus_14	Adenosylhomocysteinase	0.036374
34992contig_1388	Peptidyl-prolyl cis-trans isomerase	0.036255
38341contig_4563	Techylectin-like protein (Fragments)	0.035781
14664Locus_22088	S-methyl-5'-thioadenosine phosphorylase	0.035549
03932Contig_4084	Glutathione S-transferase class-mu 26 kDa isozyme 51	0.035307
13131Locus_43	unknown protein	0.035142
12865Locus_224	unknown protein	0.032618
30047contig_932	Heat shock protein 70 B2	0.032414
29747contig_68	unknown protein	0.031612
00982Contig_484	Glutathione S-transferase Mu 1	0.031486
02084Contig_2148	Leucine-rich repeat-containing protein 15	0.031426
00833Contig_337	Cofilin/actin-depolymerizing factor homolog	0.031317
13269Locus_552	Calmodulin	0.030896
12985Locus_32	Actin-1	0.030649
01495Contig_940	Four and a half LIM domains protein 2	0.030428
12753Locus_134	Vitellogenin	0.029815
00852Contig_362	Probable phosphoglycerate kinase	0.028958
05786Contig_6359	unknown protein	0.028537
01195Contig_675	Tropomyosin	0.026393
22889Locus_7473	GTP-binding nuclear protein Ran	0.026118
29152contig_203	unknown protein	0.026102
01657Contig_1688	Epididymal secretory protein E1	0.026023
14171Locus_21539	Transketolase-like protein 2	0.025988
29036contig_115	unknown protein	0.025863
29330contig_341	unknown protein	0.02583
21289Locus_4770	Lysine-specific histone demethylase 1A	0.025421
01064Contig_558	Techylectin-5A	0.025323
03117Contig_3212	unknown protein	0.024903
12873Locus_230	unknown protein	0.024673
33878contig_30582	Connectin	0.023259
31798contig_25337	Peptidyl-alpha-hydroxyglycine alpha-amidating lyase 2	0.023041
41093contig_4318	Triacylglycerol lipase 4	0.022865
01925Contig_1961	Methylthioribulose-1-phosphate dehydratase	0.022347
12812Locus_18	unknown protein	0.022102
29155contig_205	Fibrillin-1	0.021609
18746Locus_1425	Hydroxyacyl-coenzyme A dehydrogenase, mitochondrial	0.021479
34943contig_1341	Gastric intrinsic factor	0.020397
01082Contig_576	Stomatin-2	0.019343
00518Contig_1482	unknown protein	0.019335
26340contig_15628	Myosin heavy chain, muscle	0.019274
00437Contig_1402	Extracellular domains-containing protein CG31004	0.019181
24779contig_13881	Multidrug resistance-associated protein 1	0.01903
02421Contig_2498	Glucosamine-6-phosphate isomerase 2	0.017973
18854Locus_1546	Transcription factor HIVEP2	0.017467
17784Locus_28318	Serine/threonine-protein phosphatase PP1-gamma catalytic subunit	0.017314
07934Locus_11996	Succinyl-CoA ligase [ADP/GDP-forming] subunit alpha, mitochondrial	0.016942
20149Locus_3133	unknown protein	0.016918
12999Locus_327	Kynurenine--oxoglutarate transaminase 3	0.016913
08994Locus_13171	Ras-related C3 botulinum toxin substrate 1	0.016912
00493Contig_1454	Neuroendocrine convertase 1	0.016911
13255Locus_54	Beta-galactosidase	0.01686
00412Contig_138	Calsequestrin-2	0.016109
14356Locus_21727	Inorganic pyrophosphatase	0.015985
31896contig_25501	Neural cell adhesion molecule 1	0.015802
00975Contig_474	Gamma-glutamyl hydrolase	0.015604
40759contig_9308	Peritrophin-48	0.015498
13183Locus_475	Bleomycin hydrolase	0.015143
15646Locus_23774	Heme-binding protein 2	0.015074
07852Locus_11913	Calcineurin-like phosphoesterase domain-containing protein 1	0.015059
00848Contig_359	Probable chitinase 2	0.01496
39367contig_6242	unknown protein	0.014621
01191Contig_67	Glyceraldehyde-3-phosphate dehydrogenase 2	0.014228
28038contig_18856	unknown protein	0.014183
19855Locus_2725	39S ribosomal protein L1, mitochondrial	0.013916
01613Contig_1646	Zinc-binding alcohol dehydrogenase domain-containing protein 2	0.013701
00002Contig_100	Syntenin-1	0.013636
25037contig_14140	CD109 antigen	0.013466
25439contig_14557	Fasciclin-2	0.013168
00860Contig_37	Aconitate hydratase, mitochondrial	0.012873
37006contig_2647	Leucine-rich repeats and immunoglobulin-like domains protein 3	0.01268
25939contig_15146	Gelsolin, cytoplasmic	0.012527
01424Contig_883	unknown protein	0.01243
01986Contig_2039	Renin receptor	0.012147
40565contig_8789	Fumarate hydratase, mitochondrial	0.012022
14846Locus_22359	Dystonin	0.011927
29705contig_648	Sodium/potassium-transporting ATPase subunit alpha	0.011806
38028contig_4056	Nuclear pore complex protein Nup205	0.011334
07978Locus_12042	Apolipoprotein D	0.011333
00504Contig_1464	Eukaryotic initiation factor 4A-II	0.011228
12907Locus_262	V-type proton ATPase catalytic subunit A	0.011228
22780Locus_7275	Gamma-glutamyltranspeptidase 1	0.011084
29314contig_328	Inosine-5'-monophosphate dehydrogenase 1b	0.010792
01876Contig_1910	Isocitrate dehydrogenase [NADP], mitochondrial	0.010697
12808Locus_177	Retinal dehydrogenase 2	0.010606
09453Locus_13736	Tubulin beta chain	0.010096
13043Locus_360	Spectrin beta chain	0.010006
03465Contig_3575	Genome polyprotein	0.0099287
08729Locus_12859	Four and a half LIM domains protein 2	0.009833
13468Locus_730	unknown protein	0.0094819
26455contig_15781	Twitchin	0.0094505
28272contig_19203	Carboxypeptidase E	0.0094335
12817Locus_184	Trifunctional enzyme subunit beta, mitochondrial	0.0092496
00714Contig_217	unknown protein	0.008943
13080Locus_386	60 kDa heat shock protein, mitochondrial	0.0085449
29801contig_72	Calreticulin	0.0076076
13467Locus_73	Thioredoxin-dependent peroxide reductase, mitochondrial	0.0075767
08112Locus_12188	unknown protein	0.0075442
37979contig_3974	Spectrin beta chain	0.0075172
08214Locus_12295	Dihydrolipoyllysine-residue succinyltransferase component of 2-oxoglutarate dehydrogenase complex, mitochondrial	0.00746
03218Contig_3318	unknown protein	0.0069445
10745Locus_16139	Titin	0.0066836
27115contig_16896	Alpha-N-acetylgalactosaminidase	0.0064153
08064Locus_12134	Reticulon-4 receptor	0.0062756
12693Locus_100	Tyrosine--tRNA ligase, cytoplasmic	0.0061497
01253Contig_726	Beta-hexosaminidase subunit alpha	0.0060393
05616Contig_6108	Proteasome activator complex subunit 4	0.0059546
29202contig_240	Superoxide dismutase [Cu-Zn]	0.0059479
29757contig_69	Voltage-dependent anion-selective channel protein 2	0.0058399
09939Locus_14435	V-type proton ATPase subunit S1	0.0058339
06043Contig_6786	Titin	0.0057381
03746Contig_3885	Midasin	0.0055807
00966Contig_465	Leukocyte elastase inhibitor	0.0054701
09280Locus_13520	Kynurenine formamidase	0.005412
02438Contig_2521	Collagen alpha-2(IV) chain	0.005382
13546Locus_791	Sodium/potassium-transporting ATPase subunit alpha	0.0045912
02108Contig_2174	ATP-citrate synthase	0.0043372
03770Contig_3909	Twitchin	0.0041284
08270Locus_12355	Paramyosin	0.0041222
00626Contig_1580	Splicing factor 3B subunit 1	0.0038316
02449Contig_2531	A-kinase anchor protein 13	0.0037515
09002Locus_13188	Cytoplasmic dynein 1 intermediate chain 2	0.0035246
02819Contig_2894	Putative leucine-rich repeat-containing protein DDB_G0290503	0.003522
01703Contig_1734	Golgin subfamily A member 3	0.0034716
30085contig_967	Ankyrin-2	0.0034478
01459Contig_911	MAM and LDL-receptor class A domain-containing protein C10orf112	0.0034037
09170Locus_13389	Regulator of G-protein signaling loco	0.0033251
08470Locus_12568	Transmembrane and coiled-coil domain-containing protein 7	0.0033158
13592Locus_83	Heterogeneous nuclear ribonucleoprotein R	0.0032774
31457contig_24935	Spectrin alpha chain	0.0032481
22897Locus_7491	Titin	0.0027337
19140Locus_1840	Dystonin	0.0024981
18820Locus_1507	Glutamate synthase [NADH], amyloplastic	0.0019239
00928Contig_429	Probable E3 ubiquitin-protein ligase MYCBP2	0.0018636
03133Contig_3230	Spectrin beta chain, non-erythrocytic 5	0.0017018
25515contig_14648	Microtubule-associated protein futsch	0.0014778
37067contig_2726	Peroxisome biogenesis factor 1	0.0013064
01491Contig_938	Filamin-A	0.0012744
16714Locus_26560	Nuclear pore complex protein Nup98-Nup96	0.0012727
35064contig_1446	Basement membrane-specific heparan sulfate proteoglycan core protein	0.0011137
14483Locus_21850	Kinesin-like protein unc-104	0.0010875
31549contig_25014	Vacuolar protein sorting-associated protein 13D	0.00071321
25583contig_14725-DECOY	25583contig_14725-DECOY Regulator of nonsense transcripts 2	0

## Sheet: DF-Separated
Accession Number	Identified Protein	Fasting1 (NSAF)	Fasting2 (NSAF)	Fasting3 (NSAF)	Mean	Standard Deviation		1 hour		3 hours-1	3 hours-2	3 hours-3	Mean	Standard Deviation		9 hours-1	9 hours-2	9 hours-3	9 hours-4	Mean	Standard Deviation		25 hours-1	25 hours-2	25 hours-3	Mean	Standard Deviation	30 hours	48 hours-1	48 hours-2	Mean	Standard Deviation
40976contig_13671	Chitinase	1.3051	1.2714	0.36679	0.981097	0.532272		0.69739		0.78891	0.88568	1.0684	0.91433	0.141931		0.73969	1.1501	0.78318	0.69393	0.841725	0.208788		0.61064	0.84377	0.6425	0.69897	0.126408	0.71312	0.69469	0.54976	0.622225	0.102481
00266Contig_124	unknown protein	1.2235	1.0699	0.36106	0.88482	0.460045		0.70033		0.93386	1.055	0.77526	0.921373	0.140287		0.76808	1.2499	0.82891	0.91319	0.94002	0.214984		0.49025	0.96902	0.72732	0.728863	0.239389	1.0066	0.55729	1.2398	0.898545	0.482607
16678Locus_26524	Leucine-rich repeat-containing G-protein coupled receptor 4	0.18251	0.91208	0.15443	0.41634	0.429553		0.47201		1.0179	0.68138	0.75477	0.818017	0.176951		0.74108	0.74251	0.72523	0.74398	0.7382	0.00872735		0.079881	0.69735	0.95104	0.57609	0.44806	0.82251	0.46538	0.713	0.58919	0.175094
contig_3761	Astacin-like metallopeptidase 1b	0.50863	0.49754	0.088151	0.364774	0.239626		0.48359		0.44028	0.55368	0.41221	0.468723	0.0749013		0.59158	0.76291	0.37543	0.58816	0.57952	0.158645		0.35376	0.5683	0.49721	0.47309	0.109285	0.50537	0.23685	0.44317	0.34001	0.14589
12719Locus_112	Carboxypeptidase B 1	0.38028	0.55509	0.094061	0.343144	0.232747		0.13659		0.11844	0.2775	0.22811	0.208017	0.0814115		0.25664	0.23624	0.28056	0.16613	0.234892	0.0492902		0.12021	0.33235	0.36113	0.27123	0.131576	0.16761	0.11102	0.19074	0.11102	0.0563706
19912Locus_2813	Ion transport peptide-like	0.063187	0.089155	0.84246	0.331601	0.442608		0		0.075138	0.038365	0.0064605	0.0399878	0.0343675		0.02008	0.02604	0.042046	0.029458	0.029406	0.00927499		0	0	0.018183	0	0	0.055087	0.12384	0.097242	0.12384	0.0188076
contig_79_Astacin-like	metalloprotease 28_	0.23541	0.38858	0.23291	0.285633	0.0891632		0.30924		0.30304	0.30863	0.20593	0.272533	0.0577479		0.46633	0.22134	0.36651	0.34876	0.350735	0.100595		0.21208	0.24164	0.17112	0.20828	0.0354132	0.35574	0.26082	0.30258	0.2817	0.0295288
23906contig_9977	unknown protein	0.092282	0.082819	0.67901	0.284704	0.341512		0		0.057481	0.09294	0.019769	0.05673	0.0365913		0.019202	0.039841	0.032165	0.022535	0.0284357	0.00938204		0	0.0058833	0.0092734	0.00757835	0.00239716	0.019155	0.23685	0.07439	0.15562	0.114877
38488contig_4832	unknown protein	0.16694	0.065319	0.59151	0.27459	0.279125		0.045349		0.091749	0.17489	0.0055221	0.0907204	0.0846886		0.060073	0.044515	0.08728	0.10072	0.073147	0.0254999		0.020952	0.059162	0.036265	0.038793	0.01923	0.11557	0.18525	0.041559	0.113404	0.101605
04320Contig_4526	Zinc metalloproteinase nas-13	0.47324	0.20236	0.070822	0.248807	0.20519		0.24977		0.31583	0.15051	0.38778	0.284707	0.121658		0.44903	0.1941	0.45244	0.1849	0.320117	0.150877		0.18752	0.65169	0.8346	0.557937	0.333572	0.51277	0.20041	0.10491	0.15266	0.0675287
29502contig_489	U24-ctenitoxin-Pn1a	0.19531	0.27742	0.23976	0.237497	0.0411018		0.13529		0.21669	0.18343	0.27457	0.224897	0.0461209		0.13335	0.17523	0.18508	0.20866	0.17558	0.0314538		0.082475	0.12665	0.1932	0.134108	0.055738	0.27669	0.23849	0.43911	0.3388	0.14186
36204contig_33483	unknown protein	0.16901	0.27481	0	0.22191	0.0748119		0.10407		0	0.57695	0.1394	0.358175	0.309395		1.4081	0.22134	0.42416	0.23113	0.571182	0.565707		1.1219	1.1691	0.321	0.870667	0.47661	0.50098	0	0.095372	0.095372	0
15861Locus_24245	unknown protein	0.29296	0.088576	0.279	0.220179	0.114185		0.24598		0	0.11858	0.08986	0.10422	0.0203081		0.069825	0	0.027849	0	0.048837	0.0296815		0.056825	0.017828	0.028101	0.0342513	0.0202129	0.023218	0	0	0	0
FF_684b_11922	Astacin-like metallopeptidase 18	0.3724	0.1734	0.10728	0.217693	0.137998		0.38524		0.33403	0.29432	0.52355	0.383967	0.122502		0.43286	0.44455	0.4634	0.2801	0.405228	0.0843618		0.25162	0.39887	0.55405	0.401513	0.151232	0.42531	0.27097	0.17337	0.22217	0.0690136
39671contig_6834	unknown protein	0.096757	0.24135	0.27452	0.204209	0.0945225		0.17873		0.12054	0.098729	0.24485	0.154706	0.0788247		0.11274	0.085287	0.16863	0.15161	0.129567	0.0376638		0.051611	0.12954	0.14463	0.108594	0.0499219	0.26009	0.15211	0.21612	0.15211	0.0452619
33889contig_30592	Venom allergen 5	0.076547	0.053432	0.40837	0.17945	0.198587		0		0.063573	0.025247	0.012754	0.033858	0.0264812		0.0049553	0.004284	0.023716	0.019385	0.0130851	0.00993743		0	0.0056935	0.02094	0.0133168	0.0107809	0.034603	0.072583	0.047994	0.072583	0.017387
FF_4884_631	Astacin-like metallopeptidase 11	0.20119	0.24261	0.083195	0.175665	0.082716		0.097801		0.11872	0.16895	0.2104	0.166023	0.04591		0.13881	0.18134	0.10703	0.23531	0.165623	0.0555439		0.087861	0.14413	0.2309	0.154297	0.0720595	0.23694	0.12366	0.13942	0.12366	0.011144
Locus_469	Astacin-like metallopeptidase 21	0.24079	0.17351	0.073571	0.162624	0.0841394		0.20016		0.21747	0.22336	0.18957	0.210133	0.0180502		0.21745	0.23044	0.23919	0.19894	0.221505	0.0174949		0.12844	0.27133	0.3938	0.264523	0.132811	0.31488	0.20008	0.28307	0.241575	0.0586828
00835Contig_339	unknown protein	0.076982	0.20625	0.20161	0.161614	0.0733302		0.082952		0.15584	0.092833	0.10101	0.116561	0.0342614		0.072883	0.087243	0.053665	0.05483	0.0671552	0.0160231		0.045626	0.081594	0.040613	0.0559443	0.0223542	0.083891	0.17288	0.2172	0.19504	0.031339
15163Locus_22883	Peroxidasin	0.068662	0.064702	0.32368	0.152348	0.148391		0		0.038491	0.038215	0.0038612	0.0268557	0.0199143		0.0060006	0.062252	0.01436	0.023474	0.0265216	0.0248661		0	0.0022982	0.0036224	0.0029603	0.000936351	0.071832	0.1249	0.053274	0.1249	0.0506472
07891Locus_11953	Mite allergen Lep d 7	0.13106	0.11111	0.19181	0.14466	0.0420338		0.13529		0.2305	0.18022	0.17341	0.19471	0.0311815		0.064006	0.23299	0.16526	0.16473	0.156747	0.0696422		0.087729	0.1445	0.12202	0.118083	0.0285895	0.12434	0.16621	0.20664	0.16621	0.0285883
00119Contig_1103	Astacin-like metalloprotease 41	0.19022	0.18686	0.056755	0.144612	0.0761047		0.19571		0.22947	0.1501	0.24644	0.20867	0.0514279		0.23568	0.22922	0.18632	0.20169	0.213228	0.0232164		0.097614	0.14184	0.21596	0.151805	0.059799	0.17423	0.17845	0.19362	0.186035	0.0107268
13698Locus_92	Uncharacterized protein PF11_0207	0.16544	0.12036	0.094777	0.126859	0.035777		0.18145		0.16423	0.17264	0.13373	0.156867	0.0204734		0.063253	0.24217	0.091901	0.1414	0.134681	0.0785941		0.062507	0.08998	0.16365	0.105379	0.0523003	0.13972	0.041797	0.072931	0.041797	0.0220151
FF_479_257	CUB and LDL domains-containing trypsin-like serine peptidase 2	0.11179	0.22008	0.025238	0.119036	0.0976229		0.089007		0.14046	0.098689	0.14523	0.128126	0.0256048		0.096009	0.10193	0.1048	0.088955	0.0979235	0.00701041		0.061685	0.082573	0.10575	0.083336	0.0220424	0.12602	0.057135	0.11691	0.057135	0.0422673
FF_28803_25653	Astacin-like metallopeptidase 19a	0.19611	0.12079	0.038045	0.118315	0.0790616		0.10063		0.24431	0.15362	0.14704	0.181657	0.054359		0.34278	0.054877	0.33039	0.27316	0.250302	0.133766		0.15756	0.13371	0.45984	0.25037	0.181798	0.1868	0.088085	0.066603	0.088085	0.0151901
34554contig_31683	L-cystatin	0.12845	0.097434	0	0.112942	0.0219316		0.2123		0.13896	0.18814	0.2129	0.18	0.0376361		0.13589	0.1941	0.12018	0.13868	0.147212	0.0323017		0.10578	0.11314	0.092734	0.103885	0.0103342	0.1945	0.11843	0.23843	0.11843	0.0848528
14431Locus_21801	Pantetheinase	0.074983	0.04833	0.19638	0.106564	0.078916		0.0032212		0.052137	0.054351	0.017651	0.0413797	0.0205794		0.0076198	0.050065	0.014587	0.032789	0.0262652	0.0190877		0.0037207	0.018677	0.029439	0.0172789	0.012916	0.05777	0.12923	0.0369	0.12923	0.0652872
12706Locus_103	unknown protein	0.087217	0.14132	0.087852	0.105463	0.0310547		0		0.11283	0.029872	0.075455	0.072719	0.0415466		0.011726	0.030413	0.049107	0	0.0304153	0.0186905		0.014315	0.031438	0.028316	0.0246897	0.00911932	0.040942	0.099441	0.19875	0.099441	0.0702221
29794contig_715	Carbonic anhydrase 2	0.12009	0.1513	0.042889	0.10476	0.0558077		0.035293		0.086705	0.042535	0.049116	0.059452	0.0238301		0.052477	0.14023	0.06279	0.060654	0.0790377	0.0410362		0.027177	0.051159	0.071998	0.0501113	0.0224289	0.10708	0.0662	0.080859	0.0662	0.0103655
18332Locus_1012	unknown protein	0.16563	0.059959	0.079675	0.101755	0.0561892		0.12488		0.10106	0.090306	0.087441	0.0929357	0.00718023		0.091578	0.10726	0.09897	0.046226	0.0860085	0.0272843		0.088953	0.061096	0.1284	0.0928163	0.0338179	0.10314	0.036438	0.028612	0.036438	0.00553382
22663Locus_7095	unknown protein	0.14209	0.12836	0.027566	0.0993387	0.0625349		0		0.098341	0.070298	0.05327	0.0739697	0.0227587		0.082787	0.23062	0.044024	0.080965	0.109599	0.0826336		0.0074859	0.081028	0.049976	0.0461633	0.036919	0.13305	0.049639	0.074241	0.049639	0.0173962
17990Locus_28750	unknown protein	0.090918	0.17919	0.026457	0.098855	0.0766752		0.018661		0.15102	0.06747	0.045447	0.087979	0.0556945		0.017657	0.076324	0.010563	0.10361	0.0520385	0.0452832		0	0.020287	0.031977	0.026132	0.00826608	0.017614	0.054448	0.085506	0.054448	0.0219613
12882Locus_237	unknown protein	0.12701	0.10701	0.053219	0.0957463	0.0381632		0.037537		0.17088	0.1131	0.14856	0.14418	0.029138		0.084355	0.19959	0.1328	0.069473	0.121555	0.0586296		0.054197	0.11903	0.091126	0.0881177	0.032521	0.066434	0.075299	0.12183	0.075299	0.0329024
29603contig_570	unknown protein	0.027182	0.14063	0.11865	0.0954873	0.0601664		0.066948		0	0.030257	0.12228	0.0762685	0.0650701		0.015837	0.013691	0.028423	0.030976	0.0222318	0.00872985		0.012888	0.060653	0.057361	0.043634	0.0266776	0.063192	0.085461	0.10225	0.085461	0.0118716
24494contig_13613	unknown protein	0.1116	0.036087	0.12178	0.0898223	0.0468137		0.051539		0.052137	0.025881	0.088909	0.0556423	0.0316599		0.032511	0.0070266	0.068075	0.047694	0.0388267	0.0257243		0.023151	0.028016	0.019626	0.0235977	0.0042128	0.012162	0.037595	0.04592	0.037595	0.00588666
07847Locus_11908	unknown protein	0.10773	0.10058	0.04455	0.0842867	0.0345982		0.020948		0.095359	0.050494	0.019132	0.054995	0.0383123		0.084241	0.08568	0.088936	0.029078	0.0719837	0.0286712		0.048393	0.049344	0.08376	0.060499	0.0201502	0.084036	0.053482	0.10399	0.053482	0.0357145
16816Locus_26668	Pancreatic alpha-amylase	0.096726	0.099838	0.043676	0.08008	0.0315652		0.046209		0.090373	0.057548	0.048767	0.0655627	0.0219304		0.16032	0.06552	0.11509	0.094075	0.108751	0.0399326		0.085399	0.093776	0.10734	0.095505	0.0110722	0.05961	0.051685	0.058816	0.051685	0.00504238
Locus_13605	Astacin-like metallopeptidase 23	0.13721	0.053445	0.038848	0.076501	0.0530797		0.082202		0.10394	0.13209	0.171	0.135677	0.0336736		0.14908	0.13448	0.1047	0.069729	0.114497	0.0350973		0.073848	0.21845	0.17999	0.157429	0.0748944	0.16811	0.079949	0.13078	0.079949	0.0359429
03288Contig_3393	Avidin-related protein 4/5	0.038774	0.035821	0.14386	0.0728183	0.0615416		0.011937		0.036227	0.039564	0.014536	0.030109	0.0135894		0.0084714	0.043942	0.010136	0.027617	0.0225416	0.0166894		0.0068942	0.047586	0.023865	0.0261151	0.020439	0.016902	0.10449	0.045582	0.10449	0.0416542
01204Contig_684	Venom allergen 5	0.054085	0.034976	0.11214	0.067067	0.0401867		0		0.033688	0.010034	0.005069	0.0162637	0.0152928		0.017725	0.030647	0.011782	0.011557	0.0179277	0.00894757		0	0	0.0023778	0	0	0	0.094133	0.025432	0.094133	0.0485789
09683Locus_14048	Hemocyanin D chain	0.05335	0.0077823	0.13604	0.0657241	0.0650181		0		0	0	0	0	0		0	0	0	0	0	0		0.62807	0	0	0	0	0	0.056753	0.011883	0.056753	0.0317279
40715contig_9144	Hemocyanin G chain	0.050906	0.014939	0.1294	0.0650817	0.0585324		0		0.0055956	0	0	0	0		0	0	0	0	0	0		0.52178	0	0	0	0	0	0.076664	0.027458	0.076664	0.0347939
38671contig_5134	unknown protein	0.032702	0.04985	0.10706	0.063204	0.0389362		0.06796		0.068748	0.045503	0.10574	0.0733303	0.0303788		0.035724	0	0.089764	0.048914	0.058134	0.0281751		0.023258	0.084829	0.081951	0.063346	0.034747	0.096221	0.093638	0.098033	0.093638	0.00310773
19630Locus_2453	Slit homolog 3 protein	0.010952	0.10927	0	0.060111	0.0695213		0.050576		0.020465	0.012191	0.0030793	0.0119118	0.00869621		0.02632	0.0082744	0.062985	0.018721	0.0290751	0.0237862		0	0.051319	0.0086667	0.0299928	0.0301597	0.016709	0.011068	0.0038624	0.011068	0.00509513
00782Contig_288	unknown protein	0.071488	0.037295	0.066078	0.058287	0.0183797		0.062143		0.055005	0.060852	0.047295	0.054384	0.0067998		0.040425	0.050834	0.039575	0.057506	0.047085	0.00862956		0.032899	0.042225	0.039933	0.0383523	0.00485978	0.040327	0.039664	0.065254	0.039664	0.0180949
FFR_7852_651_727	CUB and LDL domains-containing trypsin-like serine peptidase 1	0.065506	0.090777	0.009531	0.0552713	0.0415787		0.11764		0.13601	0.06279	0.051163	0.083321	0.0459989		0.12722	0.11548	0.089428	0.12442	0.114137	0.0172167		0.040118	0.13277	0.20928	0.127389	0.0847093	0.13801	0.071104	0.05904	0.071104	0.00853054
27836contig_18580	Slit homolog 2 protein (Fragment)	0.024338	0.11992	0.021247	0.0551683	0.0560979		0.1099		0.12633	0.22275	0.15815	0.169077	0.0491299		0.10162	0.237	0.14987	0.050849	0.134835	0.0792057		0.080778	0.21904	0.31101	0.203609	0.115889	0.27819	0.040082	0.1793	0.040082	0.098442
19414Locus_2157	Hemocyanin F chain	0.045246	0.01216	0.089771	0.049059	0.0389457		0		0.0076863	0	0	0	0		0	0	0	0	0	0		0.76549	0	0	0	0	0.007172	0.1829	0.16634	0.17462	0.0117097
27212contig_17116	Hemocyanin A chain	0.040878	0	0.053529	0.0472035	0.00894561		0		0	0	0	0	0		0	0	0	0	0	0		0.51605	0	0	0	0	0	0.068852	0	0.068852	0
40978contig_19975	Venom peptide isomerase heavy chain	0.026865	0.093605	0.020102	0.0468573	0.0406256		0.014179		0.071716	0.064082	0.043164	0.059654	0.0147821		0.087205	0.069591	0.052171	0.065605	0.068643	0.0144453		0.027296	0.061659	0.089089	0.059348	0.0309613	0.11711	0.082742	0.070384	0.082742	0.00873843
12824Locus_19	E3 ubiquitin-protein ligase UHRF1	0.031111	0.025867	0.081477	0.0461517	0.0307048		0.028734		0.043601	0.025973	0.026242	0.0319387	0.0101008		0	0	0.05693	0.039885	0.0484075	0.0120526		0.016595	0.020826	0.0082065	0.0152092	0.00642288	0.013561	0.03144	0.043888	0.03144	0.00880207
12772Locus_150	Uncharacterized protein PF11_0207	0.063077	0.034964	0.038546	0.045529	0.0153022		0.034956		0.043218	0.039788	0.04493	0.0426453	0.0026184		0.011025	0.054011	0.032979	0.014377	0.028098	0.0197911		0.011963	0.018297	0.028841	0.0197003	0.00852606	0.034828	0.033998	0.044492	0.033998	0.00742038
05324Contig_5721	Hemocyanin A chain	0.040408	0.0047997	0.086929	0.0440456	0.0411853		0		0	0	0	0	0		0	0	0	0	0	0		0.39927	0	0	0	0	0	0.038892	0.032574	0.038892	0.0044675
02313Contig_2378	Chorion peroxidase	0.035155	0.038974	0.057146	0.0437583	0.0117503		0.047025		0.052101	0.053976	0.057263	0.0544467	0.00261299		0.049792	0.0073271	0.017746	0.01865	0.0233788	0.0183431		0.015519	0.042198	0.029419	0.0290453	0.0133434	0.044387	0.065338	0.029072	0.065338	0.0256439
41085Locus_698	CUB domain-containing trypsin-like serine peptidase 1	0.032622	0.087223	0.010051	0.0432987	0.0396784		0.035447		0.060959	0.032041	0.056114	0.0497047	0.0154878		0.040248	0.063792	0.062204	0.022962	0.0473015	0.0194609		0.025931	0.046244	0.020248	0.0308077	0.0136669	0.031786	0.028443	0.027071	0.028443	0.000970151
28998contig_100	CD63 antigen	0.027222	0.030179	0.071292	0.0428977	0.0246346		0		0.0072668	0.0043288	0	0.0057978	0.00207748		0.013594	0.0058763	0.0040664	0	0.00784557	0.00505987		0.0027658	0.010413	0	0.0065894	0.00540739	0.010171	0.01572	0	0.01572	0
03141Contig_3236	Apolipoprotein D	0.049325	0.019885	0.058718	0.0426427	0.0202606		0.024849		0.033516	0.024957	0.025216	0.0278963	0.0048685		0.011756	0.060981	0.028133	0.01533	0.02905	0.0224184		0.012757	0.024014	0.018925	0.0185653	0.00563711	0.027365	0.018126	0.012651	0.018126	0.00387141
29097contig_163	32 kDa beta-galactoside-binding lectin	0.0038295	0	0.080234	0.0420317	0.0540261		0		0	0	0	0	0		0	0	0	0	0	0		0	0	0	0	0	0	0.0051601	0	0.0051601	0
15059Locus_22713	Hemocyanin B chain	0.01674	0	0.065764	0.041252	0.0346652		0		0	0	0	0	0		0	0	0	0	0	0		0.29468	0	0	0	0	0	0.0084589	0.002952	0.0084589	0.00389397
33269contig_28617	unknown protein	0.032401	0.02694	0.063642	0.0409943	0.0198026		0.20948		0.18164	0.15779	0.23687	0.1921	0.0405644		0.12034	0.12852	0.19058	0.19385	0.158323	0.0393006		0.097937	0.15183	0.13675	0.128839	0.0278038	0.12711	0.070946	0.13712	0.070946	0.0467921
22598Locus_7007	Mite allergen Lep d 7	0.04062	0.05322	0.029013	0.040951	0.0121069		0.068214		0.082805	0.15209	0.095524	0.11014	0.0368825		0.11295	0.07812	0.13901	0.13256	0.11566	0.0273705		0.02889	0.14832	0.12468	0.10063	0.063243	0.16741	0.069662	0.23442	0.069662	0.116501
Locus_21433	Astacin-like metallopeptidase 9	0.078538	0.033169	0.0097946	0.0405005	0.0349532		0.15889		0.1188	0.083261	0.10516	0.102407	0.0179287		0.11766	0.084768	0.12123	0.095895	0.104888	0.0174726		0.047878	0.095135	0.13022	0.0910777	0.0413207	0.074991	0.050394	0.084414	0.050394	0.0240558
40932contig_18696	CUB domain-containing trypsin-like serine peptidase 4	0.032837	0.074949	0.010117	0.039301	0.0328958		0.064226		0.0036095	0.047303	0.032587	0.0278332	0.0222313		0.072587	0.037944	0.056554	0.056132	0.0558042	0.0141577		0.019233	0.02974	0.016305	0.0217593	0.00706481	0.047151	0.02863	0.024524	0.02863	0.00290338
Locus_728	Astacin-like metallopeptidase 16b	0.046873	0.030313	0	0.038593	0.0117097		0.06494		0.0072991	0.043481	0.039538	0.030106	0.0198495		0.092169	0	0.057183	0.0066771	0.0520097	0.0429801		0.030559	0.10198	0.032972	0.0551703	0.0405563	0.10216	0.03158	0.038573	0.03158	0.0049448
20353Locus_3413	Glutathione S-transferase Mu 1	0.019884	0.022044	0.072905	0.0382777	0.0300076		0		0.0074312	0	0	0	0		0	0.012018	0.0083168	0	0.0101674	0.00261714		0.025455	0.010649	0	0.018052	0.0104694	0	0	0	0	0
31423contig_24896	U24-ctenitoxin-Pn1a	0.012122	0.0067196	0.095244	0.0380285	0.0496236		0		0	0	0.013634	0	0		0.0052971	0	0	0	0	0		0	0.012172	0.0063954	0.0092837	0.00408467	0	0.016334	0.017101	0.016334	0.000542351
41089Locus_21790	CUB domain-containing trypsin-like serine peptidase 2	0.038085	0.06658	0.0076724	0.0374458	0.029459		0.021647		0.060218	0.048916	0.036244	0.0484593	0.0119935		0.084488	0.039841	0.045951	0.045071	0.0538377	0.0206107		0.030212	0.068639	0.11128	0.0700437	0.0405522	0.057466	0.049344	0.05166	0.049344	0.00163766
37251contig_2962	Receptor-type tyrosine-protein phosphatase mu	0.040773	0.047713	0.023729	0.037405	0.0123416		0		0	0.05295	0.035666	0.044308	0.0122216		0.029694	0.017114	0.0023686	0	0.0163922	0.013677		0.001611	0.0015163	0.00239	0.0018391	0.000479437	0.019748	0.079357	0.0095863	0.079357	0.0493353
01326Contig_793	Slit homolog 2 protein	0.041653	0.032324	0	0.0369885	0.0065966		0.1385		0.085618	0.21328	0.15928	0.152726	0.0640829		0.16745	0.107	0.16115	0.085442	0.130261	0.0403607		0.041474	0.10038	0.19777	0.113208	0.0789337	0.16341	0.10103	0.14102	0.10103	0.0282772
FF_142_15819	Astacin-like metallopeptidase 43	0.055425	0.013167	0.041473	0.0366883	0.0215315		0.051191		0.073978	0.061695	0.12467	0.086781	0.0333826		0.083035	0.059821	0.074514	0.047371	0.0661853	0.0157878		0.028156	0.068904	0.066835	0.0546317	0.0229519	0.072479	0.09602	0.055848	0.09602	0.0284059
Locus_1886	Astacin-like metallopeptidase 8a	0.035332	0.058754	0.011566	0.0352173	0.0235942		0.0081583		0.049517	0.10816	0.029803	0.0624933	0.0407584		0.12351	0.12012	0.14778	0.20384	0.148813	0.0386978		0.025129	0.085737	0.0466	0.0524887	0.0307301	0.080856	0.077363	0.074764	0.077363	0.00183777
14203Locus_21573	SLIT and NTRK-like protein 6	0.041851	0.057314	0.0064474	0.0352041	0.0260766		0.045476		0.064404	0.060288	0.041532	0.055408	0.0121919		0.066696	0.08928	0.072079	0.058916	0.0717428	0.0128797		0.014007	0.029664	0.033769	0.0258133	0.0104286	0.032194	0.046441	0.076404	0.046441	0.021187
Locus_15711	Astacin-like metallopeptidase 15	0.039299	0.027725	0	0.033512	0.00818405		0.0065996		0.013352	0.0079538	0.072327	0.0312109	0.0357097		0.024978	0.016196	0.0037358	0.0061071	0.0127542	0.00977723		0.040655	0.028699	0	0.034677	0.00845417	0	0.019256	0.01008	0.019256	0.00648841
13928Locus_20860	Hemocyanin B chain	0.012321	0	0.053779	0.03305	0.0293152		0		0	0	0	0	0		0	0	0	0	0	0		0.47026	0	0	0	0	0	0.0055339	0.011587	0.0055339	0.00428019
00777Contig_282	Glucose dehydrogenase [acceptor]	0.036242	0.026786	0.035594	0.032874	0.00528231		0.011158		0.028218	0.040343	0.033968	0.0341763	0.00606518		0.025075	0.066174	0.031581	0.01807	0.035225	0.0213576		0.008592	0.047511	0.044614	0.0335723	0.021682	0.044761	0.071218	0.023433	0.071218	0.0337891
01097Contig_59	Cathepsin F	0.022219	0.024632	0.051724	0.0328583	0.0163826		0.0045604		0.0092264	0.0027481	0	0.00598725	0.00458085		0.004315	0.0074609	0.0025815	0	0.0047858	0.00247354		0.0087791	0.0082631	0.0026049	0.00654903	0.00342545	0.0043045	0.0066531	0.0034827	0.0066531	0.00224181
14137Locus_21509	unknown protein	0.015419	0.042734	0.040381	0.0328447	0.0151369		0.0071206		0.021609	0.021454	0.0043354	0.0157995	0.00992848		0.0033688	0.0058247	0.020154	0	0.0097825	0.00906553		0.0054831	0.049028	0.012202	0.0222377	0.023443	0.023524	0.020776	0.021751	0.020776	0.000689429
03024Contig_3120	Peptidoglycan recognition protein	0.046963	0	0.01757	0.0322665	0.020784		0		0.025073	0.03734	0.075455	0.045956	0.0262729		0.029316	0.020275	0.028061	0.011468	0.02228	0.00824307		0.0047715	0.035929	0.028316	0.0230055	0.0162434	0.0058489	0.01808	0.037857	0.01808	0.0139845
26934contig_16527	Hexokinase type 2	0	0.011199	0.052913	0.032056	0.0294963		0		0.018877	0.011245	0	0.015061	0.00539664		0	0	0	0	0	0		0	0	0	0	0	0	0.013612	0.028502	0.013612	0.0105288
Locus_12	Astacin-like metallopeptidase 30	0.058592	0.028869	0.0085249	0.0319953	0.0251795		0.060129		0.072991	0.068844	0.12813	0.0899883	0.0330967		0.056894	0.0098373	0.064671	0.066771	0.0495433	0.0268095		0.060192	0.030506	0.054953	0.0485503	0.0158449	0.085134	0.043861	0.041328	0.043861	0.0017911
29118contig_179	DNA polymerase delta catalytic subunit	0.031513	0.031055	0	0.031284	0.000323855		0.038809		0.052344	0.046772	0.059071	0.052729	0.00615853		0.030601	0.021164	0.018307	0.017956	0.022007	0.00590672		0.022413	0.039847	0.033251	0.031837	0.00880259	0.036631	0.014154	0	0.014154	0
01448Contig_902	Vitellogenin-6	0.022535	0.0059484	0.061829	0.0301041	0.0286989		0		0	0	0	0	0		0	0	0	0	0	0		0.13662	0	0	0	0	0	0.033257	0.049957	0.033257	0.0118087
12866Locus_224	unknown protein	0.029792	0.0289	0.029259	0.029317	0.00044882		0		0.013918	0	0	0	0		0	0.011255	0	0	0.00281375	0.0056275		0.0026486	0.0024929	0	0.00257075	0.000110097	0	0	0	0	0
01900Contig_1934	unknown protein	0.03057	0.0042363	0.050038	0.0282814	0.0229865		0		0.014281	0	0	0	0		0	0	0	0	0	0		0.0027177	0	0	0	0	0	0.0051489	0	0.0051489	0
38069contig_4110	Acyl-CoA-binding protein homolog	0.029625	0	0.025862	0.0277435	0.00266084		0		0	0	0	0	0		0	0	0	0	0	0		0	0	0	0	0	0	0	0	0	0
18535Locus_1221	Superoxide dismutase [Cu-Zn]	0.011641	0.02581	0.04573	0.027727	0.0171252		0		0	0	0	0	0		0	0	0	0	0	0		0	0	0	0	0	0	0	0	0	0
00495Contig_1456	Uncharacterized protein PF11 0207	0.058039	0.003064	0.021714	0.0276057	0.027957		0.0051053		0.036151	0.024612	0.049734	0.0368323	0.0125749		0.0096613	0.041762	0.04046	0.0094488	0.025333	0.0182268		0.0058969	0.024051	0.020413	0.016787	0.00960489	0.021685	0.022344	0.023393	0.022344	0.000741755
FF_19005_12159	Astacin-like metallopeptidase 31	0.024317	0.030809	0	0.027563	0.00459054		0.019251		0.019474	0.034802	0.015628	0.0233013	0.0101438		0.03643	0.073488	0.043589	0.035629	0.047284	0.0178321		0.017294	0.037207	0.051315	0.035272	0.0170928	0.018171	0	0.0049005	0.0049005	0
41087contig_680	CUB and LDL domains-containing trypsin-like serine peptidase 4	0.020791	0.033526	0	0.0271585	0.009005		0.010474		0.014127	0.018935	0	0.016531	0.00339977		0.024777	0.025704	0.015811	0.019385	0.0214192	0.00466277		0.0080654	0.020244	0.017948	0.0154191	0.00647116	0.016478	0.010187	0.010665	0.010187	0.000337997
17751Locus_28268	Hemocyanin AA6 chain	0.025312	0.0062358	0.047876	0.0264746	0.0208444		0		0	0	0	0	0		0	0	0	0	0	0		0.76609	0	0	0	0	0	0.037896	0.023805	0.037896	0.00996384
14513Locus_21882	PI-PLC X domain-containing protein 1	0.040115	0.012129	0	0.026122	0.0197891		0.026946		0.040887	0.028416	0.024609	0.031304	0.00851462		0.044618	0.027553	0.019067	0.018701	0.0274847	0.0121321		0.012968	0.024412	0.050022	0.029134	0.0189729	0.025434	0.0098278	0.015434	0.0098278	0.00396418
29246contig_277	Beta-hexosaminidase subunit beta	0.023882	0.024712	0.025019	0.0245377	0.000588206		0.0088233		0.0059504	0.026585	0.012535	0.0150235	0.01054		0.0041743	0.024059	0.023308	0	0.0171804	0.0112699		0.009059	0.0042633	0	0.00666115	0.00339107	0.0069403	0.010727	0.0044921	0.010727	0.00440874
01015Contig_516	Actin, clone 403	0.011687	0	0.03673	0.0242085	0.0177081		0.4361		0.10046	0.026019	0.049949	0.0588093	0.0380032		0.0020428	0.003532	0.070881	0.24373	0.0800465	0.113747		0	0.0062589	0.007399	0.00682895	0.000806172	0	0.037795	0.023082	0.037795	0.0104037
Locus_7926	Astacin-like metallopeptidase 22	0.050844	0.012079	0.0095113	0.0241448	0.0231578		0.046961		0.020359	0.056597	0.11028	0.062412	0.0452417		0.04126	0.082316	0.087344	0.068289	0.0698022	0.0206661		0.010332	0.063209	0.091967	0.0551693	0.0414071	0.056991	0.048936	0.056356	0.048936	0.00524673
00779Contig_284	unknown protein	0.009553	0	0.037528	0.0235405	0.0197813		0.035293		0.062479	0.06912	0.075209	0.068936	0.00636699		0.012523	0.043305	0.069925	0.040825	0.0416445	0.0234612		0	0.019185	0	0	0	0.0083283	0.032181	0.033691	0.032181	0.00106773
16277Locus_25218	Apolipoprotein D	0.018601	0.015466	0.036535	0.023534	0.0113678		0		0	0	0.01046	0	0		0.0081278	0.0070266	0.0048625	0	0.0066723	0.00166123		0.013229	0.015564	0.0098131	0.0128687	0.00289233	0.032432	0.0062659	0.01312	0.0062659	0.00484658
41080FF_19454_21686	CUB and LDL domains-containing trypsin-like serine peptidase 3	0.011172	0.035093	0	0.0231325	0.0169147		0.020638		0.027836	0.012436	0.012565	0.0176123	0.00885419		0.0179	0.025323	0.015576	0.0095489	0.017087	0.00652173		0.010594	0.02119	0.015718	0.015834	0.00529895	0.037336	0.007527	0.0078803	0.007527	0.000249821
08586Locus_12690	unknown protein	0.024907	0.0039447	0.037275	0.0220422	0.0168488		0		0.013298	0	0.016007	0.0146525	0.00191555		0	0.021507	0.0037207	0	0.0126138	0.0125768		0.012653	0	0.0075088	0.0100809	0.0036375	0.0062041	0.35959	0.17568	0.267635	0.130044
00063Contig_105	U24-ctenitoxin-Pn1a	0.029792	0.016514	0.019506	0.0219373	0.0069649		0		0.027836	0.0082908	0.033507	0.0232113	0.013229		0	0	0	0	0	0		0.0052972	0	0	0	0	0	0.010036	0.010507	0.010036	0.000333047
29114contig_177	Soma ferritin	0.030838	0.0056979	0.026921	0.0211523	0.0135264		0		0	0	0	0	0		0	0.023299	0	0	0.00582475	0.0116495		0.0073108	0.0068811	0	0.00709595	0.000303844	0	0	0	0	0
29038contig_117	U24-ctenitoxin-Pn1a	0.011564	0	0.030286	0.020925	0.0132385		0		0	0	0	0	0		0	0	0	0	0	0		0	0	0	0	0	0.0050408	0.031164	0	0.031164	0
00919Contig_42	Pancreatic triacylglycerol lipase	0.016275	0.028869	0.01705	0.0207313	0.00705807		0.036078		0.048661	0.068844	0.029288	0.048931	0.0197794		0.0085342	0.044268	0.05446	0.044514	0.0379441	0.0201732		0.043987	0.050117	0.065257	0.0531203	0.0109484	0.070945	0.030703	0.064288	0.030703	0.0237482
00393Contig_1362	Microsomal glutathione S-transferase 3	0.0063228	0	0.033118	0.0197204	0.0189471		0		0	0	0	0	0		0	0	0	0	0	0		0	0	0	0	0	0	0	0	0	0
25824contig_15017	Carboxypeptidase B 3	0.021647	0.031198	0.0056693	0.0195048	0.0128985		0.015995		0.0040451	0.014458	0.0073039	0.00860233	0.0053265		0.0075672	0.0098131	0.0090543	0.011101	0.0093839	0.00147667		0.0061583	0.017389	0.0068523	0.0101332	0.00629328	0.0056616	0	0.0061075	0.0061075	0
41088contig_8062	CUB domain-containing trypsin-like serine peptidase 3	0.017047	0.020999	0	0.019023	0.00279449		0.017495		0.049552	0.023193	0.038346	0.0370303	0.0132287		0.023175	0.031484	0.029709	0.012951	0.0243298	0.00838509		0.01886	0.038039	0.04197	0.0329563	0.012365	0.033026	0	0.01336	0.01336	0
15553Locus_23572	Hemocyanin C chain	0.0083043	0.0015344	0.047122	0.0189869	0.0245997		0		0	0	0	0	0		0	0	0	0	0	0		0.26381	0	0	0	0	0	0.01119	0.003905	0.01119	0.00515127
13118Locus_42	Probable chitinase 3	0.013183	0.024359	0	0.018771	0.00790263		0.0040587		0.0082115	0.012229	0.024712	0.0150508	0.00860457		0.0076808	0.0166	0.011488	0.0075118	0.0108201	0.00426823		0.004688	0.008825	0.006955	0.00682267	0.00207167	0.0076621	0.0088819	0	0.0088819	0
Locus_4334	Astacin-like metallopeptidase 3	0.010219	0	0.026764	0.0184915	0.0116991		0		0	0	0	0	0		0	0	0	0	0	0		0	0	0	0	0	0	0	0	0	0
00245Contig_122	Lysosomal alpha-mannosidase	0.012341	0.038114	0.0046173	0.0183574	0.0175401		0		0	0	0	0	0		0.00077039	0	0	0	0	0		0.0012539	0.0047208	0	0.00298735	0.00245147	0.0076851	0	0	0	0
03025Contig_3121	Alpha-1-inhibitor 3	0.0045984	0.0057352	0.043656	0.0179965	0.022229		0		0	0.003839	0	0	0		0	0	0.00060105	0.00098257	0.00079181	0.000269775		0.0028617	0	0	0	0	0.0010022	0.013941	0	0.013941	0
04052Contig_4228	Transferrin	0	0.011704	0.024192	0.017948	0.00883035		0.0048754		0.029591	0.020565	0.047494	0.03255	0.0137062		0	0.013958	0	0.072185	0.0430715	0.0411727		0.0028156	0.027385	0.011139	0.0137799	0.0124958	0	0.12625	0.022339	0.12625	0.0734762
12916Locus_27	Papilin	0.016176	0.014944	0.021182	0.017434	0.0033038		0.0099601		0.040302	0.0090029	0.018193	0.0224993	0.0160878		0	0.0040737	0.011276	0.0092169	0.00818887	0.00370957		0.0076696	0.0054141	0.014223	0.00910223	0.00457586	0.011752	0.018163	0.026622	0.018163	0.00598142
12770Locus_149	U24-ctenitoxin-Pn1a	0.0059383	0.013167	0.031104	0.0167364	0.012957		0		0.022193	0	0	0	0		0.015569	0	0	0	0	0		0.021117	0	0.012532	0.0168245	0.00607051	0.0051771	0.056012	0.033509	0.056012	0.015912
14272Locus_21634	unknown protein	0.023128	0.010256	0	0.016692	0.00910188		0.0085447		0.017287	0.005149	0.02081	0.0144153	0.00821593		0.0040425	0.034948	0.014511	0	0.0178338	0.0157184		0.0032899	0	0.0097615	0.0065257	0.00457611	0.012098	0.0062329	0.0065254	0.0062329	0.000206829
01158Contig_644	unknown protein	0.0058985	0.035966	0.0077239	0.0165295	0.0168573		0.049032		0.060622	0.052527	0.076291	0.0631467	0.0120815		0.038662	0.0044565	0.12027	0.095788	0.0647941	0.0527943		0.031463	0.11846	0.12136	0.0904277	0.0510855	0.06685	0.027818	0.024963	0.027818	0.00201879
14304Locus_21667	unknown protein	0.0099683	0.025786	0.013053	0.0162691	0.00838495		0		0	0	0	0	0		0	0.0025105	0	0	0.000627625	0.00125525		0	0	0	0	0	0	0	0	0	0
15235Locus_23000	unknown protein	0.0065588	0	0.025766	0.0161624	0.0135815		0		0	0	0	0	0		0	0.019821	0	0	0.00495525	0.0099105		0.0093294	0	0.0069204	0.0081249	0.00170342	0.005718	0.17675	0.16654	0.171645	0.00721956
35138contig_1516	Peptidoglycan recognition protein	0.020204	0.011199	0	0.0157015	0.0063675		0		0	0	0	0	0		0	0	0	0	0	0		0.014369	0	0	0	0	0	0.013612	0	0.013612	0
contig_23777	Astacin-like metallopeptidase 10	0.012496	0.018471	0	0.0154835	0.00422496		0.069248		0.031134	0.060275	0.056216	0.0492083	0.0157839		0.043682	0.044058	0.043555	0.035601	0.041724	0.00408758		0.041474	0.083649	0.14943	0.0915177	0.0544064	0.072626	0.039288	0.070512	0.039288	0.0220787
09710Locus_14099	unknown protein	0.012925	0.017911	0	0.015418	0.00352563		0		0	0	0	0	0		0	0.0048825	0	0	0.00122062	0.00244125		0.0022981	0	0	0	0	0.0028169	0.13932	0.063815	0.13932	0.0533901
19660Locus_2485	unknown protein	0.01831	0.012179	0	0.0152445	0.00433527		0		0.013686	0.040763	0.041186	0.0318783	0.0157564		0.0032003	0.044268	0.034463	0	0.0273104	0.0214478		0.0026045	0.0098055	0.0077278	0.0067126	0.00370629	0.0063851	0	0	0	0
14239Locus_21601	unknown protein	0.011564	0.01282	0.020191	0.0148583	0.00466073		0		0	0.0042908	0.0043354	0.0043131	3.1537e-05		0.0033688	0	0	0	0	0		0.013708	0.0025804	0	0.0081442	0.0078684	0	0.051941	0.010876	0.051941	0.0290373
00147Contig_1132	unknown protein	0.009084	0.017624	0.017843	0.0148503	0.00499499		0.012585		0.012731	0.0075838	0.0051083	0.00847437	0.0038886		0.017862	0.010295	0.0071241	0.027174	0.0156138	0.00892669		0.0048455	0.013682	0.016774	0.0117672	0.00619049	0.013859	0.01224	0.012815	0.01224	0.000406586
09041Locus_13226	unknown protein	0.0055275	0.03064	0.0072381	0.0144685	0.014031		0		0.020658	0.018459	0.015542	0.0182197	0.00256638		0.021738	0.0041762	0.01156	0.023622	0.0152741	0.00909995		0.0039313	0.0037002	0.020413	0.00934817	0.00958312	0.0024095	0.011172	0.015595	0.011172	0.00312753
29295contig_309	Probable serine carboxypeptidase CPVL	0.0038212	0	0.025019	0.0144201	0.0149891		0		0	0.019141	0	0	0		0	0.0057741	0	0	0.00144352	0.00288705		0	0	0	0	0	0	0	0	0	0
14316Locus_21679	Techylectin-5A	0.011268	0.016655	0	0.0139615	0.00380918		0		0.021055	0.0041808	0.0042242	0.00982	0.00972982		0	0	0	0	0	0		0	0	0	0	0	0	0.0050609	0	0.0050609	0
FF_1763_24564	Astacin-like metallopeptidase 6	0.014349	0.011931	0	0.01314	0.00170978		0		0.013407	0.027952	0.012104	0.017821	0.00879786		0	0	0.011253	0	0	0		0	0.016809	0.0037851	0.0102971	0.00920929	0	0.019335	0.0050605	0.019335	0.0100936
01657Contig_1688	Epididymal secretory protein E1	0.011268	0	0.014755	0.0130115	0.00246568		0		0	0	0	0	0		0	0	0	0	0	0		0	0	0	0	0	0	0	0	0	0
12743Locus_128	Alcohol dehydrogenase class-3 chain L	0.0021972	0	0.023017	0.0126071	0.0147218		0		0.012317	0	0	0	0		0	0.0033201	0.0022975	0	0.0028088	0.000723087		0	0.0058833	0	0	0	0	0	0	0	0
FF_684_11922	Astacin-like metallopeptidase 17	0.014175	0.0039288	0.018562	0.0122219	0.00750956		0.0065463		0.0066222	0.019724	0.063772	0.0300394	0.0299388		0.015485	0.02142	0.011117	0	0.0160073	0.00517132		0.0050409	0.0071169	0.0037393	0.00529903	0.00170353	0.012358	0	0	0	0
Locus_723	Aspartic peptidase 1	0.0044841	0.0024856	0.029359	0.0121096	0.0149718		0		0	0	0	0	0		0	0	0	0	0	0		0	0	0	0	0	0	0.003021	0	0.003021	0
Locus_82	Cathepsin B_1	0.026002	0.0028827	0.0068098	0.0118982	0.0123711		0		0	0	0.0087733	0	0		0	0	0	0	0	0		0.005548	0.0087031	0.0027436	0.0056649	0.00298147	0.013601	0.0035037	0.018341	0.0035037	0.0104916
contig_14087	Astacin-like metallopeptidase 32	0.012972	0.010786	0	0.011879	0.00154574		0		0	0.00361	0.0072949	0.00545245	0.00260562		0.011337	0.034303	0.0067824	0	0.0174741	0.0147511		0.0046131	0.010855	0.01711	0.0108594	0.00624845	0.008482	0.0043699	0.004575	0.0043699	0.000145028
39510contig_6507	Superoxide dismutase [Cu-Zn]	0.013452	0.0099423	0	0.0116971	0.00248173		0		0	0	0	0	0		0	0	0	0	0	0		0.0031891	0.0060034	0	0.00459625	0.00199001	0	0.018126	0	0.018126	0
10882Locus_16372	Macrophage mannose receptor 1	0.01404	0.0093387	0	0.0116894	0.00332432		0.0051869		0.026235	0.0046884	0.012632	0.0145185	0.0108965		0.001227	0.010607	0.014681	0.0023999	0.00722873	0.00648813		0.0059911	0.0084585	0.011851	0.00876687	0.0029421	0.001224	0	0	0	0
00675Contig_189	Polyubiquitin-A	0.020576	0.0065173	0.0076981	0.0115971	0.00779831		0.046153		0.008239	0.058895	0.014877	0.027337	0.0275308		0.066789	0.068845	0.036883	0.10049	0.0682517	0.0259859		0.0052264	0.013774	0.034116	0.0177055	0.0148406	0.020501	0.0059411	0.01866	0.0059411	0.00899362
34992contig_1388	Peptidyl-prolyl cis-trans isomerase	0.016077	0.0059411	0	0.0110091	0.00716716		0		0	0.0059653	0	0	0		0.0046834	0	0	0	0	0		0	0.0035874	0	0	0	0	0	0	0	0
24940contig_14038	Regucalcin	0.010817	0.01499	0.0070822	0.0109631	0.00395592		0		0.0050532	0.0090306	0	0.0070419	0.00281245		0.011817	0	0.0084832	0.0092452	0.00984847	0.00174686		0.0019233	0.018103	0	0.0100132	0.0114408	0	0	0	0	0
38723contig_5222	Slit homolog 2 protein (Fragment)	0.01283	0.010668	0.0084005	0.0106328	0.00221496		0.017775		0.0059938	0.024993	0.032468	0.0211516	0.0136487		0.044851	0.048468	0.033541	0.021932	0.037198	0.0120001		0	0.060122	0.050767	0.0554445	0.00661498	0.019575	0.02161	0.022625	0.02161	0.000717713
12865Locus_224	unknown protein	0.0038717	0.014308	0.01352	0.0105666	0.0058113		0		0	0	0	0	0		0	0	0	0	0	0		0.00091787	0	0	0	0	0	0	0	0	0
05602Contig_6089	unknown protein	0.0075118	0.0041639	0.019673	0.0104496	0.00816124		0		0	0	0.0042242	0	0		0	0.039728	0	0	0.009932	0.019864		0.013356	0	0.003963	0.0086595	0.00664185	0.0065488	0.20244	0.06888	0.13566	0.0944412
26975contig_16583	Hemocyanin A chain	0.012292	0	0.008048	0.01017	0.00300096		0		0	0	0	0	0		0	0	0	0	0	0		0.43056	0	0	0	0	0	0	0	0	0
00530Contig_1492	Peroxidasin	0	0.0059959	0.014164	0.01008	0.00577572		0.0049954		0.0050532	0.0030102	0.0030414	0.0037016	0.00117062		0.0023633	0.0040863	0	0.013868	0.00677253	0.00620495		0	0.0036205	0.0028533	0.0032369	0.000542492	0	0.036438	0	0.036438	0
01064Contig_558	Techylectin-5A	0.012006	0.0079864	0	0.0099962	0.00284229		0		0	0	0	0	0		0	0	0	0	0	0		0	0	0	0	0	0.0020935	0.0032357	0	0.0032357	0
12889Locus_241	unknown protein	0.0068662	0.010149	0.011988	0.00966773	0.00259459		0.0042278		0	0.0076431	0	0	0		0.0040004	0	0.0047865	0	0.00439345	0.000555857		0	0.0061285	0.0024149	0.0042717	0.00262591	0.0039907	0	0	0	0
01122Contig_61	Epididymal secretory glutathione peroxidase	0.0081002	0.0089801	0.010607	0.0092291	0.00127181		0		0	0	0	0	0		0	0	0	0	0	0		0.0028805	0	0	0	0	0.0035309	0.0054574	0	0.0054574	0
28072contig_18898	Peptidoglycan-recognition protein 1	0.013384	0.0049459	0	0.00916495	0.00596664		0.049446		0.016673	0.0099321	0.035123	0.020576	0.0130411		0.019494	0.013483	0.023325	0.0076262	0.015982	0.00688763		0.003173	0.023892	0.0047073	0.0105908	0.0115447	0.0077788	0.012023	0.012587	0.012023	0.000398808
34734contig_1132	Uncharacterized protein CG3556	0.0092513	0.0085469	0	0.0088991	0.000498086		0		0.0057625	0.0017163	0	0.0037394	0.0028611		0.0040425	0.0069897	0.0064492	0.0026357	0.00502928	0.00204633		0	0.0092895	0	0	0	0.0080653	0.027009	0	0.027009	0
10947Locus_16459	unknown protein	0.012496	0.0046177	0	0.00855685	0.0055708		0.05386		0.054484	0.046366	0.056216	0.0523553	0.00525871		0.018201	0	0.034844	0.035601	0.0295487	0.00983465		0.0088873	0.047401	0.039555	0.0319478	0.0203526	0.010894	0.02245	0.052884	0.02245	0.0215201
01020Contig_52	unknown protein	0.0034876	0.0038664	0.018268	0.00854067	0.00842625		0		0	0	0.0078449	0	0		0	0	0.0072937	0	0	0		0	0	0	0	0	0.0030405	0	0.0098399	0.0098399	0
00412Contig_138	Calsequestrin-2	0.0069752	0	0.0091338	0.0080545	0.00152636		0		0	0	0	0	0		0	0	0	0	0	0		0	0	0	0	0	0	0	0	0	0
19588Locus_2390	Tigger transposable element-derived protein 6	0.0017791	0	0.013978	0.00787855	0.00862592		0.0032864		0.006649	0.0019804	0.0020009	0.00354343	0.00268952		0	0.0026883	0.005581	0	0.00413465	0.00204545		0	0.0035729	0.0018772	0.00272505	0.00119904	0.0077551	0.0095891	0	0.0095891	0
13514Locus_767	Phospholipase A2	0.0039411	0	0.010322	0.00713155	0.00451198		0.0072802		0.0073646	0.0043871	0	0.00587585	0.00210541		0	0	0.0082422	0	0	0		0	0	0	0	0	0.0034359	0	0	0	0
13227Locus_515	Serpin B3	0.0022828	0	0.011957	0.0071199	0.00684069		0.0042169		0.0085314	0.010164	0.01027	0.00965513	0.000974624		0	0	0	0	0	0		0	0	0	0	0	0.0039803	0.04614	0.022542	0.04614	0.0166863
34943contig_1341	Gastric intrinsic factor	0	0.0064313	0.0075965	0.0070139	0.000823921		0		0	0	0	0	0		0	0.0021915	0	0	0.000547875	0.00109575		0	0.0029125	0	0	0	0.0012644	0	0	0	0
25037contig_14140	CD109 antigen	0.0011734	0	0.012292	0.0067327	0.00786204		0		0	0	0	0	0		0	0	0	0	0	0		0	0	0	0	0	0	0	0	0	0
25571contig_14713	Leucine-rich repeat-containing protein 15	0.0056158	0	0.0073538	0.0064848	0.00122895		0.031121		0.041976	0.040633	0.072635	0.051748	0.0181011		0.029447	0.046672	0.044042	0.043199	0.04084	0.00773801		0.013979	0.020676	0.053329	0.029328	0.0210535	0.034271	0.015134	0.023767	0.015134	0.00610445
12737Locus_125	Techylectin-5A	0.006146	0.0068136	0	0.0064798	0.000472064		0		0.017227	0.0068413	0.0034562	0.00917483	0.00717585		0.010742	0	0	0	0	0		0	0.0041142	0	0	0	0	0.016563	0.0043351	0.016563	0.00864643
40953FF_23_356	cathepsin L-like cysteine peptidase 2	0.0053104	0	0.0069539	0.00613215	0.00116213		0.0049048		0	0	0	0	0		0.0069614	0	0.0083294	0.0045388	0.00660987	0.00191959		0.0018884	0.015997	0.0028016	0.00689567	0.0078952	0.0046297	0	0.0074914	0.0074914	0
26021contig_15247	unknown protein	0.0026877	0.0089389	0	0.0058133	0.00442027		0.0049648		0	0	0	0	0		0.0023489	0.0081225	0.0028104	0.0045944	0.00446905	0.00262104		0.0019115	0.0035984	0.017015	0.0075083	0.00827614	0.0070294	0	0.0037915	0.0037915	0
00493Contig_1454	Neuroendocrine convertase 1	0.0024897	0.0013801	0.013041	0.00563693	0.00643607		0		0	0	0	0	0		0	0	0	0	0	0		0	0	0	0	0	0	0	0	0	0
00002Contig_100	Syntenin-1	0.0082138	0.0030353	0	0.00562455	0.00366175		0		0	0	0	0	0		0	0	0	0	0	0		0	0	0	0	0	0.0023869	0	0	0	0
FF_24733_26539	Astacin-like metallopeptidase 5	0.0071453	0.0039607	0	0.005553	0.00225185		0.079195		0.046732	0.0039769	0.084381	0.04503	0.0402291		0.012489	0	0.048566	0.030536	0.0305303	0.0180385		0	0.0047832	0	0	0	0.0031147	0.014442	0.01512	0.014442	0.000479418
29314contig_328	Inosine-5'-monophosphate dehydrogenase 1b	0.0017301	0	0.0090619	0.005396	0.00518437		0		0	0	0	0	0		0	0	0	0	0	0		0	0	0	0	0	0	0	0	0	0
15209Locus_22955	Kinesin-like protein KIF3A	0.0052004	0.0057653	0.0034049	0.0047902	0.00123251		0.0024016		0.0072883	0.0028944	0.0087733	0.00631867	0.00305704		0	0.0039291	0.002719	0.0044448	0.00369763	0.000885878		0	0.0043516	0.010974	0.0076628	0.00468274	0.0045338	0	0.011004	0.011004	0
15646Locus_23774	Heme-binding protein 2	0.0043725	0.0048475	0	0.00461	0.000335876		0		0	0	0	0	0		0	0	0	0	0	0		0	0.0058541	0	0	0	0	0	0	0	0
13255Locus_54	Beta-galactosidase	0.0069974	0.003103	0.0036652	0.00458853	0.00210499		0		0	0	0	0	0		0	0	0	0	0	0		0	0.0018737	0	0	0	0.0012201	0	0	0	0
00975Contig_474	Gamma-glutamyl hydrolase	0.0056519	0.0031329	0	0.0043924	0.0017812		0		0	0	0	0	0		0	0	0	0	0	0		0	0.0018917	0	0	0	0.0049274	0	0	0	0
00652Contig_169	Alpha-actinin, sarcomeric	0.0059383	0	0.002592	0.00426515	0.00236619		0.04205		0.027742	0.016526	0.0033394	0.0158691	0.0122146		0.0069196	0.017946	0.018629	0.042296	0.0214476	0.0148988		0	0.0039752	0.0052215	0.00459835	0.000881267	0.00086285	0	0	0	0
12812Locus_18	unknown protein	0.00093299	0.0020687	0.0097738	0.0042585	0.00481003		0		0.0052303	0	0	0	0		0	0.0014098	0	0	0.00035245	0.0007049		0	0.0018737	0	0	0	0.00081338	0	0	0	0
41092contig_4049	Triacylglycerol lipase 3	0.0034264	0	0.0044868	0.0039566	0.000749816		0.037976		0.035215	0.055304	0.044317	0.0449453	0.0100592		0.0059889	0.023299	0.057326	0.026357	0.0282427	0.0213625		0.014622	0.06193	0.048807	0.0417863	0.0244229	0.046301	0.027702	0.072505	0.027702	0.0316805
03455Contig_3567	unknown protein	0.0034264	0.0018993	0	0.00266285	0.00107982		0		0.0032014	0.0057211	0.013488	0.00747017	0.00536171		0	0	0.0089572	0.0029286	0.0059429	0.00426286		0	0.0034405	0	0	0	0.0074679	0.0092339	0	0.0092339	0
08270Locus_12355	Paramyosin	0.0030098	0.0011123	0	0.00206105	0.00134174		0		0	0	0	0	0		0	0	0	0	0	0		0	0	0	0	0	0	0	0	0	0
40759contig_9308	Peritrophin-48	0.0025773	0.0014287	0	0.002003	0.000812183		0.0023805		0.0024081	0.0014345	0	0.0019213	0.000688439		0	0	0	0	0	0		0	0.0034506	0	0	0	0	0	0.0018179	0.0018179	0
00437Contig_1402	Extracellular domains-containing protein CG31004	0.0015652	0	0.0020496	0.0018074	0.000342523		0		0.0029248	0.0017423	0.0017604	0.0021425	0.000677552		0.0013679	0.0023652	0.0016367	0	0.00178993	0.000516006		0	0.00052389	0.00082577	0.00067483	0.000213461	0.0013646	0.0010545	0	0.0010545	0
18854Locus_1546	Transcription factor HIVEP2	0.001175	0.0017368	0.0020514	0.0016544	0.000443972		0		0.0014637	0.0013079	0.00088098	0.00121753	0.000301689		0.00034228	0	0.00040954	0.0006695	0.000473773	0.000172808		0.00083566	0.0018353	0.00041325	0.00102807	0.00073029	0.0017072	0.0026387	0	0.0026387	0
01459Contig_911	MAM and LDL-receptor class A domain-containing protein C10orf112	0.0024954	0.00055329	0	0.00152435	0.00137328		0		0	0	0	0	0		0	0	0	0	0	0		0.00035495	0	0	0	0	0	0	0	0	0
13043Locus_360	Spectrin beta chain	0.00073917	0	0.0019359	0.00133753	0.000846216		0		0	0.0012342	0	0	0		0.00032299	0.00055847	0.0011594	0.0025271	0.00114199	0.00098828		0	0.00049481	0.00038997	0.00044239	7.41331e-05	0.00064441	0	0	0	0
14846Locus_22359	Dystonin	0.00048396	0.0010731	0.0012675	0.00094152	0.000408006		0.00089399		0.00090435	0.00053872	0.00054431	0.00066246	0.000209502		0.0008459	0.0007313	0.00050606	0.00082729	0.000727638	0.00015602		0.0006884	0.00032397	0.00051065	0.000507673	0.000182233	0.00042192	0	0.0013655	0.0013655	0
13592Locus_83	Heterogeneous nuclear ribonucleoprotein R	0.0012537	0.00046331	0	0.000858505	0.00055889		0		0	0	0	0	0		0	0.001263	0	0	0.00031575	0.0006315		0.00029723	0	0	0	0	0	0	0	0	0
03746Contig_3885	Midasin	0.00097006	0.00071695	0.00084685	0.00084462	0.00012657		0		0	0	0	0	0		0.00084777	0	0	0	0	0		0	0	0	0	0	0	0.0017428	0.00045616	0.0017428	0.000909792
02122Contig_2188	Myosin heavy chain, muscle	0.00044365	0	0.0011619	0.000802775	0.000507879		0.044255		0.0041451	0	0	0	0		0	0.00067039	0.0018556	0.0083422	0.00362273	0.00412992		0	0	0	0	0	0	0	0	0	0
29394contig_396	unknown protein	0	0	0.086046	0	0		0.053105		0.05372	0.064002	0.087761	0.0684943	0.0174595		0.046659	0	0.098772	0.035102	0.0601777	0.0339195		0	0.032991	0.034667	0.033829	0.00118511	0.032224	0.022136	0.034762	0.022136	0.00892793
10714Locus_16081	unknown protein	0	0	0	0	0		0.023529		0.039669	0.047261	0.0095504	0.0321601	0.0199452		0.033395	0.051325	0.013319	0.0072577	0.0263242	0.0200641		0	0.039791	0.01792	0.0288555	0.0154651	0.040716	0.011442	0.011979	0.011442	0.000379716
09532Locus_13827	Abhydrolase domain-containing protein 11	0	0	0	0	0		0.067429		0.026235	0.034382	0.03158	0.0307323	0.00413912		0.049078	0.0084858	0.032297	0.043199	0.033265	0.0179228		0	0.018797	0.03259	0.0256935	0.00975312	0.019584	0.041619	0.0079223	0.041619	0.0238272
18614Locus_1303	Leucine-rich repeat and fibronectin type-III domain-containing protein 4	0	0	0	0	0		0		0	0.012463	0	0	0		0.017123	0.012688	0.011707	0.023923	0.0163602	0.00556522		0	0.014989	0.029533	0.022261	0.0102842	0.017081	0.0037715	0.019743	0.0037715	0.0112936
29249contig_28	unknown protein	0	0	0.043704	0	0		0.051376		0.051972	0	0.03128	0.041626	0.0146315		0.029167	0	0.023266	0.028526	0.0269863	0.0032378		0	0.022342	0.017608	0.019975	0.00334744	0.029097	0.022486	0.023541	0.022486	0.000745998
00596Contig_1554	Slit homolog 1 protein	0	0.0095213	0	0	0		0.026441		0.016049	0.0095601	0.016099	0.0139027	0.00376089		0.0075056	0.0043258	0.020955	0.0097873	0.0106434	0.00723003		0.016289	0.02108	0.021145	0.0195047	0.00278504	0.0074874	0.0038575	0.024231	0.0038575	0.0144062
40326contig_8206	RNA polymerase-associated protein CTR9 homolog	0	0.0043692	0	0	0		0.0072802		0	0.0087741	0	0	0		0.010333	0	0.0041211	0.006737	0.0070637	0.00311881		0	0.026383	0.0083169	0.0173499	0.0127747	0.013744	0	0.01112	0.01112	0
41091contig_18728	Triacylglycerol lipase 2	0	0.013373	0	0	0		0.031833		0.0096606	0.015346	0.011629	0.0122119	0.00288717		0.02259	0.01302	0.032436	0.0058916	0.0184844	0.0115462		0.0061282	0.01269	0.023638	0.0141521	0.00884599	0.0075118	0.0069662	0.0048621	0.0069662	0.00148782
12917Locus_27	Papilin	0.014896	0	0	0	0		0		0.027836	0.016582	0	0.022209	0.00795778		0	0.022509	0.015576	0	0.0190425	0.00490237		0.010594	0	0.015718	0.013156	0.00362322	0.012987	0.040144	0.042028	0.040144	0.00133219
00663Contig_181	Heat shock cognate 71 kDa protein	0	0	0.0044094	0	0		0.049762		0.025169	0.052477	0.013255	0.0303003	0.0201082		0.038257	0	0.029929	0.069074	0.0457533	0.0206211		0	0.0033812	0.014212	0.0087966	0.00765853	0.0014678	0	0	0	0
29413contig_411	unknown protein	0.012555	0	0	0	0		0.038655		0.039102	0.03261	0.04707	0.039594	0.00724254		0.01463	0	0.017505	0.028616	0.0202503	0.00738611		0.011906	0.0028016	0	0.0073538	0.00643778	0	0.0056393	0	0.0056393	0
13574Locus_810	Peroxidasin homolog	0	0	0	0	0		0.0050576		0.015349	0.015239	0.021555	0.017381	0.00361521		0.0047855	0	0.017178	0	0.0109817	0.00876282		0	0.0054984	0.0086667	0.00708255	0.00224033	0.014322	0.0073785	0.0038624	0.0073785	0.00248626
Locus_22131	Astacin-like metallopeptidase 25	0	0	0	0	0		0		0	0	0	0	0		0.0064274	0.022227	0	0	0.0143272	0.011172		0.0052307	0.0049233	0.0077601	0.00597137	0.00155669	0.0032059	0	0	0	0
27765contig_18488	von Willebrand factor C and EGF domain-containing protein	0	0	0	0	0		0		0.006543	0.0038977	0.01969	0.0100436	0.00845811		0	0	0.0036614	0	0	0		0.0049807	0.0046879	0	0.0048343	0.000207041	0.0030526	0.0047181	0	0.0047181	0
Locus_21684	Astacin-like metallopeptidase 7a	0.0068395	0	0	0	0		0.018951		0.012781	0.015227	0.026923	0.0183103	0.00755839		0.011954	0	0	0	0	0		0.0072966	0.0022892	0	0.0047929	0.00354077	0	0	0	0	0
02084Contig_2148	Leucine-rich repeat-containing protein 15	0	0.010591	0	0	0		0		0	0	0	0	0		0.0016697	0	0	0	0	0		0	0.0038369	0.0040319	0.0039344	0.000137886	0.0033313	0.0025745	0.0053906	0.0025745	0.00199128
21328Locus_4818	Peptidoglycan recognition protein 1	0	0	0	0	0		0		0	0	0	0	0		0.0038024	0	0	0	0	0		0.0030944	0	0.0045908	0.0038426	0.00105811	0	0.035176	0.0061378	0.035176	0.0205331
25217contig_14336	NADPH-dependent D-xylose reductase II,III	0	0	0	0	0		0.0049048		0.0099233	0.0059113	0.0029863	0.00627363	0.00348267		0.0069614	0.0080244	0.0055529	0.013616	0.00853867	0.003533		0	0.0017774	0.0056033	0.00369035	0.00270532	0	0	0	0	0
27982contig_18778	Extracellular domains-containing protein CG31004	0.0056051	0	0	0	0		0.0062123		0.014663	0.014974	0.018912	0.016183	0.00236849		0.0068578	0.0084696	0.022272	0.0019163	0.00987893	0.00871981		0.00079729	0.0075042	0.0023657	0.00355573	0.00350825	0.00097731	0.0015105	0	0.0015105	0
25245contig_14367	78 kDa glucose-regulated protein	0	0	0	0	0		0.0249		0.02267	0.034511	0.01516	0.0241137	0.00975594		0.023561	0	0.019733	0.069127	0.0374737	0.0274793		0	0.0027071	0.0028446	0.00277585	9.72272e-05	0	0	0	0	0
21290Locus_4771	Deoxyribonuclease-1	0.0082395	0	0	0	0		0.0050734		0	0.012229	0.0092668	0.0107479	0.00209459		0	0	0	0	0	0		0	0.0018385	0.0028979	0.0023682	0.000749109	0	0	0.0038745	0.0038745	0
25566contig_14705	Arginine kinase	0	0	0	0	0		0.14137		0.055359	0.082442	0.013883	0.0505613	0.0345304		0.053938	0.018652	0.077445	0.19834	0.0870937	0.0780009		0	0.0016526	0.0026049	0.00212875	0.000673378	0	0	0	0	0
37375contig_3134	Hephaestin-like protein 1	0	0	0.045993	0	0		0		0	0	0	0	0		0.0013952	0	0.00083471	0	0.00111495	0.000396326		0	0.00053436	0.0033691	0.00195173	0.00200446	0.009047	0.018285	0.0045044	0.018285	0.00974436
13199Locus_49	Rab GDP dissociation inhibitor beta	0	0	0.046762	0	0		0		0.0037072	0.0044168	0	0.004062	0.000501763		0	0	0	0.0067826	0	0		0.001411	0.0013281	0	0.00136955	5.86192e-05	0	0.0053465	0	0.0053465	0
38028contig_4056	Nuclear pore complex protein Nup205	0	0	0.0023156	0	0		0		0.00082611	0	0	0	0		0.00077271	0.00066803	0.00046228	0	0.00063434	0.000157933		0	0.0011838	0.00046647	0.000825135	0.000507229	0.00038542	0.0023828	0.001871	0.0023828	0.000361897
41090Locus_183	Triacylglycerol lipase 1	0	0	0.0089214	0	0		0		0	0.0037919	0	0	0		0.0074426	0	0.010686	0	0.0090643	0.00229343		0	0.0079813	0	0	0	0.0059396	0.0045901	0.0048056	0.0045901	0.000152382
41093contig_4318	Triacylglycerol lipase 4	0	0	0.022865	0	0		0		0	0	0	0	0		0	0	0	0	0	0		0	0	0	0	0	0	0	0	0	0
28272contig_19203	Carboxypeptidase E	0	0	0.0094333	0	0		0		0	0	0	0	0		0	0	0	0	0	0		0	0	0	0	0	0	0	0	0	0
00871Contig_38	Lysosomal protective protein	0	0	0.0050587	0	0		0		0	0	0	0	0		0	0	0	0	0	0		0	0.01293	0	0	0	0.030312	0.031233	0.0027249	0.031233	0.0201583
FF_28835_170	Astacin-like metallopeptidase 2	0	0	0	0	0		0		0	0	0	0	0		0	0	0	0	0	0		0	0	0	0	0	0	0.16739	0	0.16739	0
27115contig_16896	Alpha-N-acetylgalactosaminidase	0.0064152	0	0	0	0		0		0	0	0	0	0		0	0	0	0	0	0		0	0	0	0	0	0	0	0	0	0
01253Contig_726	Beta-hexosaminidase subunit alpha	0	0	0	0	0		0		0	0	0	0	0		0	0	0	0.002777	0	0		0	0.0032625	0	0	0	0	0	0	0	0
00848Contig_359	Probable chitinase 2	0	0	0	0	0		0		0	0	0.0077526	0	0		0	0	0.0072079	0	0	0		0	0	0	0	0	0	0	0	0	0
16107Locus_24821	14-3-3 protein epsilon	0	0	0.014431	0	0		0.010179		0	0	0	0	0		0	0	0.0028809	0.023548	0.0132144	0.0146138		0	0	0	0	0	0	0	0	0	0
24882contig_13984	14-3-3 protein zeta	0	0	0.014898	0	0		0.05254		0	0	0.0063978	0	0		0	0	0.0059483	0.053482	0.0297152	0.0336114		0	0	0	0	0	0	0	0	0	0
25583contig_14725-DECOY	25583contig_14725-DECOY Regulator of nonsense transcripts 2	0	0	0	0	0		0		0	0	0	0	0		0	0	0	0	0	0		0	0	0	0	0	0	0	0	0	0
19855Locus_2725	39S ribosomal protein L1, mitochondrial	0	0	0	0	0		0.013916		0	0	0	0	0		0	0	0	0	0	0		0	0	0	0	0	0	0	0	0	0
13080Locus_386	60 kDa heat shock protein, mitochondrial	0	0	0	0	0		0.0085447		0	0	0	0	0		0	0	0	0	0	0		0	0	0	0	0	0	0	0	0	0
12799Locus_17	8.6 kDa transglutaminase substrate	0	0	0.015984	0	0		0		0	0	0.0068643	0	0		0	0	0	0.010433	0	0		0	0.0040856	0	0	0	0	0.032896	0	0.032896	0
00860Contig_37	Aconitate hydratase, mitochondrial	0	0	0	0	0		0.0082831		0	0	0	0	0		0.00097969	0.0016939	0	0.0019163	0.00152996	0.000489353		0	0	0	0	0	0	0	0	0	0
12985Locus_32	Actin-1	0	0	0	0	0		0.01494		0.0050377	0	0.0060642	0.00555095	0.000725845		0	0	0	0.0046084	0	0		0	0	0	0	0	0	0	0	0	0
12760Locus_14	Adenosylhomocysteinase	0	0	0	0	0		0.022496		0	0	0	0	0		0	0	0	0.013879	0	0		0	0	0	0	0	0	0	0	0	0
12203Locus_18987	ADP,ATP carrier protein	0	0	0.017982	0	0		0.076101		0.025661	0	0	0	0		0	0	0.028719	0.10563	0.0671745	0.0543843		0	0	0	0	0	0	0	0	0	0
29625contig_59	ADP-ribosylation factor 1	0	0	0	0	0		0		0	0.013683	0.027649	0.020666	0.00987545		0	0	0	0	0	0		0	0.0041142	0	0	0	0	0.016563	0	0.016563	0
02449Contig_2531	A-kinase anchor protein 13	0	0	0	0	0		0		0	0	0	0	0		0	0	0	0	0	0		0	0	0	0	0	0	0	0.0037514	0.0037514	0
19098Locus_1799	Alcohol dehydrogenase [NADP(+)]	0	0	0.03761	0	0		0		0	0	0	0	0		0	0	0	0	0	0		0	0	0	0	0	0	0	0	0	0
30085contig_967	Ankyrin-2	0	0	0	0	0		0.0009131		0	0	0	0	0		0	0	0	0.0025349	0	0		0	0	0	0	0	0	0	0	0	0
07978Locus_12042	Apolipoprotein D	0	0	0	0	0		0		0	0	0	0	0		0	0	0	0	0	0		0	0	0	0	0	0	0.011333	0	0.011333	0
07222Locus_10189	Arginine kinase	0	0	0	0	0		0.10505		0.019321	0.034529	0.011629	0.0218263	0.0116538		0.045181	0.023436	0.02703	0.097211	0.0482145	0.0340226		0	0.0034608	0	0	0	0	0	0	0	0
01730Contig_1764	Arylsulfatase J	0	0	0.0041398	0	0		0		0	0	0	0	0		0.0055257	0	0	0	0	0		0	0	0	0	0	0.023427	0.0042599	0	0.0042599	0
08334Locus_12420	Aspartate aminotransferase, cytoplasmic	0	0	0	0	0		0		0.0080703	0	0	0	0		0.0018872	0	0.006774	0.022148	0.0102697	0.0105731		0	0	0	0	0	0	0	0	0	0
02399Contig_2472	Aspartate aminotransferase, mitochondrial	0	0	0	0	0		0		0.015313	0.013683	0	0.014498	0.00115258		0	0	0.012853	0	0	0		0	0	0	0	0	0	0	0	0	0
00195Contig_1175	ATP synthase subunit alpha, mitochondrial	0	0	0	0	0		0.038373		0	0	0	0	0		0	0	0.0033419	0.030047	0.0166944	0.0188834		0	0	0	0	0	0	0	0	0	0
10879Locus_16369	ATP synthase subunit beta, mitochondrial	0	0	0.0044179	0	0		0.16515		0	0	0	0	0		0	0.005098	0.0035279	0.046138	0.0182546	0.0241605		0	0	0	0	0	0	0	0	0	0
02108Contig_2174	ATP-citrate synthase	0	0	0	0	0		0.0029653		0	0	0	0	0		0	0	0	0.001372	0	0		0	0	0	0	0	0	0	0	0	0
35064contig_1446	Basement membrane-specific heparan sulfate proteoglycan core protein	0.0011137	0	0	0	0		0		0	0	0	0	0		0	0	0	0	0	0		0	0	0	0	0	0	0	0	0	0
12983Locus_317	Betaine--homocysteine S-methyltransferase 1	0	0	0	0	0		0.030488		0	0	0	0	0		0	0	0.02373	0.035266	0.029498	0.00815718		0	0	0	0	0	0	0	0	0	0
13183Locus_475	Bleomycin hydrolase	0	0	0.015143	0	0		0		0	0	0	0	0		0	0	0	0	0	0		0	0	0	0	0	0	0	0	0	0
07852Locus_11913	Calcineurin-like phosphoesterase domain-containing protein 1	0	0	0	0	0		0		0.0054562	0	0	0	0		0.0051035	0	0	0	0	0		0	0.0019546	0	0	0	0.0025455	0	0	0	0
02253Contig_2314	Calcium-transporting ATPase sarcoplasmic/endoplasmic reticulum type	0	0	0	0	0		0.012733		0.0064404	0.00095913	0.0038763	0.00375861	0.00274253		0	0.003906	0.004505	0.016202	0.00820433	0.00693265		0	0	0	0	0	0	0	0.0012155	0.0012155	0
02156Contig_2224	Calcium-transporting ATPase sarcoplasmic/endoplasmic reticulum type	0.005247	0	0	0	0		0.11793		0.022878	0.0029203	0	0.0128991	0.0141122		0.00076425	0.0066071	0.027433	0.062785	0.0243973	0.0280348		0	0	0.00092272	0	0	0	0	0.0024673	0.0024673	0
13612Locus_842	Calcyphosin-like protein	0	0	0.061874	0	0		0		0	0	0	0	0		0	0	0	0	0	0		0	0	0	0	0	0	0	0	0	0
13269Locus_552	Calmodulin	0	0	0.030896	0	0		0		0	0	0	0	0		0	0	0	0	0	0		0	0	0	0	0	0	0	0	0	0
29801contig_72	Calreticulin	0	0	0	0	0		0.0035681		0	0	0	0	0		0	0	0.0040396	0	0	0		0	0	0	0	0	0	0	0	0	0
03059Contig_3157	Carbonic anhydrase	0	0	0.025766	0	0		0		0	0	0	0	0		0	0	0	0	0	0		0.0093294	0	0	0	0	0	0.017675	0.0046262	0.017675	0.00922689
00833Contig_337	Cofilin/actin-depolymerizing factor homolog	0	0	0.031316	0	0		0		0	0	0	0	0		0	0	0	0	0	0		0	0	0	0	0	0	0	0	0	0
02438Contig_2521	Collagen alpha-2(IV) chain	0	0	0	0	0		0.00089399		0	0.0010774	0	0	0		0.00042295	0	0.00050606	0.0024819	0.00113697	0.00116548		0	0	0	0	0	0	0	0	0	0
33878contig_30582	Connectin	0	0	0	0	0		0		0	0	0	0	0		0.0048155	0	0	0	0	0		0	0.018443	0	0	0	0	0	0	0	0
09002Locus_13188	Cytoplasmic dynein 1 intermediate chain 2	0	0	0	0	0		0		0	0	0	0	0		0	0	0	0	0	0		0	0	0	0	0	0	0.0035246	0	0.0035246	0
08214Locus_12295	Dihydrolipoyllysine-residue succinyltransferase component of 2-oxoglutarate dehydrogenase complex, mitochondrial	0	0	0	0	0		0.0034989		0	0	0	0	0		0	0	0.0039613	0	0	0		0	0	0	0	0	0	0	0	0	0
29465contig_462	Dynein light chain 1, cytoplasmic	0	0	0	0	0		0.071206		0.014406	0.042908	0	0.028657	0.020154		0.02695	0.034948	0.016123	0.079071	0.039273	0.0276307		0	0	0.0081345	0	0	0	0	0	0	0
19140Locus_1840	Dystonin	0	0	0	0	0		0		0	0	0.0024982	0	0		0	0	0	0	0	0		0	0	0	0	0	0	0	0	0	0
18528Locus_1213	Ecto-NOX disulfide-thiol exchanger 2	0	0	0.071041	0	0		0		0	0	0	0	0		0	0	0	0	0	0		0	0	0	0	0	0	0	0	0	0
12733Locus_122	Elongation factor 1-alpha, somatic form	0	0	0.0057115	0	0		0.040285		0	0	0	0	0		0	0	0	0.0074558	0	0		0	0	0	0	0	0	0	0	0	0
01276Contig_748	Enolase	0	0	0	0	0		0		0.011675	0.0069548	0	0.0093149	0.00333769		0.0018201	0.006294	0.0043555	0.024921	0.00934765	0.0105426		0	0	0	0	0	0	0	0	0	0
00504Contig_1464	Eukaryotic initiation factor 4A-II	0	0	0	0	0		0.0076761		0	0	0	0	0		0	0	0	0.0035517	0	0		0	0	0	0	0	0	0	0	0	0
25439contig_14557	Fasciclin-2	0	0	0.013168	0	0		0		0	0	0	0	0		0	0	0	0	0	0		0	0	0	0	0	0	0	0	0	0
29155contig_205	Fibrillin-1	0	0.0062287	0	0	0		0.0014826		0.0014998	0	0	0	0		0.0028058	0	0	0	0	0		0	0.0021492	0	0	0	0.0041984	0.0032445	0	0.0032445	0
01491Contig_938	Filamin-A	0.0012743	0	0	0	0		0		0	0	0	0	0		0	0	0	0	0	0		0	0	0	0	0	0	0	0	0	0
08729Locus_12859	Four and a half LIM domains protein 2	0	0	0	0	0		0		0.0098341	0	0	0	0		0	0	0	0	0	0		0	0	0	0	0	0	0	0	0	0
01495Contig_940	Four and a half LIM domains protein 2	0	0	0	0	0		0.018173		0.012256	0	0	0	0		0	0	0	0	0	0		0	0	0	0	0	0	0	0	0	0
40565contig_8789	Fumarate hydratase, mitochondrial	0	0	0	0	0		0.0062442		0	0	0	0	0		0	0	0	0.0057783	0	0		0	0	0	0	0	0	0	0	0	0
22780Locus_7275	Gamma-glutamyltranspeptidase 1	0	0	0.011084	0	0		0		0	0	0	0	0		0	0	0	0	0	0		0	0	0	0	0	0	0	0	0	0
25939contig_15146	Gelsolin, cytoplasmic	0	0	0.012526	0	0		0		0	0	0	0	0		0	0	0	0	0	0		0	0	0	0	0	0	0	0	0	0
03465Contig_3575	Genome polyprotein	0	0	0	0	0		0		0.0030469	0	0	0	0		0	0	0	0	0	0		0	0	0.0068819	0	0	0	0	0	0	0
02421Contig_2498	Glucosamine-6-phosphate isomerase 2	0	0	0	0	0		0.017972		0	0	0	0	0		0	0	0	0	0	0		0	0	0	0	0	0	0	0	0	0
18820Locus_1507	Glutamate synthase [NADH], amyloplastic	0	0	0	0	0		0		0	0	0.001924	0	0		0	0	0	0	0	0		0	0	0	0	0	0	0	0	0	0
03932Contig_4084	Glutathione S-transferase class-mu 26 kDa isozyme 51	0	0	0.027402	0	0		0		0	0	0	0	0		0	0.007905	0	0	0.00197625	0.0039525		0	0	0	0	0	0	0	0	0	0
00982Contig_484	Glutathione S-transferase Mu 1	0	0	0.029013	0	0		0		0	0	0	0	0		0	0	0	0	0	0		0	0.002472	0	0	0	0	0	0	0	0
29378contig_382	Glutathione S-transferase Mu 1	0	0	0.052312	0	0		0		0	0	0	0	0		0	0	0	0	0	0		0.0028412	0	0	0	0	0	0	0	0	0
13229Locus_517	Glutathione S-transferase Mu 1	0	0	0.041287	0	0		0		0	0	0	0	0		0	0	0	0	0	0		0	0	0	0	0	0	0	0	0	0
01191Contig_67	Glyceraldehyde-3-phosphate dehydrogenase 2	0	0	0.0059019	0	0		0.0083256		0	0	0	0	0		0	0	0	0	0	0		0	0	0	0	0	0	0	0	0	0
01703Contig_1734	Golgin subfamily A member 3	0	0	0	0	0		0		0	0.0013692	0	0	0		0	0	0	0.0021027	0	0		0	0	0	0	0	0	0	0	0	0
22889Locus_7473	GTP-binding nuclear protein Ran	0	0	0	0	0		0.019961		0	0	0	0	0		0	0	0	0.0061572	0	0		0	0	0	0	0	0	0	0	0	0
30047contig_932	Heat shock protein 70 B2	0	0	0	0	0		0.0050576		0.0025581	0.0030477	0.0015397	0.00238183	0.000769297		0.0023928	0	0.002863	0.014041	0.00643227	0.00659355		0	0.00091641	0	0	0	0	0	0	0	0
13606Locus_84	Heat shock protein 83	0	0	0.007937	0	0		0.047585		0.0056631	0.0050602	0.006817	0.00584677	0.000892685		0	0.0091589	0.009507	0.033673	0.0174463	0.0140538		0	0	0	0	0	0	0	0	0	0
21338Locus_4833	Histone H2A	0	0	0	0	0		0.1612		0	0	0	0	0		0	0	0.019553	0	0	0		0	0	0	0	0	0	0	0	0	0
00716Contig_219	Histone H2B (Fragments)	0	0	0	0	0		0.2421		0.014406	0	0	0	0		0	0	0.0080615	0.039536	0.0237988	0.0222558		0	0	0	0	0	0	0	0	0	0
22614Locus_7030	Histone H3.3	0	0	0	0	0		0.068719		0.017379	0	0.01046	0.0139195	0.00489247		0	0	0.009725	0.015898	0.0128115	0.00436497		0	0	0	0	0	0	0	0	0	0
01472Contig_925	Histone H4	0	0	0	0	0		0.37829		0.063779	0	0.038387	0.051083	0.0179549		0	0.025787	0.03569	0.058344	0.0399403	0.0166895		0	0	0	0	0	0	0	0	0	0
18746Locus_1425	Hydroxyacyl-coenzyme A dehydrogenase, mitochondrial	0	0	0	0	0		0.011082		0	0	0	0	0		0	0	0.0031366	0.0051275	0.00413205	0.00140778		0.0021334	0	0	0	0	0	0	0	0	0
14356Locus_21727	Inorganic pyrophosphatase	0	0	0.015984	0	0		0		0	0	0	0	0		0	0	0	0	0	0		0	0	0	0	0	0	0	0	0	0
10958Locus_16473	Isocitrate dehydrogenase [NADP] cytoplasmic	0	0	0.0055463	0	0		0.011736		0.0039574	0.016502	0.0023818	0.00761373	0.00773767		0.0018508	0.0064002	0.0022145	0.018101	0.00714162	0.00759225		0	0	0	0	0	0	0	0	0	0
01876Contig_1910	Isocitrate dehydrogenase [NADP], mitochondrial	0	0	0	0	0		0.007313		0	0	0	0	0		0	0	0	0.0033837	0	0		0	0	0	0	0	0	0	0	0	0
14483Locus_21850	Kinesin-like protein unc-104	0	0	0	0	0		0		0	0	0	0	0		0	0	0.0010876	0	0	0		0	0	0	0	0	0	0	0	0	0
09280Locus_13520	Kynurenine formamidase	0	0	0	0	0		0		0	0	0	0	0		0	0	0	0	0	0		0.0054119	0	0	0	0	0	0	0	0	0
12999Locus_327	Kynurenine--oxoglutarate transaminase 3	0	0	0.010073	0	0		0.0035525		0	0	0	0	0		0	0	0	0.0032874	0	0		0	0	0	0	0	0	0	0	0	0
37006contig_2647	Leucine-rich repeats and immunoglobulin-like domains protein 3	0	0	0	0	0		0		0	0.0031457	0.009535	0.00634035	0.00451792		0	0	0	0	0	0		0	0	0	0	0	0	0	0	0	0
00966Contig_465	Leukocyte elastase inhibitor	0	0	0	0	0		0		0	0	0	0	0		0	0	0	0	0	0		0	0	0	0	0	0	0.00547	0	0.00547	0
30346contig_21569	Leukocyte elastase inhibitor	0	0	0	0	0		0		0.016101	0.019183	0	0.017642	0.0021793		0.02259	0.01302	0.02703	0.029458	0.0230245	0.00725058		0	0.005768	0	0	0	0	0	0	0	0
21289Locus_4770	Lysine-specific histone demethylase 1A	0	0	0	0	0		0.0051539		0	0	0.004707	0	0		0.0024383	0.002108	0.0029175	0	0.00248793	0.000407026		0	0	0.0029439	0	0	0.0012162	0	0.003936	0.003936	0
02193Contig_2259	Malate dehydrogenase, mitochondrial	0	0	0	0	0		0.028819		0.014577	0.0086832	0	0.0116301	0.00416755		0	0.0078582	0.0081569	0.040003	0.0186727	0.0184732		0	0	0	0	0	0	0	0	0	0
01925Contig_1961	Methylthioribulose-1-phosphate dehydratase	0	0	0.022347	0	0		0		0	0	0	0	0		0	0	0	0	0	0		0	0	0	0	0	0	0	0	0	0
25515contig_14648	Microtubule-associated protein futsch	0	0.00079247	0	0	0		0		0	0	0	0	0		0	0	0.00037373	0	0	0		0	0	0	0	0	0.00031159	0	0	0	0
24779contig_13881	Multidrug resistance-associated protein 1	0	0	0.017254	0	0		0		0	0	0	0	0		0	0	0	0	0	0		0	0	0	0	0	0	0.0017755	0	0.0017755	0
26340contig_15628	Myosin heavy chain, muscle	0.019274	0	0	0	0		0		0	0	0	0	0		0	0	0	0	0	0		0	0	0	0	0	0	0	0	0	0
35397contig_1805	Myosin heavy chain, muscle	0.0033803	0	0	0	0		0.037465		0	0	0	0	0		0	0	0	0	0	0		0	0	0	0	0	0	0	0	0	0
04102Contig_4282	Myosin heavy chain, muscle	0.00072996	0	0	0	0		0.021575		0.0095483	0	0	0	0		0	0	0.0007633	0.023708	0.0122357	0.0162244		0	0	0	0	0	0	0	0	0	0
13328Locus_602	Neoverrucotoxin subunit alpha	0.0017438	0	0	0	0		0.0096636		0.013034	0.0097055	0.021574	0.0147712	0.00612198		0.0030479	0.00527	0.0072937	0.0029809	0.00464812	0.00205962		0	0.0023347	0	0	0	0.0045608	0.0023497	0	0.0023497	0
31896contig_25501	Neural cell adhesion molecule 1	0	0	0.015801	0	0		0		0	0	0	0	0		0	0	0	0	0	0		0	0	0	0	0	0	0	0	0	0
16714Locus_26560	Nuclear pore complex protein Nup98-Nup96	0	0	0	0	0		0		0	0	0	0	0		0	0	0	0	0	0		0	0	0	0	0	0	0.0012727	0	0.0012727	0
00991Contig_490	Nucleoside diphosphate kinase A2	0	0	0	0	0		0		0	0	0	0	0		0.014561	0	0	0.035601	0.025081	0.0148775		0	0	0	0	0	0	0	0	0	0
31798contig_25337	Peptidyl-alpha-hydroxyglycine alpha-amidating lyase 2	0	0	0.013004	0	0		0		0	0	0	0	0		0	0	0	0	0	0		0	0	0	0	0	0	0.010036	0	0.010036	0
33553contig_29365	Peptidyl-prolyl cis-trans isomerase B	0	0	0	0	0		0.02224		0	0.013402	0	0	0		0.010522	0.012128	0	0.02058	0.01441	0.00540338		0	0	0.0084688	0	0	0	0	0	0	0
37067contig_2726	Peroxisome biogenesis factor 1	0	0	0	0	0		0		0	0	0	0	0		0	0	0	0	0	0		0	0	0	0	0	0.0013064	0	0	0	0
01831Contig_1867	Probable citrate synthase 2, mitochondrial	0	0	0.0098787	0	0		0.017419		0.010573	0.012596	0	0.0115845	0.00143048		0.0065929	0	0.017749	0.035463	0.019935	0.0145587		0	0	0	0	0	0	0	0	0	0
00928Contig_429	Probable E3 ubiquitin-protein ligase MYCBP2	0	0	0	0	0		0		0.001034	0	0.00082977	0.000931885	0.000144412		0	0	0	0	0	0		0	0	0	0	0	0	0	0	0	0
00852Contig_362	Probable phosphoglycerate kinase	0	0	0	0	0		0		0	0	0	0	0		0	0	0	0.028961	0	0		0	0	0	0	0	0	0	0	0	0
02941Contig_3026	Probable pterin-4-alpha-carbinolamine dehydratase	0.0087017	0	0	0	0		0		0	0.0096863	0	0	0		0.015209	0.052595	0.027297	0	0.0317003	0.019078		0	0	0	0	0	0	0	0	0	0
18620Locus_1311	Probable transaldolase	0	0	0.025064	0	0		0.0058929		0.0059612	0.003551	0	0.0047561	0.00170427		0.0055759	0.0096409	0.0033358	0.0081798	0.0066831	0.00279398		0	0	0	0	0	0.02503	0.0042986	0	0.0042986	0
05616Contig_6108	Proteasome activator complex subunit 4	0	0	0	0	0		0		0.0027175	0	0.002726	0.00272175	6.01041e-06		0	0	0	0	0	0		0	0	0.00051149	0	0	0	0	0	0	0
02819Contig_2894	Putative leucine-rich repeat-containing protein DDB_G0290503	0.00060342	0	0	0	0		0		0	0	0	0	0		0.00052734	0	0	0	0	0		0	0	0	0	0	0.00026303	0	0.0021281	0.0021281	0
08994Locus_13171	Ras-related C3 botulinum toxin substrate 1	0	0	0	0	0		0.016911		0	0	0	0	0		0	0	0	0	0	0		0	0	0	0	0	0	0	0	0	0
17711Locus_28219	Ras-related protein Rab-10	0	0	0.022903	0	0		0.024231		0	0	0	0	0		0	0.019821	0.013717	0.022423	0.0186537	0.00446885		0	0	0	0	0	0	0	0	0	0
01049Contig_543	Ras-related protein Rab-11B	0	0	0	0	0		0.014963		0.015136	0.0090167	0	0.0120763	0.004327		0	0.01836	0.021175	0.02077	0.0201017	0.00152186		0	0	0	0	0	0	0	0	0	0
10782Locus_16230	Ras-related protein Rab-7a	0	0	0	0	0		0		0	0.0095913	0	0	0		0	0	0.0090099	0.022093	0.0155515	0.00925115		0	0	0	0	0	0	0	0	0	0
09170Locus_13389	Regulator of G-protein signaling loco	0	0.002554	0	0	0		0		0	0	0	0	0		0	0	0	0	0	0		0	0.00077108	0	0	0	0	0	0	0	0
01986Contig_2039	Renin receptor	0	0	0.012146	0	0		0		0	0	0	0	0		0	0	0	0	0	0		0	0	0	0	0	0	0	0	0	0
08064Locus_12134	Reticulon-4 receptor	0	0	0	0	0		0		0	0	0.006276	0	0		0	0	0	0	0	0		0	0	0	0	0	0	0	0	0	0
12808Locus_177	Retinal dehydrogenase 2	0	0	0.0093376	0	0		0		0	0	0	0	0		0	0	0	0	0	0		0.0012679	0	0	0	0	0	0	0	0	0
29779contig_703	Serine/threonine-protein phosphatase PP1-beta catalytic subunit	0	0	0	0	0		0		0	0	0	0	0		0	0	0.0033787	0	0	0		0	0	0	0	0	0	0.060954	0	0.060954	0
17784Locus_28318	Serine/threonine-protein phosphatase PP1-gamma catalytic subunit	0	0	0	0	0		0.0092507		0	0	0	0	0		0	0.0037836	0	0.0042802	0.0040319	0.000351149		0	0	0	0	0	0	0	0	0	0
31570contig_25034	Short-chain collagen C4 (Fragment)	0	0	0	0	0		0.03044		0.025661	0.0061145	0.021623	0.0177995	0.010319		0.0072007	0	0.01436	0.0046949	0.00875187	0.00501579		0	0.0036771	0	0	0	0.0023944	0	0	0	0
14664Locus_22088	S-methyl-5'-thioadenosine phosphorylase	0	0	0.035548	0	0		0		0	0	0	0	0		0	0	0	0	0	0		0	0	0	0	0	0	0	0	0	0
14663Locus_22088	S-methyl-5'-thioadenosine phosphorylase	0	0	0.078025	0	0		0		0	0	0	0	0		0	0	0	0	0	0		0	0	0	0	0	0	0	0	0	0
13546Locus_791	Sodium/potassium-transporting ATPase subunit alpha	0	0	0	0	0		0.0016106		0	0	0	0	0		0	0	0	0.0029809	0	0		0	0	0	0	0	0	0	0	0	0
29705contig_648	Sodium/potassium-transporting ATPase subunit alpha	0	0	0	0	0		0.0061322		0	0	0	0	0		0	0	0	0.0056746	0	0		0	0	0	0	0	0	0	0	0	0
31457contig_24935	Spectrin alpha chain	0	0	0.0019046	0	0		0.0013434		0	0	0	0	0		0	0	0	0	0	0		0	0	0	0	0	0	0	0	0	0
37979contig_3974	Spectrin beta chain	0	0	0	0	0		0		0	0.0011469	0	0	0		0	0	0	0.0052838	0	0		0	0	0.0010871	0	0	0	0	0	0	0
03133Contig_3230	Spectrin beta chain, non-erythrocytic 5	0	0	0	0	0		0.00038989		0	0	0	0	0		0.00018446	0	0.00044141	0.0003608	0.00032889	0.000131414		0	0.00014129	0	0	0	0.00018401	0	0	0	0
00626Contig_1580	Splicing factor 3B subunit 1	0	0	0	0	0		0		0	0	0.00074884	0	0		0.0017456	0	0	0	0	0		0	0.0013371	0	0	0	0	0	0	0	0
01082Contig_576	Stomatin-2	0	0	0.019342	0	0		0		0	0	0	0	0		0	0	0	0	0	0		0	0	0	0	0	0	0	0	0	0
13051Locus_366	Stress-70 protein, mitochondrial	0	0	0	0	0		0.0094526		0.0071716	0.0085442	0	0.0078579	0.000970575		0.0044721	0	0.0066886	0.015308	0.0088229	0.00572456		0	0.00085638	0	0	0	0	0	0	0	0
07934Locus_11996	Succinyl-CoA ligase [ADP/GDP-forming] subunit alpha, mitochondrial	0	0	0	0	0		0.0087994		0	0	0	0	0		0	0	0	0.0081428	0	0		0	0	0	0	0	0	0	0	0	0
29202contig_240	Superoxide dismutase [Cu-Zn]	0	0	0	0	0		0		0	0	0	0	0		0	0	0	0	0	0		0.0011975	0	0	0	0	0	0	0.0047503	0.0047503	0
38341contig_4563	Techylectin-like protein (Fragments)	0	0	0	0	0		0		0	0	0	0	0		0	0	0	0	0	0		0	0	0	0	0	0.0034828	0.032298	0	0.032298	0
00633Contig_1587	Thioredoxin	0	0	0.043842	0	0		0		0	0	0	0	0		0	0	0	0	0	0		0	0	0	0	0	0	0	0	0	0
13467Locus_73	Thioredoxin-dependent peroxide reductase, mitochondrial	0.0075765	0	0	0	0		0		0	0	0	0	0		0	0	0	0	0	0		0	0	0	0	0	0	0	0	0	0
22897Locus_7491	Titin	0.0027337	0	0	0	0		0		0	0	0	0	0		0	0	0	0	0	0		0	0	0	0	0	0	0	0	0	0
10745Locus_16139	Titin	0.0066835	0	0	0	0		0		0	0	0	0	0		0	0	0	0	0	0		0	0	0	0	0	0	0	0	0	0
06043Contig_6786	Titin	0.0011139	0	0	0	0		0		0.0010407	0.00061997	0	0.000830335	0.000297501		0	0.00084159	0.00058239	0.00095206	0.000792013	0.000189756		0	0	0.00058767	0	0	0	0	0	0	0
14171Locus_21539	Transketolase-like protein 2	0	0	0.025987	0	0		0		0	0	0	0	0		0	0	0	0	0	0		0	0	0	0	0	0	0	0	0	0
00736Contig_241	Translation elongation factor 2	0	0	0.002888	0	0		0.014259		0.0041212	0.007365	0.0024805	0.00465557	0.00248571		0	0.0049989	0.0023062	0.009425	0.0055767	0.0035944		0	0	0	0	0	0	0	0	0	0
08470Locus_12568	Transmembrane and coiled-coil domain-containing protein 7	0	0	0	0	0		0		0	0	0	0	0		0	0	0	0	0	0		0	0	0	0	0	0	0.0010717	0.002244	0.0010717	0.000828941
12817Locus_184	Trifunctional enzyme subunit beta, mitochondrial	0	0	0	0	0		0		0.0023034	0.0027442	0.0013863	0.00214463	0.000692732		0.0010772	0	0	0	0	0		0	0	0	0	0	0	0	0.0017389	0.0017389	0
01195Contig_675	Tropomyosin	0	0	0.0066142	0	0		0		0.014158	0.0056225	0	0.00989025	0.00603551		0	0	0	0	0	0		0	0	0	0	0	0	0	0	0	0
07161Contig_9847	Tropomyosin-2	0	0	0.011566	0	0		0.073424		0.099033	0	0.0049671	0.052	0.0665146		0	0	0.013854	0.12079	0.067322	0.0756152		0.0031411	0	0	0	0	0	0	0.0062303	0.0062303	0
00371Contig_134	Tubulin alpha-1 chain	0	0	0.039298	0	0		0		0	0	0	0	0		0	0	0	0	0	0		0	0	0	0	0	0	0	0	0	0
09453Locus_13736	Tubulin beta chain	0	0	0.010095	0	0		0		0	0	0	0	0		0	0	0	0	0	0		0	0	0	0	0	0	0	0	0	0
26455contig_15781	Twitchin	0.0094503	0	0	0	0		0		0	0	0	0	0		0	0	0	0	0	0		0	0	0	0	0	0	0	0	0	0
03770Contig_3909	Twitchin	0.00042031	0	0	0	0		0.0015528		0	0	0	0	0		0	0	0	0.0021555	0	0		0	0	0	0	0	0	0	0	0	0
12693Locus_100	Tyrosine--tRNA ligase, cytoplasmic	0	0	0	0	0		0.0061496		0	0	0	0	0		0	0	0	0	0	0		0	0	0	0	0	0	0	0	0	0
02183Contig_2250	Ubiquitin-conjugating enzyme E2 L3	0	0	0	0	0		0.031626		0	0	0	0	0		0	0	0	0.019511	0	0		0	0	0	0	0	0	0	0	0	0
29747contig_68	unknown protein	0.023753	0	0	0	0		0		0	0.0044068	0	0	0		0	0	0	0	0	0		0	0	0	0	0	0.0034514	0	0	0	0
00714Contig_217	unknown protein	0	0	0.003563	0	0		0		0	0	0	0	0		0	0	0	0	0	0		0	0.0018215	0	0	0	0.0035582	0	0	0	0
30287contig_21352	unknown protein	0	0.027446	0	0	0		0		0	0	0.027844	0	0		0.021636	0	0	0	0	0		0	0.0082864	0	0	0	0	0	0.017462	0.017462	0
12724Locus_117	unknown protein	0.0082913	0	0	0	0		0		0	0	0	0	0		0	0	0	0	0	0		0	0	0	0	0	0	0.022344	0.011697	0.022344	0.00752857
01961Contig_2016	unknown protein	0	0.015466	0	0	0		0		0	0.015529	0	0	0		0	0	0.014587	0	0	0		0	0	0.01472	0	0	0.024324	0.037595	0	0.037595	0
06755Contig_8219	unknown protein	0	0	0.010756	0	0		0		0	0	0	0	0		0	0	0	0	0	0		0	0	0.013	0	0	0	0.18815	0.028968	0.108559	0.112559
08112Locus_12188	unknown protein	0.007544	0	0	0	0		0		0	0	0	0	0		0	0	0	0	0	0		0	0	0	0	0	0	0	0	0	0
29036contig_115	unknown protein	0	0	0.025862	0	0		0		0	0	0	0	0		0	0	0	0	0	0		0	0	0	0	0	0	0	0	0	0
13131Locus_43	unknown protein	0	0	0.035141	0	0		0		0	0	0	0	0		0	0	0	0	0	0		0	0	0	0	0	0	0	0	0	0
12692Locus_10	unknown protein	0	0	0.095905	0	0		0		0	0	0	0	0		0	0	0	0	0	0		0	0	0	0	0	0	0	0	0	0
03218Contig_3318	unknown protein	0	0	0	0	0		0		0	0	0.002723	0	0		0	0	0	0	0	0		0	0	0	0	0	0.0042215	0	0	0	0
06694Contig_8088	unknown protein	0	0	0	0	0		0		0	0	0	0	0		0	0	0	0.077044	0	0		0	0	0	0	0	0	0	0	0	0
01424Contig_883	unknown protein	0	0	0	0	0		0		0	0	0	0	0		0	0	0	0	0	0		0	0.01243	0	0	0	0	0	0	0	0
29152contig_203	unknown protein	0	0	0	0	0		0		0	0	0	0	0		0	0	0	0	0	0		0	0	0	0	0	0	0	0.026102	0.026102	0
18865Locus_1555	unknown protein	0	0	0	0	0		0		0	0	0	0	0		0	0	0	0	0	0		0	0	0	0	0	0	0.011279	0.035424	0.011279	0.0170731
28038contig_18856	unknown protein	0	0	0	0	0		0		0	0	0	0	0		0	0	0	0	0	0		0	0	0	0	0	0	0.014183	0	0.014183	0
39367contig_6242	unknown protein	0	0	0	0	0		0		0	0	0	0	0		0	0	0	0	0	0		0	0	0	0	0	0	0.01462	0	0.01462	0
20149Locus_3133	unknown protein	0	0	0	0	0		0		0	0	0	0	0		0	0	0	0	0	0		0	0	0	0	0	0	0.016918	0	0.016918	0
12873Locus_230	unknown protein	0	0	0	0	0		0		0	0	0	0	0		0	0	0	0	0	0		0	0	0	0	0	0	0.024672	0	0.024672	0
05786Contig_6359	unknown protein	0	0	0	0	0		0		0	0	0	0	0		0	0	0	0	0	0		0	0	0	0	0	0	0.028536	0	0.028536	0
12181Locus_18896	unknown protein	0	0	0	0	0		0		0	0	0	0	0		0	0	0	0	0	0		0	0	0	0	0	0	0.045548	0.095372	0.045548	0.0352309
07082Contig_9367	unknown protein	0	0	0	0	0		0		0	0	0	0	0		0	0	0	0	0	0		0	0	0	0	0	0	0.065792	0.047686	0.065792	0.0128029
05334Contig_5733	unknown protein	0	0	0	0	0		0		0	0	0	0	0		0	0	0	0	0	0		0	0	0	0	0	0	0.15514	0.086626	0.15514	0.0484467
29330contig_341	unknown protein	0	0	0	0	0		0.0062926		0	0.0075838	0.0038312	0.0057075	0.00265349		0	0	0.0035621	0	0	0		0	0.0045607	0	0	0	0	0	0	0	0
13468Locus_730	unknown protein	0	0	0	0	0		0		0	0.0017254	0.0034866	0.002606	0.00124536		0	0	0.0016208	0.0026497	0.00213525	0.000727542		0	0	0	0	0	0	0	0	0	0
00518Contig_1482	unknown protein	0	0	0	0	0		0		0	0	0	0	0		0.0067081	0.0038662	0	0	0.00528715	0.00200953		0	0	0	0	0	0.0033459	0	0.0054141	0.0054141	0
17478Locus_27690	unknown protein	0.0037883	0	0	0	0		0		0	0	0	0	0		0	0.0057243	0	0	0.00143107	0.00286215		0.0026943	0	0	0	0	0.0066052	0.071463	0.053441	0.071463	0.0127435
03117Contig_3212	unknown protein	0	0	0	0	0		0		0	0.0025149	0.002541	0.00252795	1.84555e-05		0	0.003414	0.00945	0	0.006432	0.0042681		0	0	0	0	0	0.0039394	0.0030443	0	0.0030443	0
28336contig_19308	unknown protein	0.0058592	0	0	0	0		0		0	0	0.0065897	0	0		0	0.0088536	0	0	0.0022134	0.0044268		0	0	0	0	0	0	0.15001	0.07439	0.15001	0.0534714
01121Contig_609	unknown protein	0	0	0	0	0		0.014659		0.025951	0.022084	0.033469	0.027168	0.00578925		0.012137	0.0059956	0.024894	0.020348	0.0158437	0.00842459		0	0.0079684	0	0	0	0.0034592	0	0	0	0
31549contig_25014	Vacuolar protein sorting-associated protein 13D	0	0	0	0	0		0		0	0	0	0	0		0	0	0	0	0	0		0	0	0	0	0	0	0.00071319	0	0.00071319	0
12753Locus_134	Vitellogenin	0	0	0.004358	0	0		0		0	0	0	0	0		0	0	0	0	0	0		0.011046	0	0	0	0	0	0.0097162	0.0046949	0.0097162	0.0035506
29541contig_520	Vitellogenin-2	0	0	0	0	0		0		0	0	0	0	0		0	0	0	0	0	0		0.071623	0	0	0	0	0	0	0.012915	0.012915	0
35743contig_32471	Vitellogenin-6	0	0	0	0	0		0		0	0	0	0	0		0	0	0	0	0	0		0	0	0	0	0	0	0.12462	0	0.12462	0
29757contig_69	Voltage-dependent anion-selective channel protein 2	0.0058397	0	0	0	0		0		0	0	0	0	0		0	0	0	0	0	0		0	0	0	0	0	0	0	0	0	0
12907Locus_262	V-type proton ATPase catalytic subunit A	0	0	0.011228	0	0		0		0	0	0	0	0		0	0	0	0	0	0		0	0	0	0	0	0	0	0	0	0
09939Locus_14435	V-type proton ATPase subunit S1	0	0	0	0	0		0		0	0	0	0	0		0	0	0	0	0	0		0	0	0	0	0	0	0.0058337	0	0.0058337	0
01613Contig_1646	Zinc-binding alcohol dehydrogenase domain-containing protein 2	0	0	0.013701	0	0		0		0	0	0	0	0		0	0	0	0	0	0		0	0	0	0	0	0	0	0	0	0
