# Supplementary material for: High throughput techniques to reveal the molecular physiology and evolution of digestion in spiders
Source: BMC Genomics. 2016 Sep 7;17(1):716. doi: 10.1186/s12864-016-3048-9 (PMC5013568; doi:10.1186/s12864-016-3048-9)
Supplement: Additional file 7: — Quantitative transcriptome data. (XLSX 182 kb) [file 12864_2016_3048_MOESM7_ESM.xlsx]

## Sheet: Fasting x 1 hour
Locus	annotation	Fasting1	Fasting2	Fasting3	1 hour-1	1 hour-2	1 hour-3	baseMean	log2FoldChange	lfcSE	stat	pvalue	padj
Locus_3272		39.8637	61.1296	24.5682	0	0	0	20.9158	-2.50451	0.412685	-6.06881	1.28858e-09	1.87875e-06
Locus_4612		165.99	135.744	294.818	35.843	10.3685	30.0797	112.162	-1.91782	0.3915	-4.89864	9.65013e-07	0.000439684
Locus_1660		174.486	284.073	273.6	48.2502	76.0358	55.4595	152.012	-1.63285	0.325127	-5.0222	5.10817e-07	0.00028645
Locus_7770		59.4689	92.5934	43.5527	12.4072	16.1288	5.63995	38.2801	-1.61926	0.39301	-4.12015	3.78623e-05	0.00836412
Locus_6954		29.4077	133.047	122.841	11.0286	14.9768	15.9799	54.6292	-1.57215	0.406514	-3.86739	0.000110005	0.0186496
Locus_8686		58.8154	59.3317	40.2025	9.65004	16.1288	3.75997	31.2846	-1.51819	0.397113	-3.82306	0.000131807	0.021838
Locus_8518		14.3771	19.7772	20.1012	0	3.45617	1.87998	9.93359	-1.47808	0.412932	-3.57947	0.000344292	0.0440331
Locus_2857		96.0651	140.238	132.891	34.4644	44.9303	37.5997	81.025	-1.3653	0.312683	-4.36641	1.26308e-05	0.00400341
Locus_5072		103.254	106.078	92.689	30.3287	35.7138	36.6597	67.4021	-1.32024	0.293805	-4.49359	7.0031e-06	0.00254447
Locus_3477	Protein PTHB1	256.174	193.277	234.514	110.286	78.34	78.9593	158.44	-1.16833	0.286936	-4.07173	4.66644e-05	0.00971953
Locus_4712	Tyrosine-protein phosphatase Lar	369.23	517.804	513.698	206.787	180.873	239.698	337.933	-1.00915	0.277037	-3.64265	0.000269843	0.037749
Locus_6811	Zinc transporter ZIP10	224.152	287.669	206.596	121.315	110.598	104.339	175.664	-0.963258	0.271527	-3.54755	0.000388826	0.0488714

## Sheet: 1 hour x Fasting
Locus	annotation	Fasting1	Fasting2	Fasting3	1 hour-1	1 hour-2	1 hour-3	baseMean	log2FoldChange	lfcSE	stat	pvalue	padj
Locus_2187	rRNA 2-O-methyltransferase fibrillarin	2037.63	2085.6	2113.98	3349.94	3695.8	3333.21	2766.61	0.689718	0.195178	3.53378	0.000409654	0.049773
Locus_385		2544.74	2296.85	2542.81	4585.15	5868.58	4398.22	3702.11	0.916068	0.236527	3.87299	0.000107506	0.0186496
Locus_1065	NADPH--cytochrome P450 reductase	2333.01	2078.41	1800.18	4053.02	4360.54	4344.64	3157.71	0.957287	0.22041	4.34322	1.40412e-05	0.004265
Locus_3206	Plasminogen @923fasting_3_8062 CUB domain-containing trypsin-like serine peptidase 2_	1000.51	938.519	1207.19	2298.09	2072.55	2149.76	1609.48	0.962689	0.227934	4.22355	2.40484e-05	0.00565526
Locus_5523	@929fed_2_123 astacin-like metallopeptidase 46	4915.66	5899.91	5759	12383.8	12597.8	10006.2	8585.67	0.98129	0.233958	4.1943	2.73719e-05	0.00623567
Locus_116	@806Fasting_18758 Astacin-like metallopeptidase 42	4881.67	5511.55	5944.38	13361.2	11815.5	10790.2	8709.01	1.04221	0.227819	4.57474	4.76802e-06	0.00182942
Locus_4526	Zinc metalloproteinase nas-13 @929fed_2_123 astacin-like metallopeptidase 46_	8292.31	9840.97	9933.36	22608.7	23424.8	17182.1	15199.5	1.05177	0.248464	4.23307	2.30518e-05	0.00560159
Locus_1135	15-hydroxyprostaglandin dehydrogenase NAD(+)]	1811.51	1437.44	2399.86	6181.54	4489.57	3765.61	3344.18	1.12075	0.310737	3.60675	0.000310054	0.0410963
Locus_3968	Endothelin-converting enzyme 1	541.755	506.117	718.061	1697.03	1143.99	1517.15	1019.62	1.12529	0.282585	3.98212	6.83023e-05	0.0131033
Locus_86	Potassium channel subfamily K member 1	3021.8	4046.24	3455.18	8512.72	6328.26	12316.7	6273.17	1.13028	0.311681	3.62641	0.000287386	0.0387971
Locus_1970	Glucose-6-phosphatase	880.923	837.835	861.003	3115.59	2021.86	1642.17	1558.14	1.17107	0.301715	3.88138	0.000103865	0.0184676
Locus_1721		68.6179	53.9379	58.0702	234.358	134.791	132.539	113.575	1.17895	0.327501	3.59983	0.000318428	0.0414525
Locus_5202	Probable nuclear hormone receptor HR38	176.446	191.479	132.891	350.159	395.156	603.475	307.869	1.18113	0.312027	3.78533	0.000153506	0.0238097
Locus_180	SCAN domain-containing protein 3	3005.46	4352.79	3075.49	13442.5	8734.91	7142.06	6618.73	1.2153	0.319457	3.80426	0.00014223	0.0228492
Locus_3540	Phosphoserine phosphatase	1017.51	603.205	979.377	1626.72	3611.7	2547.38	1728.88	1.22324	0.345257	3.54297	0.000395641	0.0488851
Locus_3804	@812Fed_112 Carboxypeptidase B	150.959	143.834	150.759	427.359	405.525	333.697	268.389	1.25309	0.243032	5.15607	2.5218e-07	0.000167127
Locus_1816	Glutamate--cysteine ligase catalytic subunit	798.582	912.449	892.271	2934.99	2423.93	1818.88	1628.5	1.27987	0.272218	4.70163	2.58087e-06	0.00104525
Locus_506		3867.44	2777.8	6042.65	11694.5	10980.3	17454.7	8793.07	1.29592	0.340953	3.80089	0.000144179	0.0228492
Locus_2096	Zinc metalloproteinase nas-4 @795FF_1294_25744 Astacin-like metallopeptidase 33_	755.451	1106.63	989.427	3749.73	2201.58	2487.22	1879.79	1.30513	0.306223	4.26203	2.02574e-05	0.00546949
Locus_5312	Monocarboxylate transporter 12	109.135	75.513	44.6694	278.473	281.102	196.458	163.979	1.31237	0.349032	3.76002	0.000169899	0.0252769
Locus_601	Cytochrome P450 3A41	1875.56	1272.93	1663.94	6571.68	5677.34	3074.71	3351.97	1.33114	0.331731	4.01273	6.0021e-05	0.0118258
Locus_365	Carboxypeptidase B @812Fed_112 Carboxypeptidase B	7036.93	9304.28	8666.98	28120.2	25425.9	19019.8	16246.4	1.34844	0.26961	5.00144	5.69039e-07	0.000296307
Locus_289	Leucine-rich repeat-containing protein 15	5413.63	6300.84	8089.63	29294.8	20464	14795.5	14046.2	1.38284	0.322066	4.29365	1.75761e-05	0.00492807
Locus_8831		20.9121	39.5544	22.3347	75.8218	120.966	98.6992	62.984	1.38958	0.353223	3.934	8.35425e-05	0.0155422
Locus_1717	Histone H1-III	2576.77	1374.52	894.505	7788.96	3620.92	8744.75	4159.4	1.39793	0.384227	3.6383	0.000274444	0.037749
Locus_2490		9.80256	10.7876	12.2841	33.0859	57.6029	36.6597	26.676	1.39797	0.371569	3.76234	0.000168328	0.0252769
Locus_2463	Thymidine phosphorylase	565.934	328.122	558.368	2241.57	1347.91	1326.33	1060.02	1.40248	0.331129	4.23544	2.28103e-05	0.00560159
Locus_6048		9.14906	10.7876	4.46694	46.8716	33.4097	29.1398	22.2745	1.41745	0.387569	3.65728	0.000254906	0.0371652
Locus_2185	Extracellular domains-containing protein CG31004	2229.76	1351.14	561.718	11304.3	5403.15	4373.78	4197.28	1.45646	0.399313	3.64741	0.0002649	0.037749
Locus_7309		233.301	357.788	428.826	1464.05	1457.35	806.513	790.625	1.46532	0.338896	4.3238	1.53368e-05	0.0044722
Locus_897		74.4995	58.4327	56.9535	227.465	144.007	383.517	157.244	1.47458	0.360602	4.08921	4.32847e-05	0.00928075
Locus_2432		400.598	347.899	328.32	2404.24	1648.6	646.715	961.584	1.48405	0.377711	3.92906	8.52793e-05	0.0155422
Locus_4677	Solute carrier family 12 member 1	254.867	128.552	240.098	683.775	762.663	751.994	469.703	1.49717	0.314054	4.76723	1.86779e-06	0.000800953
Locus_7948		23.5261	14.3834	23.4514	103.393	57.6029	84.5993	51.091	1.50314	0.354492	4.24026	2.2326e-05	0.00560159
Locus_7608		50.9733	108.775	120.607	601.06	375.571	263.198	253.142	1.51336	0.374853	4.03721	5.40897e-05	0.0109532
Locus_1432		1159.97	1194.72	895.622	3593.95	3441.2	3295.61	2260.7	1.52114	0.23314	6.52459	6.81895e-11	1.65701e-07
Locus_3006	Acetoacetyl-CoA synthetase	658.078	484.542	398.674	2838.49	1645.14	1643.11	1276.2	1.60479	0.325643	4.92806	8.30489e-07	0.000403618
Locus_2032	Biotinidase	418.896	382.959	316.036	1617.07	951.6	3196.91	1145.49	1.67602	0.373788	4.48388	7.32974e-06	0.00254447
Locus_6623		128.087	114.169	165.277	719.618	374.419	675.854	362.451	1.70329	0.326861	5.21106	1.87764e-07	0.00013688
Locus_1011	@742Fed_21433 Astacin-like metallopeptidase 9	1114.22	1202.81	807.4	7023.85	4376.67	3217.59	2953.39	1.75783	0.335472	5.23988	1.60683e-07	0.000130153
Locus_4676		593.382	494.431	319.386	1943.79	2238.45	1803.85	1230.51	1.76243	0.298961	5.8952	3.74236e-09	4.54697e-06
Locus_8866		5.22803	1.79793	1.11674	20.6787	33.4097	50.7596	18.8003	1.81195	0.41153	4.40296	1.06785e-05	0.00353846
Locus_5491		60.1224	49.4431	39.0857	234.358	203.914	242.518	138.046	1.87629	0.286716	6.54404	5.98772e-11	1.65701e-07
Locus_4994		15.0306	32.3627	24.5682	103.393	161.288	144.759	80.1484	1.9008	0.352625	5.39043	7.02912e-08	6.40529e-05
Locus_5575	Choline ethanolaminephosphotransferase 1	455.492	116.865	279.184	1648.78	2134.76	3818.25	1406.6	2.00466	0.394774	5.07799	3.81441e-07	0.000231725
Locus_2439		1486.72	542.076	1763.32	10391.7	7635.84	14774.8	6090.19	2.12516	0.381558	5.56968	2.55212e-08	2.65785e-05
Locus_5619		18.9516	15.2824	6.70041	118.558	96.7729	142.879	66.4217	2.25464	0.36378	6.19783	5.72486e-10	1.04336e-06
Locus_9963		3.92102	3.59586	4.46694	81.3361	49.5385	104.339	41.1381	2.75589	0.385396	7.15079	8.62788e-13	6.28972e-09

## Sheet: 1 hour x 9 hours
Locus	annotation	1 hour-1	1 hour-2	1 hour-3	9 hours-1	9 hours-2	9 hours-3	baseMean	log2FoldChange	lfcSE	stat	pvalue	padj
Locus_619	Otopetrin-2	1957.58	1390.53	1925.1	413.094	183.15	245.2	954.869	-2.1682	0.327316	-6.62416	3.49229e-11	2.11546e-08
Locus_2387	Sialin	373.595	376.723	456.836	93.7517	56.61	81.7335	224.795	-2.09477	0.278431	-7.52347	5.33407e-14	9.69333e-11
Locus_1948	Major facilitator superfamily domain-containing protein 12	845.068	779.943	654.235	149.417	75.7575	193.047	421.15	-1.97047	0.33575	-5.86886	4.38807e-09	1.44986e-06
Locus_5598		42.7359	39.17	29.1398	2.92974	4.1625	6.22731	19.4203	-1.94568	0.399748	-4.86727	1.13152e-06	0.000126539
Locus_4048	MIT domain-containing protein 1	774.761	910.126	469.996	183.109	86.58	127.66	398.497	-1.94083	0.342626	-5.66458	1.47382e-08	3.82615e-06
Locus_3833	Solute carrier family 2 facilitated glucose transporter member 1	1211.77	1067.96	1106.37	253.423	262.237	354.957	664.843	-1.78953	0.236706	-7.56014	4.02635e-14	9.69333e-11
Locus_3165		352.916	269.582	407.957	84.9625	98.2349	55.2674	198.274	-1.77102	0.311904	-5.67807	1.3622e-08	3.66733e-06
Locus_5414	Proton-coupled folate transporter	1131.81	1974.63	693.714	354.499	164.002	218.734	708.526	-1.73276	0.375377	-4.61606	3.91089e-06	0.000323048
Locus_4695	R3H domain-containing protein 4	147.508	231.564	274.478	33.692	20.8125	69.2789	121.411	-1.68592	0.386572	-4.36122	1.2934e-05	0.000824716
Locus_7761		63.4146	122.118	90.2392	23.4379	16.65	22.574	52.8678	-1.66964	0.351675	-4.74769	2.05756e-06	0.000202113
Locus_8370		82.7147	56.4509	62.0395	17.5785	15.8175	13.233	38.7082	-1.66941	0.344513	-4.84571	1.26158e-06	0.000134859
Locus_123	RNA exonuclease 1 homolog	563.838	483.864	672.094	146.487	63.27	189.155	330.825	-1.62126	0.357948	-4.52931	5.91763e-06	0.000443456
Locus_2505	Putative leucine-rich repeat-containing protein DDB_G0290503	179.215	275.342	141.939	26.3677	67.4325	32.6934	112.989	-1.61734	0.376657	-4.29394	1.75527e-05	0.00108721
Locus_4388	Beclin 1-associated autophagy-related key regulator	329.48	428.566	432.396	109.865	66.6	141.671	235.602	-1.58215	0.318604	-4.96589	6.83874e-07	8.72119e-05
Locus_4032	UNC93-like protein	264.687	240.78	191.758	21.9731	46.62	84.0687	132.722	-1.57086	0.37935	-4.14094	3.45887e-05	0.00180882
Locus_8558		62.036	48.3864	94.9392	19.0433	4.995	15.5683	38.2551	-1.55711	0.40346	-3.85938	0.000113673	0.00438011
Locus_5353	Ninjurin-2	114.422	55.2988	92.1192	29.2974	9.98999	17.9035	49.8065	-1.54447	0.389096	-3.96938	7.20606e-05	0.00308123
Locus_3033		496.288	1019.57	685.254	188.968	213.12	221.848	441.408	-1.5326	0.30834	-4.9705	6.67817e-07	8.66851e-05
Locus_935	Sialin	614.846	763.815	236.878	180.179	99.8999	93.4097	310.567	-1.50175	0.384602	-3.90468	9.435e-05	0.00390504
Locus_2207	Protoheme IX farnesyltransferase mitochondrial	760.975	1538	1362.05	433.602	337.162	273.223	735.202	-1.49287	0.323247	-4.61835	3.868e-06	0.000323048
Locus_5220		22.0572	38.0179	49.8196	8.78923	8.325	3.11366	20.3383	-1.4915	0.413266	-3.60907	0.000307298	0.00908028
Locus_3042	Nephrocystin-3	636.903	752.294	812.153	145.022	129.87	318.371	436.439	-1.48927	0.346927	-4.29273	1.7649e-05	0.00108721
Locus_2664	Nucleoporin p58 p45	1247.61	1846.75	1092.27	490.732	417.082	391.542	856.987	-1.47998	0.279096	-5.30275	1.14069e-07	2.12606e-05
Locus_686	Group XV phospholipase A2	431.495	478.104	716.274	142.092	125.707	210.95	328.773	-1.47555	0.313679	-4.70402	2.55084e-06	0.000237719
Locus_2343	Protein FAM134C	521.102	436.63	687.134	130.374	168.165	205.501	335.731	-1.4678	0.292165	-5.02388	5.06388e-07	6.94515e-05
Locus_9240		104.772	57.6029	22.5598	5.85948	6.66	15.5683	33.2418	-1.46603	0.42187	-3.47507	0.000510718	0.0131181
Locus_2733	Solute carrier family 35 member G1	642.417	730.405	284.818	102.541	210.622	108.978	324.956	-1.43706	0.375875	-3.82324	0.000131708	0.00486039
Locus_7971	Neurogenic protein big brain	129.586	125.574	61.0995	32.2272	19.98	33.4718	62.7506	-1.41423	0.366509	-3.85867	0.000114007	0.00438011
Locus_8659		66.1717	102.533	55.4595	19.0433	14.985	26.4661	44.4545	-1.41418	0.365848	-3.86547	0.000110874	0.00438011
Locus_3526	Nose resistant to fluoxetine protein 6	180.594	152.072	141.939	49.8056	60.7725	43.5912	98.2376	-1.40736	0.284299	-4.95031	7.40971e-07	9.12901e-05
Locus_7653		31.7073	43.7782	20.6798	7.32436	8.325	6.22731	18.4395	-1.38707	0.402311	-3.44777	0.000565243	0.0141194
Locus_1641	Organic cation transporter 1	2004.45	1758.04	1405.29	433.602	731.767	553.453	1076.01	-1.37837	0.284847	-4.83898	1.30509e-06	0.000137488
Locus_6845	Transmembrane protein 237	175.079	110.598	88.3593	29.2974	40.7925	41.256	75.8052	-1.3727	0.343038	-4.00159	6.29193e-05	0.00278878
Locus_4056	LIM and calponin homology domains-containing protein 1	1020.15	764.967	724.734	225.59	238.095	369.747	522.091	-1.37141	0.290795	-4.71608	2.40436e-06	0.000226978
Locus_6902		67.5503	182.025	189.878	35.1569	29.97	51.3753	86.8658	-1.36576	0.383414	-3.56211	0.00036789	0.0101517
Locus_1483	tRNA-specific adenosine deaminase 1	350.159	570.269	344.037	108.4	153.18	151.012	262.034	-1.3635	0.305341	-4.46549	7.98845e-06	0.000553029
Locus_2920	Aldehyde dehydrogenase family 8 member A1	1189.71	1885.92	553.655	237.309	295.537	447.588	719.881	-1.3594	0.380545	-3.57223	0.000353955	0.00997249
Locus_5018		326.723	315.664	237.818	117.19	86.58	104.308	185.578	-1.3492	0.266519	-5.0623	4.14223e-07	5.79036e-05
Locus_1672	Serine threonine-protein kinase NIM1	379.109	369.811	138.179	61.5246	76.59	108.978	177.095	-1.34915	0.374413	-3.60338	0.000314111	0.00913311
Locus_7784		28.9501	26.4973	29.1398	8.78923	6.66	7.00573	16.7198	-1.3464	0.388011	-3.47	0.000520463	0.0132281
Locus_4747	Peroxisome assembly protein 12	228.844	262.669	216.198	101.076	69.93	80.9551	149.893	-1.33703	0.263588	-5.07243	3.92772e-07	5.71012e-05
Locus_3578	Branched-chain-amino-acid aminotransferase	348.78	342.161	299.858	65.9192	162.337	69.2789	201.391	-1.33145	0.355865	-3.74145	0.000182962	0.0059109
Locus_1102	DNA-directed RNA polymerase II subunit RPB9	627.253	1078.33	501.956	216.801	230.602	276.337	457.889	-1.32537	0.322623	-4.10809	3.98939e-05	0.00202611
Locus_6773		237.115	317.968	104.339	79.103	30.8025	9.34097	121.588	-1.32221	0.423374	-3.12303	0.00178999	0.0322065
Locus_2382	Sentrin-specific protease 1	2346.34	4036.81	2063.28	1021.02	922.409	944.995	1770.7	-1.319	0.301165	-4.37966	1.18865e-05	0.000771454
Locus_1687		399.788	527.643	343.097	143.557	118.215	180.592	267.515	-1.31878	0.288015	-4.57885	4.67549e-06	0.000373474
Locus_5283		913.997	1664.72	1058.43	418.953	497.835	227.297	747.295	-1.31628	0.345728	-3.80727	0.00014051	0.00505626
Locus_4159	Insulin receptor	197.137	215.435	192.698	43.9461	61.605	94.1881	125.742	-1.3157	0.318678	-4.12862	3.64948e-05	0.00189486
Locus_466	Monocarboxylate transporter 5	1542.63	2202.74	1103.55	467.294	588.577	625.845	1020.2	-1.29212	0.305446	-4.23026	2.3342e-05	0.00136803
Locus_1122	Smad nuclear-interacting protein 1	1607.42	2441.21	1582.95	625.5	604.395	810.329	1198.38	-1.28844	0.275813	-4.67143	2.99106e-06	0.000271775
Locus_4798	Lysosomal-trafficking regulator	984.304	790.312	1003.91	213.871	216.45	480.282	576.085	-1.28467	0.340316	-3.77494	0.000160047	0.00541108
Locus_5014	ERI1 exoribonuclease 3	168.186	192.394	203.038	76.1733	66.6	69.2789	121.183	-1.27961	0.250654	-5.10509	3.30628e-07	4.90477e-05
Locus_5360		853.34	493.081	504.776	168.46	141.525	294.241	383.323	-1.27833	0.344205	-3.71387	0.00020411	0.00641056
Locus_1361		1131.81	1623.25	1493.65	517.099	583.582	507.526	915.242	-1.27742	0.23994	-5.32391	1.01557e-07	1.99519e-05
Locus_1189	Pentatricopeptide repeat-containing protein 1 mitochondrial	4429.37	8495.28	2667.7	1376.98	1829.83	1635.45	3192.51	-1.27612	0.363813	-3.50764	0.000452099	0.0119069
Locus_2218		565.217	1430.86	629.795	328.131	270.562	238.195	541.013	-1.2742	0.355986	-3.57935	0.000344454	0.00974254
Locus_3668		1123.54	669.346	664.574	243.169	383.782	182.149	510.423	-1.27151	0.341939	-3.71854	0.000200378	0.00636598
Locus_1884	Sialin	1301.38	501.145	846.933	424.813	163.17	127.66	525.372	-1.26793	0.398674	-3.18036	0.0014709	0.0284771
Locus_8866		20.6787	33.4097	50.7596	2.92974	11.655	1.55683	18.9218	-1.26772	0.425304	-2.98073	0.00287559	0.0450617
Locus_3442		1643.26	1760.35	1055.61	635.754	513.652	499.742	954.067	-1.26025	0.277467	-4.54197	5.57306e-06	0.000435557
Locus_4862		79.9575	61.0591	35.7197	11.719	10.8225	24.9093	34.9954	-1.25939	0.397424	-3.16888	0.00153028	0.0291958
Locus_3827		164.051	178.569	140.059	46.8759	60.7725	68.5005	102.922	-1.25709	0.281755	-4.46163	8.13384e-06	0.000557782
Locus_1228		4765.74	4084.05	2411.08	877.458	1186.31	1752.21	2354.37	-1.25341	0.337235	-3.71674	0.000201814	0.00637819
Locus_2718	Lactation elevated protein 1	561.081	1226.94	635.435	297.369	289.71	248.314	509.198	-1.2529	0.329192	-3.80598	0.000141245	0.00505715
Locus_1806	Cathepsin L @785FF_1733_1633 cathepsin L-like cysteine peptidase-N4 _	7660.76	3396.27	7597.02	2434.62	2208.62	1741.31	3911.6	-1.25086	0.33349	-3.75081	0.000176261	0.00579747
Locus_628	Zinc finger protein 569	304.666	419.349	414.537	112.795	161.505	153.348	244.756	-1.24044	0.273759	-4.53114	5.86658e-06	0.000443456
Locus_1523	Inositol hexakisphosphate kinase 3	210.922	211.979	321.477	71.7787	74.925	119.097	157.808	-1.22984	0.318808	-3.85764	0.000114489	0.00438011
Locus_327		22454.3	27773.8	15938.5	10755.1	6143.85	7141.17	14087.3	-1.22941	0.310104	-3.96451	7.35459e-05	0.00312635
Locus_6203	Putative protein kinase C delta type homolog	172.322	195.85	177.659	55.6651	71.595	80.1767	117.686	-1.2286	0.266955	-4.60225	4.17946e-06	0.000341354
Locus_5349		834.04	481.56	1047.15	235.844	367.132	203.945	495.438	-1.22409	0.344684	-3.55133	0.000383292	0.0104453
Locus_3502		452.173	612.895	304.557	178.714	183.982	138.558	292.292	-1.21169	0.313964	-3.85935	0.000113691	0.00438011
Locus_3237	Carbohydrate sulfotransferase 1	570.731	557.596	375.057	222.66	205.627	135.444	322.935	-1.2064	0.301074	-4.00699	6.14966e-05	0.00275938
Locus_4943	Importin subunit alpha-6	238.494	112.902	271.658	67.3841	39.96	91.8529	128.391	-1.20566	0.375677	-3.2093	0.0013306	0.026645
Locus_102	Semaphorin-5B	705.832	512.666	671.154	314.947	166.5	231.967	406.495	-1.20474	0.299465	-4.02297	5.74679e-05	0.00262726
Locus_4382	Transmembrane protein 70 homolog mitochondrial	114.422	109.446	147.579	36.6218	54.945	46.7049	79.6587	-1.20211	0.302744	-3.97071	7.1659e-05	0.00308123
Locus_1041		533.51	408.981	264.138	153.811	153.18	146.342	259.255	-1.19387	0.305209	-3.91165	9.16681e-05	0.00382951
Locus_8165	Major facilitator superfamily domain-containing protein 6-A	373.595	350.226	280.118	83.4976	143.19	151.012	215.853	-1.19093	0.30193	-3.9444	8e-05	0.00338093
Locus_1463	Survival of motor neuron-related-splicing factor 30	2423.54	3168.16	1754.03	1082.54	890.775	884.279	1593.79	-1.18993	0.281803	-4.22255	2.4155e-05	0.00139351
Locus_4010	PIN2 TERF1-interacting telomerase inhibitor 1	2426.3	2862.86	1898.78	1166.04	939.059	582.254	1542.83	-1.18911	0.312631	-3.80358	0.000142621	0.00505715
Locus_6623		719.618	374.419	675.854	256.352	183.15	225.74	380.316	-1.18688	0.311392	-3.81153	0.00013811	0.00504484
Locus_4983	Transmembrane channel-like protein 7	288.123	527.643	440.856	169.925	165.667	149.456	272.163	-1.18597	0.292138	-4.05962	4.91519e-05	0.00235056
Locus_7668	Leishmanolysin-like peptidase	110.286	62.2111	126.899	38.0866	26.64	40.4775	63.1904	-1.17838	0.352185	-3.34592	0.000820103	0.0190113
Locus_1855	Probable glutamate--tRNA ligase mitochondrial	457.688	729.253	338.397	227.055	175.657	161.132	326.348	-1.1768	0.326972	-3.59909	0.000319335	0.00924799
Locus_3178	Solute carrier family 35 member E1 homolog	1089.08	2449.28	1658.15	917.009	394.605	445.253	1086.13	-1.17433	0.367977	-3.19131	0.00141628	0.0276746
Locus_5226	Deoxynucleoside triphosphate triphosphohydrolase SAMHD1	909.861	293.775	524.516	260.747	94.0724	181.371	353.411	-1.16993	0.391882	-2.98543	0.00283183	0.044652
Locus_5619		118.558	96.7729	142.879	32.2272	29.97	63.83	75.6235	-1.16231	0.353777	-3.28543	0.00101829	0.0224301
Locus_1760	ADP-sugar pyrophosphatase	3127.99	2527.62	2189.24	802.749	1220.44	1138.82	1719.64	-1.15744	0.270395	-4.28053	1.86447e-05	0.00113889
Locus_3320	Ras and EF-hand domain-containing protein	653.446	679.714	835.653	301.763	355.477	158.018	466.448	-1.15592	0.326327	-3.54223	0.000396765	0.0106818
Locus_1773	Homocysteine-responsive endoplasmic reticulum-resident ubiquitin-like domain member 1 protein	351.537	375.571	547.075	178.714	192.307	135.444	278.301	-1.15239	0.290061	-3.97291	7.09999e-05	0.00308123
Locus_4689	Protein angel homolog 2	330.859	655.521	231.238	134.768	144.022	151.791	257.48	-1.15084	0.357974	-3.21487	0.00130505	0.02633
Locus_2807	Neuropathy target esterase sws	1686	974.641	1343.25	602.062	531.135	485.731	878.308	-1.14986	0.275108	-4.17968	2.91914e-05	0.00163225
Locus_1468	Cyclin-dependent kinase 6	224.708	180.873	219.958	93.7517	88.245	78.6198	138.445	-1.14262	0.251693	-4.53974	5.63246e-06	0.000435557
Locus_3285	General transcription factor IIF subunit 2	642.417	809.897	572.455	345.71	267.232	198.496	443.098	-1.14172	0.291032	-3.92301	8.745e-05	0.00367442
Locus_2165		2056.84	1952.74	1332.91	747.084	690.142	791.647	1182.55	-1.13626	0.252346	-4.50276	6.70754e-06	0.000488455
Locus_577	Putative uncharacterized protein At4g01020 chloroplastic	2976.35	2710.79	2086.78	1029.8	790.042	1343.54	1707.84	-1.13425	0.28138	-4.03102	5.55362e-05	0.00257129
Locus_3683	Ankyrin repeat domain-containing protein 16	238.494	253.453	185.178	87.8923	114.052	65.3868	147.597	-1.1334	0.304682	-3.71996	0.000199257	0.00636598
Locus_2361	Monocarboxylate transporter 12	788.546	1055.29	387.277	278.325	313.852	227.297	476.585	-1.12944	0.34984	-3.22846	0.00124458	0.0255878
Locus_8746	Kynurenine formamidase	1240.72	836.394	504.776	205.082	369.63	363.519	549.82	-1.12584	0.35512	-3.17032	0.00152269	0.0291958
Locus_4565	Uncharacterized protein C9orf78	344.644	428.566	309.257	143.557	167.332	144.007	240.214	-1.12577	0.251032	-4.48457	7.30601e-06	0.000520661
Locus_3164		1788.02	1259.2	1266.17	682.63	626.872	484.174	954.025	-1.12509	0.265958	-4.23032	2.33359e-05	0.00136803
Locus_2728	General transcription factor II-I repeat domain-containing protein 2	1827.99	3036.83	1803.85	893.571	1030.63	779.193	1464.56	-1.12375	0.290993	-3.86179	0.000112561	0.00438011
Locus_4770	FAST kinase domain-containing protein 2	250.901	548.38	255.678	117.19	154.012	121.433	226.223	-1.12247	0.346278	-3.24154	0.00118884	0.0248101
Locus_2878	Bcl-2-related ovarian killer protein homolog A	73.0646	81.7961	62.9795	32.2272	30.8025	22.574	47.4105	-1.11983	0.321153	-3.4869	0.000488662	0.0127315
Locus_4019	Otopetrin-2	985.683	466.584	539.556	244.633	164.835	330.048	426.359	-1.11625	0.351026	-3.17995	0.00147302	0.0284771
Locus_4720		184.729	116.358	327.117	67.3841	77.4225	82.5119	133.69	-1.11582	0.361766	-3.08438	0.00203974	0.0355046
Locus_2331	Protein KRI1 homolog	1109.76	1536.85	1289.67	550.791	682.65	289.57	853.391	-1.10908	0.332247	-3.33812	0.000843477	0.0194401
Locus_4278	WD repeat-containing protein 37	796.818	794.92	622.275	366.218	312.187	287.235	496.704	-1.09705	0.235423	-4.65992	3.16338e-06	0.000281488
Locus_7452		66.1717	74.8838	50.7596	29.2974	26.64	18.6819	41.6261	-1.09228	0.341369	-3.1997	0.00137572	0.0272429
Locus_568		1333.08	1327.17	1399.65	603.527	561.105	669.436	920.732	-1.0849	0.189686	-5.71944	1.06879e-08	3.23709e-06
Locus_5023	tRNA (guanine(26)-N(2))-dimethyltransferase	216.437	354.834	336.517	145.022	104.895	132.33	201.534	-1.07948	0.293425	-3.67889	0.000234253	0.00718476
Locus_6960	Lymphocyte cytosolic protein 2	144.751	195.85	152.279	93.7517	59.94	45.9264	108.184	-1.07906	0.327264	-3.29721	0.000976496	0.0217735
Locus_3233	F-box LRR-repeat protein 5	525.238	529.947	607.235	294.439	195.637	241.308	373.909	-1.07694	0.248512	-4.33353	1.46735e-05	0.000927493
Locus_2925	Polymerase delta-interacting protein 2	940.19	1202.75	1417.51	514.17	619.38	229.632	769.756	-1.07467	0.353291	-3.04188	0.00235109	0.0394689
Locus_2071		130.965	186.633	125.019	67.3841	58.275	62.2731	98.5038	-1.07171	0.289654	-3.69996	0.000215638	0.00667009
Locus_6435		38.6002	51.8426	45.1196	17.5785	13.32	21.0172	29.2822	-1.07122	0.355251	-3.0154	0.0025664	0.0419217
Locus_4275	Autophagy-related protein 13 homolog	556.945	455.063	570.575	184.574	220.612	282.564	354.665	-1.06977	0.261823	-4.08586	4.39145e-05	0.00217153
Locus_6605	DNA-directed RNA polymerase III subunit RPC8	260.551	208.523	255.678	93.7517	128.205	89.5176	161.943	-1.06893	0.273983	-3.90143	9.56249e-05	0.00390504
Locus_6631		121.315	101.381	159.799	46.8759	64.1025	47.4833	84.5484	-1.06235	0.312072	-3.4042	0.000663589	0.0160788
Locus_1868	Otopetrin-2	1197.98	975.793	730.374	468.759	457.875	308.252	646.631	-1.06127	0.293268	-3.61875	0.000296024	0.00881884
Locus_6125	Calcium calmodulin-dependent protein kinase kinase 2	533.51	430.87	499.136	219.731	220.612	225.74	332.696	-1.05625	0.213605	-4.94488	7.61902e-07	9.23045e-05
Locus_4210	WD repeat domain phosphoinositide-interacting protein 4	380.487	294.927	564.935	161.136	152.347	207.058	275.096	-1.05383	0.310169	-3.3976	0.000679789	0.0164166
Locus_65	Dual specificity protein phosphatase 19	67.5503	82.9482	53.5796	26.3677	19.98	34.2502	44.455	-1.0535	0.34585	-3.04611	0.00231823	0.0390561
Locus_4205		166.808	149.768	96.8192	62.9895	43.29	64.6084	91.2314	-1.05032	0.322986	-3.2519	0.00114636	0.0242942
Locus_3512	Cytosolic carboxypeptidase-like protein 5	144.751	149.768	150.399	60.0597	72.4275	65.3868	100.441	-1.04595	0.253908	-4.11939	3.79873e-05	0.00195837
Locus_3887	Uncharacterized protein C9orf114 homolog	529.374	495.385	666.454	229.985	298.035	225.74	382.127	-1.04465	0.256511	-4.07254	4.65026e-05	0.00225352
Locus_3544	Serine threonine-protein kinase ULK3	460.445	482.712	292.338	181.644	168.165	191.49	277.52	-1.04239	0.278364	-3.74469	0.000180616	0.00586115
Locus_2899	Mitochondrial ribonuclease P protein 3	180.594	130.183	184.238	83.4976	41.625	79.3983	109.227	-1.04189	0.33172	-3.14087	0.00168445	0.0309982
Locus_444	Putative phosphatidate phosphatase	1185.58	860.588	563.995	427.742	316.35	358.849	579.806	-1.04115	0.312746	-3.32906	0.000871401	0.0198773
Locus_491	Uncharacterized protein C4orf29 homolog	4852.59	8192.29	4166.05	3136.29	2186.14	1809.03	3802.75	-1.03733	0.328804	-3.15487	0.00160568	0.0303882
Locus_3927	USP6 N-terminal-like protein	1472.32	1421.64	1112.95	610.851	650.182	580.697	913.745	-1.03702	0.220958	-4.6933	2.68827e-06	0.000247355
Locus_3972		446.659	387.092	246.278	140.628	192.307	119.876	239.515	-1.03664	0.31845	-3.25527	0.00113286	0.0240783
Locus_5750	Speckle targeted PIP5K1A-regulated poly(A) polymerase	397.03	555.292	333.697	215.336	178.155	174.365	289.608	-1.03252	0.281217	-3.6716	0.000241039	0.00733102
Locus_401	Major facilitator superfamily domain-containing protein 6-A	748.568	1846.75	1059.37	389.656	596.07	503.634	804.013	-1.0235	0.344693	-2.9693	0.00298474	0.0462395
Locus_1972		566.595	588.702	569.635	257.817	274.725	280.229	396.487	-1.02322	0.192717	-5.30942	1.09975e-07	2.1037e-05
Locus_1337	Inhibitor of growth protein 4	476.988	680.866	593.135	282.72	303.862	187.598	394.673	-1.02148	0.287653	-3.55107	0.000383669	0.0104453
Locus_129		459.066	480.408	514.176	169.925	139.027	308.252	323.38	-1.01754	0.323351	-3.14687	0.00165026	0.0306992
Locus_364	NAD-dependent protein deacetylase sirtuin-6	1359.28	1342.15	944.692	624.035	516.982	536.327	831.509	-1.01492	0.247138	-4.10669	4.01376e-05	0.00202611
Locus_916	Bestrophin-3	2004.45	2365.18	2289.82	963.885	727.605	1306.18	1508.2	-1.01447	0.275538	-3.68177	0.000231619	0.00713407
Locus_711	Translational activator of cytochrome c oxidase 1	882.29	1104.82	629.795	424.813	434.565	288.792	588.306	-1.01084	0.30172	-3.35025	0.000807381	0.0188104
Locus_1159	Long-chain-fatty-acid--CoA ligase 4	4885.68	6093.24	4932.14	2169.47	2992.84	2172.55	3633.14	-1.00939	0.247777	-4.07377	4.62586e-05	0.00225352
Locus_4075		547.295	478.104	512.296	190.433	272.227	248.314	351.38	-1.00622	0.242786	-4.14447	3.40601e-05	0.00179834
Locus_4303	Major facilitator superfamily domain-containing protein 1	1180.06	872.108	624.155	347.174	346.32	483.395	601.709	-1.00401	0.30402	-3.30244	0.000958467	0.0214702
Locus_5176	Porphobilinogen deaminase	785.789	1155.51	550.835	329.596	311.355	437.469	557.671	-1.00296	0.318315	-3.15084	0.00162801	0.0304217
Locus_5820		141.994	118.662	89.2993	45.411	59.1075	49.0401	78.6671	-0.993465	0.306822	-3.23792	0.00120406	0.0250067
Locus_4596	C2 domain-containing protein 5	115.801	105.989	172.019	58.5948	51.615	64.6084	88.8369	-0.991919	0.307825	-3.22234	0.00127146	0.0259614
Locus_1718	5-AMP-activated protein kinase subunit gamma-2	744.432	603.679	1084.75	383.796	401.265	318.371	552.655	-0.98569	0.290664	-3.39116	0.000695967	0.0166414
Locus_5685		70.3075	65.6673	84.5993	38.0866	33.3	27.2445	49.8762	-0.983362	0.313962	-3.1321	0.00173558	0.0315398
Locus_3452	Mitochondrial tRNA-specific 2-thiouridylase 1	249.523	323.728	232.178	115.725	159.007	72.3925	180.169	-0.982247	0.3323	-2.95591	0.00311751	0.0477077
Locus_537	Ethanolamine-phosphate cytidylyltransferase	5605.3	9807.47	6568.67	4199.79	2933.73	2762.59	4980.18	-0.9817	0.300982	-3.26166	0.00110763	0.0237503
Locus_5157		100.636	78.34	115.619	45.411	32.4675	52.1538	66.3178	-0.979569	0.320398	-3.05735	0.002233	0.0381861
Locus_360	Beclin-1	722.375	641.696	562.115	329.596	300.532	300.468	446.267	-0.975152	0.216384	-4.50659	6.58785e-06	0.000488455
Locus_5492		81.3361	54.1467	59.2195	26.3677	31.635	26.4661	43.6158	-0.973094	0.32878	-2.95972	0.00307923	0.0474214
Locus_2228	ATP-dependent RNA helicase SUV3 homolog mitochondrial	373.595	347.922	368.477	199.222	167.332	165.024	253.328	-0.965899	0.217986	-4.431	9.37957e-06	0.000631297
Locus_5930	Upstream-binding protein 1	281.23	290.319	242.518	155.276	106.56	126.103	187.738	-0.965896	0.256527	-3.76528	0.000166361	0.00557271
Locus_3869	Regulation of nuclear pre-mRNA domain-containing protein 2	346.023	289.167	521.696	145.022	134.865	231.189	260.543	-0.964038	0.327393	-2.94459	0.00323382	0.0490744
Locus_3672	General receptor for phosphoinositides 1-associated scaffold protein	238.494	309.904	265.078	131.838	91.5749	154.126	186.009	-0.963942	0.286539	-3.36409	0.000767957	0.0180073
Locus_2226	Swi5-dependent recombination DNA repair protein 1 homolog	212.301	347.922	391.977	139.163	142.357	156.461	217.24	-0.960295	0.297536	-3.2275	0.00124879	0.0255878
Locus_3453	DNA methyltransferase 1-associated protein 1	307.423	336.401	361.897	145.022	169.83	173.586	233.471	-0.956518	0.227282	-4.20851	2.57064e-05	0.00145984
Locus_1301	Aminoacyl tRNA synthase complex-interacting multifunctional protein 1	1084.94	1229.25	845.053	549.327	566.1	386.093	728.289	-0.946284	0.27261	-3.47121	0.000518124	0.0132149
Locus_7882		169.565	112.902	147.579	68.8489	65.7675	68.5005	98.9088	-0.94575	0.279929	-3.37854	0.00072872	0.0173107
Locus_4831	Proto-oncogene tyrosine-protein kinase ROS	536.267	546.076	499.136	304.693	260.572	204.723	367.396	-0.94501	0.245279	-3.8528	0.000116773	0.00444408
Locus_3443	CD9 antigen	829.904	905.518	765.154	385.261	436.23	421.122	584.859	-0.94414	0.202751	-4.65664	3.21413e-06	0.000281488
Locus_3097	Autophagy-related protein 16	453.552	434.326	392.917	210.941	221.445	203.945	299.532	-0.940891	0.208977	-4.50238	6.71971e-06	0.000488455
Locus_1737	KN motif and ankyrin repeat domain-containing protein 1	467.338	505.754	763.274	251.958	279.72	295.797	400.649	-0.93919	0.276827	-3.3927	0.000692069	0.0166134
Locus_1709	Transcription initiation factor TFIID subunit 12	550.053	646.305	429.576	295.904	275.557	210.172	376.166	-0.933139	0.272641	-3.42259	0.000620267	0.0151809
Locus_5772	Kaptin	307.423	458.519	425.816	216.801	150.682	204.723	275.546	-0.932684	0.278163	-3.35301	0.000799381	0.0186839
Locus_2564	Cytospin-A	617.603	638.24	798.993	287.115	372.96	351.065	479.143	-0.928777	0.241699	-3.84269	0.000121691	0.00460714
Locus_326	Uncharacterized protein C10orf118 homolog (Fragment)	951.219	1397.45	1357.35	669.446	559.44	596.265	864.206	-0.925589	0.248927	-3.71832	0.000200552	0.00636598
Locus_2380	Mitochondrial uncoupling protein 4	504.559	679.714	763.274	361.823	309.69	280.229	453.048	-0.925478	0.26152	-3.53885	0.000401879	0.0107795
Locus_2970		187.487	187.786	229.358	114.26	79.92	101.972	140.705	-0.922804	0.266583	-3.4616	0.000536981	0.0135063
Locus_4456	Proline-rich protein PRCC	649.31	862.892	668.334	370.612	425.407	249.871	504.291	-0.918431	0.287406	-3.19558	0.00139549	0.0274157
Locus_4257	Ubiquitin-like protein 4A-B	1765.96	2917.01	1621.49	1138.2	1040.62	839.909	1456.76	-0.907733	0.298777	-3.03817	0.00238023	0.0397592
Locus_646	Leucine-rich repeat-containing protein 58	3647.72	6026.42	3063.43	2302.78	1871.46	1940.59	2945.07	-0.900738	0.302218	-2.98043	0.00287845	0.0450617
Locus_2368	Proline-rich protein 5	952.597	1341	856.333	525.889	621.045	367.412	729.007	-0.899483	0.300365	-2.99463	0.0027478	0.0438021
Locus_5792	Zinc transporter 9	370.837	342.161	473.756	137.698	238.927	197.717	275.274	-0.894901	0.294478	-3.03894	0.00237415	0.0397592
Locus_2456	Mitogen-activated protein kinase kinase kinase 15	1473.7	1694.68	1155.25	741.225	721.777	736.38	1019.05	-0.893534	0.232975	-3.83532	0.000125403	0.00469872
Locus_437	Hermansky-Pudlak syndrome 3 protein	220.572	266.125	354.377	146.487	138.195	133.887	196.841	-0.891325	0.273452	-3.25953	0.00111596	0.0238585
Locus_1784	Rab GTPase-activating protein 1	984.304	1058.74	734.134	421.883	362.137	586.146	647.673	-0.889419	0.282121	-3.15262	0.00161812	0.0303931
Locus_2429	NADH-ubiquinone oxidoreductase 75 kDa subunit mitochondrial	1625.34	1290.31	1087.57	602.062	728.437	694.346	941.761	-0.887576	0.247683	-3.58351	0.000339003	0.00963045
Locus_2067		720.996	616.351	1008.61	379.402	451.215	331.604	548.331	-0.884184	0.281818	-3.13743	0.00170437	0.0312855
Locus_687	Methyltransferase-like protein 13	158.536	205.066	250.978	111.33	90.7424	104.308	143.891	-0.883981	0.280924	-3.14669	0.00165131	0.0306992
Locus_5592		158.536	164.744	121.259	58.5948	74.925	84.8472	103.563	-0.878206	0.287305	-3.0567	0.0022379	0.0381861
Locus_5907	UDP-glucuronic acid decarboxylase 1	365.323	304.143	338.397	184.574	178.987	160.353	239.326	-0.873	0.22365	-3.90342	9.48421e-05	0.00390504
Locus_3322		358.43	367.507	504.776	203.617	213.952	216.399	291.38	-0.865593	0.249058	-3.47547	0.000509956	0.0131181
Locus_5759	Malonyl-CoA-acyl carrier protein transacylase mitochondrial	158.536	155.528	182.358	77.6382	104.062	67.722	116.584	-0.861662	0.284542	-3.02824	0.00245982	0.0406373
Locus_183	Microspherule protein 1	434.252	408.981	470.936	221.196	270.562	189.155	311.821	-0.857348	0.247439	-3.46489	0.000530454	0.0134351
Locus_5548	GRIP1-associated protein 1	508.695	539.163	490.676	249.028	203.962	339.389	364.029	-0.850329	0.266274	-3.19344	0.00140591	0.027546
Locus_4714	TNF receptor-associated factor 6	618.981	527.643	820.613	385.261	333.832	310.587	468.274	-0.834866	0.263036	-3.17396	0.00150373	0.0289169
Locus_1756	Serine threonine-protein kinase Sgk3	3712.51	2827.15	2859.46	1737.34	1865.63	1383.24	2247.79	-0.82946	0.243563	-3.40553	0.000660353	0.0160539
Locus_4051	Glutamyl-tRNA(Gln) amidotransferase subunit B mitochondrial	173.701	218.891	183.298	84.9625	119.047	95.745	136.858	-0.827606	0.269678	-3.06887	0.0021487	0.0369287
Locus_3264	Pleckstrin homology domain-containing family J member 1	631.389	740.773	440.856	319.342	337.995	288.792	431.098	-0.826255	0.272798	-3.02881	0.0024552	0.0406373
Locus_1944	Nucleolar protein 9	2088.55	2578.31	1957.06	1341.82	1303.69	843.801	1580.46	-0.813891	0.274149	-2.96879	0.00298976	0.0462395
Locus_3610	Phosphatidylinositol N-acetylglucosaminyltransferase subunit P	215.058	213.131	179.539	120.119	95.7374	112.87	146.272	-0.805424	0.246762	-3.26397	0.00109861	0.0236266
Locus_5346		275.716	225.803	245.338	128.909	140.692	136.222	180.097	-0.804784	0.230156	-3.49669	0.000471061	0.0123171
Locus_1158	E3 ubiquitin-protein ligase listerin	3504.34	5877.8	4880.44	2610.4	2663.17	2358.6	3421.66	-0.804369	0.262566	-3.06349	0.00218772	0.037506
Locus_5777	C-factor	534.888	422.805	397.617	284.185	252.247	200.052	326.807	-0.78772	0.260092	-3.02862	0.00245671	0.0406373
Locus_5026		379.109	372.115	361.897	200.687	201.465	225.74	271.995	-0.770933	0.205516	-3.7512	0.000175987	0.00579747
Locus_3146	DEP domain-containing protein 5	234.358	180.873	217.138	105.471	125.707	117.541	153.3	-0.770442	0.24945	-3.08857	0.00201123	0.0353986
Locus_997	Histone deacetylase 6	1552.28	1203.9	1050.91	804.214	629.37	679.556	924.679	-0.767264	0.249979	-3.06931	0.00214555	0.0369287
Locus_4208	Integrator complex subunit 4	559.703	589.854	689.014	287.115	352.147	386.872	447.636	-0.766708	0.236467	-3.24234	0.00118551	0.0248101
Locus_5933	Serine beta-lactamase-like protein LACTB mitochondrial	241.251	244.236	197.398	123.049	124.875	133.109	166.212	-0.765464	0.236758	-3.23311	0.0012245	0.0252865
Locus_3965	Torsin-1B	846.447	933.167	769.854	591.808	425.407	405.554	620.528	-0.762632	0.249653	-3.05477	0.00225236	0.0382532
Locus_3419	Nuclear pore complex protein Nup88	1097.35	1065.65	835.653	632.824	555.277	505.969	733.127	-0.75657	0.231231	-3.27193	0.00106817	0.0232471
Locus_3662	Pre-mRNA-splicing factor CWC22 homolog	749.946	708.516	689.954	407.234	421.245	408.667	528.975	-0.753688	0.185585	-4.06115	4.88317e-05	0.00235056
Locus_2392	BRCA1-A complex subunit BRE	532.131	467.736	428.636	275.396	221.445	309.03	348.962	-0.750897	0.242288	-3.0992	0.00194047	0.034403
Locus_1780	Rab-like protein 6	2280.17	2710.79	1724.89	1253.93	1192.14	1348.21	1641.83	-0.744612	0.24831	-2.99872	0.00271121	0.0434652
Locus_3172	Polynucleotide 5-hydroxyl-kinase NOL9	796.818	861.74	788.653	503.916	530.302	361.963	600.671	-0.734081	0.245191	-2.99391	0.00275427	0.0438092
Locus_1694		646.553	762.663	579.975	417.488	402.097	317.593	488.528	-0.733583	0.242897	-3.02014	0.00252654	0.041495
Locus_1440	ATP-dependent RNA helicase DDX18	1138.71	1259.2	1287.79	722.181	824.175	585.368	909.259	-0.723424	0.232679	-3.1091	0.00187656	0.033433
Locus_5981		380.487	317.968	445.556	212.406	212.287	236.638	282.067	-0.719334	0.241388	-2.97999	0.00288261	0.0450617
Locus_3560	25-phosphodiesterase 12	598.303	737.317	644.835	383.796	418.747	356.514	490.629	-0.717115	0.216653	-3.30997	0.000933064	0.0210635
Locus_1946	Phosphatase and actin regulator 2	894.697	979.25	856.333	559.581	452.047	611.834	680.038	-0.694395	0.221973	-3.12829	0.00175826	0.0318105
Locus_95	Histone H3.3	8802.22	8817.85	9018.29	5371.68	6107.22	4781.02	6704.4	-0.667815	0.200089	-3.33758	0.000845107	0.0194401
Locus_1811	Protein GDAP2 homolog	2569.67	2320.25	1915.7	1520.54	1293.7	1327.2	1710.07	-0.663692	0.219825	-3.01918	0.00253457	0.041495
Locus_3787	Endophilin-A	374.973	367.507	378.817	216.801	211.455	257.655	282.327	-0.657735	0.214242	-3.07006	0.00214019	0.0369287
Locus_420	Soluble calcium-activated nucleotidase 1	927.783	1150.91	956.912	593.273	622.71	653.868	766.474	-0.652723	0.206977	-3.15361	0.00161266	0.0303882
Locus_880	Serine threonine-protein kinase OSR1	5467.44	6248.76	5403.08	3379.46	3821.17	3542.56	4354	-0.634669	0.189706	-3.34554	0.000821234	0.0190113
Locus_3039	Male-specific lethal 1-like 1	592.788	494.233	600.655	369.147	328.005	360.406	428.878	-0.629446	0.211295	-2.979	0.00289193	0.0451103
Locus_4665	Poly(ADP-ribose) glycohydrolase	1397.88	1364.04	1252.07	783.706	821.677	956.671	1027.36	-0.607292	0.199391	-3.04574	0.00232112	0.0390561

## Sheet: 9 hours x 1 hour
Locus	annotation	1 hour-1	1 hour-2	1 hour-3	9 hours-1	9 hours-2	9 hours-3	baseMean	log2FoldChange	lfcSE	stat	pvalue	padj
Locus_2543	Eukaryotic translation initiation factor 3 subunit A	1694.27	1670.48	1599.87	2627.98	2320.18	2564.1	1949.56	0.572245	0.175066	3.26874	0.00108028	0.0233707
Locus_3874	Plasminogen activator inhibitor 1 RNA-binding protein	1728.74	1481.55	1344.19	2465.38	2366.8	2390.51	1840.46	0.628142	0.20053	3.1324	0.00173382	0.0315398
Locus_1904	Coatomer subunit gamma-2	1870.73	1486.16	1831.1	2978.08	2895.43	2489.37	2118.16	0.643249	0.215336	2.98719	0.00281552	0.0444913
Locus_2851	Solute carrier family 41 member 1	260.551	288.015	320.537	481.943	462.87	494.293	360.735	0.679646	0.209704	3.24098	0.00119118	0.0248101
Locus_4787	Serine threonine-protein kinase SMG1	1177.31	889.389	1194.73	1820.83	1804.86	1858.07	1366.75	0.698142	0.218204	3.19949	0.00137672	0.0272429
Locus_3201		170.944	178.569	186.118	285.65	334.665	291.905	226.364	0.714094	0.221972	3.21705	0.00129515	0.0262974
Locus_1435	Striatin-3	652.067	551.836	697.474	1186.55	1038.13	1009.6	802.609	0.71457	0.214371	3.33333	0.000858142	0.0196777
Locus_3299	Sestrin-1	1683.24	1398.6	1137.39	2191.45	2602.39	2547.75	1807.05	0.731734	0.2411	3.03498	0.00240555	0.0400136
Locus_1246	Ubiquitin carboxyl-terminal hydrolase 5	783.032	676.258	559.295	1227.56	1023.97	1263.37	864.452	0.735308	0.235063	3.12813	0.00175923	0.0318105
Locus_1880	Zinc finger protein 568	1436.48	1631.31	1380.85	2557.66	2490.84	2553.98	1883.42	0.736671	0.184009	4.00345	6.24265e-05	0.00278392
Locus_964		796.818	668.194	863.853	1532.26	1073.92	1505.45	1005.96	0.742133	0.248883	2.98186	0.00286507	0.0450617
Locus_429	Probable E3 ubiquitin-protein ligase MYCBP2	1435.1	1154.36	1340.43	2446.33	2335.99	2029.33	1679.01	0.743119	0.210917	3.52327	0.000426253	0.0113094
Locus_4179	Transportin-1	266.066	268.43	270.718	420.418	412.92	583.811	347.193	0.743341	0.244714	3.03759	0.00238478	0.0397592
Locus_2416		1043.58	815.657	1013.31	1593.78	1581.75	1858.85	1235.55	0.754664	0.216629	3.48367	0.00049459	0.0127942
Locus_2168	TATA box-binding protein-associated factor RNA polymerase I subunit C	136.479	132.487	172.019	306.158	230.602	258.434	193.147	0.760023	0.256196	2.96657	0.00301142	0.0464757
Locus_1264	T-complex protein 1 subunit gamma	1724.6	1989.6	1612.09	3300.35	3519.81	2612.36	2307.66	0.7609	0.230862	3.29592	0.000981015	0.0218073
Locus_3210	Dystonin	1776.99	2216.56	2401.68	3309.14	3803.69	4237.69	2773.72	0.761629	0.232488	3.276	0.0010529	0.0229835
Locus_1827	Epidermal growth factor receptor substrate 15-like 1	311.559	248.845	245.338	520.029	415.417	512.197	352.023	0.776226	0.235794	3.29196	0.000994913	0.0220488
Locus_3018	ER lumen protein retaining receptor 2	1039.45	870.956	995.452	2043.5	1741.59	1436.17	1270.29	0.776339	0.234891	3.3051	0.000949424	0.0213665
Locus_1510	Vesicle-fusing ATPase 1 @810FF_19039_13099 ATP-dependent zinc metalloprotease YME1_	1869.35	1185.47	1321.63	2983.94	2254.41	2819.42	1942.29	0.784755	0.266257	2.94736	0.00320502	0.0488413
Locus_1571	E3 ubiquitin-protein ligase synoviolin	1011.88	900.91	1374.27	2374.56	1977.19	1707.84	1460.93	0.785011	0.267117	2.93883	0.00329452	0.0498608
Locus_2767	Nuclear pore complex protein Nup153	464.581	367.507	448.376	839.371	739.26	720.812	559.469	0.785776	0.217876	3.60653	0.000310318	0.00909557
Locus_3051	AT-rich interactive domain-containing protein 4B	245.387	315.664	414.537	575.694	625.207	611.055	435.782	0.792763	0.268109	2.95687	0.00310777	0.047659
Locus_2247	Dynein heavy chain cytoplasmic	2830.22	2065.64	2319.9	4100.17	4936.72	4080.45	3179.11	0.795517	0.231776	3.43227	0.000598544	0.0147987
Locus_2587		252.28	237.324	192.698	459.969	368.797	416.452	301.149	0.796342	0.236561	3.36632	0.000761771	0.0179201
Locus_1610	RNA-binding protein Nova-1	693.425	653.217	1002.97	1570.34	1283.71	1527.25	1051.72	0.804462	0.260311	3.09039	0.00199891	0.0352672
Locus_5749		67.5503	89.8605	84.5993	150.882	159.84	142.45	108.683	0.807259	0.261451	3.08761	0.00201771	0.0354269
Locus_1781	Protein transport protein Sec16A	1133.19	873.26	1325.39	2252.97	2190.31	1777.9	1493.48	0.812474	0.254838	3.1882	0.00143161	0.0278246
Locus_4383	Ubiquitin carboxyl-terminal hydrolase CYLD	346.023	301.839	374.117	681.165	465.367	797.096	463.098	0.815051	0.276666	2.94597	0.00321945	0.0489585
Locus_1430	Pumilio homolog 1	515.588	591.006	814.033	1322.78	1117.21	1197.2	868.565	0.825928	0.258186	3.19897	0.0013792	0.0272429
Locus_1509	Ubiquitin carboxyl-terminal hydrolase 7	821.632	603.679	628.855	1299.34	1222.94	1334.2	923.615	0.843327	0.223576	3.772	0.000161947	0.00544996
Locus_7809		213.68	168.201	202.098	366.218	339.66	393.878	263.095	0.844409	0.227403	3.71327	0.000204602	0.00641056
Locus_3081	Nuclear RNA export factor 1	248.144	156.68	187.058	405.769	308.857	439.804	272.751	0.844991	0.28156	3.00111	0.00268999	0.0433559
Locus_3494	Carboxypeptidase E	857.475	1228.09	697.474	1708.04	1750.75	1956.16	1281.17	0.848096	0.274989	3.0841	0.00204167	0.0355046
Locus_6743	Probable RNA-dependent RNA polymerase 1	551.431	456.215	331.817	1004.9	787.545	808.772	615.706	0.848473	0.2724	3.11481	0.00184064	0.0328737
Locus_4769	DmX-like protein 2	1327.57	920.495	791.473	1819.37	1885.61	2201.36	1397.84	0.851847	0.270134	3.15342	0.00161368	0.0303882
Locus_2102	Protein ERGIC-53	1724.6	1692.37	1298.13	3539.13	2819.68	2653.61	2145.17	0.853898	0.240889	3.54477	0.000392955	0.0106582
Locus_3434	Nucleolar protein 11	226.087	139.399	198.338	392.585	371.295	335.497	259.964	0.856927	0.268735	3.18875	0.0014289	0.0278246
Locus_3046	Signal peptidase complex catalytic subunit SEC11A	883.668	671.65	707.814	1582.06	1266.23	1460.31	1026.72	0.858703	0.226733	3.78729	0.0001523	0.00524677
Locus_1385	Programmed cell death 6-interacting protein	1914.84	3103.65	2286.06	5591.41	4995.83	3892.07	3405.59	0.868138	0.278351	3.11886	0.00181552	0.0325049
Locus_2002	Sushi von Willebrand factor type A EGF and pentraxin domain-containing protein 1	221.951	246.54	244.398	357.429	454.545	590.816	330.632	0.86906	0.269284	3.2273	0.00124965	0.0255878
Locus_999	Protein argonaute-2	1739.77	1590.99	1289.67	3738.35	2112.05	3407.12	2166.84	0.872421	0.285698	3.05365	0.00226076	0.0383065
Locus_7884		124.072	133.639	196.458	279.79	288.877	338.61	212.778	0.874687	0.278316	3.14279	0.00167348	0.0308745
Locus_900	Kinesin-like protein KIF13A	676.882	578.333	602.535	1149.92	974.857	1540.48	862.618	0.883275	0.25514	3.46193	0.00053632	0.0135063
Locus_3090		37.2216	55.2988	60.1595	104.006	102.397	108.978	73.1596	0.889949	0.297708	2.98933	0.00279588	0.0442772
Locus_5985	Sn1-specific diacylglycerol lipase beta	195.758	165.896	142.879	366.218	293.04	336.275	234.361	0.892181	0.246668	3.61694	0.000298112	0.00884479
Locus_6965		95.1219	115.206	136.299	281.255	203.13	223.405	164.752	0.901704	0.274295	3.28736	0.00101133	0.0223445
Locus_1671		395.652	602.526	576.215	1246.61	1138.03	833.682	749.368	0.90244	0.281639	3.20424	0.00135421	0.0270432
Locus_4933	H ACA ribonucleoprotein complex subunit 2-like protein	488.017	317.968	373.177	934.588	795.87	657.76	557.579	0.90291	0.271384	3.32706	0.000877675	0.0199369
Locus_4761	Putative ankyrin repeat protein FPV023	188.865	194.698	255.678	382.331	406.26	491.958	300.024	0.903762	0.253264	3.56846	0.00035908	0.010039
Locus_2350	Disks large 1 tumor suppressor protein	887.804	722.341	1448.53	2185.59	2142.02	2050.34	1475.17	0.906191	0.300131	3.01931	0.00253347	0.041495
Locus_3016	Myosin heavy chain non-muscle	1650.16	1495.37	1895.02	2862.36	3474.85	3588.49	2339.58	0.908298	0.220989	4.11015	3.95399e-05	0.00202405
Locus_54	Solute carrier family 41 member 2	1936.9	2284.53	2343.4	4599.69	4034.29	4204.22	3032.32	0.913444	0.196743	4.64283	3.43665e-06	0.000297393
Locus_13	Importin-7	938.811	733.861	1292.49	2107.95	2352.64	1689.94	1425.63	0.913993	0.289108	3.16143	0.00156999	0.029875
Locus_970	Ubiquitin-associated protein 2	1778.37	1323.71	2112.16	3791.09	3437.39	3300.48	2460.64	0.915905	0.252491	3.62748	0.000286198	0.00859659
Locus_7126	Clathrin heavy chain 2	46.8716	51.8426	64.8595	121.584	132.367	93.4097	79.9072	0.921017	0.301381	3.05599	0.00224319	0.0381868
Locus_5630	Nucleoprotein TPR	261.93	231.564	340.277	585.948	462.87	669.436	398.648	0.922916	0.270386	3.41333	0.000641738	0.0156537
Locus_1145	Protein kinase C brain isozyme	48.2502	77.1879	78.9593	166.995	134.032	134.666	100.037	0.924415	0.299609	3.0854	0.00203277	0.0355046
Locus_325	D-3-phosphoglycerate dehydrogenase	8576.13	8853.57	5979.29	14656	16261.2	16335	11044.8	0.925955	0.241329	3.8369	0.000124598	0.00469276
Locus_788	Calsyntenin-1	1408.91	2165.87	1268.05	3482	2467.53	4676.71	2415.32	0.941497	0.318787	2.95337	0.00314321	0.048
Locus_4413	Small G protein signaling modulator 1	113.043	134.791	118.439	273.931	201.465	285.678	176.09	0.942042	0.26139	3.60397	0.000313393	0.00913311
Locus_4421		46.8716	46.0823	48.8796	82.0328	117.382	102.751	69.4348	0.946854	0.294061	3.21992	0.00128227	0.0261086
Locus_6310	RNA polymerase II elongation factor ELL2	175.079	93.3167	130.659	307.623	253.08	295.019	196.038	0.948905	0.295213	3.2143	0.00130762	0.02633
Locus_2527	IQ motif and SEC7 domain-containing protein 1	355.673	611.743	518.876	936.053	913.252	1363	734.063	0.953017	0.297524	3.20316	0.0013593	0.0270705
Locus_2858	Transcription factor TFIIIB component B homolog	111.665	93.3167	156.979	253.423	290.542	235.86	178.549	0.959473	0.288237	3.32877	0.000872317	0.0198773
Locus_1686	Solute carrier family 13 member 5	133.722	165.896	156.979	276.861	269.73	446.031	226.369	0.967126	0.29289	3.30201	0.00095994	0.0214702
Locus_5695		333.616	207.37	203.038	525.889	643.522	453.816	370.212	0.97172	0.296101	3.28171	0.00103178	0.0225905
Locus_75	CCAAT enhancer-binding protein beta	511.452	464.279	532.976	1028.34	702.63	1720.3	774.182	0.973819	0.329133	2.95874	0.00308896	0.0474708
Locus_7249		34.4644	23.0412	31.0197	54.2002	73.26	73.9494	45.3288	0.978321	0.329188	2.97192	0.00295946	0.0460649
Locus_2642	AP2-associated protein kinase 1	583.138	474.648	905.212	1584.99	1558.44	1212.77	988.092	0.980724	0.301808	3.2495	0.00115607	0.0243579
Locus_5889		416.33	317.968	244.398	748.549	735.097	624.288	482.49	0.98105	0.273517	3.5868	0.000334757	0.00960224
Locus_44	cGMP-dependent protein kinase isozyme 2 forms cD4 T1 T3A T3B	1411.66	932.015	750.114	2141.64	1728.27	3263.89	1596.83	0.9857	0.328579	2.99989	0.00270077	0.0434335
Locus_6647	RNA-dependent RNA polymerase 1	889.183	802.985	604.415	1960	1192.97	1889.21	1145.9	0.986289	0.286811	3.43881	0.000584279	0.014545
Locus_3689	Exportin-T	183.351	200.458	272.598	424.813	458.707	538.663	324.87	0.995548	0.262838	3.78768	0.000152058	0.00524677
Locus_27	Calreticulin	1756.31	1556.43	1015.19	4648.04	2927.9	2431.77	2239.89	0.998984	0.32301	3.09274	0.0019832	0.0350751
Locus_1789	Dolichyl-diphosphooligosaccharide--protein glycosyltransferase subunit STT3B	1657.05	1388.23	1112.01	3766.18	3142.69	2276.86	2085.78	1.00018	0.283543	3.52744	0.000419595	0.0112134
Locus_1594	Far upstream element-binding protein 3	592.788	657.825	1153.37	2099.16	2248.58	1317.86	1262.41	1.00509	0.332438	3.02338	0.00249967	0.041202
Locus_3829	G-protein coupled receptor moody	210.922	148.616	149.459	338.385	317.182	476.39	256.317	1.0074	0.28593	3.52324	0.000426299	0.0113094
Locus_5741		63.4146	55.2988	72.3794	128.909	180.652	122.211	97.4439	1.0084	0.29902	3.37236	0.000745265	0.017646
Locus_4800	Uncharacterized protein CG3556 @921fasting_2_19454 CUB and LDL domain-containing trypsin-like serine peptidase 2_	82.7147	81.7961	101.519	186.039	149.85	277.115	137.27	1.01092	0.311543	3.24489	0.00117496	0.0246843
Locus_2159	Protein DDI1 homolog 2	204.03	163.592	274.478	528.818	410.422	491.179	323.817	1.01134	0.279178	3.62256	0.000291699	0.00872575
Locus_4755	Peroxisomal acyl-coenzyme A oxidase 3	361.187	668.194	449.316	1368.19	797.535	1294.5	771.234	1.01571	0.319981	3.17428	0.00150206	0.0289169
Locus_3173	Protein transport protein Sec31A	427.359	217.739	606.295	1075.22	1033.13	959.785	675.256	1.02896	0.343178	2.99832	0.00271471	0.0434652
Locus_6073		267.444	368.659	143.819	585.948	601.065	697.459	416.367	1.02961	0.335504	3.06883	0.00214896	0.0369287
Locus_2790	ELAV-like protein 2	347.402	343.313	557.415	1059.1	1034.8	762.846	641.899	1.02992	0.293167	3.51307	0.00044296	0.0117086
Locus_2764	Maternal protein tudor	369.459	354.834	575.275	1006.37	1008.99	902.182	659.309	1.0313	0.272267	3.78782	0.000151976	0.00524677
Locus_2952	Tyrosine-protein phosphatase non-receptor type 23	376.352	438.934	422.056	802.749	726.772	1296.84	634.653	1.03396	0.288315	3.5862	0.00033553	0.00960224
Locus_128	Proline- glutamic acid- and leucine-rich protein 1	180.594	201.61	250.038	474.618	412.087	514.532	317.734	1.04023	0.245896	4.23037	2.33309e-05	0.00136803
Locus_4682	Muscleblind-like protein 1	139.236	115.206	152.279	273.931	241.425	439.026	212.559	1.04098	0.307325	3.38723	0.000706012	0.0168262
Locus_3084		1113.89	1165.88	1351.71	3272.52	3035.29	1934.36	1856.81	1.04316	0.275556	3.78565	0.00015331	0.00525666
Locus_4503		836.797	979.25	531.096	2959.04	1311.19	1615.99	1285.56	1.04318	0.348134	2.99649	0.0027311	0.0436316
Locus_3140	Filamin-C	75.8218	92.1647	137.239	177.249	236.43	339.389	165.387	1.0466	0.337534	3.10072	0.00193052	0.0343104
Locus_885	GMP synthase glutamine-hydrolyzing]	8325.23	4478.05	6876.98	23454	16184.6	9789.34	10802.7	1.04754	0.347841	3.01154	0.0025993	0.0422691
Locus_3958	4-aminobutyrate aminotransferase mitochondrial	778.896	355.986	431.456	1612.82	1148.85	1080.44	845.037	1.05148	0.332862	3.15892	0.00158357	0.0300548
Locus_172	Methionine--tRNA ligase cytoplasmic	197.137	235.02	250.978	458.505	659.34	439.804	350.587	1.05289	0.272915	3.85793	0.000114349	0.00438011
Locus_6257	Phosphatidylinositol 45-bisphosphate 5-phosphatase A	271.58	261.517	141.939	547.862	476.19	564.35	353.635	1.0555	0.301673	3.49881	0.000467335	0.0122638
Locus_4429	Protein lap4	169.565	236.172	413.597	804.214	635.197	602.493	447.231	1.05571	0.338034	3.1231	0.00178956	0.0322065
Locus_4549		82.7147	103.685	123.139	208.012	370.462	187.598	168.405	1.05645	0.335884	3.14528	0.00165926	0.0307684
Locus_1370	Protein SSUH2 homolog	1913.47	1911.26	1229.51	3599.19	4408.92	3528.55	2594.37	1.06138	0.267366	3.96977	7.19422e-05	0.00308123
Locus_3199		259.173	170.505	274.478	574.229	436.23	636.743	367.27	1.06466	0.287225	3.70672	0.000209959	0.0065222
Locus_1675	Serine threonine-protein phosphatase 2A regulatory subunit B subunit beta	104.772	66.8194	82.7193	162.601	168.997	302.025	138.673	1.07164	0.333299	3.21524	0.00130335	0.02633
Locus_3075	Nucleolar complex protein 2 homolog	541.781	511.514	455.896	1215.84	1153.84	977.688	759.198	1.07277	0.214771	4.99493	5.88563e-07	7.77867e-05
Locus_6083	H ACA ribonucleoprotein complex non-core subunit NAF1	70.3075	78.34	126.899	259.282	218.115	193.825	147.999	1.07334	0.310896	3.45241	0.000555594	0.0139262
Locus_5787		41.3573	50.6906	60.1595	152.347	173.992	75.5062	86.711	1.0756	0.357247	3.0108	0.00260564	0.0422777
Locus_689	Zinc finger RNA-binding protein	703.075	647.457	855.393	1998.08	1902.26	1243.13	1149.32	1.07672	0.275902	3.90255	9.51835e-05	0.00390504
Locus_3056	10 kDa heat shock protein mitochondrial	657.582	306.448	613.815	1596.71	1749.08	816.557	898.144	1.07769	0.358605	3.00522	0.00265386	0.0429642
Locus_6136	Core histone macro-H2A.1	74.4432	48.3864	97.7592	181.644	141.525	235.081	121.638	1.07788	0.335629	3.21152	0.00132034	0.0265125
Locus_3215	ABC transporter G family member 20	110.286	133.639	74.2594	213.871	227.272	339.389	171.642	1.07803	0.320012	3.36872	0.000755173	0.0178226
Locus_8721		49.6288	40.322	18.7998	84.9625	98.2349	101.972	61.571	1.08065	0.358727	3.01246	0.00259144	0.0422358
Locus_6280	Zinc finger C2HC domain-containing protein 1C	386.002	205.066	219.958	490.732	632.7	937.989	448.764	1.08257	0.338763	3.19567	0.00139509	0.0274157
Locus_7720		141.994	150.92	154.159	256.352	383.782	401.662	232.791	1.08417	0.27162	3.99152	6.56525e-05	0.00287487
Locus_6289	Heterogeneous nuclear ribonucleoprotein U-like protein 1	140.615	167.048	233.118	427.742	358.807	501.299	285.688	1.08463	0.287108	3.77779	0.000158225	0.00539969
Locus_2171	Uncharacterized protein CG43427	261.93	332.945	208.678	956.561	384.615	745.721	451.119	1.08803	0.345255	3.15138	0.00162503	0.0304217
Locus_7947		85.4718	43.7782	62.9795	149.417	158.175	161.132	103.308	1.09368	0.307395	3.55788	0.00037386	0.010255
Locus_259	Na(+) H(+) exchange regulatory cofactor NHE-RF1	2060.97	2099.05	2263.5	5433.21	4574.58	4351.34	3248.15	1.0937	0.199474	5.48292	4.18361e-08	8.94432e-06
Locus_3540	Phosphoserine phosphatase	1626.72	3611.7	2547.38	4804.78	9449.7	6108.22	4406.21	1.09429	0.348093	3.14368	0.00166837	0.0308585
Locus_2013	Protein alan shepard	845.068	745.382	951.272	2083.05	1717.45	1934.36	1293.28	1.09445	0.213954	5.11536	3.13142e-07	4.74214e-05
Locus_858	Peroxisomal sarcosine oxidase	1907.95	1399.75	1823.58	4500.08	3183.48	4183.2	2655.15	1.09461	0.249704	4.38362	1.16724e-05	0.000764384
Locus_5672		33.0859	50.6906	24.4398	79.103	116.55	87.1824	61.1745	1.09493	0.349382	3.13392	0.00172489	0.0315031
Locus_6129	Latrophilin Cirl	296.394	232.716	245.338	651.868	528.637	583.811	396.681	1.09696	0.227798	4.81549	1.46839e-06	0.000152481
Locus_2584	Sialin	936.054	853.675	775.494	1504.42	1552.61	3798.66	1470.63	1.1028	0.353283	3.12157	0.00179889	0.0322867
Locus_2009		224.708	233.868	232.178	678.235	685.147	350.286	376.135	1.105	0.31016	3.56267	0.000367096	0.0101517
Locus_6108	Proteasome activator complex subunit 4	755.461	707.364	477.516	1828.16	1484.35	1308.51	1025.45	1.10575	0.274677	4.02564	5.68212e-05	0.00261414
Locus_2116		805.089	1087.54	1045.27	2396.53	2263.57	2074.47	1512.04	1.10721	0.224618	4.9293	8.25253e-07	9.83404e-05
Locus_3733	TATA-binding protein-associated factor 172	89.6076	54.1467	82.7193	174.32	164.835	213.286	121.699	1.10887	0.295266	3.75548	0.000173007	0.00574242
Locus_3566	FERM domain-containing protein 4B	59.2788	67.9714	83.6593	180.179	161.505	164.245	112.041	1.11477	0.267142	4.17293	3.00703e-05	0.00166856
Locus_2379	WD repeat-containing protein 75	199.894	358.29	531.096	1145.53	922.409	827.454	622.894	1.11789	0.343947	3.25018	0.00115331	0.0243579
Locus_3678	Ubiquitin carboxyl-terminal hydrolase 34	317.073	317.968	478.456	996.112	940.724	749.613	594.141	1.12017	0.274353	4.08296	4.44653e-05	0.00218391
Locus_5561	Rhophilin-2	514.209	285.71	488.796	1155.78	873.292	1169.18	700.898	1.12687	0.295865	3.80873	0.000139685	0.0050516
Locus_1668		108.908	42.6262	99.6392	229.985	346.32	156.461	154.04	1.12913	0.377572	2.99049	0.00278529	0.0442059
Locus_4393	Dystroglycan	381.866	352.53	352.497	962.42	493.672	1559.16	639.983	1.13259	0.35735	3.16941	0.00152751	0.0291958
Locus_3133	Unconventional myosin-Va	205.408	178.569	265.078	459.969	466.2	673.328	351.308	1.13627	0.282915	4.01629	5.91209e-05	0.00266925
Locus_4587	Partitioning defective 3 homolog	397.03	144.007	182.358	1050.31	425.407	720.033	455.584	1.14154	0.384251	2.97083	0.00297	0.0461302
Locus_5469		9.65004	14.9768	14.0999	27.8325	39.1275	49.0401	24.1865	1.14166	0.380341	3.00168	0.00268495	0.0433559
Locus_1094	Trimethyllysine dioxygenase mitochondrial	3355.46	2024.17	1572.61	7289.2	5744.25	5048.8	3912.25	1.14423	0.320579	3.56927	0.00035798	0.010039
Locus_6901		31.7073	89.8605	50.7596	181.644	124.042	191.49	104.567	1.14768	0.365947	3.13619	0.00171156	0.0313383
Locus_1134	SWI SNF complex subunit SMARCC2	409.438	319.12	646.715	1252.46	1155.51	1099.12	763.214	1.14952	0.302504	3.80002	0.000144683	0.00508556
Locus_3983		141.994	157.832	154.159	339.85	233.1	772.965	280.818	1.15282	0.374332	3.07967	0.00207229	0.0359511
Locus_4822	Coronin-1C	150.265	180.873	250.038	487.802	357.975	685.783	329.905	1.15306	0.32178	3.58339	0.000339166	0.00963045
Locus_3045	Nesprin-1	584.517	550.684	540.496	1754.92	1165.5	1163.73	899.927	1.15656	0.255254	4.531	5.87045e-06	0.000443456
Locus_6786	Titin	99.2576	127.878	77.0794	200.687	258.075	329.269	170.701	1.16161	0.310061	3.74637	0.000179408	0.00584807
Locus_2224	Calcium-transporting ATPase sarcoplasmic endoplasmic reticulum type	2389.08	1707.35	2662.06	6282.83	5566.92	4805.93	3660.1	1.16631	0.260462	4.47784	7.54031e-06	0.000532141
Locus_2219	Protein disulfide-isomerase A5	883.668	1206.21	699.354	2998.59	1815.68	2393.62	1561.37	1.16951	0.300351	3.89381	9.86807e-05	0.00400732
Locus_1691	Glycine dehydrogenase decarboxylating] mitochondrial	476.988	425.11	877.953	1750.52	1219.61	1841.73	1029.62	1.17065	0.328692	3.56153	0.000368696	0.0101517
Locus_679	Inositol 2-dehydrogenase	2528.31	3131.29	1751.21	7319.96	6645.84	5069.81	4134.65	1.17724	0.291955	4.03226	5.52423e-05	0.00257129
Locus_1397	Amidophosphoribosyltransferase	7047.29	4852.47	5778.13	19030.1	17808.8	9810.36	10060.9	1.18081	0.310393	3.80425	0.000142237	0.00505715
Locus_3688	Plexin-A4	427.359	230.412	501.956	895.036	929.902	1355.22	678.043	1.1862	0.33017	3.59268	0.000327289	0.00944073
Locus_3609	Dihydropyrimidinase	391.516	249.997	328.997	1275.9	656.01	709.914	564.188	1.18852	0.324298	3.66489	0.000247444	0.00749446
Locus_1659	Cation transport regulator-like protein 1	195.758	160.136	370.357	559.581	879.952	626.623	436.968	1.1908	0.346847	3.43322	0.00059646	0.0147975
Locus_2671	Solute carrier family 25 member 38	1917.6	1041.46	788.653	4426.84	6003.99	1816.04	2504.6	1.19224	0.390673	3.05177	0.00227499	0.038458
Locus_545	Lethal(2) giant larvae protein homolog 1	6009.22	5938.86	4477.18	11428.9	13303.3	16233.8	8969.08	1.19529	0.24903	4.79978	1.58844e-06	0.000162625
Locus_706	Hypoxia up-regulated protein 1	857.475	877.868	1230.45	2449.26	2457.54	2462.9	1615.65	1.20203	0.237296	5.06553	4.07259e-07	5.79036e-05
Locus_4013	YLP motif-containing protein 1	788.546	523.034	760.454	2118.2	1454.38	1742.09	1153.93	1.20271	0.27136	4.43216	9.32927e-06	0.000631297
Locus_5435	Stress-activated protein kinase JNK	113.043	228.108	202.098	528.818	381.285	586.924	318.68	1.20599	0.32178	3.74788	0.000178333	0.00583921
Locus_5116		147.508	160.136	227.478	402.84	457.042	521.538	299.578	1.20773	0.272887	4.42575	9.61094e-06	0.000635108
Locus_1877	CCR4-NOT transcription complex subunit 6-like	261.93	259.213	230.298	752.944	407.925	890.506	437.467	1.20869	0.315571	3.83017	0.000128053	0.00477341
Locus_1242	Ras-specific guanine nucleotide-releasing factor RalGPS1	645.174	788.008	1024.59	1775.42	1769.06	3216.41	1439.85	1.21281	0.31842	3.80884	0.000139623	0.0050516
Locus_2821		1679.11	1683.16	1424.09	6035.27	4174.15	2878.58	2793.88	1.23317	0.30452	4.04955	5.13166e-05	0.00242221
Locus_104		2525.55	2387.06	1099.79	5648.54	5513.64	5771.16	3586.06	1.2345	0.322897	3.82321	0.000131723	0.00486039
Locus_5320	Neurobeachin	376.352	373.267	467.176	893.571	969.862	1296.06	683.853	1.24106	0.253933	4.88735	1.02201e-06	0.000116078
Locus_2468	Ras GTPase-activating protein-binding protein 2	175.079	164.744	296.098	648.938	384.615	888.949	399.347	1.24409	0.351165	3.54274	0.000395986	0.0106818
Locus_4782	Transcription factor GATA-5	401.166	549.532	413.597	1668.49	888.277	1188.64	797.967	1.24479	0.299147	4.16113	3.16674e-05	0.00172986
Locus_2553	Protein CASC3	238.494	238.476	297.038	728.041	592.74	661.652	430.732	1.2489	0.228106	5.47508	4.3731e-08	9.08231e-06
Locus_3885	Midasin	402.545	388.244	501.016	1379.91	1436.89	765.181	762.493	1.24936	0.305186	4.09375	4.2445e-05	0.00211324
Locus_7127	Nose resistant to fluoxetine protein 6	2.75716	2.30412	1.87998	7.32436	17.4825	21.0172	8.25246	1.24942	0.425209	2.93838	0.00329936	0.0498608
Locus_5486	Small subunit processome component 20 homolog	100.636	74.8838	72.3794	203.617	211.455	234.303	140.231	1.24969	0.262218	4.76584	1.88072e-06	0.000187273
Locus_3334	Homeodomain-interacting protein kinase 2	226.087	216.587	204.918	446.786	506.16	815.778	377.464	1.25073	0.293902	4.25559	2.08499e-05	0.00126299
Locus_7604	Dual specificity protein phosphatase CDC14A	11.0286	13.8247	22.5598	41.0164	45.7875	76.2846	32.8856	1.25395	0.385187	3.25543	0.00113222	0.0240783
Locus_3516	Calreticulin	3241.04	2864.02	2505.08	9490.9	6746.58	6414.91	4885.03	1.25878	0.253828	4.95917	7.07933e-07	8.87236e-05
Locus_5999	MKL myocardin-like protein 2	30.3287	64.5153	88.3593	199.222	176.49	192.268	117.413	1.26021	0.353466	3.5653	0.000363445	0.0101222
Locus_9515		1.37858	0	0	20.5082	11.655	6.22731	6.21685	1.26248	0.409166	3.08549	0.00203218	0.0355046
Locus_7472		30.3287	28.8015	58.2795	111.33	110.722	132.33	73.7375	1.26319	0.340754	3.70704	0.000209692	0.0065222
Locus_4898	Transposable element Tcb1 transposase	241.251	390.548	292.338	782.241	831.667	848.472	529.395	1.26888	0.258597	4.90677	9.25876e-07	0.000106828
Locus_2100	Long-chain-fatty-acid--CoA ligase 1	813.361	459.671	539.556	994.647	3060.27	1866.64	1211.28	1.27258	0.371357	3.42684	0.000610646	0.0149959
Locus_2445	Epidermal growth factor receptor kinase substrate 8	318.451	637.088	341.217	1346.22	1053.94	1368.45	791.361	1.28116	0.317437	4.03593	5.43858e-05	0.00255052
Locus_3306		821.632	917.038	521.696	3383.85	2331	1351.33	1458.02	1.28779	0.350592	3.6732	0.000239534	0.00731586
Locus_4443	Actin-binding LIM protein 1	610.71	420.501	521.696	1167.5	1317.01	1782.57	909.399	1.29109	0.272341	4.74072	2.12955e-06	0.000206128
Locus_417		299.151	388.244	176.719	993.183	578.587	1108.46	553.289	1.29141	0.345498	3.73781	0.000185627	0.00597045
Locus_4610	UPF0577 protein KIAA1324-like	186.108	170.505	131.599	619.64	281.385	575.248	306.594	1.29366	0.332652	3.88893	0.000100689	0.00404373
Locus_7770		12.4072	16.1288	5.63995	41.0164	52.4475	34.2502	25.329	1.29887	0.395557	3.28365	0.00102474	0.022504
Locus_4035	Protein sidekick-1	23.4358	19.585	26.3198	45.411	66.6	158.797	53.1074	1.3072	0.400285	3.26566	0.00109208	0.0235559
Locus_2918	Serine arginine repetitive matrix protein 1	326.723	262.669	354.377	941.912	913.252	712.249	549.007	1.30834	0.248598	5.26288	1.41818e-07	2.51434e-05
Locus_2137	@797FF_14050_12204 Astacin-like metallopeptidase 35	205.408	54.1467	285.758	498.056	974.024	744.942	432.346	1.311	0.40527	3.23487	0.00121698	0.0252029
Locus_4464		49.6288	88.7085	69.5594	238.774	217.282	162.689	129.26	1.31597	0.312	4.21785	2.46642e-05	0.00141169
Locus_7773		13.7858	12.6726	9.39992	57.13	43.29	29.5797	25.9294	1.31601	0.383677	3.43001	0.000603561	0.0148722
Locus_7672		11.0286	35.7138	52.6396	178.714	113.22	108.2	78.0628	1.32494	0.399945	3.31281	0.00092365	0.0209159
Locus_8708	Putative sodium-dependent multivitamin transporter	11.0286	32.2576	33.8397	172.855	59.1075	93.4097	62.8263	1.32586	0.40538	3.27066	0.00107298	0.023282
Locus_5979		111.665	74.8838	98.6992	206.547	242.257	477.168	189.149	1.33105	0.350529	3.79727	0.000146297	0.00511267
Locus_201		2670.31	7064.42	2079.26	14291.3	9698.62	21252.3	8906.37	1.33287	0.392883	3.39253	0.000692511	0.0166134
Locus_3890	Pre-mRNA 3-end-processing factor FIP1	140.615	163.592	183.298	430.672	482.017	425.793	285.522	1.33755	0.232569	5.75119	8.86175e-09	2.8007e-06
Locus_6925	Cleavage stimulation factor subunit 3	139.236	131.335	137.239	660.657	418.747	245.979	270.928	1.3418	0.345954	3.87856	0.000105079	0.0041968
Locus_93	Heat shock protein 83 (Fragment)	3003.92	2669.32	6921.16	18382.7	12362.6	12359.7	8704.2	1.3561	0.360536	3.76134	0.000169004	0.00563527
Locus_1493	NAD(P) transhydrogenase mitochondrial	1191.09	627.872	806.513	2818.41	2471.69	2473.8	1623.67	1.36075	0.287181	4.7383	2.15514e-06	0.000206128
Locus_3522	Neogenin (Fragment)	146.129	153.224	212.438	571.3	365.467	614.169	322.109	1.36453	0.299034	4.56311	5.04004e-06	0.000398218
Locus_669		92.3647	107.141	129.719	338.385	235.597	460.043	212.85	1.37654	0.314894	4.37146	1.2342e-05	0.000793932
Locus_5760		16.5429	8.06441	28.1998	60.0597	99.8999	59.9379	42.6945	1.37948	0.397168	3.47329	0.000514121	0.013159
Locus_7380		15.1644	26.4973	22.5598	74.7084	79.0875	61.4947	43.7145	1.38744	0.338592	4.09769	4.17288e-05	0.00209191
Locus_6122		28.9501	32.2576	17.8599	84.9625	97.4024	76.2846	52.8157	1.38971	0.334587	4.15351	3.27413e-05	0.00175816
Locus_1720		24.8144	57.6029	72.3794	149.417	199.8	201.609	110.35	1.39214	0.360679	3.85977	0.000113495	0.00438011
Locus_2019	Doublesex- and mab-3-related transcription factor 3a	60.6574	126.726	85.5393	313.482	193.972	485.731	197.602	1.39557	0.367276	3.79978	0.000144822	0.00508556
Locus_5088	H ACA ribonucleoprotein complex subunit 1	164.051	104.837	143.819	503.916	467.865	312.923	265.44	1.39962	0.300519	4.65733	3.20331e-06	0.000281488
Locus_3111	46 kDa FK506-binding nuclear protein	738.918	591.006	1117.65	3244.69	2926.24	1825.38	1633.44	1.40363	0.325613	4.31072	1.62727e-05	0.00101971
Locus_406		561.081	516.122	378.817	1813.51	1305.36	1281.27	915.064	1.41482	0.270359	5.2331	1.66687e-07	2.75375e-05
Locus_6650		11.0286	11.5206	17.8599	54.2002	64.1025	38.1423	30.8043	1.41491	0.374816	3.77494	0.000160043	0.00541108
Locus_4706	Putative ankyrin repeat protein MM_45	53.7645	116.358	101.519	212.406	393.772	342.502	190.941	1.41538	0.349249	4.05263	5.0644e-05	0.00240609
Locus_3582	S-adenosylmethionine decarboxylase proenzyme	357.052	224.651	196.458	791.03	922.409	716.141	501.643	1.41611	0.295706	4.78892	1.67684e-06	0.000169291
Locus_3115	Fibulin-1	896.076	1155.51	642.015	3049.86	2006.32	3713.04	1789.65	1.41736	0.317369	4.46595	7.97135e-06	0.000553029
Locus_620	Sushi nidogen and EGF-like domain-containing protein 1	1586.74	2692.36	2678.98	11861.1	6394.43	5612.37	4816.31	1.41872	0.341076	4.15954	3.1889e-05	0.00172986
Locus_5292		63.4146	25.3453	74.2594	168.46	187.312	247.536	119.756	1.42198	0.365648	3.88892	0.00010069	0.00404373
Locus_3359	Kidney mitochondrial carrier protein 1	159.915	206.218	442.736	855.485	1114.72	952.779	583.762	1.42733	0.357084	3.99719	6.40994e-05	0.00282387
Locus_5920		38.6002	28.8015	43.2396	101.076	140.692	118.319	73.63	1.43377	0.310559	4.61674	3.89816e-06	0.000323048
Locus_8474		12.4072	10.3685	7.51994	24.9028	59.1075	48.2617	25.444	1.43619	0.398206	3.60666	0.000310165	0.00909557
Locus_3472	Sugar phosphate exchanger 2	737.539	1109.43	683.374	2122.6	3169.33	2790.62	1660.01	1.45278	0.290057	5.0086	5.48276e-07	7.3804e-05
Locus_7976	Uridine 5-monophosphate synthase	35.843	43.7782	37.5997	131.838	115.717	125.325	76.5945	1.4616	0.278562	5.24694	1.54649e-07	2.62751e-05
Locus_8331	Fibrous sheath CABYR-binding protein	2.75716	6.91235	15.0399	64.4543	24.1425	83.2903	30.662	1.4736	0.42278	3.48551	0.000491203	0.012752
Locus_1809	ATP-binding cassette sub-family A member 3	617.603	600.222	1002.97	2233.93	2163.67	2831.87	1476.74	1.47863	0.287264	5.14731	2.64249e-07	4.08686e-05
Locus_8221	MutS protein homolog 4	13.7858	64.5153	83.6593	227.055	328.837	246.757	150.959	1.4824	0.405668	3.65421	0.000257972	0.00778092
Locus_322	Inosine-5-monophosphate dehydrogenase 1a	4747.82	4279.9	2943.12	14880.2	11007.3	12194.6	7820.21	1.48272	0.268799	5.5161	3.46599e-08	7.63463e-06
Locus_5109	Homeobox protein prospero	55.1431	141.703	197.398	619.64	347.985	773.744	333.357	1.48881	0.389653	3.82088	0.000132978	0.00488189
Locus_5447		57.9003	84.1003	160.739	411.629	382.117	352.622	226.568	1.4937	0.351422	4.25044	2.13346e-05	0.00128167
Locus_4807	Protein transport protein Sec24D	293.637	236.172	403.257	919.939	1064.77	1094.45	627.285	1.52014	0.273933	5.5493	2.86808e-08	6.51502e-06
Locus_3825	Ataxin-1	66.1717	48.3864	97.7592	229.985	195.637	451.48	170.068	1.5284	0.368073	4.15244	3.28945e-05	0.00175816
Locus_905	Laminin subunit alpha	687.91	773.031	1035.87	2231	2819.68	3202.4	1680.57	1.53121	0.268898	5.69439	1.23814e-08	3.56261e-06
Locus_4599	Nidogen-1	1599.15	1080.63	921.192	3933.18	3628.03	4576.3	2459.02	1.5419	0.277712	5.55216	2.82166e-08	6.51502e-06
Locus_5690		5.51431	10.3685	11.2799	33.692	42.4575	49.0401	23.8191	1.54344	0.384294	4.0163	5.91201e-05	0.00266925
Locus_4386		165.429	122.118	179.539	556.651	541.125	448.367	314.782	1.54698	0.259652	5.95788	2.55533e-09	9.28734e-07
Locus_5237	Uncharacterized protein CG42248	179.215	223.499	203.038	852.555	379.62	1401.92	505.295	1.55333	0.374846	4.14393	3.41409e-05	0.00179834
Locus_8845		24.8144	42.6262	32.8997	146.487	124.875	101.972	74.0563	1.55778	0.321088	4.85157	1.22486e-06	0.000132889
Locus_4016		2994.27	2996.5	1504.93	10018.3	8912.74	8532.2	5464.14	1.58793	0.306184	5.18618	2.14647e-07	3.3919e-05
Locus_3124	Constitutive coactivator of PPAR-gamma-like protein 1 homolog	118.558	111.75	180.478	418.953	515.317	521.538	291.864	1.59157	0.283295	5.61807	1.93105e-08	4.67894e-06
Locus_3411	Short spindle protein 4	150.265	122.118	170.139	470.224	470.362	548.004	301.809	1.59216	0.243632	6.53511	6.35628e-11	3.08026e-08
Locus_5866	Sedoheptulokinase	22.0572	11.5206	31.9597	104.006	71.595	126.882	57.4658	1.59425	0.377026	4.2285	2.3525e-05	0.00136803
Locus_938	Filamin-A	912.618	948.144	1910.06	5233.98	4647.01	4565.4	2847.78	1.59547	0.323974	4.92468	8.4499e-07	9.90682e-05
Locus_19		861.611	748.838	715.334	3063.05	2221.11	2487.03	1577.55	1.60474	0.228679	7.01741	2.26018e-12	2.05365e-09
Locus_2576	Fatty-acid amide hydrolase 2	1014.63	799.528	604.415	3625.56	2040.46	3386.88	1790.96	1.60603	0.30884	5.20019	1.99084e-07	3.21587e-05
Locus_5584	Tolloid-like protein 1 @798Fed_1424 Astacin-like metallopeptidase 36	68.9289	179.721	70.4994	730.971	298.035	559.68	297.758	1.61822	0.38818	4.16874	3.06292e-05	0.00168669
Locus_7475	Fibrous sheath CABYR-binding protein	4.13573	11.5206	9.39992	49.8056	34.1325	52.1538	25.1692	1.6462	0.391883	4.20073	2.66051e-05	0.00149917
Locus_4302	Ero1-like protein	85.4718	157.832	192.698	739.76	371.295	913.858	384.04	1.65333	0.367992	4.49284	7.02804e-06	0.00050581
Locus_6397	Ankyrin repeat and sterile alpha motif domain-containing protein 1B	414.952	554.14	423.936	1952.67	1236.26	2012.98	1029.82	1.66421	0.280179	5.9398	2.85371e-09	9.87792e-07
Locus_4799	Titin	11.0286	19.585	26.3198	87.8923	65.7675	129.995	53.1794	1.66844	0.376897	4.42679	9.56455e-06	0.000635108
Locus_6356	Protein TANC2	153.022	100.229	199.278	521.494	488.677	1157.5	409.024	1.6909	0.367656	4.59913	4.24255e-06	0.000342656
Locus_1507	Mid1-interacting protein 1-B	505.938	566.813	857.273	2600.15	2677.32	2135.19	1461.12	1.70055	0.280403	6.06466	1.32237e-09	5.05911e-07
Locus_7962	RNA-binding protein Musashi homolog Rbp6	11.0286	9.21647	15.9799	65.9192	44.955	85.6256	36.3353	1.74861	0.377599	4.63086	3.64147e-06	0.00031141
Locus_4653		16.5429	16.1288	22.5598	76.1733	92.4074	80.9551	47.6664	1.76559	0.328072	5.38171	7.37822e-08	1.48978e-05
Locus_4269	RNA-binding protein cabeza	221.951	158.984	236.878	1018.09	780.052	698.238	486.751	1.77194	0.27624	6.41448	1.41304e-10	6.4196e-08
Locus_2559	ATP-binding cassette sub-family A member 1	920.89	1054.13	1326.33	5336.53	3692.97	4029.85	2556.38	1.7723	0.262214	6.75895	1.38993e-11	9.18493e-09
Locus_2108	Laminin subunit beta-1	425.981	300.687	407.017	1457.55	1387.78	1561.5	865.915	1.79979	0.233132	7.72006	1.1627e-14	4.22585e-11
Locus_872	Cordon-bleu protein-like 1	1947.93	1855.97	2097.12	8767.25	5945.71	9214.09	4658.3	1.82923	0.248258	7.36826	1.72867e-13	2.51314e-10
Locus_4806	Protein O-linked-mannose beta-12-N-acetylglucosaminyltransferase 1	82.7147	92.1647	142.879	455.575	457.042	497.407	270.086	1.86887	0.284017	6.58014	4.70003e-11	2.62804e-08
Locus_3722	Sorbin and SH3 domain-containing protein 1	442.523	362.898	849.753	3067.44	3124.37	2326.68	1591.33	1.89985	0.33705	5.6367	1.73341e-08	4.34488e-06
Locus_2653	Alkaline ceramidase 2	508.695	329.489	634.495	2642.63	2015.48	2344.58	1324.3	1.93423	0.294722	6.56287	5.27817e-11	2.7405e-08
Locus_8166		67.5503	51.8426	61.0995	251.958	323.842	254.541	158.129	1.95399	0.270465	7.22456	5.02724e-13	5.22043e-10
Locus_4612		35.843	10.3685	30.0797	190.433	128.205	182.149	90.1301	1.97733	0.375222	5.26976	1.36601e-07	2.48238e-05
Locus_3519		1018.77	723.493	469.056	3965.41	3053.61	4508.58	2145.84	1.97801	0.318955	6.20154	5.59121e-10	2.39074e-07
Locus_2839	ATP-binding cassette sub-family A member 3	55.1431	46.0823	66.7394	405.769	165.667	567.464	203.813	1.98777	0.378911	5.24601	1.55431e-07	2.62751e-05
Locus_7006		5.51431	4.60823	1.87998	29.2974	65.7675	38.1423	22.7499	2.01515	0.414553	4.86103	1.16777e-06	0.000128614
Locus_6422		85.4718	123.27	59.2195	432.137	426.24	670.215	280.645	2.03846	0.332042	6.13916	8.29607e-10	3.35023e-07
Locus_4670	FH2 domain-containing protein 1	325.344	199.306	388.217	1653.84	1780.72	1375.46	895.129	2.04915	0.299592	6.83979	7.93071e-12	6.40537e-09
Locus_4563	Acyl-CoA:lysophosphatidylglycerol acyltransferase 1	383.245	421.653	394.797	2112.34	1876.45	1981.06	1120.6	2.19813	0.18659	11.7805	4.91999e-32	3.57634e-28
Locus_7923	Nuclear pore membrane glycoprotein 210	8.27147	6.91235	11.2799	71.7787	77.4225	84.0687	40.6067	2.39018	0.353221	6.76682	1.31647e-11	9.18493e-09
Locus_9153		0	0	1.87998	33.692	29.1375	32.6934	15.2245	2.4009	0.421989	5.68948	1.27429e-08	3.56261e-06
Locus_4870		42.7359	55.2988	86.4793	420.418	935.729	1183.19	426.005	2.74801	0.37461	7.33565	2.20648e-13	2.67315e-10

## Sheet: Fasting x 9 hours
Locus	annotation	Fasting1	Fasting2	Fasting3	9 hours-1	9 hours-2	9 hours-3	baseMean	log2FoldChange	lfcSE	stat	pvalue	padj
Locus_3272		39.8637	61.1296	24.5682	0	0	0	22.4055	-3.30203	0.500335	-6.59964	4.12146e-11	3.77062e-08
Locus_6457		16.3376	16.1814	15.6343	0	0	0	8.60338	-2.50117	0.50963	-4.90782	9.20936e-07	0.000224678
Locus_5376		107.828	214.853	136.242	14.6487	16.65	1.55683	87.7831	-2.39593	0.486979	-4.91998	8.65511e-07	0.000218437
Locus_922	Uncharacterized protein CG3556	781.591	1204.61	1180.39	125.979	138.195	252.985	657.922	-2.20867	0.367356	-6.01236	1.82847e-09	1.2166e-06
Locus_935	Sialin	748.262	474.653	555.017	180.179	99.8999	93.4097	384.682	-1.91681	0.365135	-5.2496	1.52427e-07	5.31246e-05
Locus_6216	Hydroxyacid oxidase 1	273.165	351.495	73.7045	11.719	9.98999	50.5969	137.517	-1.91647	0.4994	-3.83755	0.000124269	0.00809411
Locus_6954		29.4077	133.047	122.841	11.719	9.15749	17.9035	57.8348	-1.91202	0.477215	-4.00662	6.15945e-05	0.00518173
Locus_4455		39.8637	44.9482	42.4359	11.719	8.325	6.22731	27.4319	-1.83427	0.409919	-4.47473	7.65096e-06	0.00109799
Locus_3526	Nose resistant to fluoxetine protein 6	151.613	182.49	328.32	49.8056	60.7725	43.5912	145.984	-1.73944	0.383363	-4.53732	5.69738e-06	0.000947707
Locus_3043	Probable cytochrome P450 301a1 mitochondrial	938.432	3006.14	2997.32	678.235	137.362	347.173	1446.86	-1.7248	0.478323	-3.60593	0.000311035	0.0147823
Locus_4388	Beclin 1-associated autophagy-related key regulator	482.286	313.739	493.597	109.865	66.6	141.671	287.451	-1.70303	0.370882	-4.59185	4.39326e-06	0.00078425
Locus_5261		17.6446	17.9793	22.3347	2.92974	3.33	3.89207	12.1725	-1.68	0.471147	-3.56577	0.000362783	0.0163527
Locus_5685		67.3109	141.137	263.55	38.0866	33.3	27.2445	101.983	-1.67334	0.445284	-3.75792	0.000171333	0.00987393
Locus_2962	Mitochondrial uncoupling protein 2	2006.26	1987.61	1790.13	465.829	712.62	408.667	1317.45	-1.66679	0.313044	-5.32446	1.01252e-07	3.90033e-05
Locus_5200	Transcription initiation factor TFIID subunit 5	415.629	134.845	285.884	20.5082	73.26	71.6141	179.252	-1.64399	0.463763	-3.54489	0.000392778	0.0174227
Locus_8573		22.8726	17.0803	21.218	0	4.1625	4.67049	12.5142	-1.6429	0.492099	-3.33856	0.000842128	0.0290623
Locus_3254	Zinc finger protein 271	199.972	214.853	281.417	77.6382	35.7975	68.5005	156.937	-1.64025	0.369425	-4.44002	8.99522e-06	0.00126608
Locus_6902		179.714	127.653	129.541	35.1569	29.97	51.3753	98.9199	-1.63186	0.356041	-4.58335	4.57581e-06	0.00079739
Locus_8197	UPF0764 protein C16orf89 homolog	32.6752	64.7255	73.7045	5.85948	11.655	17.9035	36.8856	-1.62047	0.452073	-3.58453	0.000337682	0.015544
Locus_7431		11.7631	24.272	33.5021	0	0.8325	5.4489	13.5404	-1.61621	0.510528	-3.16577	0.00154672	0.0436371
Locus_7761		71.2319	64.7255	98.2727	23.4379	16.65	22.574	53.0723	-1.60895	0.368951	-4.36089	1.29536e-05	0.00160691
Locus_6811	Zinc transporter ZIP10	224.152	287.669	206.596	42.4813	28.305	98.8586	158.582	-1.59446	0.42986	-3.70927	0.00020786	0.0112339
Locus_5181		32.6752	22.4741	15.6343	2.92974	6.66	3.89207	15.0638	-1.57884	0.476611	-3.31264	0.000924206	0.030887
Locus_8647		30.7147	79.1089	134.008	14.6487	19.98	17.1251	52.8167	-1.5664	0.463109	-3.38235	0.00071869	0.0260401
Locus_3711	DNA endonuclease RBBP8	231.994	266.094	274.717	70.3138	33.3	100.415	174.508	-1.55782	0.39892	-3.9051	9.41853e-05	0.00682517
Locus_3042	Nephrocystin-3	1051.49	531.288	728.111	145.022	129.87	318.371	519.28	-1.5555	0.413081	-3.76562	0.000166138	0.00967018
Locus_5414	Proton-coupled folate transporter	786.819	1454.52	604.154	354.499	164.002	218.734	639.472	-1.55192	0.410305	-3.78236	0.000155348	0.00916928
Locus_65	Dual specificity protein phosphatase 19	67.9644	142.036	93.8058	26.3677	19.98	34.2502	68.6215	-1.54456	0.399452	-3.8667	0.00011032	0.00761729
Locus_3512	Cytosolic carboxypeptidase-like protein 5	197.358	256.205	193.195	60.0597	72.4275	65.3868	150.892	-1.54364	0.296076	-5.21368	1.85132e-07	5.89123e-05
Locus_1523	Inositol hexakisphosphate kinase 3	309.761	393.747	224.464	71.7787	74.925	119.097	213.191	-1.54004	0.357356	-4.30954	1.63596e-05	0.00190057
Locus_5539	PR domain zinc finger protein 1	37.2497	17.0803	24.5682	5.85948	4.1625	7.00573	17.1563	-1.53943	0.466812	-3.29774	0.000974651	0.0321327
Locus_7784		19.6051	32.3627	45.7861	8.78923	6.66	7.00573	21.4796	-1.53834	0.452524	-3.39947	0.00067516	0.0250837
Locus_1672	Serine threonine-protein kinase NIM1	126.78	427.008	486.897	61.5246	76.59	108.978	229.949	-1.53498	0.445374	-3.44649	0.000567925	0.0222911
Locus_7152		81.688	113.27	217.763	35.1569	45.7875	16.3467	91.187	-1.53148	0.448704	-3.41313	0.000642222	0.0241047
Locus_4943	Importin subunit alpha-6	356.813	176.197	209.946	67.3841	39.96	91.8529	168.467	-1.52364	0.406679	-3.74653	0.000179296	0.0101726
Locus_4006		16.3376	22.4741	20.1012	5.85948	3.33	3.89207	12.8607	-1.52336	0.467091	-3.26137	0.00110873	0.0346787
Locus_367		253.56	343.405	412.075	64.4543	34.965	144.785	223.862	-1.52037	0.44451	-3.42034	0.000625435	0.0236718
Locus_4159	Insulin receptor	322.831	246.316	155.226	43.9461	61.605	94.1881	165.138	-1.50571	0.397366	-3.78923	0.000151115	0.00899198
Locus_577	Putative uncharacterized protein At4g01020 chloroplastic	2885.22	4742.94	2870.01	1029.8	790.042	1343.54	2439.23	-1.50206	0.344401	-4.36137	1.29253e-05	0.00160691
Locus_2664	Nucleoporin p58 p45	1281.52	899.864	2290.42	490.732	417.082	391.542	1032.23	-1.4858	0.380344	-3.90645	9.36614e-05	0.00682517
Locus_7044		37.9032	82.7048	101.623	20.5082	18.315	20.2388	50.2489	-1.48089	0.422832	-3.50232	0.000461234	0.019401
Locus_2920	Aldehyde dehydrogenase family 8 member A1	652.85	1422.16	1333.38	237.309	295.537	447.588	783.72	-1.47765	0.388727	-3.80124	0.000143971	0.00889041
Locus_4663		146.385	199.57	234.514	58.5948	75.7575	38.9207	134.712	-1.47365	0.367328	-4.01182	6.02529e-05	0.0051278
Locus_7971	Neurogenic protein big brain	96.7186	88.0985	91.5723	32.2272	19.98	33.4718	64.7058	-1.46826	0.34817	-4.21708	2.47487e-05	0.00258928
Locus_6658		120.245	207.661	185.378	38.0866	43.29	70.0573	118.712	-1.46527	0.375167	-3.90566	9.39696e-05	0.00682517
Locus_6970		115.017	283.174	241.215	48.3407	45.7875	84.0687	145.967	-1.45624	0.412313	-3.53189	0.000412602	0.0179752
Locus_559	3-methyl-2-oxobutanoate dehydrogenase lipoamide]] kinase mitochondrial	2483.97	1378.11	1468.51	279.79	221.445	845.358	1193.58	-1.4465	0.453368	-3.19056	0.00141999	0.0410786
Locus_4076	Protein maternal effect lethal 26	355.506	568.146	797.349	243.169	126.54	138.558	398.363	-1.43667	0.395455	-3.63294	0.000280209	0.0140028
Locus_3231	Acetylcholinesterase	275.779	235.529	293.701	118.655	86.58	57.6027	190.916	-1.40438	0.348321	-4.03187	5.53355e-05	0.00493903
Locus_5772	Kaptin	612.333	379.363	782.831	216.801	150.682	204.723	419.684	-1.40112	0.356907	-3.92574	8.6462e-05	0.00660719
Locus_6899		73.8459	72.8161	62.5372	16.1136	19.1475	30.3582	49.1034	-1.38639	0.37378	-3.70912	0.000207982	0.0112339
Locus_2902	Mariner Mos1 transposase	402.558	249.013	292.585	115.725	127.372	53.7106	221.948	-1.37091	0.391882	-3.49826	0.000468304	0.0194823
Locus_4144		172.525	343.405	387.507	79.103	113.22	97.3018	213.143	-1.36694	0.376824	-3.62753	0.000286149	0.0140831
Locus_3827		183.635	156.42	165.277	46.8759	60.7725	68.5005	121.81	-1.36035	0.303933	-4.47581	7.61217e-06	0.00109799
Locus_5014	ERI1 exoribonuclease 3	269.897	148.329	203.246	76.1733	66.6	69.2789	149.066	-1.35973	0.338466	-4.01735	5.88572e-05	0.00507687
Locus_5592		149.652	275.083	222.23	58.5948	74.925	84.8472	154.545	-1.34559	0.348986	-3.85571	0.000115396	0.00768831
Locus_3296	PR domain zinc finger protein 10	284.274	154.622	304.869	49.8056	59.1075	119.097	173.774	-1.34525	0.414431	-3.24602	0.00117032	0.0354827
Locus_1864	CCAAT enhancer-binding protein zeta	2604.87	3357.63	4787.44	1457.55	1327.84	847.693	2571.01	-1.34426	0.354282	-3.79433	0.00014804	0.00889041
Locus_4798	Lysosomal-trafficking regulator	720.815	1133.59	968.209	213.871	216.45	480.282	666.685	-1.34055	0.389619	-3.44068	0.000580257	0.0224873
Locus_3397		58.1619	110.573	97.156	35.1569	29.1375	23.3524	63.1499	-1.33231	0.383022	-3.47841	0.000504397	0.0205355
Locus_8155		82.3415	40.4534	48.0196	20.5082	17.4825	16.3467	40.2692	-1.33081	0.409182	-3.25237	0.00114447	0.0350475
Locus_3453	DNA methyltransferase 1-associated protein 1	364.655	384.757	606.387	145.022	169.83	173.586	329.684	-1.30427	0.321579	-4.05585	4.99527e-05	0.00451363
Locus_977	Tripartite motif-containing protein 2	307.8	313.739	180.911	73.2436	71.595	129.217	192.295	-1.29531	0.375918	-3.44572	0.000569536	0.0222911
Locus_4717		79.074	211.257	125.074	45.411	54.945	34.2502	98.193	-1.28637	0.412373	-3.11942	0.00181205	0.0478787
Locus_4596	C2 domain-containing protein 5	155.534	151.026	156.343	58.5948	51.615	64.6084	113.973	-1.28347	0.285173	-4.50069	6.77325e-06	0.00103278
Locus_4983	Transmembrane channel-like protein 7	360.734	333.516	600.804	169.925	165.667	149.456	318.288	-1.24241	0.334336	-3.71605	0.000202362	0.0112203
Locus_1767	Rab-3A-interacting protein	543.715	479.148	634.306	174.32	195.637	268.553	410.35	-1.23797	0.302958	-4.08627	4.38358e-05	0.00401043
Locus_1687		390.795	299.355	467.912	143.557	118.215	180.592	286.122	-1.22953	0.323828	-3.79687	0.000146538	0.00889041
Locus_4170		319.563	212.156	189.845	74.7084	113.22	80.9551	177.097	-1.22857	0.349176	-3.51849	0.000434013	0.0184683
Locus_129		542.408	702.99	453.395	169.925	139.027	308.252	413.602	-1.22248	0.375601	-3.25473	0.00113502	0.0350138
Locus_3233	F-box LRR-repeat protein 5	588.154	513.309	776.131	294.439	195.637	241.308	466.421	-1.218	0.313704	-3.88265	0.000103324	0.00720218
Locus_2382	Sentrin-specific protease 1	2023.9	1667.58	4341.87	1021.02	922.409	944.995	1953.29	-1.2159	0.388662	-3.12843	0.00175741	0.0471154
Locus_401	Major facilitator superfamily domain-containing protein 6-A	1587.36	908.853	1393.69	389.656	596.07	503.634	962.096	-1.21398	0.334791	-3.62608	0.00028776	0.0140831
Locus_4742		286.888	283.174	196.545	80.5679	125.707	88.7392	189.73	-1.20766	0.331554	-3.64242	0.000270083	0.0138233
Locus_2974		41.8243	53.0389	50.2531	16.1136	20.8125	16.3467	35.4517	-1.2067	0.370736	-3.25487	0.00113446	0.0350138
Locus_6845	Transmembrane protein 237	85.609	148.329	73.7045	29.2974	40.7925	41.256	74.8121	-1.20354	0.384999	-3.12609	0.00177147	0.0472529
Locus_7407		105.214	152.824	77.0547	46.8759	31.635	45.9264	82.0586	-1.1996	0.376881	-3.18296	0.00145778	0.0416778
Locus_5023	tRNA (guanine(26)-N(2))-dimethyltransferase	375.111	238.226	351.772	145.022	104.895	132.33	240.924	-1.19082	0.320719	-3.71296	0.000204846	0.0112339
Locus_5018		243.757	281.376	228.931	117.19	86.58	104.308	189.778	-1.18637	0.283397	-4.18624	2.83616e-05	0.00284355
Locus_5349		441.769	817.159	910.139	235.844	367.132	203.945	531.794	-1.18522	0.380177	-3.11755	0.00182363	0.0479911
Locus_4042	Ataxin-7-like protein 3	96.7186	96.1892	79.2882	33.692	41.625	32.6934	67.9526	-1.17824	0.32439	-3.63218	0.000281036	0.0140028
Locus_1189	Pentatricopeptide repeat-containing protein 1 mitochondrial	2779.35	3627.32	6224.68	1376.98	1829.83	1635.45	3123.65	-1.17785	0.361988	-3.25384	0.00113858	0.0350138
Locus_5759	Malonyl-CoA-acyl carrier protein transacylase mitochondrial	220.884	161.814	244.565	77.6382	104.062	67.722	156.784	-1.16517	0.333971	-3.48885	0.000485109	0.0199467
Locus_3097	Autophagy-related protein 16	415.629	542.975	565.068	210.941	221.445	203.945	385.997	-1.16291	0.268029	-4.33874	1.43303e-05	0.0017194
Locus_102	Semaphorin-5B	705.131	556.459	508.115	314.947	166.5	231.967	443.836	-1.15111	0.336636	-3.41946	0.000627453	0.0236718
Locus_6952	CDK5 and ABL1 enzyme substrate 1	126.126	88.0985	103.856	32.2272	44.1225	50.5969	79.5641	-1.14227	0.343257	-3.32775	0.000875508	0.0298039
Locus_1542	Rab GTPase-activating protein 1	1082.86	1515.65	1027.4	521.494	332.167	615.726	910.007	-1.13728	0.339329	-3.35155	0.000803593	0.0283364
Locus_1102	DNA-directed RNA polymerase II subunit RPB9	440.462	633.77	642.123	216.801	230.602	276.337	435.967	-1.12803	0.29405	-3.83617	0.000124967	0.00809411
Locus_612	Leukocyte receptor cluster member 8 homolog	1133.83	1382.61	1489.72	621.105	490.342	622.731	1025.78	-1.11776	0.266927	-4.18753	2.82006e-05	0.00284355
Locus_4056	LIM and calponin homology domains-containing protein 1	910.985	599.609	534.916	225.59	238.095	369.747	514.625	-1.11744	0.35071	-3.18621	0.00144148	0.0415362
Locus_492	Protein bric-a-brac 1	2206.88	4115.46	3531.12	1359.4	1405.26	1393.36	2502.84	-1.10952	0.315064	-3.52155	0.00042903	0.0184046
Locus_2226	Swi5-dependent recombination DNA repair protein 1 homolog	419.55	217.549	423.243	139.163	142.357	156.461	267.996	-1.10272	0.348987	-3.15977	0.00157892	0.0442763
Locus_496		82.3415	97.9872	96.0392	43.9461	29.1375	43.5912	70.2283	-1.09519	0.334561	-3.2735	0.00106223	0.0336369
Locus_3833	Solute carrier family 2 facilitated glucose transporter member 1	578.351	767.716	653.29	253.423	262.237	354.957	512.722	-1.09174	0.287482	-3.79758	0.000146117	0.00889041
Locus_4747	Peroxisome assembly protein 12	194.744	205.863	175.327	101.076	69.93	80.9551	147.945	-1.09097	0.294204	-3.70819	0.000208745	0.0112339
Locus_4075		514.308	625.679	486.897	190.433	272.227	248.314	417.735	-1.08701	0.285538	-3.80687	0.000140737	0.00887975
Locus_916	Bestrophin-3	2109.51	2224.04	2558.44	963.885	727.605	1306.18	1767.26	-1.07491	0.31243	-3.44047	0.000580694	0.0224873
Locus_2207	Protoheme IX farnesyltransferase mitochondrial	711.666	759.625	884.454	433.602	337.162	273.223	607.711	-1.06545	0.296543	-3.59291	0.000327001	0.0152441
Locus_437	Hermansky-Pudlak syndrome 3 protein	316.296	341.607	260.199	146.487	138.195	133.887	238.861	-1.04999	0.267502	-3.92518	8.66635e-05	0.00660719
Locus_1773	Homocysteine-responsive endoplasmic reticulum-resident ubiquitin-like domain member 1 protein	500.584	299.355	341.721	178.714	192.307	135.444	294.756	-1.03264	0.332282	-3.10772	0.00188537	0.0492823
Locus_4275	Autophagy-related protein 13 homolog	515.615	387.454	643.24	184.574	220.612	282.564	399.439	-1.02871	0.328751	-3.12916	0.00175304	0.0471154
Locus_5882	Zinc finger protein 583	220.231	146.531	177.561	84.9625	68.265	95.745	141.829	-1.00424	0.321454	-3.12406	0.00178376	0.0473021
Locus_3041	EP300-interacting inhibitor of differentiation 3	189.516	197.772	235.631	89.3571	85.7475	115.205	163.215	-0.995847	0.293364	-3.39457	0.000687357	0.0253146
Locus_1095	MICAL-like protein 2	1300.47	1455.42	1909.62	600.597	792.54	809.551	1227.66	-0.981477	0.294135	-3.33683	0.000847404	0.0290623
Locus_6589	DNA-directed RNA polymerase I subunit RPA12	211.735	222.943	266.9	120.119	119.047	98.0802	185.701	-0.96895	0.281081	-3.44722	0.000566379	0.0222911
Locus_3164		1262.57	1461.72	984.961	682.63	626.872	484.174	983.349	-0.949028	0.297141	-3.19386	0.00140383	0.0408654
Locus_2924	Serine hydrolase-like protein	311.721	248.114	253.499	155.276	114.052	130.774	216.918	-0.939735	0.28712	-3.27297	0.00106423	0.0336369
Locus_4626	Retrovirus-related Pol polyprotein from transposon 17.6	405.826	386.555	500.297	202.152	188.145	256.877	346.736	-0.9104	0.285079	-3.1935	0.00140557	0.0408654
Locus_2338	Zinc finger protein 710	360.734	283.174	340.604	186.039	144.855	167.359	265.084	-0.907306	0.275713	-3.29077	0.000999143	0.032501
Locus_5930	Upstream-binding protein 1	258.788	240.923	257.966	155.276	106.56	126.103	204.772	-0.889649	0.283021	-3.1434	0.00166998	0.045727
Locus_2165		1216.17	1468.01	1483.02	747.084	690.142	791.647	1143.02	-0.848146	0.239578	-3.54017	0.000399869	0.0176304
Locus_4208	Integrator complex subunit 4	700.556	569.045	663.341	287.115	352.147	386.872	529	-0.842357	0.268759	-3.13425	0.00172294	0.0466665
Locus_360	Beclin-1	597.956	579.832	538.266	329.596	300.532	300.468	473.06	-0.834931	0.232004	-3.59878	0.000319711	0.0150496

## Sheet: 9 hours x Fasting
Locus	annotation	Fasting1	Fasting2	Fasting3	9 hours-1	9 hours-2	9 hours-3	baseMean	log2FoldChange	lfcSE	stat	pvalue	padj
Locus_1881		360.734	462.967	372.99	748.549	825.007	694.346	619.466	0.862364	0.256974	3.35584	0.000791252	0.0281125
Locus_1385	Programmed cell death 6-interacting protein	2654.53	2713.97	2176.52	5591.41	4995.83	3892.07	3938.56	0.86805	0.275545	3.1503	0.00163104	0.04539
Locus_3874	Plasminogen activator inhibitor 1 RNA-binding protein	1456.01	1269.34	1020.7	2465.38	2366.8	2390.51	1961.25	0.882801	0.25887	3.41021	0.000649126	0.0242396
Locus_1058		2216.03	1689.15	1787.89	3801.34	3491.5	3757.41	2993.97	0.897515	0.24757	3.6253	0.000288628	0.0140831
Locus_6743	Probable RNA-dependent RNA polymerase 1	351.585	524.096	437.76	1004.9	787.545	808.772	699.809	0.902649	0.287327	3.14154	0.00168064	0.045727
Locus_7809		182.328	199.57	175.327	366.218	339.66	393.878	296.218	0.921573	0.245949	3.74701	0.000178954	0.0101726
Locus_3576	Transformer-2 protein homolog beta	123.512	142.935	137.358	269.536	319.68	224.962	217.832	0.928433	0.285692	3.24977	0.001155	0.0352228
Locus_259	Na(+) H(+) exchange regulatory cofactor NHE-RF1	2678.06	2319.33	1957.64	5433.21	4574.58	4351.34	3811.38	0.970906	0.265412	3.6581	0.000254089	0.0130963
Locus_6874		120.898	97.9872	121.724	218.266	256.41	233.524	187.573	0.976417	0.273608	3.56867	0.000358803	0.0163111
Locus_134	Tubulin alpha-1 chain	14118.3	20092.8	18066.5	40379.2	42911.2	27487.4	29161.7	0.977498	0.307005	3.18399	0.00145262	0.0416778
Locus_2102	Protein ERGIC-53	1482.15	1699.04	1096.63	3539.13	2819.68	2653.61	2376.15	0.977518	0.295859	3.304	0.000953169	0.0315667
Locus_1791	Nucleolar protein 10	461.374	374.868	380.807	745.619	1160.5	719.255	687.41	0.993861	0.314004	3.16512	0.00155016	0.0436371
Locus_5148	Serine hydrolase-like protein	97.3721	90.7954	96.0392	181.644	169.83	258.434	159.82	0.994073	0.306409	3.24427	0.00117752	0.0354827
Locus_3804	@812Fed_112 Carboxypeptidase B	150.959	143.834	150.759	375.007	308.025	262.326	248.748	0.995704	0.279319	3.56476	0.000364189	0.0163527
Locus_6129	Latrophilin Cirl	325.445	241.822	263.55	651.868	528.637	583.811	464.058	1.0021	0.271438	3.69184	0.000222641	0.011808
Locus_4933	H ACA ribonucleoprotein complex subunit 2-like protein	447.65	373.07	271.367	934.588	795.87	657.76	622.418	1.0078	0.315608	3.1932	0.00140703	0.0408654
Locus_1880	Zinc finger protein 568	996.594	1185.73	1411.55	2557.66	2490.84	2553.98	2001.93	1.00987	0.256605	3.9355	8.30237e-05	0.00646437
Locus_3933	Gamma-glutamyltranspeptidase 1	697.942	500.723	448.928	1227.56	1168	1150.5	928.786	1.01058	0.286369	3.52896	0.00041719	0.0180675
Locus_1197		185.595	213.055	201.012	495.126	523.642	300.468	343.25	1.01273	0.321315	3.15183	0.00162251	0.0453251
Locus_7472		67.3109	48.5441	43.5527	111.33	110.722	132.33	91.8655	1.01385	0.32651	3.1051	0.00190215	0.0495438
Locus_843		737.152	821.654	812.983	1598.17	2063.77	1457.97	1339.93	1.03085	0.267133	3.85894	0.000113881	0.00768831
Locus_3115	Fibulin-1	1322.69	1274.73	1332.27	3049.86	2006.32	3713.04	2269.59	1.03763	0.312292	3.32264	0.000891712	0.0300758
Locus_2273		1722.64	1681.06	1202.72	3338.44	3871.96	2901.93	2632.34	1.03863	0.28666	3.62322	0.000290959	0.0141029
Locus_1507	Mid1-interacting protein 1-B	1272.37	1150.67	976.027	2600.15	2677.32	2135.19	1933.62	1.04743	0.260754	4.01693	5.89608e-05	0.00507687
Locus_4059	Collagen alpha-2(IV) chain	808.384	598.71	995.011	1624.54	1601.73	2242.61	1407.27	1.05822	0.318204	3.32561	0.000882245	0.0298942
Locus_6108	Proteasome activator complex subunit 4	660.039	877.39	479.079	1828.16	1484.35	1308.51	1186.7	1.05953	0.327164	3.23853	0.00120149	0.0358928
Locus_2013	Protein alan shepard	999.208	899.864	682.325	2083.05	1717.45	1934.36	1486.86	1.06139	0.275301	3.85538	0.00011555	0.00768831
Locus_1347	Collagen alpha-2(IV) chain	1367.78	796.483	1091.05	2229.53	2175.32	3062.28	1917.16	1.0624	0.323149	3.28763	0.00101034	0.0327197
Locus_4653		35.9427	43.1503	29.0351	76.1733	92.4074	80.9551	63.9515	1.06248	0.331699	3.20313	0.00135941	0.040119
Locus_463	Tubulointerstitial nephritis antigen-like @757FF_6408_12818 Cathepsin B_2	645.008	463.866	523.749	1076.68	1496	1102.23	949.442	1.06485	0.294263	3.6187	0.000296085	0.0142569
Locus_7522		49.0128	54.8368	55.8368	123.049	96.5699	148.677	94.3706	1.07519	0.321046	3.34901	0.000811006	0.0284007
Locus_5116		269.244	177.995	132.891	402.84	457.042	521.538	350.742	1.08535	0.345416	3.14216	0.00167707	0.045727
Locus_583	Inactive serine protease 45 @767Fasting_18696 Chymotrypsin-like serine peptidase 4	1279.56	1037.41	1135.72	3515.69	2803.03	1793.47	2068.87	1.08624	0.33148	3.27694	0.00104938	0.0336369
Locus_4707	Zinc finger protein 76	486.86	352.394	579.586	1431.18	1156.34	793.204	858.668	1.08815	0.345651	3.14811	0.00164331	0.0455583
Locus_4449		668.535	853.117	590.753	1398.95	1757.41	1679.04	1242.16	1.10142	0.277522	3.96877	7.2245e-05	0.00587513
Locus_116	@806Fasting_18758 Astacin-like metallopeptidase 42	4881.67	5511.55	5944.38	18766.5	12316	8466.81	9996.06	1.10328	0.350732	3.14565	0.0016572	0.045598
Locus_6358		52.9338	84.5027	73.7045	196.293	173.992	137.779	128.605	1.11964	0.33059	3.38679	0.000707153	0.0258651
Locus_4898	Transposable element Tcb1 transposase	354.199	418.019	259.083	782.241	831.667	848.472	624.596	1.14766	0.28802	3.98464	6.75815e-05	0.00555763
Locus_3885	Midasin	540.448	477.35	421.009	1379.91	1436.89	765.181	898.277	1.15345	0.337248	3.42017	0.00062581	0.0236718
Locus_2653	Alkaline ceramidase 2	503.852	1236.98	970.443	2642.63	2015.48	2344.58	1736.24	1.16063	0.368888	3.1463	0.00165353	0.045598
Locus_5253		67.3109	72.8161	74.8213	221.196	221.445	111.313	137.567	1.16485	0.362077	3.21713	0.00129479	0.0383667
Locus_2023	Hairy enhancer-of-split related with YRPW motif protein 1	488.821	524.995	472.379	1768.1	870.795	1118.58	937.465	1.17189	0.337299	3.47434	0.000512106	0.020594
Locus_1733	Ubiquitin-conjugating enzyme E2-17 kDa	88.223	105.179	55.8368	234.379	187.312	209.393	157.371	1.17232	0.335271	3.49664	0.000471153	0.0194823
Locus_359	Probable chitinase 2 @811Fasting_13671 Chitotriosidase-1 fasting	10732.5	11762.1	8410.13	29808.7	21726.6	23735.4	18982.5	1.18012	0.281118	4.19795	2.6934e-05	0.00277648
Locus_1836	Variant surface antigen E	4563.42	2527.89	2645.55	7292.13	7385.1	10515.6	6245.13	1.18896	0.346743	3.42895	0.000605921	0.0233407
Locus_1103	Astacin-like metalloprotease toxin @736Fed_7926 Astacin-like metallopeptidase 22_ _	4153.67	3585.97	6239.2	14875.8	11172.1	9702.16	8894.95	1.18919	0.335355	3.54608	0.000391015	0.0174227
Locus_2108	Laminin subunit beta-1	786.165	533.086	425.476	1457.55	1387.78	1561.5	1099.99	1.19028	0.318803	3.7336	0.000188764	0.0106274
Locus_4526	Zinc metalloproteinase nas-13 @929fed_2_123 astacin-like metallopeptidase 46_	8292.31	9840.97	9933.36	34084.6	21333.6	16897	17952.6	1.1963	0.338202	3.53724	0.000404331	0.0177203
Locus_339		11206.9	10769.6	4392.12	22881.3	26824.8	21702.2	17485.4	1.1964	0.382796	3.12543	0.00177545	0.0472529
Locus_5523	@929fed_2_123 astacin-like metallopeptidase 46	4915.66	5899.91	5759	22455	12818	9256.12	10928.6	1.20819	0.368659	3.27725	0.00104823	0.0336369
Locus_1264	T-complex protein 1 subunit gamma	1665.13	1021.22	949.225	3300.35	3519.81	2612.36	2337.79	1.21281	0.330436	3.67032	0.000242248	0.0126644
Locus_623	Ornithine decarboxylase	1715.45	1523.75	2538.34	5132.91	5574.42	4096.02	3681.75	1.21283	0.316543	3.83149	0.00012737	0.00817738
Locus_999	Protein argonaute-2	920.787	1688.26	738.162	3738.35	2112.05	3407.12	2252.24	1.214	0.387437	3.1334	0.00172792	0.0466665
Locus_218	Adenosylhomocysteinase	3611.26	2750.83	5522.26	12375.2	12911.2	7095.25	7921.33	1.21529	0.374857	3.24201	0.00118689	0.0356019
Locus_365	Carboxypeptidase B @812Fed_112 Carboxypeptidase B	7036.93	9304.28	8666.98	24363.7	19900.1	17940.9	15594.8	1.21689	0.270789	4.49386	6.99425e-06	0.00104471
Locus_1370	Protein SSUH2 homolog	2134.34	1224.39	892.271	3599.19	4408.92	3528.55	2824.14	1.21753	0.369732	3.29301	0.000991205	0.032501
Locus_2332		91.4906	82.7048	81.5217	243.169	247.252	165.802	163.132	1.22019	0.308088	3.96053	7.47823e-05	0.00594926
Locus_2758		98.0256	80.0079	90.4556	228.52	352.147	152.569	179.278	1.22102	0.373122	3.27244	0.00106623	0.0336369
Locus_5292		64.0434	56.6348	103.856	168.46	187.312	247.536	148.014	1.23189	0.355375	3.46644	0.00052739	0.0210927
Locus_3111	46 kDa FK506-binding nuclear protein	1348.83	809.967	764.964	3244.69	2926.24	1825.38	1953.82	1.23824	0.362038	3.42019	0.000625779	0.0236718
Locus_763	Variant surface antigen E	5836.44	3968.93	3496.5	10652.5	9335.65	15767.6	8768.9	1.24275	0.342167	3.63199	0.000281243	0.0140028
Locus_5225		22.2191	26.9689	20.1012	48.3407	77.4225	64.6084	46.4343	1.24288	0.367113	3.38556	0.000710326	0.0258651
Locus_3045	Nesprin-1	569.855	582.529	375.223	1754.92	1165.5	1163.73	1003.41	1.25493	0.326939	3.83844	0.00012382	0.00809411
Locus_7890		40.5172	33.2617	18.9845	79.103	94.9049	88.7392	63.5748	1.2562	0.371569	3.38079	0.000722776	0.0260591
Locus_6280	Zinc finger C2HC domain-containing protein 1C	316.949	246.316	151.876	490.732	632.7	937.989	496.293	1.27336	0.379999	3.35097	0.000805298	0.0283364
Locus_669		154.227	125.855	79.2882	338.385	235.597	460.043	249.013	1.27346	0.377267	3.37549	0.000736843	0.0264361
Locus_679	Inositol 2-dehydrogenase	2068.99	3267.74	1094.4	7319.96	6645.84	5069.81	4553.49	1.27477	0.398698	3.19732	0.00138709	0.0407715
Locus_5184	1-acylglycerol-3-phosphate O-acyltransferase ABHD5	203.893	218.448	111.674	594.738	358.807	567.464	367.289	1.28029	0.366003	3.49803	0.000468704	0.0194823
Locus_4563	Acyl-CoA:lysophosphatidylglycerol acyltransferase 1	401.251	1109.32	438.877	2112.34	1876.45	1981.06	1415.37	1.30472	0.403752	3.23149	0.00123146	0.0366385
Locus_1469		32.6752	86.3006	36.8523	166.995	146.52	167.359	113.789	1.31197	0.404411	3.24414	0.00117807	0.0354827
Locus_8845		49.6663	35.0596	46.9029	146.487	124.875	101.972	90.3285	1.31762	0.332249	3.96577	7.31609e-05	0.00588422
Locus_3494	Carboxypeptidase E	672.456	761.423	624.255	1708.04	1750.75	1956.16	1336.05	1.31859	0.235796	5.59208	2.24371e-08	1.17298e-05
Locus_4549		81.0345	105.179	71.4711	208.012	370.462	187.598	183.163	1.33102	0.369941	3.59792	0.000320773	0.0150496
Locus_6397	Ankyrin repeat and sterile alpha motif domain-containing protein 1B	571.162	787.493	436.643	1952.67	1236.26	2012.98	1250.45	1.33383	0.345511	3.86044	0.000113182	0.00768831
Locus_2576	Fatty-acid amide hydrolase 2	682.912	1543.52	596.337	3625.56	2040.46	3386.88	2121.85	1.34347	0.410099	3.27597	0.00105301	0.0336369
Locus_92		376.418	372.171	645.473	1300.81	1938.89	979.245	1004.5	1.3443	0.374462	3.58995	0.000330742	0.0153209
Locus_938	Filamin-A	2284.65	1027.52	1533.28	5233.98	4647.01	4565.4	3450.88	1.36119	0.350218	3.88669	0.000101622	0.00715166
Locus_3084		1301.78	777.604	542.733	3272.52	3035.29	1934.36	1943.81	1.36387	0.38786	3.51639	0.000437466	0.0185076
Locus_6742	Solute carrier family 12 member 2	123.512	100.684	73.7045	561.046	196.47	247.536	232.984	1.36971	0.420581	3.25671	0.00112713	0.0350138
Locus_5447		148.999	94.3913	152.993	411.629	382.117	352.622	275.956	1.37415	0.310417	4.4268	9.5643e-06	0.00132078
Locus_1242	Ras-specific guanine nucleotide-releasing factor RalGPS1	787.472	883.682	501.414	1775.42	1769.06	3216.41	1596.28	1.39008	0.366382	3.79408	0.000148194	0.00889041
Locus_872	Cordon-bleu protein-like 1	3864.17	1973.23	1202.72	8767.25	5945.71	9214.09	5536.45	1.3927	0.416121	3.34686	0.000817329	0.0284859
Locus_5626	Rhotekin-2	242.45	256.205	166.394	839.371	601.897	539.441	473.127	1.39398	0.324855	4.29108	1.77806e-05	0.00200209
Locus_2009		150.959	199.57	206.596	678.235	685.147	350.286	406.278	1.39413	0.356102	3.91498	9.04104e-05	0.00682179
Locus_4269	RNA-binding protein cabeza	363.348	271.487	160.81	1018.09	780.052	698.238	588.77	1.3989	0.365911	3.82305	0.000131812	0.00838895
Locus_4806	Protein O-linked-mannose beta-12-N-acetylglucosaminyltransferase 1	210.428	136.643	128.425	455.575	457.042	497.407	337.187	1.40424	0.310221	4.52659	5.99422e-06	0.000974072
Locus_9624	Uncharacterized protein ORF91	204.547	113.27	298.168	525.889	439.56	1370.01	527.293	1.40687	0.451409	3.11661	0.00182942	0.0479911
Locus_1510	Vesicle-fusing ATPase 1 @810FF_19039_13099 ATP-dependent zinc metalloprotease YME1_	1061.29	1022.12	486.897	2983.94	2254.41	2819.42	1899.99	1.40751	0.361305	3.89563	9.79444e-05	0.00698956
Locus_858	Peroxisomal sarcosine oxidase	1506.98	1519.25	968.209	4500.08	3183.48	4183.2	2835.44	1.40886	0.311548	4.52213	6.12205e-06	0.000974072
Locus_4464		70.5784	53.9379	80.4049	238.774	217.282	162.689	147.351	1.41155	0.325329	4.33884	1.43234e-05	0.0017194
Locus_4443	Actin-binding LIM protein 1	541.755	482.744	431.06	1167.5	1317.01	1782.57	1023.01	1.41483	0.290416	4.87174	1.10621e-06	0.000261173
Locus_146		22.8726	45.8472	35.7355	80.5679	154.845	108.978	80.276	1.41552	0.395598	3.57818	0.000345996	0.0158272
Locus_905	Laminin subunit alpha	895.954	966.387	990.544	2231	2819.68	3202.4	1985.65	1.4252	0.262841	5.42226	5.88495e-08	2.53364e-05
Locus_394	Tribbles homolog 2	2112.12	1460.82	1414.9	3908.28	3389.94	10914.1	4144.01	1.4316	0.431289	3.31935	0.00090226	0.0302919
Locus_7976	Uridine 5-monophosphate synthase	32.6752	42.2513	48.0196	131.838	115.717	125.325	88.6553	1.43823	0.315408	4.55989	5.11805e-06	0.00087114
Locus_322	Inosine-5-monophosphate dehydrogenase 1a	3157.08	5721.91	3306.65	14880.2	11007.3	12194.6	8985.77	1.44503	0.335068	4.31266	1.61304e-05	0.00190057
Locus_7923	Nuclear pore membrane glycoprotein 210	21.5656	32.3627	17.8678	71.7787	77.4225	84.0687	54.5358	1.45139	0.36098	4.02068	5.8031e-05	0.00507687
Locus_7783		15.6841	20.6762	8.93388	71.7787	39.1275	56.0458	37.9373	1.45857	0.41954	3.47658	0.000507846	0.0205355
Locus_3034	Nuclear receptor subfamily 2 group C member 1-A	305.186	282.275	214.413	830.582	443.722	1761.55	685.381	1.4605	0.434971	3.35771	0.000785919	0.0280592
Locus_5695		159.455	183.389	190.962	525.889	643.522	453.816	385.843	1.47585	0.28099	5.25231	1.50201e-07	5.31246e-05
Locus_86	Potassium channel subfamily K member 1	3021.8	4046.24	3455.18	12764.9	8613.04	10886.9	7649.17	1.48173	0.284	5.21736	1.81496e-07	5.89123e-05
Locus_9409		8.49555	27.8679	18.9845	48.3407	69.0975	105.864	49.7894	1.49012	0.450051	3.31099	0.000929658	0.030928
Locus_406		546.329	503.42	297.052	1813.51	1305.36	1281.27	1027.68	1.49195	0.33964	4.39274	1.11929e-05	0.00148947
Locus_6395		56.8548	100.684	140.709	326.666	520.312	244.422	248.685	1.49469	0.411444	3.63279	0.000280375	0.0140028
Locus_2906		204.547	100.684	83.7551	418.953	269.73	947.33	361.728	1.49846	0.455233	3.29163	0.000996073	0.032501
Locus_9444		5.88154	2.69689	8.93388	21.9731	26.64	26.4661	16.5631	1.50606	0.460684	3.26917	0.00107862	0.0338816
Locus_5728	Rhomboid-related protein 4	145.078	103.381	61.4204	361.823	302.197	408.667	247.178	1.51004	0.36908	4.09137	4.28826e-05	0.00397288
Locus_4386		182.981	178.894	80.4049	556.651	541.125	448.367	355.613	1.52567	0.368818	4.13665	3.52409e-05	0.00334972
Locus_9449		3.92102	7.19172	8.93388	20.5082	25.8075	41.256	19.2336	1.5381	0.461054	3.33606	0.000849752	0.0290623
Locus_7774		14.3771	8.98965	1.11674	45.411	37.4625	49.0401	27.9626	1.54444	0.485754	3.17947	0.00147544	0.0420183
Locus_4025	Astacin-like metalloprotease toxin @748FF_28803_25653 Astacin-like metallopeptidase 19a_	347.011	928.631	687.909	1891.15	1707.46	4700.07	1832.68	1.55737	0.442316	3.52095	0.000430002	0.0184046
Locus_8331	Fibrous sheath CABYR-binding protein	16.3376	9.88861	2.23347	64.4543	24.1425	83.2903	35.7918	1.57274	0.494851	3.1782	0.0014819	0.042039
Locus_3609	Dihydropyrimidinase	299.305	248.114	106.09	1275.9	656.01	709.914	589.273	1.57944	0.419493	3.76511	0.000166477	0.00967018
Locus_5491		60.1224	49.4431	39.0857	186.039	147.352	178.257	118.062	1.57967	0.318144	4.96526	6.86073e-07	0.000185977
Locus_93	Heat shock protein 83 (Fragment)	5986.1	1134.49	1577.95	18382.7	12362.6	12359.7	9267.95	1.58108	0.47277	3.3443	0.000824915	0.028614
Locus_2839	ATP-binding cassette sub-family A member 3	99.9861	108.775	36.8523	405.769	165.667	567.464	247.294	1.59077	0.457386	3.47796	0.000505249	0.0205355
Locus_1011	@742Fed_21433 Astacin-like metallopeptidase 9	1114.22	1202.81	807.4	6339.96	4149.18	1994.3	2792.57	1.59801	0.409077	3.90637	9.36948e-05	0.00682517
Locus_2671	Solute carrier family 25 member 38	1227.93	1061.68	490.247	4426.84	6003.99	1816.04	2690.06	1.60126	0.442816	3.61607	0.000299106	0.0143082
Locus_885	GMP synthase glutamine-hydrolyzing]	5329.98	4591.01	2981.68	23454	16184.6	9789.34	11151.2	1.60228	0.386933	4.14098	3.45819e-05	0.00333033
Locus_8708	Putative sodium-dependent multivitamin transporter	9.14906	28.7669	29.0351	172.855	59.1075	93.4097	70.1305	1.60742	0.46468	3.4592	0.00054179	0.0215509
Locus_5054	Ras-related protein ced-10	133.315	232.832	151.876	599.132	581.085	635.186	417.148	1.6223	0.313244	5.17904	2.23029e-07	6.80145e-05
Locus_8721		20.2586	23.3731	34.6188	84.9625	98.2349	101.972	64.9898	1.625	0.351955	4.61707	3.89187e-06	0.000713871
Locus_8166		65.3504	94.3913	79.2882	251.958	323.842	254.541	191.255	1.62698	0.303206	5.36592	8.05384e-08	3.27478e-05
Locus_2934	cAMP-dependent protein kinase type II regulatory subunit	984.177	900.763	852.069	4526.45	4361.47	1767.78	2396.9	1.62915	0.383557	4.24748	2.16191e-05	0.00236165
Locus_1397	Amidophosphoribosyltransferase	4253	4789.68	3642.79	19030.1	17808.8	9810.36	10615.7	1.64442	0.338961	4.85136	1.22619e-06	0.000280453
Locus_4016		1826.54	3692.05	1334.5	10018.3	8912.74	8532.2	6135.03	1.65114	0.389604	4.238	2.25516e-05	0.00242729
Locus_3829	G-protein coupled receptor moody	144.424	68.3213	69.2376	338.385	317.182	476.39	252.796	1.65474	0.385369	4.29392	1.75548e-05	0.00200209
Locus_1668		43.1313	83.6037	46.9029	229.985	346.32	156.461	162.184	1.67759	0.403428	4.15834	3.20569e-05	0.00315405
Locus_4656	Sulfotransferase 1 family member D1	924.708	1068.87	579.586	2765.68	2914.58	4129.49	2213.3	1.6877	0.33944	4.97203	6.62547e-07	0.000185977
Locus_1261		82.3415	8.98965	18.9845	155.276	310.522	316.036	159.6	1.68991	0.497882	3.3942	0.000688292	0.0253146
Locus_7947		24.8332	23.3731	61.4204	149.417	158.175	161.132	103.443	1.69017	0.406635	4.15647	3.23205e-05	0.00315405
Locus_6047		21.5656	35.0596	24.5682	146.487	49.95	219.513	88.781	1.69377	0.457419	3.70288	0.000213164	0.0113879
Locus_1695		521.496	744.343	1249.63	2386.27	3569.76	4798.15	2372.23	1.70439	0.398009	4.28229	1.84983e-05	0.00205135
Locus_7475	Fibrous sheath CABYR-binding protein	11.7631	9.88861	2.23347	49.8056	34.1325	52.1538	28.5967	1.74906	0.460934	3.79461	0.000147876	0.00889041
Locus_767		56.2013	57.5337	29.0351	243.169	236.43	144.007	137.107	1.76232	0.381738	4.61656	3.90147e-06	0.000713871
Locus_5979		90.8371	51.241	60.3037	206.547	242.257	477.168	201.654	1.76422	0.403684	4.37029	1.2408e-05	0.00159323
Locus_7006		9.80256	1.79793	8.93388	29.2974	65.7675	38.1423	27.522	1.76546	0.481705	3.66502	0.000247318	0.0128377
Locus_325	D-3-phosphoglycerate dehydrogenase	4350.38	4540.67	4235.78	14656	16261.2	16335	10797.2	1.76595	0.212394	8.31449	9.2144e-17	6.74402e-13
Locus_6098		105.214	186.985	122.841	1146.99	352.147	546.447	439.872	1.77163	0.428994	4.12974	3.63175e-05	0.00340779
Locus_7720		87.5695	91.6944	85.9886	256.352	383.782	401.662	233.72	1.78082	0.305786	5.82376	5.75398e-09	3.50945e-06
Locus_9713		2.61402	2.69689	4.46694	13.1838	33.3	20.2388	13.691	1.78604	0.486041	3.67467	0.000238156	0.01254
Locus_2417	Solute carrier family 2 facilitated glucose transporter member 3	513.654	456.674	333.904	2012.73	2030.47	1299.95	1189.27	1.8037	0.324399	5.56012	2.69594e-08	1.31544e-05
Locus_2432		400.598	347.899	328.32	2055.21	1048.95	1464.2	1009.32	1.83397	0.331959	5.5247	3.3005e-08	1.50977e-05
Locus_9382		2.61402	1.79793	2.23347	27.8325	17.4825	11.6762	11.3867	1.83929	0.493516	3.72691	0.000193845	0.0108302
Locus_9122		2.61402	14.3834	3.35021	41.0164	51.615	64.6084	31.74	1.91253	0.483945	3.95195	7.75163e-05	0.00610045
Locus_589		168.604	81.8058	211.063	687.025	1441.06	533.992	559.34	1.91442	0.436771	4.38312	1.16991e-05	0.00152904
Locus_3154		1199.83	1483.29	1476.32	6618.29	6132.19	4779.46	3879.59	1.92056	0.270223	7.10731	1.18323e-12	1.73201e-09
Locus_3582	S-adenosylmethionine decarboxylase proenzyme	98.0256	262.498	103.856	791.03	922.409	716.141	517.528	1.92134	0.405152	4.74226	2.11347e-06	0.00042968
Locus_7572	Glutenin high molecular weight subunit DX5	47.7058	4.49482	24.5682	194.828	346.32	144.007	136.444	1.92575	0.494467	3.89459	9.83638e-05	0.00698956
Locus_8551		7.18854	28.7669	5.58368	171.39	49.1175	180.592	79.057	1.97558	0.495608	3.98617	6.71479e-05	0.00555763
Locus_3306		612.987	240.923	357.355	3383.85	2331	1351.33	1481.37	1.98036	0.422833	4.68355	2.81954e-06	0.000557736
Locus_4670	FH2 domain-containing protein 1	479.672	174.399	197.662	1653.84	1780.72	1375.46	1013.04	2.00049	0.406312	4.92354	8.49944e-07	0.000218437
Locus_5760		18.2981	5.39379	6.70041	60.0597	99.8999	59.9379	44.7991	2.02012	0.457174	4.41873	9.92842e-06	0.00134567
Locus_3738	Midnolin-A	160.108	249.912	36.8523	1795.93	629.37	1507.79	782.651	2.0403	0.483835	4.21694	2.47642e-05	0.00258928
Locus_4587	Partitioning defective 3 homolog	98.0256	182.49	65.8874	1050.31	425.407	720.033	454.369	2.04928	0.428869	4.77834	1.76751e-06	0.000391384
Locus_9549		3.92102	3.59586	4.46694	48.3407	23.31	26.4661	19.6909	2.09115	0.463415	4.51247	6.40779e-06	0.000997844
Locus_19		439.808	631.073	453.395	3063.05	2221.11	2487.03	1662.05	2.13908	0.293099	7.29816	2.91728e-13	5.33788e-10
Locus_1283	Protein lethal(2)essential for life	810.345	170.803	734.812	4699.31	4830.99	3649.98	2665.65	2.1459	0.451135	4.75668	1.96806e-06	0.000411549
Locus_5575	Choline ethanolaminephosphotransferase 1	455.492	116.865	279.184	2406.78	1208.79	3321.49	1391.84	2.17609	0.455949	4.77265	1.81815e-06	0.000391384
Locus_4302	Ero1-like protein	121.552	106.977	78.1715	739.76	371.295	913.858	416.631	2.24474	0.38672	5.80456	6.45334e-09	3.63323e-06
Locus_3519		668.535	782.998	502.531	3965.41	3053.61	4508.58	2409.93	2.30528	0.306365	7.52463	5.28685e-14	1.28982e-10
Locus_9747		0	1.79793	3.35021	67.3841	25.8075	24.9093	22.0466	2.34423	0.505245	4.63979	3.48764e-06	0.000671739
Locus_945		313.028	374.868	398.674	3087.95	2524.14	1507.01	1468.26	2.36123	0.34317	6.88064	5.95842e-12	6.22996e-09
Locus_8831		20.9121	39.5544	22.3347	246.098	142.357	231.967	125.693	2.4016	0.384753	6.24194	4.32175e-10	3.51454e-07
Locus_959	Mpv17-like protein	137.236	114.169	110.557	783.706	586.912	944.995	478.642	2.40781	0.306092	7.86628	3.65331e-15	1.33693e-11
Locus_9963		3.92102	3.59586	4.46694	79.103	63.27	21.0172	31.3981	2.43159	0.479332	5.07287	3.91856e-07	0.00011472
Locus_3540	Phosphoserine phosphatase	1017.51	603.205	979.377	4804.78	9449.7	6108.22	4109.48	2.52055	0.365305	6.89986	5.20537e-12	6.22996e-09
Locus_9640		0	0	1.11674	45.411	20.8125	66.9436	23.9886	3.07896	0.502478	6.12755	8.92446e-10	6.53181e-07
