# Supplementary material for: High throughput techniques to reveal the molecular physiology and evolution of digestion in spiders
Source: BMC Genomics. 2016 Sep 7;17(1):716. doi: 10.1186/s12864-016-3048-9 (PMC5013568; doi:10.1186/s12864-016-3048-9)
Supplement: Additional file 9: — Astacin multiple alignments used for phylogenetic reconstruction. (FAS 83 kb) [file 12864_2016_3048_MOESM9_ESM.fas]

>Araneae_Ncrue_1
TGGCCAGGTGTGGTCCCCTACATAATCTCCATCCAGACCGCCATGAAACACATCGAAGATAATTCATGTGTTCGTTTCTATGTGAAAATTTGCTATTCTCACTGGGGACTGTCCTTGGGATGTGAGCCTTTTGGCACCATTGTCCACGAACTTCTCCATGCTATTGGATTTGAACACGAGCACAACAGATCTGACCGAGATGACTATCTTACCATCAACTGGAGCAACATCTGGTACTATGCCTTCTTTGACTTCAACTCTATCATGTTGTACGGAAGCAACTCATTCGTCTCTGCTTCTGATGCCCATAGAATAAGGGTTCTTTATTGT
>Araneae_Ncrue_2
TGGGAAAAAAAAGTTCCATATGTCATCGACATTGAGAGGGCCATGGATCAGTTTAACAAACTGACATGCTTGAAATTCTACGTCAAATTATGTTGGTCTTACGTTGGATTGAATCTTGGCTGCTATTACATAGGAACCATTGTACACGAACTCGGACATGCTATGGGATTCTTGCACGAACATCAAAGACATGACAGAAGGGGACACGTCACCATTATCGAAAAGAATGTATTGCTATCCAATTTCTTCGATTACAACTCTATCATGATATACGGCAATTACGCCTTTTCTGACAACTCAGATATTGAGAGAGTTAAGTGCATGTACTGC
>Araneae_Ncrue_3
------GGGGGAATC---------------ATTTATCAAGGCATGGAACATTACCATCGAAACACTTGCATTAGATTTTACATCAGGCTCTGCTGGTCTATAATTGGTTTGTCTCTTGGTTGTGCATACGTAGGATTGGTTGTTCACGAGCTTGGTCATGCTATTGGTTTGTTTCACGAGCACCAGCGATCTGACAGAGATAACTTCATTACAGTTTACAAACAAAATGTTCAAATGCACAACTTTTACGATTACAATTCCATTATGCACTATGGGAACTTCGCCTTTTCTACTCAGAGCGATGTCTACACCATCAGAAAGTTATACTGC
>Araneae_Ncrue_4
TGGCCGGGATTGATACCATTCTATATTGATATCACTAGTGCCATGAACTCTATTACCCAATCAACTTGTCTTAAATTTTGTATCAGAATTTGCTATTCTCATGTTGGATTGTCACTTGGATGTCACTATATTGGAACAATCATTCACGAACTTCTTCACGCTGCAGGTTTTTATCATGAACAGAATCGATCTGACAGAGATCAGTATCTAATTATCCATTGGTCGAACATAATGGAATCCCAGTTTTTCGACTACAATTCTATCATGATATACGGTGAATATGCATTCTCCACCAGCAGTGATGTTCATCGTGTGAAGAAATTATATTGT
>Araneae_Ncrue_5
TGGCCTGGAATCGTACCCTATGTAGAAGACATCGGAAGAGCCATGGACCACTTCAAGAGACACACCTGCGTTCGATTTTACATTAGACTGTGCTATTCATTCGTGGGTGTCTCTCTGGGATGTGGATGGGAAGGGACCATCATCCATGAGTTGGTGCACGCTATCGGATTCTATCACGAACAAAACAGATCTGATAGGGACGACTATCTCACCATATTTTGGGACAACATCGAAGAGGCGCAGTTCTTTGACTACGATTCCATCATGTTGTACGGATCTGTGACCTTCTCCAGCAAAGACGACATCAAGAGAATAAATATACTCTACTGC
>Araneae_Ncrue_6
TGGCCTGGAATCGTTCCATACGAACTGGATTTCTTAGGAGCCTATTATCTGTATCGAAAGGACACTTGTATTCGTTTTTATATTAGAATATGTTATTCTCACGTTGGTGTTTCCATTGGCTGCAACCTTATGGGTACAGTACTTCATGAGCTCGGGCATGCCATTGGCTTTTTCCATGAACAAAACAGATCAGATAGAGATGACTGGCTTACTATTTATTGGGAAAATATAGCTGAAGCCAATTTCTTCGATTATGATTCCATTATGTTGTATGGAGAGTATGCCTTCTCCAGTAAAGTGGACATTACCAGAATCAAAAAACTTTATTGC
>Araneae_Ncrue_7
TGGCCAGGGGTTGTTCCTTATGAAGTGGATTTGATGAAATCTATTCGTCACATTGAAGATAACTCTTGCATTCGTTTTTACATCAGGATGTGTTGGTCTTTCTGGGGTCTGTCTCTGGGATGTGGCTACTACGGAACCGTTGTCCATGAATTTCTCCATGCTTTGGGTTTCGAACACGAA---AACACAATAGATCAGATCGAGATGATTACCATTAACTGGGAGAACATCTGGTTCTATGCATTTTTTGATTACGACTCCATCATGTTGTACGGAGAAAAATCCTTCGCCTCCAACTCCGATATTGCAAGACTGAATGAGGCTTACAAA
>Araneae_Ncrue_8
TGGCCTGGAATCATACCTTACGAAATTAGTATAGAAAAAGCAATGAATTACATATCAAACAGAACTTGCATTCAATTCTACCTCACCATCTGTTATTCCCACTGGGGTCTGTCCTTAGGTTGTTTGGATCTCGGTACAATCATGCATGAACTGATGCATGCCATTGGATTTAAGCATGAACAGAATAGATCTGACAGAGATGATTATCTAACTATTTACTGGAACAATATTTATGAACATAATTTCTTTGATTATGACTCCCTCATGTTGTACAGCGAAACCAGCTTCTCCAGTGCAAGTGACATATATAGGATAAACACTTTATACTGC
>Araneae_Ncrue_9
TGGTCCGGTGTCATTTATTACAAGATGGACATTCTGAAAGCAATGAAGTACATTGAAGATCGCACCTGCATTGAATTCTACATCAAAGTCTGTTACTCTCATTGGGGAGTGTCTCTCGGATGTGAGGACCTAGGTACCATCATCCATGAGTTGATGCACGCCATTGGATTTGATCACGAACAGAACCGATCAGACAGAGACGATTACCTCACCATTTTTTATGAAAATATCTTCGTTGATCAATTCTTCGACTACGGTTCCATCATGTTGTACGGGGACACTGCCTTCTCTACCAAAAGTGATATGTACAGAGTCAATGTATTATATTGC
>Araneae_Ncrue_10
TGGTCGGGAATTATTCCTTACAAAATCGACATTGAAAATGCAATGAAATATATCATGGATCGAACTTGCTTGAAATTTTTCATTAGGATATGCTACTCGCATTGGGGTTTGTCCTTGGGATGCGAATCCTTCGGAACTATCATTCACGAACTGACACACGCCATAGGATTTGACCACGAGCAAAACAGATCTGACAGAGATGATTATCTCCTAATATTCTACCAAAACATCGCACTGGATCAATTCTTCGATTACGATTCCATCATGCTGTACGGTGAAAAAACATTCTCAAGCAAGAGTGATATTTACAGAATCAATGTGTTGTATTGC
>Araneae_Ncrue_11
TGGCCCGGACGCATTCCCTACACCATAGATATCAAAGAAGCCATGCAGCACTACGCAGACAAGACTTGCATCAGATTTCACGTTCGAATATGCTACTCCCACGTGGGCCTGTCCCTCGGTTGCTTCAAGTTCGGAATCATCGTCCACGAATTAGGACACGCTGTGGGATTCTACCACGAGCACTCGAGGTCGGACAGGGATGATTACCTAAACATTCACCACGAGAACATAATGGAAAGTCAGTTCTTCGACTACGACTCTATCATGCTGTACGGAGAGACGGTGTTCAGTAGCAAGGACGACATCACCCGCATCTCCAAGCTCTACTGC
>Araneae_Ncrue_12
TGG------------------------------------------------TACGGCAATAGGACGTGTATCCGATTCTACATCCGGATCTGCTATTCTAAGATAGGGGTCTCATTGGGATGCGGGTTCTTGGGCACCGTACTTCACGAGCTGGGACACACAGTGGGCTTCTTCCACGAGCACAGCAGATCTGACCGGGACGACTGGATCACCATATTTTGGGAAAACATCGCGAAATCACAATTCTTCGATTATGATTCTATCATGATGTACGGCTCTTACTCTTTCTCCAGTAGAAGCGACGTGGACAGGATTCGGATGTTGTACTGC
>Araneae_Ncrue_13
------------ATACTGTATGCTATCGATATTTTAACAGCTATGGAAGAGATCGAAAGCTATTCCCGAATTGAATTCTACCTATATATTTGTTAT------------ATTTCTGTCGATTGCCGAGATTTTGGAACTATTCTGCATGAATTAATGCATGCAATCGGATTTGAACATGAGCATAATAGGCCTGACAGACACAGATACCTAAAAATTCATTGGAAAAATATACATAGATCTCAGTTTATCGACTACAACTCCATAATGATGTATAACAGTTATGCCTTTTCATCTTATTCGGACATGCAAAAATTAAGCCTACTG------
>Araneae_Ncrue_14
TGGCCAGGAGTCGTGCCTTATGTTCAAGATCTGACTAATGCAATCTGGATGTATAAGAAAGATACTTGTATTCGTTTTTACATCAGAATATGCTATTCTCATGTAGGTCTATCTCTTGGTTGTGGCTACATGGGGACGGTTATTCACGAACTGGGACACGCAATAGGATTCTACCACGAACAGAACAGATCTGACAGAGACGATTGGTTGACGATATTCTGGGAAAACATCATGGCACCACAGTTCTTCGATTACGATTCTATCATGTTGTATGGTTCATATACATTTTCAAGCAAAAGCGACATACTGAGAATCAAGAAATTGTACTGT
>Araneae_Ncrue_15
TGGCCTGGAATTGTGCCTTATGTTCTAGATTTAACAAATGCAATGTGGATTTACAAAAGAGACACATGCATTCGTTTCTATATCAGAATATGTTATTCTCACGTGGGATTATCCCTTGGTTGCGGTTACATGGGAACGGTTATTCACGAATTGGCCCACGCCCTGGGATTCTTCCACGAACAGAACAGGTCTGACAGAGATGACTGGTTGACAATCTTTTGGGAAAATATCATGGCACCACAATTTTTTGATTATGATTCTATCATGTTGTATGGATCATATACTTTTTCTAGTCCCAGTGACATCATACGAATCAAGAAGCTGTACTGC
>Araneae_Ncrue_16
TGGCCTGGTATCGTGCCTTACGAAAAAGACCTGGAGAGAGCCATGGAACAGTACCACAAAACCACGTGCATCAAATTCTACATTCGAATTTGTTATTCTCATGTGGGAGTGTCCCTGGGATGTCATCCAGAAGGTACCATAGTTCACGAATTGGGACATGCCATTGGATTCTACCACGAGCAGAATAGATCAGACAGAGACAATCACATCATCATCTATTGGGAGAATATCATGGCTGATCAATTCTTCGATTACAACTCCATCATGCTGTACGGCACGTTCACCTTCTCCGCGGAGAGCGACATCAAGAGAATCAAAGTGCTCTACTGC
>Araneae_Ncrue_17
TGGACCGGAGAAGTGGCTTACGAAATAGATATCCTGGAGGCCATGAAAGACTACGAGGAAAAGACATGCGTCATCTTTTACATTAGAATATGCTATTCACACGTCGGTGTGTCTCTGGGATGCATATTCAAAGGAACCATCGTCCACGAGTTGGGACACGCTCTGGGTTTTTTCCACGAACAGAACAGATCTGACAGGGATGATTTCCTGATTATTTATTGGGACAATATTCTGGAAGATCAGTTCTTCGACTACAATTCAGTGATGTTGTATGGCAACACAGCCTTCTCCAGTGCCAGTGACGTCAAGAGAGTCCGCAAGATGTATTGT
>Araneae_Ncrue_18
TGGCCCGGAGTGGTGGCCTATGAAATAGATATCCTGGAGGCCATGAAAGATTACCAAGACAAGACATGTGTTGTTTTTTATATTAGAATATGCTATTCAAACGTCGGTGTGTCTCTGGGATGTATCTTCAAAGGTACCATCGTCCACGAGTTGGGACATGCCATTGGGTTCTTCCATGAACAGAACAGATCGGACAGAGACGACTATCTCGTTATCTATTGGGACAACATTCTGGAGAACCAGTTTTTCGACTACAATTCAGTGATGTTGTATGGCAACACAGCCTTCTCC---------------------------------------
>Araneae_Ncrue_19
TGGCCTGCTGTTGTACCATATGAAATTGACATTCTGGAAGCAATGAAGAATTATCACGACCACACCTGCGTGCGTTTTTACGTCAAGATATGCTATTCGCAAGTGGGCGTTTCTTTGGGATGCCTTTACGTGGGAACAGCCATCCACGAATTTGGACATGCTCTTGGATTCTACCACGAACAGAGTAGATCAGACAGAGATGATTATCTCATCATTTATTTAGAGCACGTTTCGGAATACAACTTCTTTGACTATGATTCTATCATGATATATGGTAATGATGCATTCTCTACCAAGTCAGACATTGAACGAGTTAACAAGATGTACTGT
>Araneae_Ncrue_20
TGGCCAGCAAAAGTATCTTACGTCATTGACATTCATGAAGCGATTGCCGATTACCATAATCACACGTGCATTCGATTCTACGTAAAGATTTGCAATTCTCACGTCGGAATGTCTCTAGGATGCCATGAAGTGGGTACTATAGTGCATGAACTGGGTCACGTCCTAGGTTTTTACCACGAGCACAGCAGATCAGATAGAGACGATTACATCATCATCCATTTAGAAAATGTAATGGAATCTAATTTTTTTGACTATGACTCCATAATGATATATGGGAACAAAGCATTCTCGACCGAATCTGATATAAGGAGAGTCCGGATGATGTACTGT
>Araneae_Ncrue_21
TGGCCTGGAGTAATTCCCTACAAAATCGACATTGCTAAAGCAATGAAACACATCATGGACCAAACTTGCATCAAATTTTACATTAAAATATGTTACTCGTATTGGGGCGTGTCTCTGGGATGCGAACCAATAGGAACCATTATCCACGAACTAACCCATGCCATTGGATTCGATCATGAGCAGAATAGGTCGGATCGAGATGAATATCTCATCATATACTGGCAAAATATTGCACTTGACCAATTCTTCGACTACAATTCGATTATGCTGTACGGAGAGAAAACCTTCTCCAGTGAAAGCGATGTTTATCGAATAAATTATTTGTACTGT
>Araneae_Ncrue_22
TGGCCAGGACGGGTGCCTTACCAAATCGATATCAAAAAAGCCATGGATGAGTATGAACAAAAAACATGTATTCGCTTTTTTCTTCTCATTTGCTACTCAAAAGTAGGCTTATCTTTTGGTTGCTTTCAATTACCAACTCTGATACATGAACTCGGACATGCAATTGGTTTTTACCATGAGCATACACGGTCAGACAGGGACGATTACATCACCATCCACTGGAGTGCAATAGCAAAAGATCAGTTCTTTGATTACAATTCAATAATGTTGTATGGGGAAAGAACTTTCTCTAGTGACAGTGATGTTAAAAGAATCAAGAAATTATATTGT
>Araneae_Ncrue_23
TGGCCTGCTAAAGTCCCATATGTCATTGATATAACGCAAGCCTTTAATAATTATCATTCAACAACTTGTGTTCGATTTTACATCAAACTCTGTTATTCTCATGTTGGAGTATCTCTAGGTTGTCATTTTAAAGGTACTGTAGTTCACGAACTAGGACATGCATTGGGATTTTACCATGAACAGAACAGATCAGATAGAGATGACTACTTGGAAATATTCATGAATAATGTTTTGGAATCAAATTTTTTCGATTATGATTCCATAATGATATATGGAAATAATGCCTTCTCCACTGCATCTGATATTAAAAGAGTCAATACGATGTACTGC
>Araneae_Ncrue_24
TGGCTGGGCGAAATTCCTTATATCATGGATATTGAAGAAGCCTTTGAGCAGTATCATCAAAATACCTGCGTTAGATTCTACGTGCGCATGTGTTTTTCGTCCGTCGGTCTGTCTCTAGGCTGTGAATACATGGGAACCATTATTCATGAACTTGGACACGCGATTGGATTGATACATGAGCATCAAAGATCTGACAGAAATGAATACATTAATGTGTATGAAAATAATATCCGAGAACATAATTTTTACGATTATACTTCCATCATGCATTATGGTAACTACGCCTTTTCTAGCGAACGGGACATTGAAAAAGTGAACAAGATGTATTGT
>Araneae_Ncrue_25
TGGCCTGCAGAAATCCCTTACATCATCGATTTGAAAGCAGGCATAGAACATATCTCATCCAACACTTGCATCAAATTTTACATAAAAGTTTGCTACGCTCATTGGGGCGTGTCCCTGGGATGCCACGATCTGGGTACAGTGACGCACGAACTCCTCCATGCGGTCGGATTCGAACACGAACACAACAGGTCAGATAGAGACGACTACATCACCATCAACTGGGAAAACATATTCCAAGATTCTTTTTTTGATTTCGATTCTGTGATGCTGTACGGCAGCCACGCCTTCAGCTCTGCAGATGACATCAAGAGAGTGAAGATACTTTACTGC
>Araneae_Ncrue_26
TGGCCTGGCCAAGTTGCTTATGTGATTGATATTGAAGAAGCTATGAATCATTATCATGCTCATACGTGCGTGAAATTTTACATCAAAATCTGTTACTGCGCTATTGGACTTTCCTTGGGGTGTTACTTCAAAGGAACGGTCATTCACGAATTGGGGCATGCTTTAGGAATCTATCATGAACAAAACAGATCAGATAGAGATAAATACCTCAATATCTATCTAAAGAACGTTATGCAAGGAAATTTCTTTGATTATGAATCTATTATGATTTATGGAAATTATGCCTTTTCAACAAAATCGGATATTGAAAGAGTCAATAAAATGTACTGC
>Araneae_Ncrue_27
TGGATCGGCATTGTTCCGTACAAGATTTCAACTTTTTCAGCCATGAGGGATTTCATGATGAAAACGTGCATTCGTTTCTTTATTTTCATCTGCAGAGCAACTGTGGGAATGTCCCTTAGTTGCCATAACAAAGGAATTATAATGCATGAGCTGATGCATGTCCTTGGATTTTATCACGAGCATAACAGGCCAGATAGAGATGAATACGTGAAGATTAACTGGGAAAATATCGCCTATCACAATTTTTATGATTACGATTCCATCATGCATTACAGATCAAACAGTTTCTCCAGTGAGGGTGATATTTTGAAGATTGTGAAACTTTATTGT
>Araneae_Ncrue_28
------CAACGCACGAGTACCTTATGTGATATGAACCAAGCTTTCCAGGCCTATGCCTCGTCCACTTGCGTGCGATTTTACATTTATATCTGTTACTCACACGTTGGTCTGTCTCTCGGATGTCTGTACATTGGAACAGTCATTCACGAGTTGGGTCCCGCTCTGGGTTTTATCACGAACACAGAACAGATCNNNCAGAGACGCCACCTTATCATTTACATCCAGAACGTTATCCAACTTCGC---TTTGACTACAATTCCGTCATG------------------------ACGGCAACAAAGTTC---------------------TGT
>Araneae_Ncrue_29
------------------------------------------------------------------------TCTTTCTTTATTAGATTGTGTTACTCTCACGTGGGTTTATCTCTGGGATGCGAATACGTGGGAACCATTGTTCACGAGATATGTCACGCTCTTGGTTTCTATCACGAACAAAACCGATCTGACAGGGATAATTATTTAATTATC------------------------------------------------------------------------------------------------------------------
>Araneae_Ncrue_30
TGGCCCGGAATCGTACCCTATGAAGAGGATTTGGAGCGAGCCATCAAGCACTACGCCACTCACACCTGTATTAAGTTCTACATCCGAATATGCTACTCTCACGTAGGGGTGTCCTTGGGTTGTGGTTGGGAGGCGACCATCATCCATGAGTTCGGACACGCCCTCGGTTTCTACCACGAGCAAAATAGGTCTGACAGAGACGACTACTTGACCATCTATTGGGAAAATATCAGAGAAGACCAGTTCTTCGATTACGACTCCATCATGTTGTATGGATCCATGAGCTTCTCCAGCCCCAGCGACATACAGAGAATCAAGAAACTCTACTGT
>Araneae_Ncrue_31
TGGCCGGGAGTTGTGCCTTATACGCTG---ATACGATCTGCAATGAATGAATTTGAAAAGCAGACTTGTATTAAATGGTATGTGGAAATATGTTATTCGGATCTTGGGTTATCTCTTGATTGCATGAAAAAAGGTGTCATAATGCATGAAATGATGCATGCATTGGGATTCTTGCATGAACAATCCAGATTTGATAGGGATGAATATGTTCAAGTTGTATGGGATAATATAATGGAATCAAACTTCTATGATTACCGTTCCATAATGCACTACAGAGCTTGGATGTATGCTACAGAGCTGGATATTCAGAAAATAAATAAATTTTATTGC
>Araneae_Ncrue_32
TGGCCGGGAATTGTATATTATACATTC---CTACGCTCTGCAATGGACGAGTTTGAAAAACAGACTTGCATTAAATGGTATGTGGAAATATGCTGGTCTGAACTCGGAATGTCACTTGATTGCATGAAAAAAGGTGTGATAATGCATGAAATGATGCACGCATTAGGATTCTTGCACGAACAATCAAGATTTGATAGGGATGATTACGTCAAAGTTGTATGGAACAATATAATGGAACCTAATTTCTATGATTACCGTTCCATCATGCACTACAGAGCTTTTATGTTTGCCTCTCAGCTGGATATTCAAAAAATAAACAAATTTTATTGT
>Araneae_Ncrue_33
TGGCCGCGAACTATTCCATACGACTTCAATATTCAAGAGAGTCTGAAAGAAATTGAAAAATGGACATGCGTTAGATTTTACATTTACATTTGCTGGTCCTACGTGGGGCTGTCGCTTCAATGCATAAGCAAAGGAACAATTATTCACGAATTTCTGCATGCACTGGGTCTTTGGCACGAGCATTCCAGGTCCGACAGAGATGATTTTATAGAGATTTTATGGGGAAATATGAAGCAAGCGAATTTCTATGATTATCAGTCAATAATGCACTACGATGCATATGCTTTTTCAACGGAGATCGATAAACGCAAGATAAATTCATTATATTGT
>Araneae_Ncrue_34
TGGCCAGCTGTAGTTCCTTACACAATCGATATCGAGAGGGCGATGAAGGACATGCAATCCATTAGCTGCATTCGATTCTTTGTTGAGATCTGTCGAGCAGTGGTGGGACTCATTCTTGGCTGCATCTGGGTAGCGAGGGTTCTCCACGAACTGCTGCATGTTTTAGGCTTCTTCCACGAGCATACTCGCCCGGACAGGGATGAATACGTTACCATATTCGACGATAATATATCCCGCAACAACTTCTATGATTTCAAATCAGTTTTGCATTATCACGACAGAGAATTCGCCTCCAAAATGGACATCTTAAAACTGAACAAGTTATACTGT
>Araneae_Ncrue_35
TGGAAAGGCATTGTGCCTTACAAGATGTCCATTTTGGATGCTATGGAAGAATTCAAAAAGAAAACTTGTATCCGTTTTTATATTTTTATTTGCAGCGCAACCGTGGGAGTGACATTGGGTTGCAACGTCAGAGGAATCGTCATTCACGAATTTATGCATATCTTGGGTTTCCTCCACGAGCACAGCAGACCTGATAGAGACAAATATGTGAAAATCAACTGGGAAAACATCTCAAGAAGGAACTTCTACGATTACAACTCCATAATGCACTACGGTTCCTTCAGTTTTGCAAGTCAATTTGATCTTGAAAAAGTTCATCATCTGTATTGC
>Araneae_Ncrue_36
------------------------------------------ATGGCTGAATTCAAAAATAAAACTTGTATAAAGTTTTACATACACATTTGTAGCTCCGTGATTGGAAAGGTTTTGGGTTGCTATGAGGAAGCGACGATATTGCACGAATTAATGCATGTCTTGGGATTCATTCACGAACAGAATAGGCCAGATAGGGACGAACATGTCCGGGTTGTATGGGACAATATCGCTGAAAGAAATTTCTATGATTATGAATCCCTGATGCATTATGATGCTTTTGCTTTTGCAAGTAAGGGGGATCTAGACAAGATCAATAAACTGTATTGC
>Araneae_Ncrue_37
TGGCGGGGAATCATCCCGTATGAAATAGATATAGAAAAAGCCATGGGAACTATCGAAAAATATTCTCGTATTCAATTTTTCTTGAGGTTCGGATAT------------ATCTCACTTGGCTACCAGGATTATGGAACAGTCCTCCATGAATTAATGCACGCTATTGGATTCCCACATGAACAGAGAAGACCAGATAGGGATAAGTATATTACAATTCATTGGAAGAATATCCAAGAATCACAATTTTTCGATTTCTATTCGATAATGTTGTATAATAGTTATGGATTTAGTTCTTACTTAGACAAGAAAAAGCTTAGAAGCTTA------
>Araneae_Ncrue_38
------------ATTCTCTATAAAATTGAGATCGAAAGTGCCATGGAAGAAATTGAAAGATATTCTCGAATTGAATTCTACCTCCAAATCTGCTAT------------ATTTCTCTCGGTTGCAGAAATTCTGGAACCATATTGCATGAATTAATGCACGCTATTGGTTTCGAGCATGAACACAATAGACCAGACAGGGACGAGTATGTCATAATTCATCGGGAAAATATTAACATGAATCAATTTATCGATTTTCAGTCAGTTATGATGTATGAGAGTTTTGCTTTCTCGTCCAGGATGGATAAAGAAAAATTA---------------
>Araneae_Ncrue_39
------------TTG---------------ATAGAAAGTGCTATGAAGGAAATTGAGAGATATTCCCGAATCCTGTTCTACTTGACCCTTTGTTAT------------ATTTCTCTCGGCTGCCTACACTTTGGAACTGTTCTACATGAATTAATGCATGCGATTGGATTTGAGCATGAGCAAAATAGACCTGACCGAAATTCTTATCTCATTATTCACTGGGAGAACATTCACAAGCCTCAGTTTATAGATTTTGAATCGATTATGATGTACGATAGCAAAGAATTATCGTCATTTTTGGACAAGCAGAAACTAAACTTGTTG------
>Araneae_Ncrue_40
------------ATTCCGTATGAAATTCATATAGAAAATGCCATGGAAGAGATTGAAAATTATTCTCGCTTCGAATTCTGTTTGAAAATTTGTTGG------------ATTTCTCTTGGCTACAGAAGTTTTGGAACCATCCTTCATGAATTAATGCATGCCATTGGGTTCGAGCATGAGCATAGAAGACCTGATAGAAACCGGTACCTTAAGATTCATTGGAACAATATTAAGAAGTCACAGTTTATCGATTACGAATCCATCATGATTTACGATAGTTATGCATTCACCTCTTACTGGGACAAAGAGAAACTAAGACTATTA------
>Araneae_Ncrue_41
------------------------------------------------------------------------------------------------------------------------------------------------------------------CTCGGTCTGTGGCATGAGCACAGCAGATCTGACAGAGACGACTATTTGGAAATCATCTGGAGCAACATTGCTGAACAAAACTTCTTCGATTACAATTCCATCATGTTGTACGGTGAATACGCTTTCACAAGCGAAAGTGATGTCCGAAGAATCAACAAATTGTATTGT
>Araneae_Ncrue_42
------------------------------------------------------------------------------------------TGTTATTCTCATGTTGGAGTATCTCTAGGCTGTCATTTTAAAGGTACTGTAGTTCACGAACTAGGACATGCATTGGGATTTTACCATGAACAAAACAGATCAGATAGAGATGATTATTTGGAAATATTCATGAATAATGTTTTGGAATCAAATTTTTTCGATTATGATTCCATAATGATATATGGAAATAATGCCTTCTCCACTGCATCCGATATTAAAAGAGTCAATACGATGTACTGT
>Araneae_Ncrue_43
------------------------------ATCCTGTCAGCCATGGAAGACTACCACACGAAAACCTGCGTCCGATTCTATATCAGAATTTGTTACTCCAATGTTGGTGTGTCTCTCGGCTGCATGTTCAAAGGAACCATCGTTCACGAGTTGGGTCACGCC---------TTCCACGAGCAGAACAGATCCGACAGAGACCAGTACCTCGTCATCTACTGGCAAAACATTATGGATACCCAGTTCTTCGACTACAATTCCATCATGCTGTACGGTAACACAGCCTTCTCGAGCAGGAGTGACATCATCAGGGTGAAGAAGATGTACTGC
>Araneae_Ncrue_44
TGGCCCGGAGTCGTACCGTACGAAGAAGATCTCGAACGTGCCATCGCCCACTACACCAAAAACACGTGCATCCGATTCTACATCCGATTGTGTTACTCCTATGTGGGTGTGTCTTTGGGATGTGGGTGGGAGGGAACCATCATCCACGAATTGGCACACGCTCTCGGATTCTACCACGAACAGAACAGATCAGACCGAGATGATTTTCTCATCATCTATTGGGATAACATTAAAGAGGACCAATTCTTCGACTACGACTCCATTATGTTGTATGGATCTACAAGTTTTTCGAGCCCCAGCGACATTCAGAGAATCAAGAAACTCTACTGC
>Araneae_Ncrue_45
TGGCCTGCAGAAATCCCTTACATCATCGATTTGAAAGCAGGCATAGAACATATCTCATCCAACACTTGCATCAAATTTTACATAAAAGTTTGCTACGCTCATTGGGGCGTGTCCCTGGGATGCCACGATCTGGGTACAGTGACGCACGAACTCCTCCATGCGGTCGGATTCGAACACGAACATAACAGGTCAGATAGAGACGACTACATCACCATCAACTGGGAAAACATAAACTAC---------------------------------------------------------------------------------------------
>Araneae_Ncrue_46
TGGTCCAAGAAAGTTCCCTACATCATCGATATCCAGGCATCCATGAACGACTACCACATCAACACTTGCATCCGATTCTACATCAAGCTCTGCTACTCCTACGTCGGTTTGTCTCTAGGATGTTTGTACAAGGGAACCATCGTTCACGAGTTGGGTCACGCCATTGGTTTCTTCCACGAGCAGAACAGATCCGACAGAGACCAGTACCTCGTCATCTACTGGCAAAACATT---------------------------------------------------------------------------------------------------
>Aranae_Smimo_1
TGGTCGGGCAGAATACCTTACGTCATCAGTATAAAGCAAGCCATGGAAAACATTGAGAACAATACATGCATACAGTTTTACATTAATATTTGTAGTGCGAAAGTAGGAGTAACACTCGGTTGCTATAAAATAGGCCGTGTCATTCACGAACTAACACATGCGATTGGATTTTACCATGAACAAAGCCGTTCTGATAGAGATGACTATATCAACATTCACTGGGAAAATATCCGAGAAAATAATTTCTATGATTACGGCTCCGTTATGCATTATGGACCCCTAAGTTTCAGC---------------------------------------
>Aranae_Smimo_2
------------------------------------------ATGAAGTTCCTTAAAAATAACACTTGCATTCAGTTTTACATTCGAATATGCAATTCGAAATTAGGGGTTTCTCTCGGCTGCTACAAATTGGGCACTGTCATACACGAGCTTGTGCATTCAATTGGATTTCATCACGAGCAAACCCGTTCTGACAGAGATCAATATATCACCATTCACTGGGAAAACATCCATGAGCACAATTTCTACGATTACAACTCTATTATGCACTACGGATCCATGAGCTTCAGC---------------GAAAAAATG---------------
>Aranae_Smimo_3
------------------------------ATGCAGAAAGCAATGAAGTTTCTGAAAAATAACACTTGCATTCAGTTTTACATTCGAATATGCCGTTCGAAATTAGGACTTTCTCTCGGCTGCTACAGTTTGGGCACTACCATACATGAGCTAATGCATTCGATTGGATTTCATCACGAACATAAACGTTCTGACAGAGATCAATATATCGCCATCCACTGGGAAAACATCCATGAGCGCAATTTCTACGATTACCACTCCATTATGCACTACGGATCCACGAGTTTCAGC---------------------------------------
>Aranae_Smimo_4
TGGCCTGCTCGTATCCCATACATCATTGATATCAAAGAAGCCATGGATCATTATGCTAATAAGACGTGCATTCGCTTCTATGTGAACATCTGTTATTCTCATGTTGGCTTATCCTTAAAATGTTATAAGTTTGGCATCATCGTCCATGAGTTGGGGCATGCAGTTGGATTCTATCACGAACATTCAAGATCTGATCGGGATGATTACATTAACATTCACTACGAGAATATATATGAATTCCAGTTCTTTGACTTCGATTCCATCATGATGTACGGAGATACGGTATTCAGCAGTGAAAGCGACGTTACCAGAATTTCTAAGCTATATTGT
>Aranae_Smimo_5
TGGCCAGGAGTAGTGCCGTACGTACACGAATGGCAGTCAGCGGTAGATACGTTTGCTAAGAACACTTGCGTTCGCTTCTACGTCAGGATCTGTTACTCTCATGTTGGCCTTTCTCTTGGATGTAATTACATGGGCACGGTCACACATGAGCTTACTCATGCACTCGGATTCTATCATGAACAGAACAGATCTGACCGAGATGATTACATTGATATTCACTGGGAAAACATAATGGAAGACCAGTTCTTCGATTATGACTCTATTATGCTGTATGGGTCTTATACCTTTTCTAGCAAGAGTGATTTCTTGAGGATAAATATGTTATATTGC
>Aranae_Smimo_6
TGGCCAGGACGCATTCCTTATACTATTGATATCAAAGAAGCCATGCAGCACTATGCAGACAAAACTTGCATCCGTTTTTACGTTCGTATATGCTATTCTCATGTGGGGTTGTCTCTTGGATGTTTCAAATTTGGCATCATCGTCCACGAGCTCGGTCATTCCGTTGGTTTCTACCACGAGCATTCTAGATCAGATAGAGATGATTATCTGAACATTCATTATGAAAATATAATGGAAAGTCAGTTTTTTGATTACGATTCAATTATGCTGTATGGAGAAACCGTTTTCAGCAGTGAAAGTGACATTATCAGAATTTCCAAACTGTATTGC
>Aranae_Smimo_7
TGGCCTGGAATTGTACCGTATGTAAAGGATCTGCAACAAGCTTTCGATGAGTACAAAAAGAAAACATGCATACAGTTTTATATTAGAATATGTTATTCTCACGCTGGAGTATCTTTAGGATGTGGATGGTATGGAACTGTTATTCATGAGCTCGGGCATGCGATTGGATTTTACCATGAGCAGAACAGATCGGATAGAGATGACTGGTTGATCATCTACTGGGAGAATGTGATGGAGGATCAATTCTTCGACTACGATTCTATCATGTTGTACGGCTCCTACACTTTTTCG---------------------------------------
>Aranae_Smimo_8
TGGCCTGGTGTTGTACCATATGTAGAAGATTTGCAAGGAGCTTTCGATCAGTACAAGAGAGACACATGTATTCGATTCTATATCAGGTTATGCTACTCTCATGTCGGTGTATCCTTAGGATGCGGATGGATGGGAACTATTGTACATGAGTTAGGACATGCCATTGGATTCTACCATGAACAAAATAGGTCAGACAGAGATGATTGGCTCATTATATATTGGGAAAATGTCATGGAAGACCAATTTTTTGATTACGATTCTATCATGTTATACGGTTCCTACACGTTTTCAAGC------------------------------------
>Aranae_Smimo_9
TGGCCAGGAATTGTACCGTACGTAGAAGATATGACAAATGCCAGATTTTTATACAAGAGAGACACTTGTATCCGCTTCTATATAAGAATATGTTATTCCCATGTTGGTCTTTCTCTTGGCTGTGGTTACATGGGAACAGTCATTCACGAACTCGCCCATGCCCTTGGATTCTATCACGAACAGAACAGATCTGACAGAGATGACTGGCTAATTATTTTCTGGGAAAATATCATGGCACCCCAGTTCTTTGATTATGATTCCATTATGTTGTACGGGTCTTACACCTTCTCCAGCAAGAGC------------------------------
>Aranae_Smimo_10
TGGCCCGGAATTGTACCTTACGTAAAAGATTTGGAAGGTGCTTTCGATGAATACAAAAAGAAAACTTGCATCAAATTCTATATTAGGATATGTTATTCTCATGTTGGAGTATCCCTAGGCTGTGGATATACACGAACAGTTCTTCATGAACTCGGGCATGCGGTTGGGTTCTATCACGAGCAAAACAGATCGGATCGAGATGATTGGCTGATTATCTTTTGGGAAAATGTGATGGAGAACCAGTTCTTCGACTATGATTCCGTTATGTTATACGGATCTTTCACTTTCTCT---------------------------------------
>Aranae_Smimo_11
TGGCCCAAGAGAATTCCATATATTATTGATATCTTGGCGGGAATGCAAGATTACGAAAGAAATACTTGTCTCAAATTTTACATAAAGATTTGTTACTCTTACGTCGGTGTTTCTCTCGGTTGCCAGTTTGTAGGTACTGTTGTCCATGAGCTGGGACATGCTATCGGTTTCTTCCATGAACAAAACAGATCTGATAGAGATGATTACCTCACCATCTACTGGGAAAACATCATGGAAACACAATTCTTCGATCATGATTCTATTATGTTGTACGGAAACTATGCCTTCTCCTCCAAGGAC------------------------------
>Aranae_Smimo_12
TGGCCTGGAATTGTGCCTTATGTAAGAGATATGCAAGGAGCATTCGATGAGTACAAGAAGAAAACATGCATTAGATTCTATATTAGGATATGCTATTCTCATGTCGGAGTATCTTTAGGATGTGGATGGACCGGAACAGTTCTTCACGAGCTCGGGCATGCAATTGGATTCTACCACGAACAGAACAGATCGGATAGAGATGACTGGTTGATTATTTACTGGGAAAATGTAATGGCGGATCAGTTTTTCGATTACGATTCAATCATGTTATATGGCTCCTACACTTTCTCTAGTCCAAGTGATGTGATAAGGATAAAGAAACTTTACTGT
>Aranae_Smimo_13
TGGCCAGCTGAGGTTCCCTATGTTATTGATATCACAGCAGCATTTAATAATTATCATTCCACAACTTGTGTTCGTTTCTACATCAGACTTTGTTACTCCCAAGTTGGTGTATCTTTAGGATGCATTTTTAAAGGCACAATTGTCCATGAGCTTGGACACGCTTTAGGGTTCTACCATGAGCAAAATAGATCAGACAGAGATGATTACCTCCAAATATTTATGAACAATGTTATGGAACATAACTTCTTCGATTACGATTCTATTATGATTTACGGCAATCACGCCTTTTCG---------------------------------------
>Aranae_Smimo_14
TGGCCTGCTGTAGTTCCTTACGTCATAGATATTCTAAAAGGAATGCAGGACTATCACGATCACACCTGTGTCCGTTTCTATATCAGAATCTGCTATTCTCATGTTGGAGTGTCTCTAGGCTGCATGTACACAGGGACTGTTGTACATGAATTGGGGCATGCATTGGGATTTTACCACGAGCAGAACAGATCAGACAGAGACGATTATATCAATGTCTATGTAGAAAATATCTTAGAGTACAATTTTTTTGATTACGGATCCATCATGATCTATGGAAATACAGCTTTCTCT---------------------------------------
>Aranae_Smimo_15
TGGCCTGCCAAAGTACCTTACGTCATTGATATCTTGAGAGGAATGAAAAACTACCACGATAGAACATGCGTCAAATTCTACATCAGGATCTGCTACTCTAACGTTGGAGTGTCTTTGGGTTGTCATTATGTAGGAACAGTAGTCCACGAATTAGCCCACGCTTTAGGATTTTACCATGAACAGAACAGATCAGACAGAGATCAGTTCCTTATAATATATTTGGAAAATGTCATGGAGTCAAATTTCTTCGATTACGACTCTGTGATGATCTACGGAAACAAAGCTTTCTCTACC------------------------------------
>Aranae_Smimo_16
TGGCCAGGAGTTATTCCGTATAAAATAGATATCCAGAGAGCAATGAAGCATATCATGGACAACACTTGCATAAAATTCTATATCAAAATCTGTTACTCATACTGGGGAGTATCATTAGGATGCGAGCCGTTAGGTACCATCATCCACGAACTGACCCACGCAATTGGCTTCGATCACGAACAGAACAGGTCAGACAGAGATGATTACCTCATTATCTACTGGCAGAACATTGCCTTGGATCAGTTTTTTGACTATGATTCCATTATGCTGTATGGAGAAAAGACCTTCTCCAGCAAGAGCGACATTTACAGAATCAACGTTCTGTATTGC
>Aranae_Smimo_17
TGGCCTAAGGAGGTTCCTTATGTTATTGATATCCGGGATGCAATGAAAAATTACCACGATAATACGTGCATCAAATTTTACATCAAACTTTGTTATTCTTACGTTGGTGTGTCTCTCGGGTGCCATTATAAGGGGACCATTGTACATGAGCTGGGACATGCCATCGGCTTCTTTCATGAACAAAACAGATCTGATAGAGATACGTACCTCACCATCTACTGGGAAAACATCATGGAAACGCAGTTCTTTGATCATGACTCTATTATGTTGTATGGAAACTATGCTTTCTCTTCCAAG---------------------------------
>Aranae_Smimo_18
TGGCCGGGAGTTGTACCTTACTCTATTGACACCCGTGGAGCTTTCTCTTATTACATGAGAAGTACCTGCATTCGATTTTACATTAGAATTTGTTATTCTCACGTGGGAGTTTCTATTGGTTGCAATTGGCTAGGCACCATTATTCATGAGCTTGGACATGCTTTAGGATTCTACCATGAGCAAAATAGATCTGACAGAGATGAATATTTAATTATCTATTGGGAGAACATTTTAGAAGATCAATTTTTTGATTACGACTCTATTATGCTGTATGGAGAATACACTTTCTCC---------------------------------------
>Aranae_Smimo_19
TGGACTAAGAAAGTTCCTTACGTCATTGATATCTTACAAGCTATGGACAACTACCACAAAAAAACATGCGTGAAATTTTACATTAGGATTTGCTATTCAAATGTTGGTGTTTCGCTGGGCTGCATGTTCAAGGGCACTATTGTACACGAACTTGGTCATGCTCTCGGCTTCTTCCATGAACAGAACAGGTCCGACAGAGACGAATACCTCACCATATACTGGGAAAATATTATGGATACCCAGTTCTTTGACTACAATTCCATCATGTTGTATGGTAACACAGCTTTCTCT---------------------------------------
>Aranae_Smimo_20
TGGATCGGAATAGTACCCTATGAAATAGATATCTTAGATGCAATGCAGCATTACCACGAAAAGACCTGCGTGAAGTTCTACATTAGAATATGCTATTCTAACGTCGGAGTATCATTAGGTTGCATTTACAAGGGAACAATTGTTCACGAGCTGGGTCACGCCTTAGGATTTTACCACGAGCAAAACCGATCGGACAGAGATGATTACCTTATCATATATTGGGATAACATTTTAGAAAACCAGTTTTTTGACTACAATTCCGTAATGTTATACGGAAACACTGCTTTTTCTAGTGCTAGTGATGTCAAACGTGTCAGGAAAATGTACTGC
>Aranae_Smimo_21
TGGCCCAAGCGCGTTCCGTACATTATTGATATCCTGCAGGCTATGAATGATTATCATATAAATACTTGCGTCAAATTTTACATCAAACTTTGTTACTCTTATGTTGGAGTATCCCTTGGGTGTTTACGAAAAGGCACCATTGTACACGAACTAGGACATACTGTCGGTTTCTTCCACGAACAAAACAGATCTGATAGGGATGACTATCTCATTATTTATTGGCAGAATATTATGGAAACCCAATTCTTTGATCACACGTCTATCATGTTATATGGAAATTATGCTTTCTCCACCAAAAGCGACATTCAACGTGTAAATGAAATGTACTGT
>Aranae_Smimo_22
TGGCCAGGAGTCGTTTATTACGAAATTGACATTAAAGAAGCTATGGATGAATTTGAATCAAAGACATGCATCAGATTCTATATTAAACTCTGCTGGTCTTCTGTTGGTATTTCTTTGGGTTGCCATGACAAAGTATCTGCTGTACATGAACTGGGACATGCGATCGGGTTGTGGCACGAACACAGTAGGTCAGACAGGGATGACTACTTGGAAATTCTGTGGGACAACATCTCTGAGCATAACTTTTTTGATTACAAATCTATAATGTTATATGGGGAGTATGCTTTTGCAAGTGATAGTGATGTCAGAAGGATCAACAAGCTTTATTGC
>Aranae_Smimo_23
TGGCCTGGAATCGTGCCTTATGTAACAGATATGCAAGATGCACTCGATGATTACAAGAAGAAAACCTGCATCAGATTTTATATAAGGATATGCTATTCTCATGTCGGAGTATCTTTAGGATGTGGATGGATGGGAACAGTTGTCCACGAACTCGGGCATGCAATTGGATTCTACCACGAACAGAACAGATCGGATCGAGATGACTGGTTGATTATCTACTGGGAAAATGTGATGGAGGATCAGTTTTTCGACTATGATTCAATTATGTTATATGGATCCTCCACTTACTCT---------------------------------------
>Aranae_Smimo_24
TGGCCCGGAGTGGTCCCTTATGAAGTGGATTTAATGAAATCCATGCGCCATATTGAAGAAAGAAGTTGCATTCGATTCTACCTCAGAATATGTTGGTCATTCTGGGGCGTATCACTGGGCTGTGAATTTCTGGGAACAGTGGTTCACGAGCTCCTTCATGCTTTGGGTTTTATTCACGAACAAAACAGGTCTGACAGGGACAATTATCTGATCATCAACTGGCACAATATCTGGCATTACGCCTTCTTCGACTACGACTCCGTTATGTTGTACGGTGAGACTGCCTTCAGCTCCGCCTCGGATGAGAAAAGGCTTAAAATTCTGTACTGT
>Aranae_Smimo_25
TGGCCAGCGAGTGTTCCTTACGTAATAGATTTGATGAGAGCCATGCGCCACATCGAAGAACGATCTTGCATCCGATTTTATATCAGAATATGCTGGTCGTTCTGGGGAGTGTCTTTAGGTTGCCATTCTCTTGGAACAACTGTACACGAATTTCTTCATGCCATTGGATTTCAACACGAGCACAGCAGATCTGACAGAGATGAATATTTAACCATCAATTGGCAGAACATTTGGTATTATGCCTTCTTTGATTACAATTCAATTATGCTGTATGGTGAGACGGCTTTTTCCTCCGAATCAGATGCTCAAAGGATTAGACTTCTGTACTGT
>Aranae_Smimo_26
TGGCCAGGAGTAGTGCCCTACGAGTTGCATATAGCGGAAGCCATGCAACACATTCAAGAAAGATCTTGTATACGGTTTTACGTCAAGATATGTTGGTCTTTCTGGGGTTTATCCTTGGGTTGCGAGTATCTTGCAACGATAATTCACGAGCTCATGCATGCCATAGGATTTGAACATGAACATAATCGTTCGGATAGAGATGATTACCTTTATATCAATTGGTATAACATTAAACATCATAATTTCTTTGACTTTGACTCTATAATGCTCTATGGGTCTTCGGCTTTTAGCTCC------------------------------------
>Aranae_Smimo_27
TGGCCAGCGAATGTCCCTTATGTAATAGACTTGATGAGTGCCATGCGTCACATCGAAGAAAGATCTTGTATCCGATTTTATATCAGAATATGCTGGTCGTTCTGGGGAGTGTCTTTAGGTTGCCATTATTTTGGAACAATCGTGCACGAACTTCTTCATGCCATTGGATTTGAACACGAGCACAACAGATCTGACAGAGATGATTATTTAACCATCAATTGGCACAATATTTGGTATTATGCCTTCTTCGATTACAACTCTATCATGCTGTATGGCGAGACGGCTTTTTCCTCCGAATCAGATGCTCAAAGGATTAGACTTCTGTACTGT
>Aranae_Smimo_28
TGGCCCGGTCGAGTTCCATACCAGATTGACATAAAGAAAGCTATGGCAGAATATGAGTCAAAAACCTGCATCCGTTTTTTTGTCCTTATTTGCTACTCCAAGGTCGGTCTTTCTTTTGGCTGCTTTCAACATCCTACCCTTGTGCATGAATTGGGACACACCATTGGCTTCTTTCATGAACACACTCGCTCCGACAGAGACGATTACTTAAATATTCACTGGAGTGCAATCGCTAAAGATCAGTTCTTTGACTATGACTCTATAATGCTCTATGGAGAAAGAACTTTCTCAAGTGACAGTGATATAAAAAGAATTAAAAAGCTTTACTGC
>Aranae_Smimo_29
TGGCCTGGAGAAATTCCATATATTGTAAAGTTAAAAGCTGGAATGGATCATATATCATCTAAAACTTGCATTACGTTTTATGTAGAGGTCTGTTATTCGCACTGGGGCATATCTCTAGGATGCTCTGACATAGGAACTGTGGTCCATGAACTTCTCCATGCAGTCGGTTTCGAACACGAGCATAATAGATCAGACAGAGATGATTATCTCCAAATCAATTGGCAAAACATATACGAAGATTCTTTCTTTGATTTCGACTCCGTCATGCTATATGGCAGCTATGCATTCAGTTCTCCAGATGACATTAAGAGAGTGAAACTTCTCTACTGC
>Aranae_Smimo_30
TGGCCAGGAAGAATACCTTATGTCATTGCTATAAAAAAGGCTATGAAGTATATTGAAGTTAGAACATGCATCCGGTTTTATGTTTACATGTGCTCTTCATTTCAAGGATTATCTCTCGGCTGTTACAAAATGGGGAAAATTCTACACGAACTGGTCCACGCCATTGGATTTTCTCATGAACAATCCCGCTTCGATCGGGACGAATATATAACCATTCATTGGGAAAACATAAAA---------------------------------------------TTAACATTT------------------------------------------
>Aranae_Smimo_31
TGGCCAGGAGTCGTACCATATGTGGAAGATATGACGAATGCCAGATGGTTATACAAGAGGGATACTTGCATCCGTTTCTACATTAGAATATGCTATTCTCATGTTGGTGTTTCTCTTGGTTGTGGTTATATGGGAACAGTCATCCATGAACTGGCTCACGCACTTGGATTTTACCACGAACAGAACAGATCTGATAGAGACGAATGGCTAACCATATTCTGGGAGAATATC---------------------------------------------------------------------------------------------------
>Aranae_Smimo_32
TGGCCTGGAAAAGTTCCTTACGAAATTGATATTCAAAAGGCGATAAACCACTACCATGCCACCACATGTGTTCGCTTCTACGTCAGATTTTGCTACTCTCGTATGGGACTGTCTTTGGGTTGCCATAGTGTAGGAGTGATCATCCACGAAATGGGTCACGCTTTAGGATTTTACCATGAACAGAACAGATCAGATAGAGATGAATACCTCATAGTATATCTCTATAACGTCATGCATTTTAATTTTTTCGACTATGATTCTATTATGATCTACGGAAACACAGCTTTCTCTACAAAGTCCGACATTGAGCGTGTCAAGATGATGTATTGT
>Aranae_Smimo_33
TGGCCAGGTACAGTCGTTTACCTAGTCGACATAATGTTGGCAATGCGACACATAGAAGAGAAAACTTGTATAAAATTTTATGTTAAAATATGCTGGTCTCAATGGGGAATATCCTTAGGATGCTCACCATTCGGAACGGTCGTTCACGAGCTTCTTCACACAATAGGATTTGAGCACGAACACAACAGGTCTGACAGAGATGATTACCTGACTATTAACTGGCACAACATTTGGTATTACGCATTCTTCGACTACGATTCCATCATGTTGTATGGAGAGACAGCCTTCAGCTCTGACTCAGATGTGAAGAGACTTAATATGCTGTACTGC
>Aranae_Smimo_34
TGGCCAGCTGTGGTTCCGTACGTTATTAGTATAGAAAGTGCCATGAGGGATATACATTCGGTCAGTTGTATAAGATTCTACGTAGAAGTCTGTCGGGCTGTTGTCGGACTAACACTTGGATGCGTTTGGGTAGCTAGAGTTCTCCATGAACTTTTCCACGTCCTTGGCTTTTTTCATGAACACACACGGCCGGACAGAGATGATTACGTAATCATACATGAGAAGAATATTTCTATGAGCAACTTCTATGATTATTCATCTGTACTGCATTATCATGACTCAGAATTCGCTTCCGAAATGGATATTAAGAAGCTCAACAAGCTGTACTGT
>Aranae_Smimo_35
TGGCCGGGAGAAATCCCATACCTAGTGGATCTGATGTTGGCAATGCGTCATATCGAAGAAAGATCTTGCATACGATTTTATATTAAAATATGCTGGTCGTATTGGGGCATATCTTTGGGATGTGAACCATTCGGAACGGTCGTACACGAGTTGCTACATGCCATTGGATTCGAGCATGAACACAATAGATCTGACAGAGACGACTACTTGAACATCAACTGGCAAAACATTTGGTACTACGCCTTCTTCGACTACGATTCCATTATGCTCTATGGCGAGAAATCGTTCAGCTCGGCTTCAGATGAAAAGAGGCTTAAAATGTTGTACTGC
>Aranae_Smimo_36
TGGCCGGGTAGAGTGCCTTATGAGCTCAATATTCTCGAAGGATTGAAGGAAATTGAAAAGTATACTTGCGTCAAATTTTACATTTTTGTTTGTTGGTCCTACATAGGCTTATCCTTGGATTGCATCAACAAGGGGACTGTCATACATGAATTCATGCATGCTCTAGGTTTCTGGCACGAACATTCGCGCTCAGATAGAGATGACTACATTGAAATTCTTTGGAATAACCTAAAACAAGTCAATTTTTACGACTATCAATCTGTTATGCACTATAATGCCTATACGTTTTCC---------------------------------------
>Aranae_Smimo_37
---------------------------------ATGGGAGCCATGCGTCACATCGAAGAACGATCTTGCATCCGATTTTACATCAGAATATGCTGGTCGTTCTGGGGAGTGTCTTTAGGTTGCCATTATTTTGGAACAATCGTGCATGAACTTCTTCATGCCATTGGATTTCAACACGAGCACAACAGATCTGATAGAGATGATTATGTCACCATCAACTGGCAGAACATTTGGTATTATGCCTTCTTCGATTACAATTCTATCATGCTGTATGGCGAGACGGCTTTTTCCTCCGAATCAGATGCTCAAAGGATTAGAATTCTGTACTGT
>Aranae_Smimo_38
TGGCCGGGGGTGGTATATTACACCTTG---ATACGTTCAGCGATTGAAGAATTCGAGAAACAAACTTGCATCAAATGGTATGTGGAAATCTGTTTTTCGGAACTCGGAATGTCGTTAAGCTGCATGAAGAAAGGCGTAATTATGCACGAAATGATGCATGCATTGGGTTTCTTACACGAACAATCGCGTCCTGACAGAGACGACTACATTCAAGTTCTCTGGGAAAATATAATGGAACCTAATTTTTACGACTATCGTTCCATCATGCATTACACGGCTCATATGTTCGCTACAGACTTAGATCTTCAGAAAATAAACAAGTTTTATTGC
>Aranae_Smimo_39
------------------------------------------------------------------------------------------------------------TTGTCTCTCGGATGCGATTATAAAGGAACTATAGTGCATGAGTTGGGACATGCTATCGGTTTCTTTCACGAGCAAAATAGATCTGACAGAGATGACTACCTTATTATCTTTTGGGAGAATATCATGGAAACACAATTCTTCGATCATGACTCCATTATGTTATATGGGAACTATGCTTTTTCGACCAGAAGC------------------------------
>Aranae_Smimo_40
---------------------------------------------------------------------------------------------------------------------------------ATGGGGACAGTTATTCACGAACTTGGACATGCTTTAGGATTTTACCATGAGCAAAATAGGTCGGACAGAGACGAATACTTAATAATCTACTGGGAAAACATCTTAGAAGACCAATTTTTTGATTACGATTCCATTATGCTGTATGGGGAATATACTTTTTCC---------------------------------------
>Aranae_Smimo_41
TGGTCTAGACAAATTCCTTTTGCTATATCAATTAACGAAGCGATCAACGTGTGGAACAGTCAAGTCTGCCTAAAGTTTTATGTTTTCTTTTGCTATTCTAATCTGGGCATTTCTTTGGGATGCTTCAGACAAGGCACTATTTTACATGAAATGATACATGCAAGTGGAACTACTCATGAGCAGAATCGTTCCGATCGTGATGAATATATCAAGGTTCTGTTTGAAAATATATGGCGATCACAGTACTATGATTATTACTCCGTGATGCATTACCCAATGCAAGCACCGGGAACTCAAATTGATTTG------------------------
>Aranae_Smimo_42
TGGCCTAACAAAGTTCCCTATGCAATATCTATAATGCAGGCTATTGAGGTGTGGAATAATGAAGTTTGTGTAACATTTTATGTTTTCTTCTGCTATTCCAACCTAGGCATTTCTATCGGATGTCTCAGTCAGTCAACTATCTTGCACGAGATGGATCACGCTATAGGGTTTGCTCATGAACAAAATCGCTCTGATCGTGATAAATATATTAGAGTGATATATGAAAATATATGGCATTCACAATATTATGATTACAACTCAGTGATGCATTATCCTGTTGGTGCACCAGGAACTGGAATGGACATACAGAAAATACATGAGCTCTATTGT
>Aranae_Smimo_43
------------------------------------------------------------------------------------------------------------------------------------------------------------------------------------------------------------------------------------------------------TATGATTATGATTCCATTATGCATTACGGTGAATTATCTTTTAGCAGCAGGGAGGACATCAACAGAATTCAGAAGCTTTATTGT
>Aranae_Smimo_44
TGGCCCAAACGCATTCCTTACGTTATTGACATTCTGAGTGCAATGAAAAATTATGAGGACAACACTTGTCTCAGATTT------------------------------------------------------------------------------------------------------------------------------------------------------------------------------------------------------------------------------------------------------------
>Aranae_Smimo_45
---------------------------------------------------------------------------------------------------------------------------------------------------------------------------------------------------------------------------------------ATGGCACCTCAGTTCTTTGATTATGATTCCATTATGTTGTACGGGTCTTATACCTTTTCAAGCAAGAGCGATATCATCAGAATTAAGAAGCTGTACTGC
>Araneae_Ageni_1
TGGCCAGGAACAGTGTATTATGATATTAGTCTTCTGGATGCCATGGATGAATTTCACAATAAAACTTGTTTGAAGTTTTATATTTACATATGTTGGTCTTCTGTGGGTCTCTCCTTAGGTTGCCACGACAGGGTATCCGCAATCCATGAGTTATGTCATGCCATCGGCTTGTGGCATGAACACAGCAGATCAGACAGGGATGAATATCTGGAGATATTATGGGACAACATC---------------------------------------------------------------------------------------------------
>Araneae_Ageni_2
TGGCCAGGAACAGTGTATTATGATATTAGTCTTCTGGATGCCATGGATGAATTTCACAATAAAACTTGTTTGAAGTTTTATATTTACATATGTTGGTCTTCTGTGGGTCTCTCCTTAGGTTGCCACGACAGGGTATCCGCAATCCATGAGTTATGTCATGCCATCGGCTTGTGGCATGAACACAGCAGATCAGACAGGGATGAATATCTGGAGATATTATGGGACAACATCTCTGAACACAATTTCTTTGACTACAAGTCTATAATGCTTTACGGAGAATATGCCTTTTCAAGTGACAGTGATGTAAGAAGAATCAACAGACTGTATTGC
>Araneae_Ageni_3
TGGCCAGGTGTTGTTCCATACGTCGTGGACCTAAGAGCTGGTATGGATCACATCTCTCAGAGAACATGCATCAAATTCTACGTAAAAATGTGTTATGCACACTGGGGCCTGTCTTTGGGATGCGAGTCACTGGGAATAGTCGTCCACGAAATTCTTCATGCGATAGGCTTCGAACACGAGCACAACAGGTCGGATCGTGACGAGTATTTGACAATAAACTGGAATAACATCTGGCACTATGCCTTTTTTGATTTTGAGTCCATCATGCTTTACGGGCAGAAGTCTTTCGCGAGC---AGAAGTCTTTCGCGCTTAGTGGTAGTG------
>Araneae_Ageni_4
TGGCCAGGAATCGTCCCCTACGTGGTAGATCTTTTGGGTGCCTTCTACTTGTACAGAAAGGATACCTGCATAAGATTTTATATCAGAATATGTTATTCTCATGTTGGCGTTTCGTTGGGGTGCAATTGGATGGGAACAGTGGTTCATGAGTTGGCCCATGCTTTAGGTTTCTACCACGAGCAGAAC------------------------------------------------------------------------------------------------------------------------------------------------
>Araneae_Ageni_5
TGGCCTGCACAAGTGCCTTACGTTATAGATATAGAACAGGCTATGTATCACTAC------------------------------------------------------------------------------------------------------------------------------------------------------------------------------------------------------------------------------------------------------------------------------------
>Araneae_Ageni_6
---------------------------------------------------------------------------------------------------------------------------------------------------------------------------------------------------------------CTGATAATCTATTGGCAAAACATCATGGAAAGCCAGTTCTTTGATTACAACTCCATCATGTGTTACGGAAATACAGCCTTCTCC---------------------------------------
>Araneae_Ageni_7
---------------------------------------------------------------------------------------------------------------------------------------------------------------------------------------------------------------CTGATAATCTATTGGCAAAACATCATGGAAAGCCAGTTCTTTGATTACAACTCCATCATGTTGTATGGAAATACAGCCTTCTCC---------------------------------------
>Araneae_Ageni_8
TGGCCAGGACGTATACCATATTTCATTGACATTCTCAATGCCATGAAAGTGTACGAGGCACTCACATGCATTAGATTCTATATTCTGATATGTTATTCGAACGTAGGAATGTCTCTAGGATGCTTTCAATTACCAACGATTATTCATGAACTGGGACACACAATAGGATTTTACCACGAGCACACGAGATCCGACCGGGACGATTACATCACTATCCACTGGTCAAATATTGCTAAAGATCAGTTTTTTGACTATGACTCCATCATGTTGTATGGAGAAAGAACTTTTTCC---------------------------------------
>Araneae_Ageni_9
TGGCCAGGAAAAATTCCTTATGTTATAAGTATCAAAGCAGCTATGAAACATTATGAAGAAAAAACTTGCATAAGATTCTATGTCAATATTTGTTTTTCACATGTCGGTTTGTCTTTGGGATGCTACGGCTTTGGAACTATCGTTCATGAATTAGGTCATGCTGTTGGGTTCTTTCATGAGCATTCCAGATCAGATCGAGATGACTATATTGATATCCACTGGGACAATATTAAAGAATCTGAATTCTTCGACTACAACTCTGTTATGCTTTACGGTGAAACCGTTTTTTCCAGCGACAGTGATATTTTTAGGATAAAAAGAATGTATTGT
>Araneae_Ageni_10
TGGCCTGGAATCATTCCATACAGAATAGACATCAAAGAAGCCATGAAACATATTGAAGACAGGACATGTATCAAGTTCTACATCAAGATATGCTATTCGTACTGGGGTGTGTCACTC---------------------------------------------------------------------------------------------------------------------------------------------------------------------------------------------------------------------
>Araneae_Ageni_11
---------------------------------------------------------------------------------------------------------------------------------------------------------------------------------------------TCCGACAGAGACAACTATCTGATAATCTATTGGCAAAACATCATGGACACACAATTCTTTGATTACAACTCCATCATGTGTTACGGAAATAAAGCCTTCTCC---------------------------------------
>Araneae_Ageni_12
TGGCCTGGTGTAGTTCCCTATGAACTCGACCTACACGGTGCATTTTATTTCTTCAAGAAAGACACCTGCATTACGTTTTACATCAGGATTTGTTATTCCCACGTTGGCGTATCCTTAGGATGCCACTGGATGGGAACAGTGCTCCACGAATTAGCACATGCTCTGGGGTTCTACCACGAGCAGAACCGATCAGATAGAGATGATTATCTTACCATTTACTGGGAAAATATAATGGATGATCAGTTTTTTGACTATGATTCCCTTATGTTATACGGATCATACACCTTCTCCAGTCGAAGTGACTTAGAGAGAATAAAT------------
>Araneae_Ageni_13
---------------------------------------------------------------------------------------------------------------------------------------------------------------------------------------------------------------------ATTTACTGGGATAATATTATGGAAGATCAGTTCTTCGACTACAATTCTATCATGCTTTACGGAGAAACTGTGTTTTCGAGCAACAGCGATATTTTTAGAATAAGCAGAATGTACTGC
>Araneae_Ageni_14
TGGCCTGGAATACTGTACTACAAACTAGATATGGAGGGAGCCACCAATATATATAAAAAACATACCTGCATAAAATTTTACGTCAGAGTATGCTATTCCCATGTTGGATTGTCATTGGGATGTGACTGGATGGGAACAGTAGTCCATGAATTGGGTCATGCTTTGGGTTTCTATCACGAGCAGAACAGATCTGACAGGGATGATTATCTCATCATTTACTGGGATAATATCATGGATGACCAATTTTTCGATTACGAGTCAATTATGTTGTACGGAGAATATTCTTTCTCGAGTCCTAGTGACATAGAACGAGTTAATAAACTCTATTGT
>Araneae_Ageni_15
TGGCCTGGTATAATTCCTTATGAAGTGGACCTGCGCAGTGCTTTTTATATGTATCAGAAGGATACCTGCATCAAGTTCTTCATCAGGATTTGTTATTCCCATGTTGGCGTATCTTTAGGATGCGACTGGATGGGAACAGTGATCCACGAGCTGGGGCATGCTCTGGGATTCTACCATGAACAGAATCGATCAGACAGAGATGACTATCTTACCTTATATTGGGAAAATATAATGGCTGATCAATTCTTTGACTATGATTCCATTATGCTGTACGGATCACACACCTTTTCCAGTCGCAGTGATATAAATAGAGTAAATAAACTTTATTGC
>Araneae_Ageni_16
TGGTCTAAGGAAGTGCCTTACGTTCTGGATATAGAACAGTCTATGGATAACTACCACCAGACTACCTGCGTAAGGTTTTACATCCGCATATGTTACTCAAATGTAGGCGTGTCACTTGGATGCATGTTCAAGGGAACCATCGTTCACGAATTAGGC------------------------------------------------------------------------------------------------------------------------------------------------------------------------------
>Araneae_Ageni_17
TGGCCTGCTGTTGTACCGTATTATATTCACATCCTAGTGGCCATGGATGATTACCATGAAAATACATGTGTAAGATTCTTCATTTACCTGTGCTACTCACAGGTTGGCGTCTCTCTTGGCTGCCTTCACAAGGGAACAATCGTCCACGAACTCGGTCATGCTATTGGATTTTTCCACGAACACAGCCGCTCAGACAGAGATAAGTATCTTAACATCTTCTGGAACAACATCATGGAATCCCAGTTTTTCGACTACAATTCCATTATGCTTTATGGTGAAACAGCTTTCTCCAGTAAGAGTGACATCTTCAGGATCAACACATATTATTGT
>Araneae_Ageni_18
TGGCCCGGGGTTATTCATTATGTCATTGACATTGAAGAAGCCATGGAACATATTGAGAGTAAGACGTGCATTAGGTTTTATGTCAAAATCTGTTATTCTTTCTACGGACTGTCCCTGGACTGTATTAATTTAGGAACGATAGTTCATGAACTAGGCCACGCGATAGGTTTTCTTCACGAGCATAATCGATCCGACAGAGACAACTACCTTGAAATCATATGGAATAATATA---------------GATGAAGGTAAAAGCTTC---------------------------------------GTGCAGAAGTTCAAGTTGCTT------
>Araneae_Ageni_19
TACACA------------------------ATACAACAGGCTATAAATGACTACCACATGAAAACCTGCGTAAGGTTTTACATCCGCATT------------------------------------------------------------------------------------------------------------------------------------------------------------------------------------------------------------------------------------------------
>Araneae_Ageni_20
TGGACTAGGGAAGTCCCTTACGTTATAGATATAGAGCAGTCTATGACTAACTACCACCTGAATACCTGCATAAGGTTTTACATCCGCATATGTTACTCAAATGTAGGCGTGTCACTTGGATGCATGTACCGCGGAATAATCATTCACGAATTAGGCCACGCCATTGGTTTCTTCCACGAGCAGAACCGTTCCGACAGAGACCAGTATCTGCTAATATATTGGAACAACATCATGGAAAGCCAGTTCTTTGATTACAACTCCATCATGTGCTACGGAGAGACAGCCTTCTCCACCCAGTCTGACGTCACTAGGGTCCAGAAGATGTACTGC
>Araneae_Ageni_22
---------------------------------------------------------------------------------------------------------------------------------------------------------------------------------------aaccgttccgacagaGACCAGTATCTGACAATCTATTGGCAAAACATCATGGACACACAATTCTTTGATTACAACTCCATCATGTGTTACGGAAATAAAGCCTTCTCC---------------------------------------
>Araneae_Ageni_23
TGG---------------------------------------------------------AGTTATACAATATTACAT------------TGCTTTTCGAAAATTGGAGTGTCTCTGGGCTGCCACAACTTTGGTATCGTCGTTCATGAATTAGGCCATGCTGTGGGATTTTACCATGAGCACTCACGATCGGATCGTGATACTTATCTTGACATTCACTGGAACAATATTTATACGAGACAGTTCCTTGATTACAATTCCATTATGCTGTATGCGGAAACGGTGTTCTCCAGCAACAGCGATATTTTTAGAATAAGTCAGATGTATTGT
>Araneae_Ageni_24
TGGACTGGGCAAGTGCCTTACGTTATAGATATAGAACAGTCTATGGCTAACTATCACCAGACTACCTGCGTAAGGTTTTACATCCGCATATGTTACTCAAATGTAGGCGTGTCACTTGGATGCATGTTCAAGGGAACCATCGTTCACGAATTAGGCCACGCCCTTGGTTTCTTCCACGAGCAGAACCGTTCCGACAGAGACAACTATCTGATAATCTATTGGCAAAACATCATGGACACACAATTCTTTGATTACAACTCCATCATGTTGTATGGAAATACAGCCTTCTCC---------------------------------------
>Araneae_Linte_1
TGGCCGGGAGAAATTGTTTATGAAATCAGCATTCGAGAAGCTATGAGAACCTACGAAGACAACACTTGCATCAAATTCTACGTCAACATTTGTTATTCTCGAGTTGGCTTATCTCTGGGTTGCACTGATTTTGGCACCATTCTTCACGAATTAGGACATTCTGTTGGTTTCGATCACGAACACTCAAGAGCAGACAGGGACGAATTCCTCATTATTCACAAGGAAAATATTTCTGAGCATAACTTCTTTGATTACGATTCCATTATGCTGTATGGTGCATATGCCTTTTCGAGTTATTATGACATTGTCAAAGTGAACAAGCTGTACTGC
>Araneae_Linte_2
TGGCCAGCTACTATAGTTTACAAACTCACTATTAAAAAAGCTATGCGTCACATTGAAGAAAACACTTGCATTAAGTTCTACGTTAAAATCTGCTTCGCTGACATTGGACTGTCTTTGGGTTGCAAAATATTTGGTCGCATTCTGCACGAAATGGGTCACACTATTGGATTGTTCCATGAGCACACCAGACCCGACAGAGACAACTACATCACTGTCCATGAGGATAACATTTCTAAAAGGAATTACTTCGATTACGATTCAATCATGATCTACGGAGAGACG---------ACTGACTTGGACATCAAGAAAATCAATACTCTGTACTGT
>Araneae_Linte_3
TGGCCAGGTGTTGTTATTTACGAGTTCACTATTAAAAGGGTAATGCAACACATTGCGGACAACACTTGCATCACGTTTTACGTGAACATATGCTTTGCCGATATGGGGCTTTCTCTTGGCTGCAGATCGTTTGGCGCCATTCTGCATGAACTGGGACATGTCCTTGGCTTATACCATGAACAACAAAGGCCAGATCGAGATGATTACGTTATTGTGTATAAAGATAATATAGCACTTAGAGATTATTTTGACTACGATTCCATCATGATTTACGGGGAAACTGATGCCAGGACTGCTTTGGATATAAAGAAAATTAATACGCTTTATTGT
>Araneae_Linte_4
TGGCCTGGAGAAATTATTTATGAAATTTCCATTCTTGAAGCTATGCGCAGTTACGAGGACACTACTTGCATCAAATTCTACGTCAACATCTGCTACTCTCGCGTTGGCTTATCTCTGGGCTGCACAGATTTTGGTACAATCCTCCACGAATTAGGACATTCTGTTGGTTTTGACCATGAGCATTCAAGAACAGACAGGGACGAATACCTCATCATTCACGAACGTAATATTTCAGAGCATAATTTTTTTGACTATGATTCCATTATGCTGTACGGTTCATACGCCTTTTCCGAGTTATTA------------------------------
>Araneae_Linte_5
------------------------------------------------------------------------------TACGTCGACATTTGTTACTCTCGAGTAGGGTTATCTCTCGGGTGCACTGACTTCGGCACCATTCTTCACGAATTAGGGCATTCTGTTGGTTTTAACCACGAACATTCAAGATCAGACAGAGACGAATATCTAATCGTCCATAAAGAAAACGTTTATGAGCGAGACTTCTTTGATTACGATTCCATTATGCTGTATGGTCTC---------------------------------------------------
>Araneae_Lhesp
TGGACTAAAAAGATCCCCTACGTCATTGACATCTTGTCTGCAATGAACGATTACCACACCAACACCTGCTTGAGATTCTACATTAAGCTTTGCTATTCCTATGTTGGTGTTTCCCTTGGATGCCACTACAGAGGAACCATCGTCCATGAGCTTGGACACGCCATCGGTTTCTTCCACGAGCAGAACAGGTCAGACAGAGACACCTACTTGACCATCTACTGGCAAAACATCATGGAAACCCAATTCTTCGACCACGATTCCATCATGTTGTACGGTAACTATGCCTTCTCCACCTTCAGTGACATCACCAGAGTCAAGAAGATGTACTGC
>Parasitiformes_Iscap_1
------------------------------------------------------------------------------------------TGCGAGTCCCACATCGGTCTAAGCCTGGGATGTGTGTGGCACGGTACCATCCTGCACGAGTTCTTGCATGCGTTGGGCTTCGAACACGAGCACGCACGCATCGACAGGGACAACTACATCAAGGTGTACAGAAGCAACATCGCCTACGCGCAAGTCCAGGACCAGGCCCAC---------------------TCGCTTGCC---------------------------------------
>Parasitiformes_Iscap_2
------------------------------------------------------------------------------------------TGCTTCTCCGAGGTGGGCGTGTCGCTCGTGTGCGCCACGTACGGCACCATCGTGCACGAGCTCCTGCACGTGCTCGGGCTCTGGCATGAGCAGTCACGCGCCGACAGGGACCGCTACGTCCGAGTCGTCTGGAACAACGTCTTCAAGGCGAACTTCTACGACTACGAGTCGATCATGCACTACTTCTTCAACGCTTTTTCCACCAAGGTGGACATTCACAAGCTGAACACGATCTACTGT
>Parasitiformes_Iscap_3
------------------------------------------ATGAAAGGCATCGAGTCGCAGACCTGCCTTCGTTTCTACATCACCCTCTGCTACTCGGCCGTCGGGTTATCCCTGGGCTGCGTCTTCCGGGGCACCATCATTCACGAGCTGCTCCATGCCGTGGGCTTCTACCACGAGCACTCGCGCTCGGACAGGGACCAGTACATCAACGTCTTCCTCCAGAACGTCAGCGTGTCGCAGTTCTTCGACTACGACTCCGTGATGCTGTACGGCTCCTCGGCATTTGCCGACGCCAGTGACGCCAGGAGGGTCAATGTGCTCTACTGC
>Parasitiformes_Amacu_1
TGGCCCGGCGTCGTTCCCTACACCATACATATCCGGCAGGCTATGGACGAGATTGAGTCTCGCACCTGCCTTCGATTTTACATTCACATCTGTTACTCCTACATTGGTGTGTCTCTTGGCTGTCTTTACCGAGGCACCATATTGCATGAGCTGATGCACGCGCTGGGCTTCGACCATGAGCACTCGCGCTCTGATAGGGACCAATACATCGACGTCTTTCCGGAGAACGCCAACGTGGAACAGTTCTTCGATAAGAATTCGGTCATGCTGTACGGTTCAAAGACGTTCGCTAGTCGTAGCGACGTGCGCAGGATCAAACTTCTGTACTGT
>Parasitiformes_Amacu_2
TGGCCCGGCGTCGTTCCCTACACCATACATATCCGGCAGGCTATGGACGAGATTGAGTCTCGCACCTGCCTTCGATTTTACATTCACATCTGTTACTCCTACATTGGTGTGTCTCTTGGCTGTCTTTACCGAGGCACCATCTTGCATGAGCTGATGCACGCGCTGGGCTTCGACCATGAGCACTCGCGCTCTGATAGGGACCAATATATCGACGTCTTTCCGGAGAACGCCAACGTGGAACAGTTCTTCGATAAGAATTCGGTCATGCTGTATGGTTCAAAGACGTTCGCTAGTCGTAGCGACGTGCGCAGGATCAAACTTCTGACGGTC
>Parasitiformes_Amacu_3
TGGCCCGCTGTAATACCGTACACACTGGATATCAGGAAAGCCATGGATGAAATAGAGAGGAACACATGTGTCCGCTTTTACTTGTTTATATGCTCCTCGGAACTTGGCTTGTCGCTCGGGTGCCTGTACGTGTCGATAGTGCTCCACGAGCTCCTGCACGCACTTGGGATCATCCACGAGCATACGCGTCCCGACAGGGACGACTACATCAAAGTCTTAACACGAAACATCGAACGGGACCAGTTCTTCGATATCGACTCCGTTATGATGTACGGCTCCGAATCTTTCACTAGCCCCAGGGACATCCGGGGCATTCGCATTCTCTACTGC
>Parasitiformes_Irici_1
TGGCCAGGCGTTGTTTACTACACCATACATATTCGAAAGGCAATGCTGGAACTGGAAAACAAGACCTGCGTGCGCTTCTACGTGAACATCTGTGAGTCCCACATCGGTCTAAGCCTGGGATGTGTGTGGCACGGCACCATCCTGCACGAGTTCTTGCACGCATTGGGCTTCGAACACGAGCACGCACGCATCGACAGGGACAACTACATCAAGGTGTACAGAAGCAACATCGAATGGGATCAATTCTTTGACTACGCCTCAGTCATGCTGTACGGATCGACAACCTTCGCGAGTGCTAGCGACGTGCTTCGAGTGAATCTCCTCTACTGT
>Parasitiformes_Irici_2
------------------------------------------ATGAAGGGCATCGAGGCGGAGACCTGCCTTCGTTTCTTCATCACCCTCTGCTACTCGGCCGTCGGGTTATCCCTGGGCTGCGTTTTCCGGGGCACCATCATCCACGAGCTGCTCCATGCCGTGGGCTTCTACCACGAGCACTCGCGCTCGGACAGGGACCAGTACATCAACGTCTTCCTCCAGAACGTCAAGGAAAGCCGCCCT---------------------------------------------AACGCGTCTTCGACTAGG---------------------
>Parasitiformes_Irici_3
TGGCCTGGAGTGATACCCTTTGTGGTCGAAATCGAAGACGCGATGAAGGGCATCGAGGCGGAGACCTGCCTTCGTTTCTTCATCACCCTCTGCTACTCGGCCGTCGGGTTATCCCTGGGCTGTGTTTTCCGGGGCACCATCATCCACGAGCTGCTCCATGCCGTGGGCTTCTACCACGAGCACTCGCGCTCGGACAGGGACCAGTACATCAACGTCTTCCTCCAGAACGTCAGCGTGTCGCAGTTCTTCGACTTCGACTCCGTGATGCTGTACGGCTCGTCGGCATTCGCCGACGCCAGCGACGCCAGGAGGGTCAATGTTCTCTACTGC
>Parasitiformes_Irici_4
TGGCCTGGAATTGTGCCCTACAAGATCAGTATTCGGCGAGCGGTTGCTCACTGGATGAACAACTCCTGTCTGATGTTTTTCATCCTCTTCTGTTGGTCGAGGTTGGGCATTTCAATCGACTGCGAAACGCTGGCGACGGTGGTCCACGAGATCGGCCACGCGGTGGGCTTCCTGCACGAGCAGTCACGTGCGGACCGAAACCGCTTCGTGGTCGTCAACTACGGCAACATCCTGCGCAGCCAGTTCTACGACTACCAGTCGGTTATGCACTACTCGCCGACTGCCTTTGCCCCAGAACGAGGGATTGTGCGTCTGTCCTCCCAACAC---
>Parasitiformes_Irici_5
TGGCCAGGAAAGGTCTTCTACAAAATAGACATCCTCGATGGCATTGAGCTGCTGCAGTCAAAAACGTGCGTAAAATTCTACGTTTTGATTTGCGCCTCGTTCGTCGGCCTGGCACTACACTGCCCTAACGTTGGCCAAGTGGTGCACGAGCTGATGCACGCCATCGGATTTTTCCACGAGCACAGTCGACCTGACAGGGACAGCTACGTCACCGTTCAGTGGAGCAACATCGCCAAACAAAGCTTCTACGACTACGAGTCTGTGATGCACTACCCGCAAGACAGTTTCAGCACGGACACTGACATCATCAAAGTCAAACTTCTTTACTGT
>Parasitiformes_Irici_6
TGGCCTGGAGTGATACCCTTTGTGGTCGAAATCGAAGACGCGATGAAGGGCATCGAGGCGGAGACCTGCCTTCGTTTCTTCATCACCCTCTGCTACTCGGCCGTCGGGTTATCCCTGGGCTGCGTTTTCCGGGGCACCATCATCCACGAGCTGCTCCATGCCGTGGGCTTCTACCACGAGCACTCGCGCTCGGACAGGGACCAGTACATCAACGTCTTCCTCCAGAACGTCAAGGAAAGCCGCCCT---------------------------------------------AACGCGTCTTCGACTAGG---------------------
>Parasitiformes_Irici_7
TGGCCAGGCGTTGTTTACTACACCATACATATTCGAAAGGCAATGCTGGAACTGGAAAACAAGACCTGCGTGCGCTTCTACGTGAAAATC------------------------------------------------------------------------------------------------------------------------------------------------------------------------------------------------------------------------------------------------
>Acariformes_Turti_1
TGGCCGGGAGTGATTCCCTATGTTATTGACATTGATGCAGCATTGGCACATATTCAAAACCGAACATGTATACGGTTCTATGTTAAATATTGCTTTTCGTATACTGGAGTTAGTATTGGATGTGATTTTCATGGACTGATTGTTCATGAAACAATGCACGCAATTGGCTTTCATCATATGCATACTCGCTCTGATCGAGATAATTATCTAGATATTTTTTGGAAAAATATTTATAAAGCTCAATTTTTTGATTATGATTCAATCATGATGTATGGACCGACAGCTGGTAGTAGTAAGTATGATATTGAGGCAGTAATTAAATTGTACTGT
>Acariformes_Turti_2
TGGGATGGACTTGTTTATTATCGGTTTAATGTTAGATCGGCCATGGATTTAATTGAGAGTGTCTCTTGTGTTAAATTTTATGTTTTGATTTGCTCCTCTGAGATGGGTCTCTATTTGCCTTGTGTTGATAGAGGAACTGTTCTCCACGAGTTACTTCATACACTTGGATTAATGCATGAACATGCTCGACCTGATCGAGATAATTATATCAACATTAACTGGCCCAACATTTTTCTAGAAGATTTC---GATTACAAATCAATTATGCATTATTCAAGTTCGATGTGGTCATCACCTGAAGATATCAACAAGATTCAAAGGCTGTATTGC
>Acariformes_Turti_3
TGGCCTGGAGAAGTGGTCTACACAATTGACATTAAACAATCAATGGACCATATCACGCAAATGACTTGCATCAAATTTTATGTTTACATGTGTTACTCTCAAGTTGGATTATCATTAGGTTGCCATGTTGCTGGTGTTGTTATTCACGAATTGCTTCATGCTCTAGGTTTCTTCCATCATCACAGCAGATCAGACCGTGATCGTTACTTACGAATTAATTACCAAAACATTGCTTATCCACAATTTTTCGATTATAATTCAATAATGATTTATGGATCAACAGCATTTTCAACTCCAAGTGACGTTTCATCCCTTAAAAAGCTCTACTGT
>Acariformes_Turti_4
TGGTCTGCTTTTGTTCCCATCGAGATTGATATTGAAGAAGCCTTGGATGAATTTCACCAGAAAACATGCATTCGCTTTTACGTTAAATTCTGTTATTCATTTGTCGGTATATCATTAGGCTGCCAATGTAAAGGAACCGTTATACATGAGACTATGCATGCCTTGGGATTTTACCATGAACACAATCGATCTGATCGAGATGACTATGTTGAAATCATTTATGATAATATCGCTAAAAATATGTTCTATGACTATGATTCAATTATGCACTATGATGGGTCAGCTTTTAGTTCTGAGAAGGACGTCGAAAAATTAAACCAACTCTACTGT
>Acariformes_Turti_5
TGGAACAAACCTATTCCTGTTGCTGTTCAAATTGAAACAGCTCTCAATGATATACAGAACCACACTTGCTTGCGATTTGTGCTTGTTTTTTGCTCTTCTTTTATTGGTATTGTCATGGCATGTAGATGTGCAGGAACTGCAGTCCATGAAACTATGCATGCTTTAGGATTTGCTCATGAACAAGTGCGATCCGATCGCGATGATTATGTTGAGATACTTACAGATAATATCTACATTGGAAACTTTTATGACTATGATTCAATAATGCATTATCCTGGTGATGCTTTCAGCTCAAAACTGGACATCGTTAAGATAAACAAGTTATACTGT
>Acariformes_Turti_6
TGGAACAAAGCTATTCCTGTTGCTGTGCAAATTGAAACAGCTCTCAATGATATACAAAACCACACTTGCTTGCGATTTGTGCTTGTTTTTTGCTCTTCCTTTGTTGGTATTGTCATGGCATGTAGATGTGCAGGAACTGCAGTCCATGAAACTATGCATGCTTTAGGATTTGCTCATGAACAAGTGCGATCCGATCGCGATGATTATGTTGAGATACTTACAGATAATATCTACATTGGAAACTTTTATGACTATGATTCAATAATGCATTATCCTGGTGATGCTTTCAGCTCAAAACTGGACATCGTTAAGATAAACAAGTTATACTGT
>Acariformes_Turti_7
TGGCCTGGACGGATTCCTTATGTATTGTCCATTGCTAGAGCAATGGCAACCTACCATAACAGCACTTGTATTAAATTTTACATTTACATTTGTGCTTCATTAGTTGGTGTATTATTGGGGTGTGTTTACTCGGGTATTGTTGAACATGAATTGATGCATGCAACAGGATTTTGGCATGAACAAAGTCGCGCTGATCGAGACAGTTATGTTAAAATCAACTGGGACAATATTATGGAATACAATTTTTATGACTATGGAAGTGTAATGCATTATGGAAGTCATGCTTTCGCTAGTGCCACTGATATCACAAAAATCAATAAGCTTTACTGC
>Crustacea_Aast
TGGTCAGGTGTCATACCCTATACCTTT---ATCCTGAGTGGAATGCAGGAACTGGAGGAGAAAACATGCATCCGCTTTTACGTTGAAATTTGTTGGTCCTATGTGGGAGTGTCACTGGGTTGTGTTTACCATGGCACAATCATCCATGAGCTCATGCATGCCATTGGCTTCTACCATGAGCACACCCGTATGGACCGAGACAACTACGTCACTATTAACTATCAAAATGTTATGACGTCCAACTTCTACCAGTACTACAGCATAATGCACTACGGCAAGTACTCCTTCTCCCTGCAAACTGATGCAAACCAGATCAACAACCTATACTGT
>Crustacea_Lvann
TGGCCGGGCGTCGTTCCCTATGTGTTCGGCATCATTTCCGCCATGGATGACTTCCACGCTCGCACTTGCATCCGCTTCTACATCGAGATCTGCTGGTCGTACGTGGGCGTCTCCCTGGGCTGCATGTACAAGGGCACGGTCATCCACGAGCTCATGCACGCCATTGGCTTCTACCACGAGCACTGCCGCAACGACCGTGACTCCTATGTCACTATTCACTACGAAAATGTGATGGAGTCTCAGTTCTACAACTACGAGAGCATCATGCACTACGGCACCTACGCCTTCTCCGCTCAGTCCGACGCCAACCAGATCAACAACCTGTACTGT
>Crustacea_Pcamt
TGGTCCGGTGTGGTGCCCTACGTCTTTGGTATCTTGGACGGTATGGCGGACTTCCACGCTAAGACCTGCGTCCGGTTCTACATCGAGATCTGCTGGAGTTACGTCGGCGTGTCTCTGGGGTGCATCTACATCGGTACCGTCATCCACGAACTCATGCACGCTATCGGCTTCTACCACGAGCACACCAGGAACGACCGTGACGATTACGTAGTCATCGACTTCAGCCATGTCATGGAGTCCAACTTCTACAACTACGCCAGCATCATGCACTACGGCACCTACGCCTTCTCCGCTCAGTCCGATGCCAACGAGATCAACACCTTGTACTGC
>Xiphosura__Lpoly_1
TGGACAGGCGCGATTCCTTACGTGATTGACATACAGCAGGCAATGAACCAGTATCACAAATACACCTGCATCAGATTCTATGTCAGAATGTGCAATTCCTTCGTTGGATTGTCTCTAGGATGTGAATATCTTGGAACTGTCGTACACGAATTGGGACATGCGGTCGGATTTTGGCATGAACATACTCGGTCTGACAGGGACGATTATCTTAATATTCACTGGGAAAACATCATGGAAATCTGGTTTTTTGACTATGACTCCATAATGTTATATGGGGAGACATCGTTCTCCAGCAAAAGTGACATTCTCCGTATCAATAAGCTGTATTGT
>Xiphosura__Lpoly_2
TGGCCTGGAATTGTGTATTACGAACTAGCGATTCTTGAAGGCATGAAAGAATACCACGAAAAAACATGTATTCAATTCTATATAAGGATTTGCTGGTCAATGGTGGGTCTGTCGTTGGGATGTGAATGGAAAGGTCTGGTTGTACACGAACTTGGACACGCTGTAGGATTCTGGCATGAACAAAACAGAGCTGATAGAGATGATTACATCGAGGTAATCTGGGACAATATAATGCAATACAACTTCTTTGACTACAAATCCGTTATGTTATACGGAGAGACTGCATTTTCCAGTGAAAGTGACGTTAGGAGAGTGAATCGTCTTTACTGT
>Opiliones_Nsp_1
TGGCCGGGATTGATACCATTCTATATTGATATCACTAGTGCCATGAACTCTATTACCCAATCAACTTGTCTTAAATTTTGTATCAGAATTTGCTATTCTCATGTTGGATTGTCACTTGGATGTCACTATATTGGAACAATCATTCACGAACTTCTTCACGCTGCAGGTTTTTATCATGAACAGAATCGATCTGACAGAGATCAGTATCTAATTATCCATTGGTCGAACATAATGGAATCCCAGTTTTTCGACTACAATTCTATCATGATATACGGTGAATATGCATTCTCCACCAGCAGTGATGTTCATCGTGTGAAGAAATTATATTGT
>Opiliones_Nsp_2
TGGCCCGCACGAGTACCCTACGTAATTGATATGAACCAAGCATTCCAGGCCTATGCCTCGTCCACTTGCGTGCGATTTTACATTTATATTTGCTACTCTCACGTCGGCCTGTCTCTCGGATGTCTGTACATTGGAACAGTCATTCACGAGTTGGGTCACGCTCTGGGATTCTATCACGAACAGAACAGATCCGACAGAGACGACCACCTTATCATCTACATCCAGAACGTTATGGAATCCAACTTCTTTGACTACAATTCCGTCATGATCTACGGCAACAAAGCCTTTTCAACCAACGCTGACATCGAACGAGTCAACAAGATGTACTGC
>Opiliones_Nsp_3
TGGCCCGGAGTTATTCCTTTTGTTATTGACATAGTGAACGCCATGAACCACTACCACCAACGCACCTGCATCACCTTCTACGTTAGGATCTGCTACTCCTATGTGGGGTTGTCCTTGGGCTGTGTTAACACAGGTATTATCGTGCACGAACTGGGACACGCCGTCGGCTTTTACCACGAGCACATGCGTTCCGACAGAGACGATTACATCGTGATCTACTGGCAGAACATTATGAGTAATCAATTTTTCGACCTGGACTCCATCATGCTTTACGGTTCCATATCATTCTCCAGCAACAGTGACATCCTCAGAATCAAGAAGTTGTATTGC
>Opiliones_Nsp_4
TGGCCAGGAATTGTCCATTACCAGTTCGGCATACGAAGCGCTTTCTATCAATTTCACAACGTGTCCTGTGTGCGCTTTTATATATTCATCTGCTGGTCTCCAATTGGC------------------------------------------------------------------------------------------------------------------------------------------------------------------------------------------------------------------------------
>Opiliones_Nsp_5
TGGCCCGGAATAATGTACTACGAACTAGACATTCTGGAAGGAATGAAGGACTACGAAGAGAAGACGTGCATTCGATTCTATGTGAAAATGTGCTGGTCCATGGTTGGCTTGTCCTTGGGATGCCACTGGAAAGGACTCGTTGTCCACGAAATTGGACACGCATTGGGATTCTATCACGAGCAGCAGAGGGCTGACAGAGATGACTACATAGAAATAATATGGGAGAACATCTGGCAAGAATGGTTTTTCGATTACGATTCCGTCATGCTGTACGAGGAGACCGCATTTTCTAGCGCAAGTGACATCAGAAGGGTCAACTCACTCTACTGT
>Opiliones_Nsp_6
TGGCCCAAAACGGTATACTACGTCATC---ATCAGGCAGGCGGTGAGCATGTACCACACCTATACCTGCTTGAGGTTCTACATTCACGTCTGCTGGTCTTGGATTGGTTTGTCCCTTGGTTGCATGGAAAAGGGAGTCATCATGCACGAGTTTATGCACGCTATCGGGTTCTGGCACGAGCAGGCACGCACAGACAGAGACGACTACGTGAACATTCACTGGAACAACATTCAGAGATACAATTTCTACGACTACAGGTCGATCATGCACTACCAAGCGTGGAGCTTCGCCTCAGACACGGACATTCTCAAGATCAGACGCTTCTATTGC
>Scorpiones_Tserr_11
---------------------------------------------------------------------------------------------------------GGACTCAACATG------------------------------------------------------------------------GAGGATAGAGAAAAACACTTCAAAATC---------------ATGGAAAGCCAATTCTTCGATTACGACTCTATCATGTTGTACGGTGAATACGTATTTTCAAGTAAAAGTGACGTTTATCGTATTAAAAAACTGTATTGC
>Scorpiones_Tserr_12
TGGCCCGGAATTATTCCATATGTGATCGACATAAGAGCAGCAATGTGGGAATTTCATAAAAACACTTGCGTTCGTTTCTACGTGAAAATCTGCTACGCAATGGTTGGA------------------------------------------------------------------------------------------------------------------------------------------------------------------------------------------------------------------------------
>Scorpiones_Tserr_14
---------------------------------------------------------------------------------------------------------GGACTATCATTAGGCTGTTTGCAATTAGGAACCGTACTTCACGAATTGAATCACGTTCTTGGCTTCTACCATGAACAGAATAGATACGACAGAGATGAATATTTAGAAATTTTCTGGGATAATATAATGAAGTCGCAGTTTTTTGATTATAATTCCATAATGCTTTATGGAGAGCAGTTTTTCTCT---------------------------------------
>Scorpiones_Tserr_1
TGGTCCAAGAAAGTTCCCTACATCATCGATATCCAGGCATCCATGAACGACTACCACATCAACACTTGCATCCGATTCTACATCAAGCTCTGCTACTCCTACGTCGGTTTGTCTCTAGGATGTTTGTACAAGGGAACCATCGTTCACGAGTTGGGTCACGCCATTGGTTTCTTCCACGAGCAGAACAGATCCGACAGAGACCAGTACCTCGTCATCTACTGGCAAAACATTATGGAGAGCCAGTTCTTCGACCATGACTCCATCATGTTGTACGGTAACTACGCCTTCTCCACCAGCAGTGACATCCAGAGGGTTAAGAAGATGTACTGC
>Scorpiones_Tserr_2
TGGGGAGGGAAAGTGCCTTATGTCATCGACATCAATAAAGCTATGAATAATATAAATCAAGGAACATGCATCTCTTTCTTTATTAGATTGTGTTACTCTCACGTGGGTTTATCTCTGGGATGCGAATACGTGGGAACCATTGTTCACGAGATATGTCACGCTCTTGGTTTCTATCACGAACAAAACCGATCTGACAGGGATAATTATTTAATTATCCATTGGGATAACATAATGGAATCGCAATTTTTTGATACGGAATCCATCATGATTTATGGAAATTATGCATTCTCTAATAATAGCGATGTTTTCCGCATTAAAAAGCTGTACTGT
>Scorpiones_Tserr_3
TGGCCCGCACGAGTACCCTACGTAATTGATATGAACCAAGCATTCCAGGCCTATGCCTCGTCCACTTGCGTGCGATTTTACATTTATATTTGCTACTCTCACGTCGGCCTGTCTCTCGGATGTCTGTACATTGGAACAGTCATTCACGAGTTGGGTCACGCTCTGGGATTCTATCACGAACAGAACAGATCCGACAGAGACGACCACCTTATCATCTACATCCAGAACGTTATGGAATCCAACTTCTTTGACTACAATTCCGTCATGATCTACGGCAACAAGGCCTTTTCAACCAACTCTGACATCCAACGAGTCAACAAGATGTACTGC
>Scorpiones_Tserr_4
TGGCCAGGAGAAATACCATACGAAATTGATATAGAAAGTGTTATGAAGGATTACGAGAAACTTACTTGTATTAAGTTTTATGTCAGGATATGTTACTCTCACATTGGACTCTCTTTAGGTTGTCTTTCGTACGGTCACATAGCTCATGAAATAGGCCATTCTATAGGATTTCAACACGAACATTGTCGATCAGATAGAGATGATCATTTAACAATATTCTGGGAAAATATT---------------ATTTCATAT------------------------------------------------------------GGTGTTATGTTTTGT
>Scorpiones_Tserr_5a
TGGCCTGGGGTTATATATTATTCAATTGATCTGGACATAATAATGAAAGAATACGAGCAGAATACTTGTTTGAAGTTCTACATACATTTATGTTATTCTCACGTTGGCTTATCTTTAGGTTGTCATTTCCATGGCACAATGACTCACGAATTAGGTCACGCAATTGGCTTTCTTCACGAACAAAATCGATCGGATAGAGACGATTACATTAATATATATTGGGATAACATTATGGAGGATCAGTTTTTTGATTACGAATCCATAATGTTGTACGGGGATAGGGCATTCAGCACTAAGAGTGATTATTATAGAATTAATAAATTGTATTGT
>Scorpiones_Tserr_6
TGGCCTGGTGTAATACATTACTCAATAGATTTAGAGAAAGTCATGAAGGAGTACGAAGAGCATACGTGTTTACGATTTTATATGAGGATCTGTTACTCCAACGTTGGGCTATCGTTAGGATGTTATTTCACCGGAACCATAGCTCACGAATTGGGTCATGCCATAGGATTTTATCACGAGCATAACAGATCTGACAGAGATGATTATATTCGTATATTTTGGATGAACGTTATGAAAAACCAATTCTTTAATTACGAATCCATCATGCTGTACGGAGAAAAGGCATTCAGCAGCGAAAGTGATTATTACAGAATATATAAAATGTACTGT
>Scorpiones_Tserr_7
TGGCCCGGAGTAATTCCTTACGTTATTGATATAGAGTCTGTAATGGATGAATATGAAAATGCAACGTGCATTCGCTTCTACGTGAAAATATGCTCATCGATGGTAGGGATTTCTTTAGGATGCCATAGCGTTGGTACAATCACTCATGAAATTGGCCACACGATAGGACTTCACCACGAACACAACCGCTCCGATCGCGATGATTATTTAGAAATTATATGGGATAATATCCGAGAAAATCAGTTTTTTGATTACAATTCGATCATGTTGTATGGCGATACAACTTTTTCAAGTAAAAGTGATATCGAGAGAATTAATAAGTTATATTGC
>Scorpiones_Tserr_8
TGGACGAGAATCGTTCCTTACACGCTGTCTATTCTGGAAGCCATGATGAAAATACAAGAAGTCTCGTGTGTGACATTTTACGTCGATATTTGTTTTTCTTACGTGGGATTATCTCTATTATGCCTGGAAGCCGGAATTGCCATTCACGAATTGATGCACTCGTTGGGTTACTGGCACGAACAAAATCGTTACGACAGAGACGATTACATAAAAATTCACAAACATAACATCTATTTAATCAACTTTTATGATTACGCTTCCATTCTGCATTACGGACCTAAGATGTTCGCTAGCCCGCTGGATATAATTAAAATCAATAGAGGTTATTGC
>Scorpiones_Tserr_9
TGGACAGGAAGGGTTCCTTATTTAATACATATATTAAATGTTATGAATGAAATTGAAAACTTGACCTGTTTGCGTTTTTATATTGGTATTTGTTGGTCCGAATTGGGTTTATCATTGGTTTGCTTATCTAAAGGAGTCATAATGCACGAATTAATGCACGCTTTAGGTTTTTATCACGAACACACACGATATGATCGTGACGAATTCATCACAGTTCATTGGGATAATATCATGAAAATGAATTTCTATGATTACTTTTCAGTAATGCATTATACAGCCTGGGCATTTGCCTCAGAAGTAGATGTGAGGAAAATAAACAAATTATACTGC
>Scorpiones_Tserr_15
TGGACGAGAATCGTTCCTTACACGCTGTCTATTCTGGAAGCCATGATGAAAATACAAGAAGTCTCGTGTGTGACATTTTACGTCGATATTTGTTTTTCTTACGTGGGATTATCTCTATTATGCCTGGAAGCCGGAATTGCCATTCACGAATTGATGCACTCGTTGGGTTACTGGCACGAACAAAATCGTTACGACAGAGACGATTACATAAAAATTCACAAACATAACATCTATTTAATCAACTTTTATGATTACGCTTCCATTCTGCATTACGGACCTAAGATGTTCGCTAGCCCGCTGGATATAATTAAAATCAATAGAGGTTATTGC
>Scorpiones_Tserr_16
TGGCCAGGTATTGTTTATTATAAAATACATATAAAGAAGGCGATGAGATTGATCGAAAATCGTACTTGTGTACAGTTTTATATATTCATCTGTAAGTCTGAATTAGGATTATTTTTA---TGTCGTACCGTCGGACAAATCTTACACGAACTTATGCATAGCTTAGGATTTTGGCATGAAATGAATCGAAACGACAGAGATGATTACTTAGAAATACATTGGAATAACATACAAGATTTTAATTTTTTCGATTATGATTCAATCATGATGTATGGTTCTAAAGCGTATGCTAGTAGCATCGATATTATCAGAATAAATAGGTTATATTGC
>Araneae_Ptepi_1
TGGCCAGGCGTTGTGCCATATGTTGAAGATTTGGAAGGTGCAATTGAACAATATGAGAAAAATACCTGCATTCGTTTTTATCTAAGACTATGTTATTCTCACGTTGGACTTTCTCTCGGATGTGGCTTTACGGCAACCATTGTTCATGAACTAGGACATGCTATAGGATTTTTCCACGAACAGAACAGATCTGATAGAGACGACTATCTAGTCATATACTGGAAAAATATTCTCGAAGATCAATTTTTTGATTACGATTCCATCATGTTGTATGGTTCGTACACTTTCTCCAGCAAGACTGACATCAAAAGAATAAACATGTTGTACTGC
>Araneae_Ptepi_2
---------------------------------------------------------TTAGACGTTTGTTTTGAATAT------------TGTAAATCTGTTGTGGGTCTTATCTTGGGATGCATGTACATTGGAACTATTGTACACGAACTTGGTCACACAATTGGAATGCTCCACGAACACCAGAGATCAGACAGAGACTCTTACTTAACCATCTACAACGAAAATATCCAAGAAGACAGTTTTTTTAACCATAACTCCATTATGATGTATGGAAACTACGCTTACTCTCACCATAAAGATATTGAACAAATCAACAGACTCTACTGT
>Araneae_Ptepi_3
TGGCCTGCTGAAGTACCTTATGTAGTTGACATTGAGGAAGCTATGGAACAATACAATATGCTTACTTGTGTGAGATTTTACATTAGAATTTGCAAAACCGTAGTCGGACTAACTTTAGGGTGCTTTTATATTGGAACTATTGTGCACGAACTTGGTCATGCACTCGGACTTCTTCATGAGCATCAGAGATCAGACAGAGACAATTACCTGACCATTTACCACAGAAATATCCAAGAAGCTAACTTCTTTAATTATAATTCTATTATGATGTACGGAAATTATGCCTACTCCGATGACATGGACATTGAAAAAGTGAATAAATTCTATTGT
>Araneae_Ptepi_4
TGGCCCGGAATTATACCCTACGAAAAATTTCTTGATCGGGCATTTGAGCACTATCAAAAACTGACATGCATTAAGTTTTATATCCAAATA------------------------------------------------------------------------------------------------------------------------------------------------------------------------------------------------------------------------------------------------
>Araneae_Ptepi_5
TGGCCAGGAAAAATACCCTATATCATCGATATTAAAGAAGCCATGAAACACTATGCAGACAAGACTTGTATTCGATTTTACGTCAAGATTTGCTACTCTCATGTTGGACTGTCTTTAGGATGTTTCAAGATGGGAACGCTACTTCACGAGATGGGTCACACAGTTGGATTCTTCCATGAACATTCTCGATCAGATAGAGACGATTACTTGAACATTCACTACGAAAACATTATGGAGGACCAGTTTTTTGATTTCGATTCTGTTATGTTATATGGAGAAACTGTCTTCAGCAGTAAGGACGACATTCTACGGATCTCTAAATTGTATTGC
>Araneae_Ptepi_6
TGGCCGGGAAAGATTCCTTACATTATAGATATCAAAGAAGCTATGCAACATTATGCAGACAAAACTTGCATCAGATTTTACGTGAAGATTTGCTACTCTCATGTGGGTCTCTCTTTAGGTTGTTTCAAGTTCGGCACAATAGTTCACGAGTTGGGACACACAGTCGGGTTTTTTCATGAACATTCCAGATCTGATAGAGATGATTTTTTGAATATTCATCGTGAAAATATTATGGAAAGCCAGTTTTTTGACTTTGACTCGATCATGTTGTATGGCGAGACGGTTTTCAGTAGTAAAGACGATATTCTTCGAATCAAAACTTTATATTGT
>Araneae_Ptepi_7
TGGCCTGGTGCTGTTCCTTACATCATTTCTATAGAGAAGGCTATGAAACATATTGAAGATAATAGCTGTATTCGCTTTTACGTCAATATTTGTTATTCTCACTGGGGACTTTCCCTCGGATGCCAAAACTTTATTATAATCGTTCATGAACTCATGCATGCAGTTGGTTTTGAACATGAGCATAACAGATCAGATAGAGACGAATATGTCAGGATTAACTGGGAAAATATATGGTACTATGCCTTCTTCGACATCAATTCTGTCATGTTATATGGCAGTACTTTCTTTGCATCTGAATTAGATTCTTTAAGAATTAGAATGCTTTACTGC
>Araneae_Ptepi_8
TGGAATGGTGTTATTCCGTACGTTATTTCTATACAAAAGGTAATGGATCACATACAAGTCCATACATGCCTTCGCTTTTATGTCGATATCTGTTACTCCTACGTAGGATTGTCTTTGGGCTGTGAATCTTTTGGAGTTATTTTGCATGAGTTGTTGCATGCTGTAGGATTCCATCACGAGCACATGAGGTCCGATAGAGATGATTATATCATCATAAATTGGGAAAACATCTGGTATTACGCATTCTTTGATTATGGTTCAATAATGTTGTATGGTAGCAACTCCTTTGCCTCTACACTAGATGCAAAGAGAATAAAAATGTTGTATTGC
>Araneae_Ptepi_9
TGGCCTGGTGTCATTCCTTACAAAATTGACATTGCAAAGGCCATGAAGCACATTATGGACAATACATGTATTAAATTTTACATTAAGATATGCTATTCTTACTGGGGTGTTTCATTAGGTTGTGAGCCTATTGGGACTATAATTCATGAGCTGACTCACGCAATTGGATTTGACCATGAACAGAACAGATCAGACAGAGATGATTACCTCATAATTTATTGGCAAAACATTGCACTTGATCAATTCTTCGATTATAATTCCATCATGTTGTACGGCGAGAAGACATTTTCGAGTGAAAGTGACATCTTTCGAATAAACACCTTGTACTGC
>Araneae_Ptepi_10
TGGCCTGGTGTAGTGCCGTACATCATTTCTATTAAGAGGGCAATGCAGTATATTCAGATGTATACCTGCGTTCGTTTTTACGTAAAACTTTGCTGGTCTCATTGGGGATTGTCATTGGGTTGCCATTGGTTCGGTACGACAACACACGAACTCCTGCACGCTGTTGGCTTTGAACATGAACACAACAGATCAGACAGGGATGATTACTTGAACATCCATTGGGAAAACATTTGGTATTACGCATTCTTTGACTTCGGTTCCATCATGATGTATGGCAGCAACGCATTCGCCTCTTGGGGTGATGTCAACAAGATTAAAAAGCTGTATTGC
>Araneae_Ptepi_11
TGGCCGGGAGTTGTGCCTTATTTCATATCTATCCGAAGAGCCATGAAACATATTGAAGACAACACATGTATACGTTTTCACATCAAAATTTGTTACTCACATTGGGGATTATCTTTGGGTTGCGACCCGTTTGGAACAATTGTGCACGAACTCTTGCACGCTATCGGTTTCGAACATGAGCACAATAGATCTGATAGGGATGAATATTTGATTATTAACTGGCAAAATATCTGGTATTACGCTTTCTTTGACTTCAAGTCCATCATGTTGTATGGAAGCAATTCATTTGCGTCTGCATCAGATATTTATAGAATTAATAAACTATACTGT
>Araneae_Ptepi_12
TGGAGAGGTGTTGTTACTTACAAAATTGATATTTTAAGAGCCATGAGGCACATTTCTGATCAAACATGTCTTACCTTCTATATTAGGATATGTTATTCTTATTGGGGTTTATCCTTGGGTTGTGAACCATTTGGAACTATTATTCATGAGCTATGTCACGCCATAGGGTTCGCTCATGAACAATCTAGATCTGATAGGGATGACTATTTGATCATTTACTGGGAAAATATAGCGGAAGATCAATTTTTTGATTACAATTCCATTATGATCTATGGAGAGGAAGCATTTTCAAACCCTAGTGATGTATATAGAATCAATACCTTGTATTGT
>Araneae_Ptepi_13
TGGAGAGGTGTTGTTACGTACAAAATTGATATTTTAAGAGCCATGAGGCACATTTCTGATCAAACATGTCTTACCTTCTATATTCGGATATGTTATTCTTATTGGGGTTTATCCTTGGGTTGTGAACCATTTGGAACTATTATTCACGAGCTATGCCACGCCATAGGGTTCGCTCATGAACAATCTAGATCTGATAGGGATGACTATTTAATCATTTACTGGGAAAATATAGCGGAAGAT------------------------------------------------------------------------------------------
>Araneae_Ptepi_14
TGGACAGGTGTTATTCCTTACAATATAGACATAGGAATGGTTATGAATCATATATCTAATAAAACTTGTATTACATTTTACATTAATATTTGTTACTCTCATTGGGGTTTGTCTCTTGGTTGTGAACCATTTGGAACCATTCTCCATGAACTTAACCATGCCATTGGATTTGCTCATGAGCACAGCAGATCTGACAGGGACAAATATATTTTCATTGAGCGAGAAAATATCTTTGAAAGCCAATTCTTTGATTACGATTCTATCATGCTTTATGGTGAAAATGCATTTTCTAGTCCTAGTGATATATACAGAATCAACGTACTGTATTGT
>Araneae_Ptepi_15
TGGCCGGGTGTTATTCCTTACTATATAGACATAGGAATGGCTATGAATCATATATCAAATAAAACTTGTATTACGTTTTATATTAATATATGTTACTCTCATTGGGGTTTATCTCTTGGCTGTGACCCTTTTGGAACCATGCTCCATGAACTTAACCATGCCATTGGATTTGCTCATGAGCACAGCAGATCTGACAGGGACAAATATGTGTACATTGAGAGAGAAAATATCTTTGAAAGCCAATTCTTTGATTACGATTCTATTATGCTTTATGATGAAACTGCATTTTCAAGTCCTAGTGATATATACCGGATCAATGTACTGTATTGT
>Araneae_Ptepi_16
TGGCCAGGTGTTATTCCGTATAGATTAGATGCTTTAAGAGGAATGAGGCATATATCAAGTAAAACTTGCATAAAATTCTACATAAGAATATGTTATTCTCATTGGGGTGTATCCTTAGGCTGTGAGCCATTGGGAACTGTTATTCATGAGTTGACCCACGCTATAGGATTCGATCATGAACAGTGTAGATCTGACAGGGACGATTACATCACCATTCTTTGGGAAAACATAATGGAAGATCAATTTTTCGATTATGATTCAATTATGTTATATGGCGAGAAAGCGTTCTCCAGTTCAAGTGATATTTACAGAATAAATACACTCTATTGT
>Araneae_Ptepi_17
TGGCCAGGTATCATTCCTTTCAAAATTGACATTTTGCAATCAATGAAGAATATTGAATCAAAAACATGCATTACTTTCTACATAAGAATTTGCTACTCTTACTGGGGTGTATCCTTAGGTTGTGAGTACATGGGTACCGTCATCCATGAGTTGAACCATGCTATCGGATTTGATCATGAACAAAACAGATCGGACAGAGATGACTACCTCATTATATTTTGGGACAACATTTTCGAAGACCAGTTTTTTGATTATGACTCCATTATGCTGTACGGTGAGACAGCCTTCTCAAGTGACAGTGACATCCACAGGATAAATGTCCTCTATTGT
>Araneae_Ptepi_18
TGGCCAGGTATCATTCCTTACAGAATCGACATTTCGCAAGCAATGAAGAATATTGAATCTAAAACATGCATTACTTTTTACATTAACATTTGCTATTCCCATTGGGGTCTATCCTTAGGTTGTTACCATTTGGGAACCATCATTCATGAGTTGAACCACGCAATTGGATTTACTCATGAACAGAACAGATCAGACAGAGACGACTACCTCACTATAGTTTGGGATAACATTTTTGAAAATCAGTTCTTCGATTATGACTCCCTCATGTTGTACGGAGAGAAAGCATTTTCAAGTAAGAGTGACATCGACAGAATAAATGTCCTCTATTGT
>Araneae_Ptepi_20
------------------------------------------------------------------------------------------------------------GTTTCTCTCGGGTGTATCTTCAAAGGGACGATTGTTCATGAGTTGGGACATGCTCTGGGATTCTACCATGAACAGAATAGATCGGACAGAGATGACTATCTTATCATTTACTGGGACAACATCTTGGAAGATCAATTTTTTGACTACAATTCCGTGATGTTGTACGGGAACACGGCCTTTTCCAGTGCAAGTGACGTCAAACGAATCAACAAAATGTACTGT
>Araneae_Ptepi_21
TGGCCTGGCATTATTCCTTATGAAATTGATATGACAAATGCTATGTGGCTCTATAAGAGAGATACCTGTATTCGGTTTTACGTCAGAATTTGCTATTCTCATGTAGGCTTATCTCTTGGATGTGGCTATATGGGAACAGTGTTGCACGAGCTGGCCCATGCTATCGGCTTCTATCATGAACAAAACAGATCAGATCGAGACGAATACATAACTATTTTTTGGGAAAACATCTTGGCTGATCAGTTTTTTGATTACGATTCCATCATGCTGTATGGCTCTTATACATTCTCCAGTAAATCGGATATTGCCCGAGTCAACAAATTGTATTGT
>Araneae_Ptepi_22
TGGCCCGGCATTAGTCCTTATGAACTGGATATGACAAATGCTATGTGGCTCTATAAGAGAGATACCTGTATTCGATTTTACATCAGAATTTGCTATTCTCATGTAGGCTTATCTCTTGGGTGTGGCTATATGGGAACAGTGTTGCACGAGCTGGCCCATGCTATCGGTTTCTATCATGAACAAAACAGATCAGATCGAGACGAATACATAACTATTTTCTGGGAAAACATCTTGGCGGATCAGTTTTTTGATTACGATTCCATCATGCTGTATGGCTCTTATACATTCTCCAGTAAATCGGATATTGCCCGAGTCAACAAATTGTATTGC
>Araneae_Ptepi_23
TGGGAAGGTGTCGTTCCATTTGTTGAGGATCTTCAAAAAGCTTTTGATCAATACCAAAAAAACACCTGCATCAAGTTTTACATTCGACTCTGTTATTCGAATGTTGGCGTTTCGTTGAATTGCGGATGGGAAGGAGCGATTGTTCACGAGCTGGGGCATGCCATTGGATTTTATCACGAGCAAAACAGATCTGACAGAGATAAGTACATAAGAATTCTGTGGCAGAACATCAAAGAAGATCAGTTCTTCGATTATGAATCCATCATGTTGTACGGATCCTTGACATTTTCTAGTCAGAAAGATATTCAAAGAATCAACATGTTATATTGT
>Araneae_Ptepi_24
TGGCCAGCGACAATTCCTTACGTCATAGACATCATGAAGGCTATGAATAATTACCATAATAACACCTGCGTTCGTTTTTATATCATACTCTGTTCTTCTTTTGTGGGTTTATCACTTGGGTGTCACAACTTCGGTACAATAGTCCATGAGCTGGGACACGCCCTTGGCTTCTACCACGAGCAGAACAGATCAGACCGAAATGAGTATTTGATTGTTTATCTGGAAAATGTTCATCAAAAGAACTTCTTTGATTACGACTCCATCATGATTTACGATAACAAAGCCTTCTCGACCAAAAATGATATTGAAAGAGTAAACAAAATGTACTGT
>Araneae_Ptepi_25
TGGCTTGCT---------------------------------------------------------------------ATACTTGTTGCCTGCTATTCTTATGTGGGTTTATCACTCGGTTGTCACTACATTGGTACAATAGTCCATGAGTTGGGGCACGCTGTTGGCTTCTACCACGAACAGAACAGATCAGACAGAGATGAGTACTTGATCATTTATCTGGAAAATGTTGTTCGGCATAACTTCTTTGATTACGACTCCATCATGATTTACGGTAACAGAGCCTTCTCCAACAAAAGTGATATTGAAAGAGTAAACAAAATGTACTGT
>Araneae_Ptepi_26
TGGCCAGCGACAATTCCTTACGTCATACACATTCTGAGAGCCATGGATAATTACCATAATAACACCTGCGTTAAATTTTATGTCATACTCTGTTATTCTTATGTGGGTTTATCACTTGGTTGTCACTACTTTGGTACAATCATTCATGAATTGGGACACGCAGTTGGATTCTACCACGAACAGAACAGATCTGACAGAGATGAGTACTTGATCATTTATCTGGAAAATGTTGCTCAGAGTAACTTCTTTGATTACGACTCCATCATGATTTACGATAACAAATCCTTCTCCACCAAAAATGATATTGAAAGAGTAAACAAAATGTACTGT
>Araneae_Ptepi_27
------------------------------------------------------------------------------TATTTAAGATTT------TCTTATGTTGGGGTATCACTCGGATGCCATTACATTGGAACTATATTGCATGAACTGCTGCATGCAATTGGATTCTTTCATGAACACCAAAGGAATGACAGAGATGACTACGTTGAGATTCACTTAGAGAATGTTGATAAAGGCAACTTTTTTGATTATAAGTCCATCATGGTTTATGAGAGCACGGCATGGTCTGCAAAATCTGACATAAGAAGAATTAACAAAATGTACTGT
>Araneae_Ptepi_28
---------------------------------------------------------------------------------------ATATGTTACTCATCAGTGGGCTTATCTCTCGGATGCATGTATGTGGGAACTGTTGTTCACGAGTTAGGCCATGCTTTAGGATTCTATCACGAACAGAGCAGATCAGACAGAGATGATTATCTGATCATTTACTTAGAGAATGCTAGTAGTGGTAACTTTTTCGATTATAATTCCATTATGATCTATGGGAATGATGCCTTTTCTACAGCATCCGATATTGAAAGAGTCAACAAAATGTACTGT
>Araneae_Ptepi_29
TGGCCCGCTGTAGTACCGTATGTTATTGAAATTGATGATGCAATCGCTTATTATCGTGAAAATACCTGTGTGAGATTTTACATAACGATATGTACCTCATACGTGGGATTATCACTCGGGTGTGATTATGTTGGTACAATAATGCATGAATTCATGCATGCACTTGGATTCTATCATGAGCATAGCAGATCTGATAGAGATGAATATGTTGAGATCCGCTTAGAAAACGCAATGCATGGACAATTTTATGACTACGACTCCATCATGACTTATGGCAGCAAATCATTTTCCACAAAATCTGACTTAAAAAGAGTTAACAGAATGTACTGC
>Araneae_Ptepi_30
TGGCCAGCAAGAGTTCCTTACGTCATTGATATTCAGCAAGGTATTAATGACTACCACATGCATACTTGCGTCCGATTCTACATCAGAGTCTGCTATTCACATGTGGGTCTATCTCTTGGATGCTTGTATGTAGGTACAGTGGTCCATGAATTCGGGCATGCCCTTGGATTTTACCACGAACAAAATAGATCAGACAGAGATGACTATTTGATAATCTATCTTGAAAATATTTTGGCATTTGCTTTCTTCGACCACGGTTCCGTCATGATATACGGCAACAAATCTTTTTCGAGCAGAGCTGATATTGAAAGAGTCAGAAAAATGTACTGT
>Araneae_Ptepi_31
------------------------------ATTCAACAGGCAATGAATGAATATCATAGAAGGACTTGTATTAGGTTTTATATCAAGATCTGCTACTCGCACGTTGGAGTGTCACTTGGATGCTTATATATTGGTATTGTTATTCACGAGCTGGGTCATGCTGTTGGATTTTTTCATGAACAAAGTAGATCCGACAGAGATGAATATCTGATTATCTACCTTGAGAACGTCATGAAAGGCAATTTTTTTGACTATGATTCCATAATGATTTACGGAAGCAAATCTTTCTCCACTAGTTCTGATGAATATAGAATGCGAAAGATGTATTGT
>Araneae_Ptepi_32
TGGCGCGCAACAATACCATATGTAATAGCACTTAACGAGGCGTTTGCATATTTTCATAGAAAAACCTGTGTGAGATTTTACATACGGATATGTACCTCTTATGTTGGAGTATCTCTTGGATGCCATCGTGTAGGGACAATAATGCATGAATTGATGCATGCAGTTGGATTCTATCACGAACATAACAGGTCTGACAGAGATGATTATGTTAAGATCCACTTGGAGAATGTAGAGCAACATAACTTTTTTGATTACGACTCCATCATGATTTATGAAAGCACGGCATGGTCCGCAAAATCTGACATTGAAAAAATCAACAAAATGTACTGC
>Araneae_Ptepi_33
TGGGCTGCTAAAGTACCATACATCATCGACATAAAAGAAGCTTTTGAGAATTATCACAAAAATACTTGTGTAAGATTTTACATCAAAATCTGTTATTCCGCTGTGGGTTTATCCCTAGGGTGCATGTATGTTGGTACTGTTATTCATGAATTAGGACATGCTTTGGGTTTCTATCACGAGCAAAGTCGTTCAGACAGAGATGAATATCTGATCATCTACTTAGAGAATGCAATGCAAAGAAATTTCTTTGATTATAAATCTATCATGATCTACGGCAACAAGGCCTTTTCTACAGCATCTGATATAGAGAGAGTCAGAAAAATGTACTGT
>Araneae_Ptepi_34
TGGCCAGCAACTGTATACTACAATGTTCATATTAAGGCAGGAATTGAGGAATATCACAAACATACTTGCGTGAAATTTTATGTCAGAATGTGCTATTCTCAAGTGGGCTTATCTCTTGGGTGCCACTATATAGGTACAGTCGTTCACGAGTTGGGGCATGCGCTTGGATTCTTCCACGAGCAGAGCAGATCAGACAGAGATAAATATTTGATCCTCTACCTAGAAAATGTATTGGAACATGCTTTTTTTGACTACGACTCCATCATGATTTACGGCAATGCAGCCTTCTCCACCAAAAGTGATATCGAACGGGTCAATGCTATGTACTGC
>Araneae_Ptepi_35
TGGCCAAAGAAAGTCCCCTACATTATCGAAATTCTTGATGCTATGGATGATTTTAACATGAATACGTGTCTGAAGTTTTACGTCAAACTTTGTTATTCACAAGTTGGCGTGTCCCTGGGATGTGACCACAAAGGAGTTGTTGTTCACGAACTTGGACACACAATTGGATTCTTTCATGAACACAACAGATCTGATAGAGATACATATTTAATCATCTACTGGCAGAACATAATGGCACCACAATTCTTTGATCATGATTCCATTATGATGTATGGCAACTTTGCCTGGTCCACAGCCAGTGATATACAGAGAATCAACAAAATGTACTGT
>Araneae_Ptepi_36
TGGCCTGGACGAGTCCCATATTTGATGGATATCAAGAAAGCTTTTGCGGAGTTCGAAGAAAAGACTTGCATCCGTTTTTATGTGCTCATATGCTACTCAAAAGTTGGCTTATCTTTTAACTGCTTTCAACATCCCACTCTAGTACATGAACTAGGTCATGCCATAGGGTTCTTCCACGAGCACACACGATCTGACAGGGATGATTACATAACTATTCACTGGAGTGCCATAGCTAAAGATCAATTCTTCGATTACGATTCCATAATGCTGTATGGAGAGAGGACATTCTCCAGCGATAGTGATGTCAAACGTATTAAGAAACTTTATTGC
>Araneae_Ptepi_37
TGGCCGGGAATTATACCATACAAGATTGACATTCTCAAAGCGATGAATCACATCATGGAAAAAACATGCATTAAGTTTTATATCAGGATATGCTATTCTCATTGGGGAGTGTCATTGGGGTGTGAAGACATTGGAACAATCATTCACGAATTAACTCATGCTATTGGATTCGATCACGAACAAAACAGATCGGACAGAGATGATTACCTGCTCATATTTTGGCAGAACATTGAATATCCTCAGTTCTTCGATTACGATTCTATAATGCTTTATGGCGAAAAAGCTTTCTCCAGCGAAAGTGATGCTTTTAGAATCAACGCACTCTATTGC
>Araneae_Ptepi_38
TGGCCAGGTATCATTCCTTACAGAATCGACATTCTACAAGCCATGAAGCACATTGAAGATAAAACGTGCATTACTTTTTACATAAGAATTTGCTACTCCCACTGGGGTGTATCTCTTGGTTGTGAACCATTGGGAACCATCATTCATGAATTGAATCATGCCATTGGATTTGATCATGAACAAAACAGATCAGACAGAGACAGCTACCTCATTATATTTTGGGAAAACATTTTTGAAGACCAGTTTTTCGATTATGACTCTATCATGTTGTACGGTGAGATGGCTTTCTCAAGCAAGAGTGACGCCTACAGGATAAATGTCCTCTATTGT
>Araneae_Ptepi_39
TGGCCTGGAAAAATTCCTTACAAAATCGACATAGAAAAAGCCATGAAACATATTTCCAGTCGAACCTGTATAACATTTTATATTAATATTTGCTATTCTTATTGGGGCGTATCTTTAGGTTGTGATCCAATAGGTACCATTGTCCATGAATTAAACCATGCTATCGGTTTTGCACATGAGCAAAACAGATCAGATAGAGACGAATATATAACCATATTCTGGGAGAACATTGCGGAGGACCAGTTTTTTGATTACAACTCTATAATGCTATATGGGGAAAGTGCTTTTTCTAGTCCCAGTGACGCATTTCGTATAAACAAACTGTATTGT
>Araneae_Ptepi_40
TGGCCAGGAGAAATTCCCTACGTTATAGAAATTCTTTCTGCTTTTGAAGATTTCAATAAGAAAACATGTCTGAAGTTTTATATCCAACTGTGTTTTGGACCAGTTGGTTTGTCCATTGGATGCTTGTACAAAGGTGTTATCATCCATGAGCTCGGACACGCAATAGGATTCTTCCATGAACACAACAGGTCGGACAGAGACAAATACATAAAAGTTCATTGGGAGAACATAATGGCGCCGCAGTTTTTCGATTACGATTCCATCATGATATACGGCAACACAGCTTTCTCCACACCAAGTGATGTAGAGAGGATCCAGAAAATGTATTGC
>Araneae_Ptepi_41
TGGACAAAGAAAGTTCCATATGTGATTGATATTTATGATGCTTTTGATGACTACCAACTCAACTCTTGCTTGAGATTCTACATCAGAATATGCTTTGCACATGTCGGGGTGTCCCTCGGTTGTGTCCATAAAGCTGTCGTAGTTCACGAGCTCGGTCACACGATTGGGTTCTGGCATGAGCACAGTAGATCAGATCGTGACAAATATCTCATTATTTACTGGGACAACATTATGAAATCTCAATTTTTCGATTACGATTCAGTGATGATGTATGGCAATTACGCATTCTCAAGTAAAAAAGACATCGAAAGAGTTAATAAAATGTATTGC
>Araneae_Ptepi_42
------------------------------TTATGGGCAGCTAGGCGGCACATTGAAAAAAATACATGCATCCGATTTTACTTGCGAATTTGTTATTCTCACGTGGGACTGTCACTTGGATGCGGCTGGCATGGAACTGTGGTTCACGAATTCATACACGCCATAGGATTCTACCATGAACAGAATCGATCTGATAGAGATGATTATCTTGTTATTTACTGGGACAATATCATGGCTGATCAATTTTTTGACTATACTTCCATTATGCTCTACGGTTCCTTCACCTTCTCCAGCAAAAACGACAGCAAACGAATCAACATGTTATACTGC
>Araneae_Ptepi_43
TGGCCAGGAGTTGTTCCTTATGTTGAAGATTTATGGGCAGCTAGAACGCACATTGAAAAAACTACATGCATCCGATTTTACTTGCGAATTTGTTATTCTCACGTGGGACTGTCTCTTGGATGCGGCTGGCATGGAACTGTGGTTCACGAATTCATACACGCCATTGGATTCTACCATGAACAGAATAGATCTGATAGAGATGATTATCTTGTTATTTACTGGGACAATATCTTAGCTGATCAATTTTTTGATTATGATTCCATTATGCTCTACGGTTCCTATACCTTCTCCAGCAAAAACGACAGCAAACGGATCAACATGCTATACTGC
>Araneae_Ptepi_44
TGGCCAGCAACTGTACCATATGTAATTGATATTCAGGAAGGAATTGATGATTATCACAAACACACTTGCGTGAAGTTCTACGTCAGGATGTGCTATTCTCAAGTTGGTTTATCTCTTGGATGCCACTATGCGGGTACAGTTGTTCATGAGTTGGGACACGCCCTTGGGTTCTACCACGAGCAGAGCAGATCAGACAGAGATTCATATTTGAACATCTATCTCGAAAACGCAGCGCAATTTAACTTTTTCGACTATGATTCCATTATGATCTACGGAAACACAGCATTCTCTACCAAAAGTGATATCGATAGAATCAATGCAATGTACTGT
>Araneae_Ptepi_45
TGGCCAGCACGCGTACCCTACGTCATTGACATCAACCAAGGCTTTAATGATTACCACAAAAACACTTGCGTCCGATTCTACATCAAGATCTGCTATTCCTATGTGGGTGTATCTCTTGGATGCTTGTACGCAGGAACAGTTGTTCACGAGTTGGGACACGCCCTTGGATTCTACCACGAACAGAGCAGATCAGACAGAGATTCATATTTGATCATCTACCTTGAAAACGTCATGAGATTCAACTTCTTTGACTACAACTCCATCATGATTTACGGCAACAAATCTTTCTCCACCAGAAATGATATCGAAAGAGTCAACAAAATGTACTGT
>Araneae_Ptepi_46
TGGCCAGCACGAGTACCCTACGTCATTGACATCAACCAAGGCTTTAATGATTACCACAAAAACACTTGCGTCCGATTCTACATCAAGATATGCTATTCCTATGTGGGTGTATCTCTTGGATGCTTGTACGCAGGAACAGTCGTCCACGAGTTGGGACACGCCCTTGGATTCTACCACGAGCAGAGCAGATCAGACAGAGATTCATATTTGATCATCTACCTTGAAAACGTCATGAGATTTAACTTCTTTGACTACAACTCCATCATGATTTACGGCAACAAATCTTTCTCCACCAGAAATGACATCGAAAGAGTCAACAAAATGTACTGT
>Araneae_Ptepi_47
TGGCCAGCAACTGTGCCATATGCCGTTGATATTCAGGCAGGAATGGATGAATATCACAAACATACTTGTGTGAAGTTTTATGTCAGACTGTGTTATTCTCAAGTGGGTTTGTCTCTTGGATGCCACCAGGTTGGTACTGTTGTTCACGAGTTGGGACATGCCCTTGGATTCTACCACGAGCAAAGCAGATCAGACAGAGATTCATATTTGATTCTCTATCTCGAAAATGCAGCGCAATATAACTTTTTCGACTATGATTCCATTATGATCTACGGCAACACAGCTTTCTCTTCCAAAAGTGATATAGAAAGAGTAAATGCAATGTACTGT
>Araneae_Ptepi_48
TGGCCAGCAGTTGTACCTTACGTTATAGATATAGAGAGAGCCATGGAAGAATTTCATAAAAATACATGCATCCGATTCTACGTTCGATTATGCAGCTCTCAAGTAGGTCTTAATCTAGGTTGTTGGTATAAAGGAACTGTTATTCACGAATTGGGGCATGCTCTTGGATTCTATCACGAACAAAACAGATCAGACAGAGATGATCATTTGATTATCTATGAAGAAAACGTACAGAAAAAGAACTTTTTTGACTATGACTCCATTATGATTTATGGCAACAAAGCCTTGTCCACCAAAAGTGACATTGAAAGATTCAAAAAAATGTACTGT
>Araneae_Ptepi_49
TGGCCAGCAGTTGTCCCTTACGTCGTTGATATAAACAAGGCCATTGCTGATTATCACGCAAATACCTGTGTCCGATTCTACATTAAACTCTGCTATTCAAATGTGGGAGTATCCCTAGGTTGTTGGTATACAGGAACAGTAGTGCACGAGCTGGGACACGCCCTTGGATTCTACCACGAACATAACAGATCAGACAGAGATGATTATTTGGTCATCTACCTTGAAAACGTTCAGGAATTCAACTTCTTCGACCACAATTCCGTTATGATATACGGAAACAAATCTTTCTCCGCCCAGAGTGATATCGAAAGAGTCAACAAAATGTACTGT
>Araneae_Ptepi_50
TGGCCAGCACAAGTTCCTTACATCATTGATATTAAGAGAGGAATGAATGATTACCATAAGAACACTTGCGTCAAATTTTATGTAAAGATATGTTATTCTTATGTGGGATTGTCTCTTGGATGCCACTACGTAGGCACAGTCGTTCACGAGTTGGGACATGCCCTTGGATTCTTCCACGAGCAGAGCAGATCAGACAGAGATGAGCATTTGATCATCTACCTTGAAAATGTGATGCAGTCCAACTTCTTTGATCACAATTCCATTATGATCTACGGCAACAAGGCTTTCTCCACTAAGAATGATATCGAAAGAGTTAATAAAATGTACTGT
>Araneae_Ptepi_51
TGGCCTGCTGTTGTACCGTATTATATTCACATTTTTGCAGCTTTCGCTTATTATCATGAAAACACCTGCATAAAGTTTTACATTTGGATATGTAGCTCTTATGTTAGAATATCACTTGGATGCCAACACCTTGGAGTGATTCTCCATGAACTTGGGCATGCTATTGGATTCTTTCATGAACACGGCAGATATGACAGAGATCAATATCTTGAAATCCACTTAGAAAATGTTAACAAACAGAACTTTTTTGATTACCACTCAATCATGATTTATCACAGCAAAATATTTTCCACGCAATCTGATCTAATAAGAGTCAACAGAATGTGTTGC
>Araneae_Ptepi_52
TGGCCTGCTGTTATACCGTATTACATTCACATTTTTGCCGCTTTCGCTTATTATCATGAAAACACCTGTATAAAGTTTTACATTTGGATATGTACCTCTTATATTGGAGTAACACTTGGATGCCACCGCCTTGGAGTGATTCTCCATGAACTTGGGCATGCAATTGGTTTCTTTCATGAACATGGAAGGCATGACAGAGATCAATATCTTGAAATCCACTTAGAGAATGTAAAG------------TTC---------------------------------------------------------------------------------
>Araneae_Ptepi_53
TGGCCTGCTGTTGTACCGTATGTTATTAGCATTTTTGCAGCTTTCGCTTATTATCATGAAAACACCTGTCTGGAGTTTTACATTAAGATATGTACCTCATATGTTGGAGTATCACTTGGATGCCAACGTCTTGGAGCGATTCTCCATGAACTTGGGCATGCTATTGGATTGTTTCATGAACACAGTAGGATTGACAGAGATCAATATCTTAGAATCCACTTAGAGAATGTAGAAAAACACAACTTTTTTGATTACCACTCAATCATGATTTATGACAGCACATCATTTTCCACAAAATCTGACTTAAAAAGAGTCAACAAAATGTATTGC
>Araneae_Ptepi_54
TGGCCCGCAAAGGTCCCTTACTTCATTGATATTCAGAAAGCCATGGAAAATTATCACGATAACACGTGTGTTCGATTTTACATCAGAATCTGTTATTCCAACGTAGGTGTCTCTCTGGGGTGCATGTTCAAAGGAACTATAGTCCATGAGTTGGGTCACACTCTCGGGTTCTTTCATGAACAGAACAGATCTGACAGAGATGAATACTTGATAATCTATTGGAAGAATATCAAGGACACGCAGTTTTTTGATTACAACTCCATCATGTTGTACGGCAATACAGCTTTCTCCAGCAATAGCGACATCATTCGAGTGAAGAAACTCTACTGT
>Araneae_Ptepi_55
TGGCCTGGAATTGTTTATTATTTCAAAGAGCTTCAAAGAGCTTTTGATCACTACAAGAATGTCACTTGCATTCAATTCTACATTCGCCTCTGTTATTCTTATGTGGGAGTGTCTCTAAACTGTGGCCACGAAGGCATAGTCATACACGAACTGGGACACGCTATCGGATTTTATCACGAACAGAACAGGTCCGATCGAGATGATTATATAAAGATTAACTGGGAAAACATTGAGGAAGGTCAGTTTTTTGATTATAATTCTATAATGCTGTACGGATCATACACTGGATCAAGCGAAAGAGACATAGAAAGAATTAATAAACTGTATTGT
>Araneae_Ptepi_56
TGGACAGGTATTGTACCGTATGTTCTGAATATTAATGAAGCTCTACAGGAAATTGAAGACTTCACTTGCATCAACTTTTATATCTACATCTGCTGGTCATATGTTGGTGTTTCCCTAGATTGTATTAACAAAGGGACTGTTATACATGAGTTGATGCATGTTCTTGGTTTCTGGCATGAGCATAATAGATCGGACAGAGATGATTTTATTGAAATAATTTGGAGTAATGTTAAAGAAATAAATTTTTATGATTATCAATCCGTAATGCATTATGATGCGTATGCATTTTCTACAGAAACGGATATTCTGGAGATAACTGAGCTGTATTGT
>Araneae_Ptepi_57
TGGCCAGGTGTTGTTTATTATGAAATTGACATACAGGAAGCTATTGATGAGTACGAATCCAAGACTTGCCTCAGATTTTACATCAAAATGTGTTGGTCATCTGTCGGATTATCTTTGGGATGCCATGACAAAGTATCTGCTGTCCATGAACTTGGACATGCCATCGGACTTTGGCATGAACACAGCAGATCTGACAGAGATGATTACTTAGAAATTTTGTGGGGAAATATTTCTGAACACAACTTTCTTGATTACAAGTCCATCATGTTGTACGGAGAATACGCATTTGCCAGTGATAGCGATGTTAGACGAATCAACCGATTGTATTGC
>Araneae_Ptepi_58
TGGCCAGGAATTATACCCTACGAAAAATTTCTTGATCGGGCATTTGAGCACTATCAAAAACTGACATGCATTAAGTTTTATATCCAAATATGTTATTCTTTCGTTGGGGTGTCTCTTATATGCAATTGGGAAGGAGTTGTAATACATGAATTAGGACATGTAATTGGATTCTACCATGAACAAAATAGATCTGACCGGGATGAATACATCAAGATATATTGGGAAAATATAACAGAAAACCAGTTTTTTGATTATGAATCCATCATGCTTTATGGATCTTATAACTCATCAAGCAAAAATGACATTAAGAGAATAACACTGTTATATTGT
>Araneae_Ptepi_60
TGGCCAGCGACAATTCCTTACGTCATACACATTCTGAGAGCAATGGATAATTACCATAATAACACCTGCGTTCAATTTTACATCATACTCTGTTATTCTTATGTGGGTTTATCACTCGGTTGTCACTACTTTGGTACAATAATCCATGAGTTGGGACACGCCGTTGGATTCTACCACGAACAGAACAGATCAGACAGAGATGAATACTTGATCATTTATCTGGAAAATGTCGTTCAGCATAACTTTTTTGATTACGACTCCATCATGATTTACGATAACAAAGCCTTTTCCACCAAAAATGATATTGAAAGAGTAAACAAAATGTGCTGT
>Araneae_Ptepi_61
TGGCCAGCGACAATTCCTTACGTCATACACATCATGAGAGCTATGGATAATTACCATAATAACACCTGTGTTCGATTTTATGTCATACTCTGTTATTCTTGCGTGGGATTATCACTTGGCTGTCACTACTTTGGTACAATAATCCATGAGTTGGGACACGCAGTTGGATTCGATCACGAACATAACAGATCAGACAGAGATGAGTACTTGATAATTTATTTGGAAAATGTTCGTCAGAAGAACTTCTTTGATTACGACTCCATCATGATTTACGATAGCAAAGCCTTCTCCACCAAAAGTGATATTGAAAGAGTAAACAAACTGTACTGT
>Araneae_Ptepi_62
------------------------------ATAGTAAGAGCGATGGAAAATATCCAATCCGTTAGTTGCATCCGTTTCTATGTGGAGATTTGCCGAGCAGTTGTGGGGTTAACTCTAGGTTGTATTTGGGTTGCAAGAGTACTTCATGAGTTATTCCATGTTTTGGGATTTTTTCATGAACATACACGACCAGATAGAGATGATTTTGTGACCATCATTGAAGATAACATTTCAATCAATAATTTTTATGATTATTCGTCAGTGCTACATTACCACGACAGGGAATTTGCCTCCAAGATGGACATTCTAAAACTGAACAAACTCTACTGC
>Araneae_Ptepi_63
TGGCCTGCTTTTATACCATTCATTATAGATATCTTAGAAGGAATGGAAGCTTACCATAAAACTACTTGCGTGAAGTTTTATGTCAAAATATGTTTTTCCGCCGTCGGCTTATCTCTAGGATGTCTGAACATAGGAACAATCATTCATGAACTTGGACATACCATTGGTTTCTACCACGAACAAAATAGATCGGATAGAGACGAGTTCTTAATCGTTCACATGAATAATATACAGAGACACAATTTCTTTGACTATGATTCAATAATGATCTATGGGAACTATGCTTTTTCCACTCTTTCTGATATTGATCGAGTGAATAAAATGTACTGT
>Araneae_Ptepi_64
------------------------------ATTACTAGAGCTATACTTGAATTCCATAATGTATCCTGTGTCCGGTTCTTTATCCACATTTGTTCATCTTACGGGGGCCTTAATTTAGAGTGTCTCTATTTAGGAATTATTATGCACGAATTGATGCAAGTTTTAGGATTTGTACACGAGCATACTCGGCATGACCGAGACGAATATGTTACTATTATCTGGGACAAT------------------------------------------------------------------------------------------------------
>Araneae_Ptepi_65
TGGCCAGCAGTTGTACCTTACGTTATAGAT------------------------------------------------------------TGCAACTCTGCCGTAGGTCTACATTTGGGTTGTTGGCATGTAGGAACTGTTATTCACGAATTGGGGCATGTTCTTGGATTCTATCACGAACAAAACAGATCAGACAGAGATGATCATTTGATTATCTACGAAGAAAACATA---------------GATGATATAAATGTATGTATGATT------GCCCAGACATTTTCTGAACATTCCACAACG---------------------TGT
>Araneae_Ptepi_66
TGGCCAGCACGTGTTCCTTACATCATTGACATCAATCAAGGTATAAATGATTATCACAGAAATACCTGCGTCCGATTCTACATTAAGATCTGCTATTCTCATGTGGGAGTATCCTTAGGTTGCTTGTACGTGGGAACAGTCGTCCACGAGTTAGGACATGCCCTGGGATTTTATCACGAACAAAGCAGATCAGATAGAGATAATTATCTGATTATTTATCTACAAAATGTTATGCAGTTTAACTTCTTTGACTATAACTCAATTATGATTTACGGCAACAAATCCTTCTCCACCAGGGCTGACATCGAAAGAGTCAATAAAATGTACTGT
>Araneae_Ptepi_67
TGGCCAGGAGTCGTTCCATACGTCATTGACATCCAACAAGGAATTGCTGACTATCACAGAAATACCTGTCTTAAATTCTTCATCAGAATATGCTACTCTCACATTGGCCTTTCTCTAGGTTGCTTGTATGTTGGCACAGTTATTCACGAGTTCGGACACGCTATTGGATTCTATCACGAACAGAGCAGATCAGATAGAGATCAATACTTGATGATTTACCTCAATAATGTTATGCGTGGTCAATTCTTTGACTACAACTCCATTATGATCTATGGTAACAAATCTTTCTCCACTAGAGCTGATATTGAGCGTGTGAGGAAAATGTACTGC
>Araneae_Ptepi_68
------------------TACATCTTAGAG---------GGATTTAGAAATAACAAAAGCTCCACTGTTATTCGTTTCTTTCACCGAATATGCTTTGCTCAAGTTGGAGTTTCCCTTAACTGTGCTTTCGAAGGTGTGGTCATACACGAGCTGGGGCATGCCATTGGGTTCTACCATGAGCAGAATAGATCCGACAGAGACGACTTTATAAAAATATACTGGGAGAACATCTCAGAATTCCAATTCTTCGACTATAACTCTATTATGCTGTATGGATCCTATACCTTCTCAAGTCAGAGAGATATAGAAAGAATTAAGAAATTGTATTGC
>Araneae_Ptepi_69
------------------------------ATTCAGCAAGGTTTCGATGATTATCACAAGAACACATGCGTGAGATTTTACATAAAAATATGTTACTCATCAGTGGGCTTATCTCTCGGATGCATGTATGTGGGAACTGTTGTTCATGAGTTGGGACATGCCTTGGGATTTTATCACGAACAGAGCAGATCAGACAGAGATGATTATCTGATCATTTACTTAGAGAATGCC------------------------AAGTCTTTT------------AATGAAATCTTT------------------------------------------
>Araneae_Ptepi_70
TGGCCGGGAGTTGTTCCGTATAAGAAGGACTTACAAGCATCTTTTGGACATTATAAAAAACACACCTGCATCAACTTTTACATTTATCTTTGTTATTCTTATGTCGGAGTATCACTTGGGTGCGGATGGTCCGGAACAATTATTCATGAACTAGGACATGCAATAGGATTTTACCACGAACAAAATCGTTCTGATAGAGATGATTATTTGACAATAATATGGGAAAATATTATGGAAGATCAATTCTTCGACTATGATTCAATTATGCTGTATGGGTCTTACGCTTTCACCAGCAAAAGTGACATTCGGCGAGTCAACAGACTCTACTGT
>Araneae_Ptepi_71
TGGCCAGCACGTGTGCCTTACGTCATTGACATTAAGAAAGGCATGGATGATTACCACAAGAACACGTGTGTCCGATTCTACCTCAAGATATGCTATTCCTATGTGGGAGTATCTTTAGGATGCCTGTTTCCAGGAACAGTCGTTCACGAGTTGGGACATGCCCTCGGATTCTTCCACGAGCAAAGTAGATCAGACAGAGATGAGCATCTGATCATCTACCTTGAAAATGTTATGCAATTCAACTTCTTCGATTACAACTCCATCATGATTTATGGAAACAAATCTTTCTCCACCAAAAGCGATATCGAAAGAGTGAATAAAATGTACTGT
>Araneae_Ptepi_72
TGGCCAGCACGTGTGCCTTACGTCATTGACATTAAGAAAGGCATGGATGATTACCACAAGAACACGTGTGTCCGATTCTACCTCAAGATATGCTATTCCTATGTGGGAGTATCTTTAGGATGCCTGTTTCCAGGAACAGTCGTTCACGAGTTGGGACATGCCCTCGGATTCTTCCACGAGCAAAGTAGATCAGACAGAGATGAGCATCTGATCATCTACCTTGAAAATGTTATGCAATTCAACTTCTTCGATTACAACTCCATCATGATTTATGGAAACAAATCTTTCTCCACCAAAAGCGATATCGAAAGAGTGAATAAAATGTACTGT
>Scorpiones_Mmart_1
TGGTCCGAAATTATTAACTGGAGATTTGACGTGAGAGAAGCAATGAGCGAACTAGAAAACAATACCTGCATAAAATTTTACATTTTCATTTGCCATTCTAATGTTGGAGTTAGTTTAGGATGCTTTAGTAAAGGTGTTATTCTTCACGAATTATGCCATGCTTTAGGATTTTACCACGAACATAATCGACCTGATAGAGATGATTATATTGAAATTATTGAATCCAATCTTACAAAAAATCAATTTTATAGTTATAACACTGTTATGCACTATGGTCCCACAACCTTCGCTGACAAGAACGATATTAAATATATTAATATTTTATATTGC
>Scorpiones_Mmart_3
TGGGACGGTGTTGTACCTTATTCTGTATCTTTATTCTCAGCTATGCACGAATGGGAATCTAAAACTTGCATTAAATTCTATAGCGTTTTT---------------------------------------------------------------------------------------------------------------------------------------------------------------------------------------------------------------------------------------------TGT
>Scorpiones_Mmart_4
TGGCCGGGGAAAATACCCTACGTGATAGATATCAGAAAGGTTATGTTGCATTACGAGAAACACACATGCATTAGATTCTTTGTACTGATTTGCTATTCCTCTGTTGGTTTGTCTTTAAGATGCGGTTCCTTCCCAATCATTGTTCACGAATTCGGCCATCTTATCGGTCTACATCATGAACACAACAGAGTGGATCGCGACGATTATCTACTAATTCACTGGGAGAATATGATGAGAAAACAGTTCTTCGATTACAAGAGTATAATGTTGTATGGCGAAAATGTATTTTCTAGTAATGGCGACAGATTTAAAATAAATAAATTATACTGC
>Scorpiones_Mmart_5
TGGAAAGGCATAGTATATTATACGTTTCCTCTTTTATCAACTTTCCGATATGTTGAAGAGAAAACATGCATAGTTTTTTTTATTTATATATGTAATTCTTATGTTGGGATGAATTTACGTTGTTGGTATAGAGGCATTATCCTTCACGAATTGGGTCACGTACTTGGTTACTATCACGAGCATAATCGGCCCGATCGTGACGATTATATAGAAATTCTGTGGGAAAATATCGCAAAAGTGAATTTTTACAGTTATGAAACAATTATGCATTATGGCGAAAAAGCTTTTAGTGCAGAATCGGATATAAAATGGATAAAAAAACTATATTGT
>Scorpiones_Mmart_6
TGGCCAGGGATCATATACTATTCCATAGATATAGAGAAAATTATGAGAGACTACGAAAGTAATACTTGTTTGATATTTTATGTTCGAATATGTTATTCGAATGTTGGTTTATCATTAGGATGTTATTGGGCTGGTACCATGGCTCACGAATTGGGACACGCAATTGGATTTTTTCATGAACACAATAGATCTGACAGAGATGATTACATTTATATATTTTGGCATAATGTTATGAAAAATCAATTTTTTGAATATGAATCAATAATGCTTTATGGAGAAACAGCATTTAGCAACGAAGAAAAATTTCCGGAATTAGTGGTCATCGTCAAT
>Scorpiones_Mmart_7
TGGTCTGGAATTATACTTTATCATATAGATATAAAAGAAGTAATGGCTGATTACGAAAAACTCACCTGCATAAAATTTTATGTCAGGATATGTTATTCTCACATTGGACTCTCTTTAGGTTGCCATTCTTATGGTCACATAGCTCACGAAATAGGACATACTATTGGTTTTCAGCATGAACATAGTCGATCAGATAGAGATGATTACATCATAATATTTTGGGAAAACGTC------------------------------------------------------------------------------------------------TGT
>Scorpiones_Mmart_8
------------------------------------------ATGAAAGACTACGAAAAACATACTTGTTTGAAGTTCTATGTTCGAATATGTTATTCTCATGTTGGATTGTCATTAGGATGCTACTATATGGGCACAATGACTCACGAATTAGGACACGCTATCGGTTTTGGACATGAACAAAACAGATCTGACAGAGATGATTACATTACTATAATTTGGGAAAACATCATGGAAGATCAATTTTTTAATTATGAATCTATAATGATGTATGGATCTTCGGCGTTTAGTAGTCCGAGTGATTATTATAGAATAAATAAATTATACTGT
>Scorpiones_Mmart_9
TGGACCAGGATCGTACCTTATCGACTGGATATTTTAGAAGCCACGCGGACCATACAAGAAGTTTCGTGCGTAGTTTTCTTCATAGAAATCTGTTTTTCTTACGTCGGATTATCTCTTGACTGTCTGATAGCTGGAATCGCTATTCACGAGTTGATGCACGCGCTGGGATATTGGCACGAACAGAACCGTTACGACCGAGATAATTATGTCAAAATTCATAAATATAATATCCGATGGGGCAACTTCTACGATTATCAGTCGATTCTTCATTACGGTCCCAAGATGTTCGCTAGTCTTCTGGACGTTAGCAGAATCAACCGACGTTACTGT
