# Supplementary material for: High throughput techniques to reveal the molecular physiology and evolution of digestion in spiders
Source: BMC Genomics. 2016 Sep 7;17(1):716. doi: 10.1186/s12864-016-3048-9 (PMC5013568; doi:10.1186/s12864-016-3048-9)
Supplement: Additional file 11: — Accession number or contig identification from astacin DNA sequences used for phylogenetic analysis showed in Fig. 4 (XLSX 13 kb) [file 12864_2016_3048_MOESM11_ESM.xlsx]

## Sheet: Plan1
Scorpiones_Mmart_1	MMa39677
Scorpiones_Mmart_2	MMa36810
Scorpiones_Mmart_3	MMa38478
Scorpiones_Mmart_4	MMa15230
Scorpiones_Mmart_5	MMa39182
Scorpiones_Mmart_6	MMa38246
Scorpiones_Mmart_7	MMa39686
Scorpiones_Mmart_8	MMa27745
Scorpiones_Mmart_9	MMa19256
Araneae_Ptepi_1	XM_016058069.1
Araneae_Ptepi_2	XM_016075396.1
Araneae_Ptepi_3	XM_016075399.1
Araneae_Ptepi_4	XM_016050458.1
Araneae_Ptepi_5	XM_016050813.1
Araneae_Ptepi_6	XM_016053660.1
Araneae_Ptepi_7	XM_016054166.1
Araneae_Ptepi_8	XM_016054172.1
Araneae_Ptepi_9	XM_016054173.1
Araneae_Ptepi_10	XM_016054174.1
Araneae_Ptepi_11	XM_016054178.1
Araneae_Ptepi_12	XM_016054180.1
Araneae_Ptepi_13	XM_016054181.1
Araneae_Ptepi_14	XM_016054182.1
Araneae_Ptepi_15	XM_016054183.1
Araneae_Ptepi_16	XM_016054185.1
Araneae_Ptepi_17	XM_016054186.1
Araneae_Ptepi_18	XM_016054187.1
Araneae_Ptepi_19	XM_016054189.1
Araneae_Ptepi_20	XM_016054195.1
Araneae_Ptepi_21	XM_016054760.1
Araneae_Ptepi_22	XM_016054761.1
Araneae_Ptepi_23	XM_016054771.1
Araneae_Ptepi_24	XM_016056625.1
Araneae_Ptepi_25	XM_016056626.1
Araneae_Ptepi_26	XM_016056628.1
Araneae_Ptepi_27	XM_016056866.1
Araneae_Ptepi_28	XM_016056867.1
Araneae_Ptepi_29	XM_016056871.1
Araneae_Ptepi_30	XM_016056887.1
Araneae_Ptepi_31	XM_016056889.1
Araneae_Ptepi_32	XM_016056893.1
Araneae_Ptepi_33	XM_016056894.1
Araneae_Ptepi_34	XM_016057314.1
Araneae_Ptepi_35	XM_016057698.1
Araneae_Ptepi_36	XM_016058460.1
Araneae_Ptepi_37	XM_016058462.1
Araneae_Ptepi_38	XM_016058467.1
Araneae_Ptepi_39	XM_016058468.1
Araneae_Ptepi_40	XM_016059499.1
Araneae_Ptepi_41	XM_016059500.1
Araneae_Ptepi_42	XM_016061045.1
Araneae_Ptepi_43	XM_016061046.1
Araneae_Ptepi_44	XM_016061210.1
Araneae_Ptepi_45	XM_016061212.1
Araneae_Ptepi_46	XM_016061213.1
Araneae_Ptepi_47	XM_016061215.1
Araneae_Ptepi_48	XM_016061217.1
Araneae_Ptepi_49	XM_016061218.1
Araneae_Ptepi_50	XM_016063313.1
Araneae_Ptepi_51	XM_016063470.1
Araneae_Ptepi_52	XM_016063474.1
Araneae_Ptepi_53	XM_016063499.1
Araneae_Ptepi_54	XM_016063726.1
Araneae_Ptepi_55	XM_016063729.1
Araneae_Ptepi_56	XM_016063866.1
Araneae_Ptepi_57	XM_016064307.1
Araneae_Ptepi_58	XM_016064954.1
Araneae_Ptepi_59	XM_016069621.1
Araneae_Ptepi_60	XM_016065012.1
Araneae_Ptepi_61	XM_016065013.1
Araneae_Ptepi_62	XM_016065527.1
Araneae_Ptepi_63	XM_016065870.1
Araneae_Ptepi_64	XM_016066722.1
Araneae_Ptepi_65	XM_016067789.1
Araneae_Ptepi_66	XM_016067790.1
Araneae_Ptepi_67	XM_016067794.1
Araneae_Ptepi_68	XM_016068477.1
Araneae_Ptepi_69	XM_016071479.1
Araneae_Ptepi_70	XM_016071846.1
Araneae_Ptepi_71	XM_016074298.1
Araneae_Ptepi_72	XM_016074299.1
Araneae_Ncrue_1
Araneae_Ncrue_2
Araneae_Ncrue_3
Araneae_Ncrue_4
Araneae_Ncrue_5
Araneae_Ncrue_6
Araneae_Ncrue_7
Araneae_Ncrue_8
Araneae_Ncrue_9
Araneae_Ncrue_10
Araneae_Ncrue_11
Araneae_Ncrue_12
Araneae_Ncrue_13
Araneae_Ncrue_14
Araneae_Ncrue_15
Araneae_Ncrue_16
Araneae_Ncrue_17
Araneae_Ncrue_18
Araneae_Ncrue_19
Araneae_Ncrue_20
Araneae_Ncrue_21
Araneae_Ncrue_22
Araneae_Ncrue_23
Araneae_Ncrue_24
Araneae_Ncrue_25
Araneae_Ncrue_26
Araneae_Ncrue_27
Araneae_Ncrue_28
Araneae_Ncrue_29
Araneae_Ncrue_30
Araneae_Ncrue_31
Araneae_Ncrue_32
Araneae_Ncrue_33
Araneae_Ncrue_34
Araneae_Ncrue_35
Araneae_Ncrue_36
Araneae_Ncrue_37
Araneae_Ncrue_38
Araneae_Ncrue_39
Araneae_Ncrue_40
Araneae_Ncrue_41
Araneae_Ncrue_42
Araneae_Ncrue_43
Araneae_Ncrue_44
Araneae_Ncrue_45
Araneae_Ncrue_46
Aranae_Smimo_1	KFM81506
Aranae_Smimo_2	KFM81504
Aranae_Smimo_3	KFM81505
Aranae_Smimo_4	KFM81186
Aranae_Smimo_5	KFM56533
Aranae_Smimo_6	KFM81185
Aranae_Smimo_7	KFM56529
Aranae_Smimo_8	KFM56532
Aranae_Smimo_9	KFM56536
Aranae_Smimo_10	KFM56528
Aranae_Smimo_11	KFM63176
Aranae_Smimo_12	KFM56531
Aranae_Smimo_13	KFM66189
Aranae_Smimo_14	KFM80684
Aranae_Smimo_15	KFM66124
Aranae_Smimo_16	KFM77149
Aranae_Smimo_17	KFM63175
Aranae_Smimo_18	KFM64334
Aranae_Smimo_19	KFM64332
Aranae_Smimo_20	KFM63171
Aranae_Smimo_21	KFM63177
Aranae_Smimo_22	KFM58572
Aranae_Smimo_23	KFM56530
Aranae_Smimo_24	KFM71577
Aranae_Smimo_25	KFM81529
Aranae_Smimo_26	KFM81530
Aranae_Smimo_27	KFM81528
Aranae_Smimo_28	KFM77156
Aranae_Smimo_29	KFM63178
Aranae_Smimo_30	KFM81503
Aranae_Smimo_31	KFM56535
Aranae_Smimo_32	KFM80683
Aranae_Smimo_33	KFM77150
Aranae_Smimo_34	KFM65692
Aranae_Smimo_35	KFM77152
Aranae_Smimo_36	KFM75783
Aranae_Smimo_37	KFM77205
Aranae_Smimo_38	KFM75784
Aranae_Smimo_39	KFM63174
Aranae_Smimo_40	KFM82389
Aranae_Smimo_41	KFM72864
Aranae_Smimo_42	KFM72865
Aranae_Smimo_43	KFM81502
Aranae_Smimo_44	KFM63173
Aranae_Smimo_45	KFM56534
Araneae_Ageni_1	L19_T1_2	MAM
Araneae_Ageni_2	L19_T2_2	MAM
Araneae_Ageni_3	L290_T1_1
Araneae_Ageni_4	L680_T1_1
Araneae_Ageni_5	L1044_T1_2
Araneae_Ageni_6	L1240_T1_2
Araneae_Ageni_7	L1240_T2_2
Araneae_Ageni_8	L1833_T2_2
Araneae_Ageni_9	L1840_T1_3
Araneae_Ageni_10	L2188_T1_2
Araneae_Ageni_11	L2485_T3_3
Araneae_Ageni_12	L2605_T1_1
Araneae_Ageni_13	L2753_T1_2
Araneae_Ageni_14	L3471_T1_2
Araneae_Ageni_15	L4698_T1_1
Araneae_Ageni_16	L5199_T1_1
Araneae_Ageni_17	L6136_T3_3
Araneae_Ageni_18	L6873_T1_2
Araneae_Ageni_19	L7854_T1_1
Araneae_Ageni_20	L12462_T1_1
Araneae_Ageni_21	L36399_T1_1
Araneae_Ageni_22	L37723_T1_1
Araneae_Ageni_23	L42638_T1_1
Araneae_Ageni_24	L8300_T1_1
Araneae_Linte_1	ABK20019
Araneae_Linte_2	ACV52010
Araneae_Linte_3	ACV52011
Araneae_Linte_4	GR277668
Araneae_Linte_5	GR277667
Araneae_Lhesp	ADV40108
Parasitiformes_Iscap_1	EEC10942
Parasitiformes_Iscap_2	EEC08654
Parasitiformes_Iscap_3	EEC03568
Parasitiformes_Amacu_1	AEO32936
Parasitiformes_Amacu_2	AEO33623
Parasitiformes_Amacu_3	AEO32734
Parasitiformes_Irici_1	JAB70307
Parasitiformes_Irici_2	JAB77696
Parasitiformes_Irici_3	JAB69431
Parasitiformes_Irici_4	JAB71718
Parasitiformes_Irici_5	JAB71990
Parasitiformes_Irici_6	JAB72009
Parasitiformes_Irici_7	EEC14635
Acariformes_Turti_1	tetur02g08690
Acariformes_Turti_2	tetur11g00310
Acariformes_Turti_3	tetur01g14570
Acariformes_Turti_4	tetur04g06460
Acariformes_Turti_5	tetur04g06410
Acariformes_Turti_6	tetur77g00050
Acariformes_Turti_7	tetur24g01570
Acariformes_Turti_8	tetur04g06430
Crustacea_Aast	CAA64981
Crustacea_Lvann	ABD65301
Crustacea_Pcamt	AAL99079
Xiphosura__Lpoly_1	CAQ16892
Xiphosura__Lpoly_2	CAQ16893
Opiliones_Nsp_1	Unpublished data
Opiliones_Nsp_2	Unpublished data
Opiliones_Nsp_3	Unpublished data
Opiliones_Nsp_4	Unpublished data
Opiliones_Nsp_5	Unpublished data
Opiliones_Nsp_6	Unpublished data
Scorpiones_Tserr_11	HG710131
Scorpiones_Tserr_12	HG710132
Scorpiones_Tserr_14	HG710134
Scorpiones_Tserr_1	HG710140
Scorpiones_Tserr_2	HG710141
Scorpiones_Tserr_3	HG710142
Scorpiones_Tserr_4	HG710143
Scorpiones_Tserr_5a	HG710144
Scorpiones_Tserr_6	HG710145
Scorpiones_Tserr_7	HG710146
Scorpiones_Tserr_8	HG710147
Scorpiones_Tserr_9	HG710148
Scorpiones_Tserr_15	HG710151
Scorpiones_Tserr_16	HG710152
